# Supplementary material for: Rhythmic interactions between the mediodorsal thalamus and prefrontal cortex precede human visual perception
Source: Nat Commun. 2022 Jun 29;13:3736. doi: 10.1038/s41467-022-31407-z (PMC9243108; doi:10.1038/s41467-022-31407-z)
Supplement: Supplementary file 4 — Source Data [file 41467_2022_31407_MOESM4_ESM.zip]

Archive with 22 entries (21 files):
- source_data/
- source_data/fig_1.xlsx
- source_data/fig_2.xlsx
- source_data/fig_3.xlsx
- source_data/layout.mat
- source_data/sourcemap_fig1f.nii
- source_data/sourcemap_fig1g.nii
- source_data/sourcemap_fig2b.nii
- source_data/sourcemap_supp10a.nii
- source_data/sourcemap_supp10b.nii
- source_data/sourcemap_supp10c.nii
- source_data/sourcemap_supp10d.nii
- source_data/sourcemap_supp8.nii
- source_data/supp_fig_11.xlsx
- source_data/supp_fig_12.xlsx
- source_data/supp_fig_2.xlsx
- source_data/supp_fig_3.xlsx
- source_data/supp_fig_4.xlsx
- source_data/supp_fig_5.xlsx
- source_data/supp_fig_6.csv
- source_data/supp_fig_7.xlsx
- source_data/supp_fig_9.xlsx
