# Supplementary material for: Rhythmic interactions between the mediodorsal thalamus and prefrontal cortex precede human visual perception
Source: Nat Commun. 2022 Jun 29;13:3736. doi: 10.1038/s41467-022-31407-z (PMC9243108; doi:10.1038/s41467-022-31407-z)
Supplement: Supplementary file 4 — Source Data [file 41467_2022_31407_MOESM4_ESM.zip › source_data/fig_1.xlsx]

## Sheet: figure_1c
md_pbi	ant_pbi	md_vs_ant_pbi	freq	time
0.00055712	0.00167215	-0.000688784	4.88281	-0.8
0.000527498	0.00163266	-0.000701989	4.91435	-0.8
0.000497876	0.00159317	-0.000715193	4.94588	-0.8
0.000468254	0.00155368	-0.000728398	4.97742	-0.8
0.000438631	0.00151419	-0.000741602	5.00895	-0.8
0.000409009	0.0014747	-0.000754807	5.04049	-0.8
0.000379387	0.00143521	-0.000768011	5.07202	-0.8
0.000349765	0.00139572	-0.000781216	5.10356	-0.8
0.000320143	0.00135623	-0.000794421	5.13509	-0.8
0.000290521	0.00131674	-0.000807625	5.16663	-0.8
0.000260899	0.00127725	-0.00082083	5.19816	-0.8
0.000231277	0.00123776	-0.000834034	5.2297	-0.8
0.000201655	0.00119827	-0.000847239	5.26123	-0.8
0.000172033	0.00115878	-0.000860443	5.29277	-0.8
0.000142411	0.00111929	-0.000873648	5.3243	-0.8
0.000112789	0.0010798	-0.000886853	5.35583	-0.8
8.31664e-05	0.00104031	-0.000900057	5.38737	-0.8
7.49853e-05	0.000991077	-0.000860641	5.4189	-0.8
6.68042e-05	0.000941842	-0.000821226	5.45044	-0.8
5.8623e-05	0.000892606	-0.00078181	5.48197	-0.8
5.04419e-05	0.000843371	-0.000742395	5.51351	-0.8
4.22608e-05	0.000794135	-0.000702979	5.54504	-0.8
3.40797e-05	0.0007449	-0.000663563	5.57658	-0.8
2.58986e-05	0.000695665	-0.000624148	5.60811	-0.8
1.77174e-05	0.000646429	-0.000584732	5.63965	-0.8
9.53631e-06	0.000597194	-0.000545317	5.67118	-0.8
1.35519e-06	0.000547958	-0.000505901	5.70272	-0.8
-6.82594e-06	0.000498723	-0.000466485	5.73425	-0.8
-1.50071e-05	0.000449487	-0.00042707	5.76579	-0.8
-2.31882e-05	0.000400252	-0.000387654	5.79732	-0.8
-3.13693e-05	0.000351016	-0.000348238	5.82886	-0.8
-3.95504e-05	0.000301781	-0.000308823	5.86039	-0.8
-4.77316e-05	0.000252545	-0.000269407	5.89193	-0.8
-3.27488e-05	0.000222346	-0.000233548	5.92346	-0.8
-1.77661e-05	0.000192148	-0.000197688	5.955	-0.8
-2.7834e-06	0.000161949	-0.000161829	5.98653	-0.8
1.21993e-05	0.00013175	-0.000125969	6.01807	-0.8
2.7182e-05	0.000101551	-9.01101e-05	6.0496	-0.8
4.21648e-05	7.13527e-05	-5.42506e-05	6.08114	-0.8
5.71475e-05	4.11539e-05	-1.83912e-05	6.11267	-0.8
7.21302e-05	1.09552e-05	1.74682e-05	6.14421	-0.8
8.71129e-05	-1.92436e-05	5.33277e-05	6.17574	-0.8
0.000102096	-4.94423e-05	8.91871e-05	6.20728	-0.8
0.000117078	-7.9641e-05	0.000125047	6.23881	-0.8
0.000132061	-0.00010984	0.000160906	6.27035	-0.8
0.000147044	-0.000140039	0.000196765	6.30188	-0.8
0.000162026	-0.000170237	0.000232625	6.33341	-0.8
0.000177009	-0.000200436	0.000268484	6.36495	-0.8
0.000191992	-0.000230635	0.000304344	6.39648	-0.8
0.000195945	-0.000257811	0.000331114	6.42802	-0.8
0.000199899	-0.000284988	0.000357884	6.45955	-0.8
0.000203852	-0.000312164	0.000384654	6.49109	-0.8
0.000207806	-0.000339341	0.000411425	6.52262	-0.8
0.000211759	-0.000366517	0.000438195	6.55416	-0.8
0.000215713	-0.000393693	0.000464965	6.58569	-0.8
0.000219666	-0.00042087	0.000491735	6.61723	-0.8
0.00022362	-0.000448046	0.000518506	6.64876	-0.8
0.000227573	-0.000475223	0.000545276	6.6803	-0.8
0.000231527	-0.000502399	0.000572046	6.71183	-0.8
0.00023548	-0.000529576	0.000598817	6.74337	-0.8
0.000239434	-0.000556752	0.000625587	6.7749	-0.8
0.000243387	-0.000583929	0.000652357	6.80644	-0.8
0.000247341	-0.000611105	0.000679127	6.83797	-0.8
0.000251294	-0.000638282	0.000705898	6.86951	-0.8
0.000255248	-0.000665458	0.000732668	6.90104	-0.8
0.000230524	-0.000694868	0.000778124	6.93258	-0.8
0.0002058	-0.000724278	0.00082358	6.96411	-0.8
0.000181077	-0.000753689	0.000869036	6.99565	-0.8
0.000156353	-0.000783099	0.000914492	7.02718	-0.8
0.00013163	-0.000812509	0.000959948	7.05872	-0.8
0.000106906	-0.000841919	0.0010054	7.09025	-0.8
8.21824e-05	-0.000871329	0.00105086	7.12179	-0.8
5.74588e-05	-0.00090074	0.00109632	7.15332	-0.8
3.27351e-05	-0.00093015	0.00114177	7.18486	-0.8
8.01153e-06	-0.00095956	0.00118723	7.21639	-0.8
-1.67121e-05	-0.00098897	0.00123268	7.24792	-0.8
-4.14357e-05	-0.00101838	0.00127814	7.27946	-0.8
-6.61593e-05	-0.00104779	0.0013236	7.31099	-0.8
-9.0883e-05	-0.0010772	0.00136905	7.34253	-0.8
-0.000115607	-0.00110661	0.00141451	7.37406	-0.8
-0.00014033	-0.00113602	0.00145996	7.4056	-0.8
-0.000104074	-0.00112532	0.00149454	7.43713	-0.8
-6.78171e-05	-0.00111462	0.00152911	7.46867	-0.8
-3.15605e-05	-0.00110392	0.00156369	7.5002	-0.8
4.69609e-06	-0.00109322	0.00159826	7.53174	-0.8
4.09527e-05	-0.00108252	0.00163284	7.56327	-0.8
7.72092e-05	-0.00107182	0.00166742	7.59481	-0.8
0.000113466	-0.00106112	0.00170199	7.62634	-0.8
0.000149722	-0.00105042	0.00173657	7.65788	-0.8
0.000185979	-0.00103972	0.00177114	7.68941	-0.8
0.000222236	-0.00102902	0.00180572	7.72095	-0.8
0.000258492	-0.00101832	0.00184029	7.75248	-0.8
0.000294749	-0.00100762	0.00187487	7.78402	-0.8
0.000331005	-0.000996923	0.00190944	7.81555	-0.8
0.000367262	-0.000986223	0.00194402	7.84709	-0.8
0.000403518	-0.000975523	0.00197859	7.87862	-0.8
0.000439775	-0.000964823	0.00201317	7.91016	-0.8
0.000525979	-0.000946405	0.00208191	7.94169	-0.8
0.000612182	-0.000927986	0.00215066	7.97323	-0.8
0.000698386	-0.000909567	0.0022194	8.00476	-0.8
0.00078459	-0.000891148	0.00228815	8.0363	-0.8
0.000870794	-0.00087273	0.0023569	8.06783	-0.8
0.000956997	-0.000854311	0.00242564	8.09937	-0.8
0.0010432	-0.000835892	0.00249439	8.1309	-0.8
0.0011294	-0.000817474	0.00256313	8.16243	-0.8
0.00121561	-0.000799055	0.00263188	8.19397	-0.8
0.00130181	-0.000780636	0.00270063	8.2255	-0.8
0.00138802	-0.000762217	0.00276937	8.25704	-0.8
0.00147422	-0.000743799	0.00283812	8.28857	-0.8
0.00156042	-0.00072538	0.00290686	8.32011	-0.8
0.00164663	-0.000706961	0.00297561	8.35164	-0.8
0.00173283	-0.000688543	0.00304436	8.38318	-0.8
0.00181903	-0.000670124	0.0031131	8.41471	-0.8
0.00178413	-0.000656757	0.00304456	8.44625	-0.8
0.00174923	-0.000643391	0.00297601	8.47778	-0.8
0.00171432	-0.000630025	0.00290747	8.50932	-0.8
0.00167942	-0.000616658	0.00283892	8.54085	-0.8
0.00164452	-0.000603292	0.00277038	8.57239	-0.8
0.00160961	-0.000589926	0.00270183	8.60392	-0.8
0.00157471	-0.000576559	0.00263329	8.63546	-0.8
0.0015398	-0.000563193	0.00256474	8.66699	-0.8
0.0015049	-0.000549827	0.0024962	8.69853	-0.8
0.00147	-0.00053646	0.00242766	8.73006	-0.8
0.00143509	-0.000523094	0.00235911	8.7616	-0.8
0.00140019	-0.000509727	0.00229057	8.79313	-0.8
0.00136529	-0.000496361	0.00222202	8.82467	-0.8
0.00133038	-0.000482995	0.00215348	8.8562	-0.8
0.00129548	-0.000469628	0.00208493	8.88774	-0.8
0.00126057	-0.000456262	0.00201639	8.91927	-0.8
0.00122573	-0.00047927	0.0019939	8.95081	-0.8
0.00119088	-0.000502278	0.00197141	8.98234	-0.8
0.00115603	-0.000525286	0.00194893	9.01388	-0.8
0.00112118	-0.000548295	0.00192644	9.04541	-0.8
0.00108633	-0.000571303	0.00190395	9.07694	-0.8
0.00105148	-0.000594311	0.00188147	9.10848	-0.8
0.00101664	-0.000617319	0.00185898	9.14001	-0.8
0.000981788	-0.000640327	0.00183649	9.17155	-0.8
0.00094694	-0.000663335	0.00181401	9.20308	-0.8
0.000912092	-0.000686343	0.00179152	9.23462	-0.8
0.000877244	-0.000709351	0.00176904	9.26615	-0.8
0.000842395	-0.00073236	0.00174655	9.29769	-0.8
0.000807547	-0.000755368	0.00172406	9.32922	-0.8
0.000772699	-0.000778376	0.00170158	9.36076	-0.8
0.000737851	-0.000801384	0.00167909	9.39229	-0.8
0.000703002	-0.000824392	0.0016566	9.42383	-0.8
0.000688093	-0.00086125	0.0016744	9.45536	-0.8
0.000673183	-0.000898109	0.00169221	9.4869	-0.8
0.000658274	-0.000934967	0.00171001	9.51843	-0.8
0.000643364	-0.000971825	0.00172781	9.54997	-0.8
0.000628455	-0.00100868	0.00174561	9.5815	-0.8
0.000613545	-0.00104554	0.00176341	9.61304	-0.8
0.000598636	-0.0010824	0.00178121	9.64457	-0.8
0.000583726	-0.00111926	0.00179901	9.67611	-0.8
0.000568817	-0.00115612	0.00181681	9.70764	-0.8
0.000553907	-0.00119297	0.00183461	9.73918	-0.8
0.000538998	-0.00122983	0.00185242	9.77071	-0.8
0.000524088	-0.00126669	0.00187022	9.80225	-0.8
0.000509179	-0.00130355	0.00188802	9.83378	-0.8
0.000494269	-0.00134041	0.00190582	9.86532	-0.8
0.00047936	-0.00137726	0.00192362	9.89685	-0.8
0.00046445	-0.00141412	0.00194142	9.92839	-0.8
0.000472698	-0.00139409	0.00193318	9.95992	-0.8
0.000480945	-0.00137406	0.00192493	9.99146	-0.8
0.000489193	-0.00135402	0.00191669	10.023	-0.8
0.000497441	-0.00133399	0.00190844	10.0545	-0.8
0.000505688	-0.00131395	0.0019002	10.0861	-0.8
0.000513936	-0.00129392	0.00189195	10.1176	-0.8
0.000522184	-0.00127389	0.00188371	10.1491	-0.8
0.000530431	-0.00125385	0.00187546	10.1807	-0.8
0.000538679	-0.00123382	0.00186722	10.2122	-0.8
0.000546926	-0.00121378	0.00185897	10.2437	-0.8
0.000555174	-0.00119375	0.00185073	10.2753	-0.8
0.000563422	-0.00117372	0.00184248	10.3068	-0.8
0.000571669	-0.00115368	0.00183424	10.3383	-0.8
0.000579917	-0.00113365	0.00182599	10.3699	-0.8
0.000588164	-0.00111362	0.00181775	10.4014	-0.8
0.000596412	-0.00109358	0.0018095	10.4329	-0.8
0.00059902	-0.00108765	0.00181051	10.4645	-0.8
0.000601629	-0.00108172	0.00181152	10.496	-0.8
0.000604237	-0.00107579	0.00181254	10.5275	-0.8
0.000606845	-0.00106986	0.00181355	10.5591	-0.8
0.000609454	-0.00106393	0.00181456	10.5906	-0.8
0.000612062	-0.001058	0.00181557	10.6222	-0.8
0.00061467	-0.00105206	0.00181659	10.6537	-0.8
0.000617278	-0.00104613	0.0018176	10.6852	-0.8
0.000619887	-0.0010402	0.00181861	10.7168	-0.8
0.000622495	-0.00103427	0.00181962	10.7483	-0.8
0.000625103	-0.00102834	0.00182063	10.7798	-0.8
0.000627712	-0.00102241	0.00182165	10.8114	-0.8
0.00063032	-0.00101648	0.00182266	10.8429	-0.8
0.000632928	-0.00101055	0.00182367	10.8744	-0.8
0.000635537	-0.00100462	0.00182468	10.906	-0.8
0.000638145	-0.000998685	0.00182569	10.9375	-0.8
0.000645321	-0.000973439	0.00180858	10.969	-0.8
0.000652496	-0.000948193	0.00179146	11.0006	-0.8
0.000659672	-0.000922947	0.00177434	11.0321	-0.8
0.000666847	-0.000897701	0.00175723	11.0636	-0.8
0.000674023	-0.000872455	0.00174011	11.0952	-0.8
0.000681199	-0.000847209	0.00172299	11.1267	-0.8
0.000688374	-0.000821963	0.00170588	11.1582	-0.8
0.00069555	-0.000796717	0.00168876	11.1898	-0.8
0.000702725	-0.000771471	0.00167164	11.2213	-0.8
0.000709901	-0.000746225	0.00165453	11.2528	-0.8
0.000717077	-0.000720979	0.00163741	11.2844	-0.8
0.000724252	-0.000695733	0.00162029	11.3159	-0.8
0.000731428	-0.000670487	0.00160318	11.3475	-0.8
0.000738603	-0.000645241	0.00158606	11.379	-0.8
0.000745779	-0.000619995	0.00156894	11.4105	-0.8
0.000752954	-0.000594749	0.00155182	11.4421	-0.8
0.000746104	-0.000578666	0.00152708	11.4736	-0.8
0.000739254	-0.000562584	0.00150234	11.5051	-0.8
0.000732404	-0.000546502	0.0014776	11.5367	-0.8
0.000725554	-0.00053042	0.00145286	11.5682	-0.8
0.000718704	-0.000514338	0.00142811	11.5997	-0.8
0.000711854	-0.000498256	0.00140337	11.6313	-0.8
0.000705004	-0.000482174	0.00137863	11.6628	-0.8
0.000698154	-0.000466092	0.00135389	11.6943	-0.8
0.000691303	-0.00045001	0.00132914	11.7259	-0.8
0.000684453	-0.000433927	0.0013044	11.7574	-0.8
0.000677603	-0.000417845	0.00127966	11.7889	-0.8
0.000670753	-0.000401763	0.00125492	11.8205	-0.8
0.000663903	-0.000385681	0.00123017	11.852	-0.8
0.000657053	-0.000369599	0.00120543	11.8835	-0.8
0.000650203	-0.000353517	0.00118069	11.9151	-0.8
0.000643353	-0.000337435	0.00115595	11.9466	-0.8
0.000649204	-0.000333613	0.00115633	11.9781	-0.8
0.000655055	-0.000329792	0.00115671	12.0097	-0.8
0.000660906	-0.00032597	0.00115709	12.0412	-0.8
0.000666756	-0.000322149	0.00115747	12.0728	-0.8
0.000672607	-0.000318327	0.00115785	12.1043	-0.8
0.000678458	-0.000314505	0.00115823	12.1358	-0.8
0.000684309	-0.000310684	0.00115862	12.1674	-0.8
0.00069016	-0.000306862	0.001159	12.1989	-0.8
0.000696011	-0.000303041	0.00115938	12.2304	-0.8
0.000701862	-0.000299219	0.00115976	12.262	-0.8
0.000707713	-0.000295398	0.00116014	12.2935	-0.8
0.000713564	-0.000291576	0.00116052	12.325	-0.8
0.000719415	-0.000287754	0.0011609	12.3566	-0.8
0.000725266	-0.000283933	0.00116128	12.3881	-0.8
0.000731117	-0.000280111	0.00116166	12.4196	-0.8
0.000736968	-0.00027629	0.00116205	12.4512	-0.8
0.000726467	-0.000276837	0.00115093	12.4827	-0.8
0.000715966	-0.000277385	0.00113982	12.5142	-0.8
0.000705464	-0.000277933	0.0011287	12.5458	-0.8
0.000694963	-0.00027848	0.00111759	12.5773	-0.8
0.000684462	-0.000279028	0.00110648	12.6088	-0.8
0.000673961	-0.000279576	0.00109536	12.6404	-0.8
0.00066346	-0.000280123	0.00108425	12.6719	-0.8
0.000652958	-0.000280671	0.00107314	12.7035	-0.8
0.000642457	-0.000281218	0.00106202	12.735	-0.8
0.000631956	-0.000281766	0.00105091	12.7665	-0.8
0.000621455	-0.000282314	0.00103979	12.7981	-0.8
0.000610954	-0.000282861	0.00102868	12.8296	-0.8
0.000600452	-0.000283409	0.00101757	12.8611	-0.8
0.000589951	-0.000283957	0.00100645	12.8927	-0.8
0.00057945	-0.000284504	0.00099534	12.9242	-0.8
0.000568949	-0.000285052	0.000984226	12.9557	-0.8
0.000562122	-0.000268165	0.000962229	12.9873	-0.8
0.000555295	-0.000251278	0.000940231	13.0188	-0.8
0.000548469	-0.000234391	0.000918234	13.0503	-0.8
0.000541642	-0.000217504	0.000896236	13.0819	-0.8
0.000534815	-0.000200617	0.000874238	13.1134	-0.8
0.000527989	-0.00018373	0.000852241	13.1449	-0.8
0.000521162	-0.000166843	0.000830243	13.1765	-0.8
0.000514335	-0.000149956	0.000808246	13.208	-0.8
0.000507509	-0.000133069	0.000786248	13.2395	-0.8
0.000500682	-0.000116182	0.000764251	13.2711	-0.8
0.000493856	-9.92954e-05	0.000742253	13.3026	-0.8
0.000487029	-8.24084e-05	0.000720256	13.3341	-0.8
0.000480202	-6.55215e-05	0.000698258	13.3657	-0.8
0.000473376	-4.86345e-05	0.000676261	13.3972	-0.8
0.000466549	-3.17476e-05	0.000654263	13.4288	-0.8
0.000459722	-1.48606e-05	0.000632265	13.4603	-0.8
0.00045944	-8.00286e-06	0.000625038	13.4918	-0.8
0.000459157	-1.14512e-06	0.000617811	13.5234	-0.8
0.000458875	5.71261e-06	0.000610583	13.5549	-0.8
0.000458592	1.25704e-05	0.000603356	13.5864	-0.8
0.00045831	1.94281e-05	0.000596129	13.618	-0.8
0.000458028	2.62858e-05	0.000588901	13.6495	-0.8
0.000457745	3.31436e-05	0.000581674	13.681	-0.8
0.000457463	4.00013e-05	0.000574446	13.7126	-0.8
0.00045718	4.6859e-05	0.000567219	13.7441	-0.8
0.000456898	5.37168e-05	0.000559992	13.7756	-0.8
0.000456615	6.05745e-05	0.000552764	13.8072	-0.8
0.000456333	6.74323e-05	0.000545537	13.8387	-0.8
0.00045605	7.429e-05	0.000538309	13.8702	-0.8
0.000455768	8.11477e-05	0.000531082	13.9018	-0.8
0.000455486	8.80055e-05	0.000523855	13.9333	-0.8
0.000455203	9.48632e-05	0.000516627	13.9648	-0.8
0.000456363	8.77452e-05	0.000525237	13.9964	-0.8
0.000457523	8.06272e-05	0.000533848	14.0279	-0.8
0.000458683	7.35091e-05	0.000542458	14.0594	-0.8
0.000459844	6.63911e-05	0.000551068	14.091	-0.8
0.000461004	5.92731e-05	0.000559679	14.1225	-0.8
0.000462164	5.21551e-05	0.000568289	14.1541	-0.8
0.000463324	4.5037e-05	0.000576899	14.1856	-0.8
0.000464484	3.7919e-05	0.000585509	14.2171	-0.8
0.000465644	3.0801e-05	0.00059412	14.2487	-0.8
0.000466804	2.3683e-05	0.00060273	14.2802	-0.8
0.000467964	1.65649e-05	0.00061134	14.3117	-0.8
0.000469124	9.44692e-06	0.00061995	14.3433	-0.8
0.000470284	2.3289e-06	0.000628561	14.3748	-0.8
0.000471445	-4.78913e-06	0.000637171	14.4063	-0.8
0.000472605	-1.19072e-05	0.000645781	14.4379	-0.8
0.000473765	-1.90252e-05	0.000654391	14.4694	-0.8
0.0004676	-2.94616e-05	0.000654316	14.5009	-0.8
0.000461434	-3.9898e-05	0.00065424	14.5325	-0.8
0.000455269	-5.03344e-05	0.000654164	14.564	-0.8
0.000449104	-6.07708e-05	0.000654088	14.5955	-0.8
0.000442939	-7.12072e-05	0.000654012	14.6271	-0.8
0.000436774	-8.16436e-05	0.000653937	14.6586	-0.8
0.000430609	-9.208e-05	0.000653861	14.6901	-0.8
0.000424444	-0.000102516	0.000653785	14.7217	-0.8
0.000418279	-0.000112953	0.000653709	14.7532	-0.8
0.000412113	-0.000123389	0.000653633	14.7847	-0.8
0.000405948	-0.000133826	0.000653557	14.8163	-0.8
0.000399783	-0.000144262	0.000653482	14.8478	-0.8
0.000393618	-0.000154698	0.000653406	14.8794	-0.8
0.000387453	-0.000165135	0.00065333	14.9109	-0.8
0.000381288	-0.000175571	0.000653254	14.9424	-0.8
0.000375123	-0.000186008	0.000653178	14.974	-0.8
0.000351674	-0.000182224	0.000618316	15.0055	-0.8
0.000328225	-0.000178441	0.000583453	15.037	-0.8
0.000304776	-0.000174658	0.000548591	15.0686	-0.8
0.000281328	-0.000170875	0.000513728	15.1001	-0.8
0.000257879	-0.000167092	0.000478866	15.1316	-0.8
0.00023443	-0.000163308	0.000444003	15.1632	-0.8
0.000210981	-0.000159525	0.00040914	15.1947	-0.8
0.000187532	-0.000155742	0.000374278	15.2262	-0.8
0.000164084	-0.000151959	0.000339415	15.2578	-0.8
0.000140635	-0.000148175	0.000304553	15.2893	-0.8
0.000117186	-0.000144392	0.00026969	15.3208	-0.8
9.37373e-05	-0.000140609	0.000234828	15.3524	-0.8
7.02886e-05	-0.000136826	0.000199965	15.3839	-0.8
4.68398e-05	-0.000133043	0.000165102	15.4154	-0.8
2.3391e-05	-0.000129259	0.00013024	15.447	-0.8
-5.77623e-08	-0.000125476	9.53774e-05	15.4785	-0.8
-1.3431e-05	-0.000130655	8.61161e-05	15.5101	-0.8
-2.68043e-05	-0.000135833	7.68549e-05	15.5416	-0.8
-4.01776e-05	-0.000141011	6.75937e-05	15.5731	-0.8
-5.35509e-05	-0.00014619	5.83325e-05	15.6047	-0.8
-6.69241e-05	-0.000151368	4.90712e-05	15.6362	-0.8
-8.02974e-05	-0.000156547	3.981e-05	15.6677	-0.8
-9.36707e-05	-0.000161725	3.05488e-05	15.6993	-0.8
-0.000107044	-0.000166904	2.12876e-05	15.7308	-0.8
-0.000120417	-0.000172082	1.20263e-05	15.7623	-0.8
-0.00013379	-0.000177261	2.76512e-06	15.7939	-0.8
-0.000147164	-0.000182439	-6.49611e-06	15.8254	-0.8
-0.000160537	-0.000187617	-1.57573e-05	15.8569	-0.8
-0.00017391	-0.000192796	-2.50186e-05	15.8885	-0.8
-0.000187284	-0.000197974	-3.42798e-05	15.92	-0.8
-0.000200657	-0.000203153	-4.3541e-05	15.9515	-0.8
-0.00021403	-0.000208331	-5.28022e-05	15.9831	-0.8
-0.000208468	-0.000206253	-5.09954e-05	16.0146	-0.8
-0.000202906	-0.000204175	-4.91886e-05	16.0461	-0.8
-0.000197344	-0.000202097	-4.73817e-05	16.0777	-0.8
-0.000191782	-0.000200018	-4.55749e-05	16.1092	-0.8
-0.00018622	-0.00019794	-4.37681e-05	16.1407	-0.8
-0.000180658	-0.000195862	-4.19613e-05	16.1723	-0.8
-0.000175096	-0.000193784	-4.01544e-05	16.2038	-0.8
-0.000169534	-0.000191706	-3.83476e-05	16.2354	-0.8
-0.000163972	-0.000189627	-3.65408e-05	16.2669	-0.8
-0.00015841	-0.000187549	-3.47339e-05	16.2984	-0.8
-0.000152848	-0.000185471	-3.29271e-05	16.33	-0.8
-0.000147286	-0.000183393	-3.11203e-05	16.3615	-0.8
-0.000141725	-0.000181315	-2.93135e-05	16.393	-0.8
-0.000136163	-0.000179236	-2.75066e-05	16.4246	-0.8
-0.000130601	-0.000177158	-2.56998e-05	16.4561	-0.8
-0.000125039	-0.00017508	-2.3893e-05	16.4876	-0.8
-0.000104369	-0.000194943	2.28116e-05	16.5192	-0.8
-8.36999e-05	-0.000214806	6.95163e-05	16.5507	-0.8
-6.30305e-05	-0.000234669	0.000116221	16.5822	-0.8
-4.23611e-05	-0.000254532	0.000162925	16.6138	-0.8
-2.16918e-05	-0.000274395	0.00020963	16.6453	-0.8
-1.02239e-06	-0.000294258	0.000256335	16.6768	-0.8
1.9647e-05	-0.000314121	0.000303039	16.7084	-0.8
4.03164e-05	-0.000333984	0.000349744	16.7399	-0.8
6.09857e-05	-0.000353847	0.000396449	16.7714	-0.8
8.16551e-05	-0.000373711	0.000443153	16.803	-0.8
0.000102324	-0.000393574	0.000489858	16.8345	-0.8
0.000122994	-0.000413437	0.000536562	16.866	-0.8
0.000143663	-0.0004333	0.000583267	16.8976	-0.8
0.000164333	-0.000453163	0.000629972	16.9291	-0.8
0.000185002	-0.000473026	0.000676676	16.9607	-0.8
0.000205671	-0.000492889	0.000723381	16.9922	-0.8
0.000190764	-0.00049908	0.000716123	17.0237	-0.8
0.000175857	-0.000505271	0.000708865	17.0553	-0.8
0.00016095	-0.000511461	0.000701606	17.0868	-0.8
0.000146043	-0.000517652	0.000694348	17.1183	-0.8
0.000131136	-0.000523843	0.00068709	17.1499	-0.8
0.000116228	-0.000530034	0.000679832	17.1814	-0.8
0.000101321	-0.000536225	0.000672574	17.2129	-0.8
8.64141e-05	-0.000542416	0.000665315	17.2445	-0.8
7.15069e-05	-0.000548607	0.000658057	17.276	-0.8
5.65998e-05	-0.000554797	0.000650799	17.3075	-0.8
4.16926e-05	-0.000560988	0.000643541	17.3391	-0.8
2.67855e-05	-0.000567179	0.000636283	17.3706	-0.8
1.18783e-05	-0.00057337	0.000629025	17.4021	-0.8
-3.02882e-06	-0.000579561	0.000621766	17.4337	-0.8
-1.7936e-05	-0.000585752	0.000614508	17.4652	-0.8
-3.28431e-05	-0.000591943	0.00060725	17.4967	-0.8
-4.6286e-05	-0.000592767	0.000591405	17.5283	-0.8
-5.97288e-05	-0.000593592	0.00057556	17.5598	-0.8
-7.31717e-05	-0.000594416	0.000559715	17.5913	-0.8
-8.66145e-05	-0.000595241	0.00054387	17.6229	-0.8
-0.000100057	-0.000596065	0.000528025	17.6544	-0.8
-0.0001135	-0.00059689	0.00051218	17.686	-0.8
-0.000126943	-0.000597714	0.000496335	17.7175	-0.8
-0.000140386	-0.000598539	0.000480491	17.749	-0.8
-0.000153829	-0.000599363	0.000464646	17.7806	-0.8
-0.000167272	-0.000600188	0.000448801	17.8121	-0.8
-0.000180714	-0.000601012	0.000432956	17.8436	-0.8
-0.000194157	-0.000601837	0.000417111	17.8752	-0.8
-0.0002076	-0.000602661	0.000401266	17.9067	-0.8
-0.000221043	-0.000603486	0.000385421	17.9382	-0.8
-0.000234486	-0.00060431	0.000369576	17.9698	-0.8
-0.000247929	-0.000605135	0.000353731	18.0013	-0.8
-0.000256171	-0.000613928	0.00035211	18.0328	-0.8
-0.000264413	-0.000622721	0.000350489	18.0644	-0.8
-0.000272655	-0.000631514	0.000348869	18.0959	-0.8
-0.000280897	-0.000640307	0.000347248	18.1274	-0.8
-0.000289139	-0.0006491	0.000345627	18.159	-0.8
-0.000297381	-0.000657893	0.000344006	18.1905	-0.8
-0.000305624	-0.000666686	0.000342385	18.222	-0.8
-0.000313866	-0.000675479	0.000340764	18.2536	-0.8
-0.000322108	-0.000684272	0.000339144	18.2851	-0.8
-0.00033035	-0.000693065	0.000337523	18.3167	-0.8
-0.000338592	-0.000701858	0.000335902	18.3482	-0.8
-0.000346834	-0.000710651	0.000334281	18.3797	-0.8
-0.000355076	-0.000719444	0.00033266	18.4113	-0.8
-0.000363319	-0.000728237	0.00033104	18.4428	-0.8
-0.000371561	-0.00073703	0.000329419	18.4743	-0.8
-0.000379803	-0.000745823	0.000327798	18.5059	-0.8
-0.000383325	-0.000746472	0.00032292	18.5374	-0.8
-0.000386848	-0.000747122	0.000318041	18.5689	-0.8
-0.000390371	-0.000747771	0.000313163	18.6005	-0.8
-0.000393894	-0.000748421	0.000308285	18.632	-0.8
-0.000397416	-0.00074907	0.000303406	18.6635	-0.8
-0.000400939	-0.00074972	0.000298528	18.6951	-0.8
-0.000404462	-0.000750369	0.00029365	18.7266	-0.8
-0.000407984	-0.000751018	0.000288771	18.7581	-0.8
-0.000411507	-0.000751668	0.000283893	18.7897	-0.8
-0.00041503	-0.000752317	0.000279014	18.8212	-0.8
-0.000418552	-0.000752967	0.000274136	18.8527	-0.8
-0.000422075	-0.000753616	0.000269258	18.8843	-0.8
-0.000425598	-0.000754266	0.000264379	18.9158	-0.8
-0.00042912	-0.000754915	0.000259501	18.9473	-0.8
-0.000432643	-0.000755565	0.000254623	18.9789	-0.8
-0.000436166	-0.000756214	0.000249744	19.0104	-0.8
-0.0004334	-0.000763153	0.000262158	19.042	-0.8
-0.000430634	-0.000770091	0.000274571	19.0735	-0.8
-0.000427868	-0.000777029	0.000286985	19.105	-0.8
-0.000425102	-0.000783968	0.000299399	19.1366	-0.8
-0.000422337	-0.000790906	0.000311812	19.1681	-0.8
-0.000419571	-0.000797845	0.000324226	19.1996	-0.8
-0.000416805	-0.000804783	0.000336639	19.2312	-0.8
-0.000414039	-0.000811722	0.000349053	19.2627	-0.8
-0.000411273	-0.00081866	0.000361466	19.2942	-0.8
-0.000408508	-0.000825598	0.00037388	19.3258	-0.8
-0.000405742	-0.000832537	0.000386294	19.3573	-0.8
-0.000402976	-0.000839475	0.000398707	19.3888	-0.8
-0.00040021	-0.000846414	0.000411121	19.4204	-0.8
-0.000397444	-0.000853352	0.000423534	19.4519	-0.8
-0.000394679	-0.00086029	0.000435948	19.4834	-0.8
-0.000391913	-0.000867229	0.000448361	19.515	-0.8
-0.000382679	-0.000890635	0.000478585	19.5465	-0.8
-0.000373444	-0.000914042	0.000508808	19.578	-0.8
-0.00036421	-0.000937449	0.000539031	19.6096	-0.8
-0.000354976	-0.000960855	0.000569254	19.6411	-0.8
-0.000345742	-0.000984262	0.000599477	19.6726	-0.8
-0.000336508	-0.00100767	0.0006297	19.7042	-0.8
-0.000327273	-0.00103108	0.000659923	19.7357	-0.8
-0.000318039	-0.00105448	0.000690146	19.7673	-0.8
-0.000308805	-0.00107789	0.00072037	19.7988	-0.8
-0.000299571	-0.0011013	0.000750593	19.8303	-0.8
-0.000290337	-0.0011247	0.000780816	19.8619	-0.8
-0.000281103	-0.00114811	0.000811039	19.8934	-0.8
-0.000271868	-0.00117152	0.000841262	19.9249	-0.8
-0.000262634	-0.00119492	0.000871485	19.9565	-0.8
-0.0002534	-0.00121833	0.000901708	19.988	-0.8
-0.000244166	-0.00124174	0.000931931	20.0195	-0.8
0.000550118	0.00166854	-0.000693338	4.88281	-0.798438
0.000520711	0.00162866	-0.000705803	4.91435	-0.798438
0.000491303	0.00158878	-0.000718267	4.94588	-0.798438
0.000461895	0.00154889	-0.000730731	4.97742	-0.798438
0.000432488	0.00150901	-0.000743195	5.00895	-0.798438
0.00040308	0.00146913	-0.00075566	5.04049	-0.798438
0.000373672	0.00142925	-0.000768124	5.07202	-0.798438
0.000344264	0.00138936	-0.000780588	5.10356	-0.798438
0.000314857	0.00134948	-0.000793052	5.13509	-0.798438
0.000285449	0.0013096	-0.000805517	5.16663	-0.798438
0.000256041	0.00126972	-0.000817981	5.19816	-0.798438
0.000226633	0.00122983	-0.000830445	5.2297	-0.798438
0.000197226	0.00118995	-0.000842909	5.26123	-0.798438
0.000167818	0.00115007	-0.000855374	5.29277	-0.798438
0.00013841	0.00111019	-0.000867838	5.3243	-0.798438
0.000109003	0.0010703	-0.000880302	5.35583	-0.798438
7.95948e-05	0.00103042	-0.000892766	5.38737	-0.798438
7.2295e-05	0.000982605	-0.000854053	5.4189	-0.798438
6.49952e-05	0.000934787	-0.000815339	5.45044	-0.798438
5.76953e-05	0.00088697	-0.000776626	5.48197	-0.798438
5.03955e-05	0.000839152	-0.000737912	5.51351	-0.798438
4.30957e-05	0.000791335	-0.000699198	5.54504	-0.798438
3.57959e-05	0.000743517	-0.000660485	5.57658	-0.798438
2.84961e-05	0.000695699	-0.000621771	5.60811	-0.798438
2.11963e-05	0.000647882	-0.000583058	5.63965	-0.798438
1.38964e-05	0.000600064	-0.000544344	5.67118	-0.798438
6.59663e-06	0.000552247	-0.00050563	5.70272	-0.798438
-7.03189e-07	0.000504429	-0.000466917	5.73425	-0.798438
-8.00301e-06	0.000456611	-0.000428203	5.76579	-0.798438
-1.53028e-05	0.000408794	-0.00038949	5.79732	-0.798438
-2.26026e-05	0.000360976	-0.000350776	5.82886	-0.798438
-2.99025e-05	0.000313159	-0.000312063	5.86039	-0.798438
-3.72023e-05	0.000265341	-0.000273349	5.89193	-0.798438
-2.19757e-05	0.000234917	-0.000237533	5.92346	-0.798438
-6.74907e-06	0.000204493	-0.000201718	5.955	-0.798438
8.47754e-06	0.000174069	-0.000165902	5.98653	-0.798438
2.37041e-05	0.000143644	-0.000130087	6.01807	-0.798438
3.89307e-05	0.00011322	-9.42712e-05	6.0496	-0.798438
5.41573e-05	8.27961e-05	-5.84556e-05	6.08114	-0.798438
6.93839e-05	5.23719e-05	-2.264e-05	6.11267	-0.798438
8.46105e-05	2.19478e-05	1.31755e-05	6.14421	-0.798438
9.98372e-05	-8.47634e-06	4.89911e-05	6.17574	-0.798438
0.000115064	-3.89005e-05	8.48067e-05	6.20728	-0.798438
0.00013029	-6.93246e-05	0.000120622	6.23881	-0.798438
0.000145517	-9.97488e-05	0.000156438	6.27035	-0.798438
0.000160744	-0.000130173	0.000192253	6.30188	-0.798438
0.00017597	-0.000160597	0.000228069	6.33341	-0.798438
0.000191197	-0.000191021	0.000263884	6.36495	-0.798438
0.000206423	-0.000221445	0.0002997	6.39648	-0.798438
0.000210684	-0.000248868	0.000326922	6.42802	-0.798438
0.000214944	-0.000276292	0.000354143	6.45955	-0.798438
0.000219204	-0.000303715	0.000381365	6.49109	-0.798438
0.000223464	-0.000331138	0.000408586	6.52262	-0.798438
0.000227724	-0.000358561	0.000435808	6.55416	-0.798438
0.000231985	-0.000385984	0.000463029	6.58569	-0.798438
0.000236245	-0.000413407	0.000490251	6.61723	-0.798438
0.000240505	-0.00044083	0.000517473	6.64876	-0.798438
0.000244765	-0.000468253	0.000544694	6.6803	-0.798438
0.000249025	-0.000495676	0.000571916	6.71183	-0.798438
0.000253285	-0.0005231	0.000599137	6.74337	-0.798438
0.000257546	-0.000550523	0.000626359	6.7749	-0.798438
0.000261806	-0.000577946	0.00065358	6.80644	-0.798438
0.000266066	-0.000605369	0.000680802	6.83797	-0.798438
0.000270326	-0.000632792	0.000708024	6.86951	-0.798438
0.000274586	-0.000660215	0.000735245	6.90104	-0.798438
0.000249993	-0.000689342	0.00078072	6.93258	-0.798438
0.0002254	-0.000718469	0.000826195	6.96411	-0.798438
0.000200806	-0.000747595	0.00087167	6.99565	-0.798438
0.000176213	-0.000776722	0.000917145	7.02718	-0.798438
0.000151619	-0.000805849	0.00096262	7.05872	-0.798438
0.000127026	-0.000834976	0.00100809	7.09025	-0.798438
0.000102432	-0.000864102	0.00105357	7.12179	-0.798438
7.78389e-05	-0.000893229	0.00109904	7.15332	-0.798438
5.32454e-05	-0.000922356	0.00114452	7.18486	-0.798438
2.8652e-05	-0.000951483	0.00118999	7.21639	-0.798438
4.05854e-06	-0.00098061	0.00123547	7.24792	-0.798438
-2.05349e-05	-0.00100974	0.00128094	7.27946	-0.798438
-4.51284e-05	-0.00103886	0.00132642	7.31099	-0.798438
-6.97218e-05	-0.00106799	0.00137189	7.34253	-0.798438
-9.43153e-05	-0.00109712	0.00141737	7.37406	-0.798438
-0.000118909	-0.00112624	0.00146284	7.4056	-0.798438
-8.12767e-05	-0.0011161	0.00150022	7.43713	-0.798438
-4.36447e-05	-0.00110595	0.00153759	7.46867	-0.798438
-6.01263e-06	-0.00109581	0.00157497	7.5002	-0.798438
3.16194e-05	-0.00108566	0.00161234	7.53174	-0.798438
6.92514e-05	-0.00107552	0.00164971	7.56327	-0.798438
0.000106883	-0.00106537	0.00168709	7.59481	-0.798438
0.000144515	-0.00105523	0.00172446	7.62634	-0.798438
0.000182148	-0.00104508	0.00176184	7.65788	-0.798438
0.00021978	-0.00103493	0.00179921	7.68941	-0.798438
0.000257412	-0.00102479	0.00183659	7.72095	-0.798438
0.000295044	-0.00101464	0.00187396	7.75248	-0.798438
0.000332676	-0.0010045	0.00191133	7.78402	-0.798438
0.000370308	-0.000994353	0.00194871	7.81555	-0.798438
0.00040794	-0.000984208	0.00198608	7.84709	-0.798438
0.000445572	-0.000974063	0.00202346	7.87862	-0.798438
0.000483204	-0.000963917	0.00206083	7.91016	-0.798438
0.000565725	-0.000945435	0.00212549	7.94169	-0.798438
0.000648246	-0.000926953	0.00219015	7.97323	-0.798438
0.000730767	-0.000908471	0.00225481	8.00476	-0.798438
0.000813287	-0.000889989	0.00231947	8.0363	-0.798438
0.000895808	-0.000871507	0.00238413	8.06783	-0.798438
0.000978329	-0.000853025	0.00244879	8.09937	-0.798438
0.00106085	-0.000834544	0.00251345	8.1309	-0.798438
0.00114337	-0.000816062	0.00257811	8.16243	-0.798438
0.00122589	-0.00079758	0.00264277	8.19397	-0.798438
0.00130841	-0.000779098	0.00270743	8.2255	-0.798438
0.00139093	-0.000760616	0.00277209	8.25704	-0.798438
0.00147346	-0.000742134	0.00283675	8.28857	-0.798438
0.00155598	-0.000723652	0.00290141	8.32011	-0.798438
0.0016385	-0.00070517	0.00296607	8.35164	-0.798438
0.00172102	-0.000686688	0.00303073	8.38318	-0.798438
0.00180354	-0.000668206	0.00309539	8.41471	-0.798438
0.00176815	-0.000654197	0.00302532	8.44625	-0.798438
0.00173276	-0.000640188	0.00295525	8.47778	-0.798438
0.00169736	-0.00062618	0.00288518	8.50932	-0.798438
0.00166197	-0.000612171	0.00281511	8.54085	-0.798438
0.00162658	-0.000598162	0.00274504	8.57239	-0.798438
0.00159119	-0.000584153	0.00267497	8.60392	-0.798438
0.0015558	-0.000570145	0.0026049	8.63546	-0.798438
0.00152041	-0.000556136	0.00253484	8.66699	-0.798438
0.00148501	-0.000542127	0.00246477	8.69853	-0.798438
0.00144962	-0.000528118	0.0023947	8.73006	-0.798438
0.00141423	-0.00051411	0.00232463	8.7616	-0.798438
0.00137884	-0.000500101	0.00225456	8.79313	-0.798438
0.00134345	-0.000486092	0.00218449	8.82467	-0.798438
0.00130806	-0.000472083	0.00211442	8.8562	-0.798438
0.00127266	-0.000458075	0.00204435	8.88774	-0.798438
0.00123727	-0.000444066	0.00197429	8.91927	-0.798438
0.00120298	-0.000465824	0.00195127	8.95081	-0.798438
0.0011687	-0.000487583	0.00192826	8.98234	-0.798438
0.00113441	-0.000509341	0.00190525	9.01388	-0.798438
0.00110012	-0.0005311	0.00188224	9.04541	-0.798438
0.00106583	-0.000552858	0.00185922	9.07694	-0.798438
0.00103154	-0.000574617	0.00183621	9.10848	-0.798438
0.000997257	-0.000596375	0.0018132	9.14001	-0.798438
0.000962969	-0.000618134	0.00179019	9.17155	-0.798438
0.000928681	-0.000639892	0.00176717	9.20308	-0.798438
0.000894393	-0.000661651	0.00174416	9.23462	-0.798438
0.000860105	-0.000683409	0.00172115	9.26615	-0.798438
0.000825817	-0.000705168	0.00169814	9.29769	-0.798438
0.000791529	-0.000726926	0.00167512	9.32922	-0.798438
0.000757241	-0.000748685	0.00165211	9.36076	-0.798438
0.000722953	-0.000770443	0.0016291	9.39229	-0.798438
0.000688665	-0.000792202	0.00160609	9.42383	-0.798438
0.000673661	-0.000828654	0.00162344	9.45536	-0.798438
0.000658657	-0.000865106	0.00164079	9.4869	-0.798438
0.000643653	-0.000901558	0.00165814	9.51843	-0.798438
0.000628649	-0.000938009	0.00167549	9.54997	-0.798438
0.000613645	-0.000974461	0.00169283	9.5815	-0.798438
0.000598641	-0.00101091	0.00171018	9.61304	-0.798438
0.000583637	-0.00104737	0.00172753	9.64457	-0.798438
0.000568633	-0.00108382	0.00174488	9.67611	-0.798438
0.00055363	-0.00112027	0.00176223	9.70764	-0.798438
0.000538626	-0.00115672	0.00177958	9.73918	-0.798438
0.000523622	-0.00119317	0.00179693	9.77071	-0.798438
0.000508618	-0.00122963	0.00181428	9.80225	-0.798438
0.000493614	-0.00126608	0.00183163	9.83378	-0.798438
0.00047861	-0.00130253	0.00184898	9.86532	-0.798438
0.000463606	-0.00133898	0.00186633	9.89685	-0.798438
0.000448602	-0.00137543	0.00188368	9.92839	-0.798438
0.000456635	-0.00135588	0.00187575	9.95992	-0.798438
0.000464668	-0.00133632	0.00186781	9.99146	-0.798438
0.000472701	-0.00131676	0.00185988	10.023	-0.798438
0.000480734	-0.00129721	0.00185194	10.0545	-0.798438
0.000488767	-0.00127765	0.00184401	10.0861	-0.798438
0.0004968	-0.00125809	0.00183608	10.1176	-0.798438
0.000504833	-0.00123854	0.00182814	10.1491	-0.798438
0.000512866	-0.00121898	0.00182021	10.1807	-0.798438
0.000520899	-0.00119942	0.00181227	10.2122	-0.798438
0.000528932	-0.00117987	0.00180434	10.2437	-0.798438
0.000536965	-0.00116031	0.00179641	10.2753	-0.798438
0.000544998	-0.00114075	0.00178847	10.3068	-0.798438
0.000553031	-0.00112119	0.00178054	10.3383	-0.798438
0.000561064	-0.00110164	0.0017726	10.3699	-0.798438
0.000569097	-0.00108208	0.00176467	10.4014	-0.798438
0.00057713	-0.00106252	0.00175674	10.4329	-0.798438
0.000580027	-0.00105739	0.00175856	10.4645	-0.798438
0.000582923	-0.00105225	0.00176039	10.496	-0.798438
0.00058582	-0.00104711	0.00176221	10.5275	-0.798438
0.000588717	-0.00104197	0.00176404	10.5591	-0.798438
0.000591614	-0.00103683	0.00176586	10.5906	-0.798438
0.000594511	-0.0010317	0.00176769	10.6222	-0.798438
0.000597408	-0.00102656	0.00176951	10.6537	-0.798438
0.000600304	-0.00102142	0.00177134	10.6852	-0.798438
0.000603201	-0.00101628	0.00177316	10.7168	-0.798438
0.000606098	-0.00101114	0.00177499	10.7483	-0.798438
0.000608995	-0.001006	0.00177681	10.7798	-0.798438
0.000611892	-0.00100087	0.00177864	10.8114	-0.798438
0.000614789	-0.000995727	0.00178046	10.8429	-0.798438
0.000617685	-0.000990589	0.00178229	10.8744	-0.798438
0.000620582	-0.000985451	0.00178412	10.906	-0.798438
0.000623479	-0.000980312	0.00178594	10.9375	-0.798438
0.000631547	-0.000956029	0.0017713	10.969	-0.798438
0.000639616	-0.000931745	0.00175667	11.0006	-0.798438
0.000647684	-0.000907461	0.00174203	11.0321	-0.798438
0.000655752	-0.000883177	0.0017274	11.0636	-0.798438
0.000663821	-0.000858894	0.00171276	11.0952	-0.798438
0.000671889	-0.00083461	0.00169812	11.1267	-0.798438
0.000679957	-0.000810326	0.00168349	11.1582	-0.798438
0.000688026	-0.000786042	0.00166885	11.1898	-0.798438
0.000696094	-0.000761759	0.00165421	11.2213	-0.798438
0.000704162	-0.000737475	0.00163958	11.2528	-0.798438
0.000712231	-0.000713191	0.00162494	11.2844	-0.798438
0.000720299	-0.000688907	0.0016103	11.3159	-0.798438
0.000728367	-0.000664624	0.00159567	11.3475	-0.798438
0.000736435	-0.00064034	0.00158103	11.379	-0.798438
0.000744504	-0.000616056	0.00156639	11.4105	-0.798438
0.000752572	-0.000591772	0.00155176	11.4421	-0.798438
0.000745622	-0.000575661	0.00152678	11.4736	-0.798438
0.000738672	-0.000559549	0.0015018	11.5051	-0.798438
0.000731721	-0.000543437	0.00147682	11.5367	-0.798438
0.000724771	-0.000527325	0.00145183	11.5682	-0.798438
0.000717821	-0.000511213	0.00142685	11.5997	-0.798438
0.000710871	-0.000495101	0.00140187	11.6313	-0.798438
0.000703921	-0.000478989	0.00137689	11.6628	-0.798438
0.000696971	-0.000462877	0.00135191	11.6943	-0.798438
0.00069002	-0.000446765	0.00132693	11.7259	-0.798438
0.00068307	-0.000430653	0.00130195	11.7574	-0.798438
0.00067612	-0.000414541	0.00127697	11.7889	-0.798438
0.00066917	-0.000398429	0.00125199	11.8205	-0.798438
0.00066222	-0.000382317	0.00122701	11.852	-0.798438
0.000655269	-0.000366205	0.00120203	11.8835	-0.798438
0.000648319	-0.000350093	0.00117705	11.9151	-0.798438
0.000641369	-0.000333981	0.00115206	11.9466	-0.798438
0.000646168	-0.000328457	0.00114957	11.9781	-0.798438
0.000650967	-0.000322933	0.00114708	12.0097	-0.798438
0.000655766	-0.000317409	0.00114459	12.0412	-0.798438
0.000660565	-0.000311885	0.00114209	12.0728	-0.798438
0.000665364	-0.000306362	0.0011396	12.1043	-0.798438
0.000670162	-0.000300838	0.00113711	12.1358	-0.798438
0.000674961	-0.000295314	0.00113462	12.1674	-0.798438
0.00067976	-0.00028979	0.00113212	12.1989	-0.798438
0.000684559	-0.000284266	0.00112963	12.2304	-0.798438
0.000689358	-0.000278742	0.00112714	12.262	-0.798438
0.000694157	-0.000273218	0.00112465	12.2935	-0.798438
0.000698956	-0.000267694	0.00112215	12.325	-0.798438
0.000703755	-0.000262171	0.00111966	12.3566	-0.798438
0.000708554	-0.000256647	0.00111717	12.3881	-0.798438
0.000713353	-0.000251123	0.00111467	12.4196	-0.798438
0.000718151	-0.000245599	0.00111218	12.4512	-0.798438
0.000709065	-0.000246216	0.00110258	12.4827	-0.798438
0.000699978	-0.000246834	0.00109299	12.5142	-0.798438
0.000690891	-0.000247451	0.00108339	12.5458	-0.798438
0.000681804	-0.000248068	0.00107379	12.5773	-0.798438
0.000672717	-0.000248686	0.00106419	12.6088	-0.798438
0.00066363	-0.000249303	0.00105459	12.6404	-0.798438
0.000654544	-0.00024992	0.00104499	12.6719	-0.798438
0.000645457	-0.000250538	0.00103539	12.7035	-0.798438
0.00063637	-0.000251155	0.0010258	12.735	-0.798438
0.000627283	-0.000251772	0.0010162	12.7665	-0.798438
0.000618196	-0.00025239	0.0010066	12.7981	-0.798438
0.000609109	-0.000253007	0.000997001	12.8296	-0.798438
0.000600023	-0.000253624	0.000987403	12.8611	-0.798438
0.000590936	-0.000254241	0.000977804	12.8927	-0.798438
0.000581849	-0.000254859	0.000968206	12.9242	-0.798438
0.000572762	-0.000255476	0.000958607	12.9557	-0.798438
0.000566138	-0.000239507	0.000937697	12.9873	-0.798438
0.000559514	-0.000223538	0.000916787	13.0188	-0.798438
0.00055289	-0.000207569	0.000895876	13.0503	-0.798438
0.000546266	-0.0001916	0.000874966	13.0819	-0.798438
0.000539642	-0.00017563	0.000854056	13.1134	-0.798438
0.000533018	-0.000159661	0.000833146	13.1449	-0.798438
0.000526394	-0.000143692	0.000812235	13.1765	-0.798438
0.000519771	-0.000127723	0.000791325	13.208	-0.798438
0.000513147	-0.000111754	0.000770415	13.2395	-0.798438
0.000506523	-9.57848e-05	0.000749505	13.2711	-0.798438
0.000499899	-7.98156e-05	0.000728594	13.3026	-0.798438
0.000493275	-6.38465e-05	0.000707684	13.3341	-0.798438
0.000486651	-4.78774e-05	0.000686774	13.3657	-0.798438
0.000480027	-3.19082e-05	0.000665864	13.3972	-0.798438
0.000473403	-1.59391e-05	0.000644953	13.4288	-0.798438
0.000466779	3.00231e-08	0.000624043	13.4603	-0.798438
0.000466921	6.44918e-06	0.000617747	13.4918	-0.798438
0.000467062	1.28683e-05	0.00061145	13.5234	-0.798438
0.000467204	1.92875e-05	0.000605154	13.5549	-0.798438
0.000467346	2.57067e-05	0.000598858	13.5864	-0.798438
0.000467488	3.21258e-05	0.000592561	13.618	-0.798438
0.00046763	3.8545e-05	0.000586265	13.6495	-0.798438
0.000467771	4.49641e-05	0.000579968	13.681	-0.798438
0.000467913	5.13833e-05	0.000573672	13.7126	-0.798438
0.000468055	5.78024e-05	0.000567376	13.7441	-0.798438
0.000468197	6.42216e-05	0.000561079	13.7756	-0.798438
0.000468339	7.06408e-05	0.000554783	13.8072	-0.798438
0.00046848	7.70599e-05	0.000548487	13.8387	-0.798438
0.000468622	8.34791e-05	0.00054219	13.8702	-0.798438
0.000468764	8.98982e-05	0.000535894	13.9018	-0.798438
0.000468906	9.63174e-05	0.000529597	13.9333	-0.798438
0.000469048	0.000102737	0.000523301	13.9648	-0.798438
0.000470413	9.66262e-05	0.000531061	13.9964	-0.798438
0.000471779	9.05158e-05	0.00053882	14.0279	-0.798438
0.000473145	8.44055e-05	0.00054658	14.0594	-0.798438
0.00047451	7.82951e-05	0.000554339	14.091	-0.798438
0.000475876	7.21847e-05	0.000562099	14.1225	-0.798438
0.000477242	6.60744e-05	0.000569858	14.1541	-0.798438
0.000478607	5.9964e-05	0.000577618	14.1856	-0.798438
0.000479973	5.38537e-05	0.000585378	14.2171	-0.798438
0.000481339	4.77433e-05	0.000593137	14.2487	-0.798438
0.000482705	4.16329e-05	0.000600897	14.2802	-0.798438
0.00048407	3.55226e-05	0.000608656	14.3117	-0.798438
0.000485436	2.94122e-05	0.000616416	14.3433	-0.798438
0.000486802	2.33018e-05	0.000624175	14.3748	-0.798438
0.000488167	1.71915e-05	0.000631935	14.4063	-0.798438
0.000489533	1.10811e-05	0.000639695	14.4379	-0.798438
0.000490899	4.97075e-06	0.000647454	14.4694	-0.798438
0.000483617	-5.28274e-06	0.00064602	14.5009	-0.798438
0.000476335	-1.55362e-05	0.000644587	14.5325	-0.798438
0.000469054	-2.57897e-05	0.000643153	14.564	-0.798438
0.000461772	-3.60432e-05	0.000641719	14.5955	-0.798438
0.000454491	-4.62967e-05	0.000640285	14.6271	-0.798438
0.000447209	-5.65502e-05	0.000638851	14.6586	-0.798438
0.000439927	-6.68037e-05	0.000637418	14.6901	-0.798438
0.000432646	-7.70572e-05	0.000635984	14.7217	-0.798438
0.000425364	-8.73107e-05	0.00063455	14.7532	-0.798438
0.000418082	-9.75642e-05	0.000633116	14.7847	-0.798438
0.000410801	-0.000107818	0.000631683	14.8163	-0.798438
0.000403519	-0.000118071	0.000630249	14.8478	-0.798438
0.000396237	-0.000128325	0.000628815	14.8794	-0.798438
0.000388956	-0.000138578	0.000627381	14.9109	-0.798438
0.000381674	-0.000148832	0.000625947	14.9424	-0.798438
0.000374392	-0.000159085	0.000624514	14.974	-0.798438
0.000352273	-0.00015663	0.000592806	15.0055	-0.798438
0.000330153	-0.000154176	0.000561097	15.037	-0.798438
0.000308033	-0.000151721	0.000529389	15.0686	-0.798438
0.000285913	-0.000149266	0.000497681	15.1001	-0.798438
0.000263793	-0.000146811	0.000465973	15.1316	-0.798438
0.000241674	-0.000144357	0.000434265	15.1632	-0.798438
0.000219554	-0.000141902	0.000402557	15.1947	-0.798438
0.000197434	-0.000139447	0.000370849	15.2262	-0.798438
0.000175314	-0.000136992	0.000339141	15.2578	-0.798438
0.000153194	-0.000134538	0.000307432	15.2893	-0.798438
0.000131074	-0.000132083	0.000275724	15.3208	-0.798438
0.000108955	-0.000129628	0.000244016	15.3524	-0.798438
8.68347e-05	-0.000127173	0.000212308	15.3839	-0.798438
6.47149e-05	-0.000124719	0.0001806	15.4154	-0.798438
4.25951e-05	-0.000122264	0.000148892	15.447	-0.798438
2.04752e-05	-0.000119809	0.000117184	15.4785	-0.798438
7.16189e-06	-0.000124793	0.000107823	15.5101	-0.798438
-6.15145e-06	-0.000129777	9.84634e-05	15.5416	-0.798438
-1.94648e-05	-0.000134761	8.91033e-05	15.5731	-0.798438
-3.27781e-05	-0.000139744	7.97432e-05	15.6047	-0.798438
-4.60915e-05	-0.000144728	7.03832e-05	15.6362	-0.798438
-5.94048e-05	-0.000149712	6.10231e-05	15.6677	-0.798438
-7.27181e-05	-0.000154696	5.1663e-05	15.6993	-0.798438
-8.60315e-05	-0.00015968	4.23029e-05	15.7308	-0.798438
-9.93448e-05	-0.000164663	3.29428e-05	15.7623	-0.798438
-0.000112658	-0.000169647	2.35827e-05	15.7939	-0.798438
-0.000125971	-0.000174631	1.42227e-05	15.8254	-0.798438
-0.000139285	-0.000179615	4.86257e-06	15.8569	-0.798438
-0.000152598	-0.000184598	-4.49752e-06	15.8885	-0.798438
-0.000165911	-0.000189582	-1.38576e-05	15.92	-0.798438
-0.000179225	-0.000194566	-2.32177e-05	15.9515	-0.798438
-0.000192538	-0.00019955	-3.25778e-05	15.9831	-0.798438
-0.000189999	-0.000198099	-3.3614e-05	16.0146	-0.798438
-0.00018746	-0.000196649	-3.46501e-05	16.0461	-0.798438
-0.000184921	-0.000195199	-3.56863e-05	16.0777	-0.798438
-0.000182382	-0.000193748	-3.67225e-05	16.1092	-0.798438
-0.000179843	-0.000192298	-3.77587e-05	16.1407	-0.798438
-0.000177304	-0.000190848	-3.87949e-05	16.1723	-0.798438
-0.000174765	-0.000189397	-3.98311e-05	16.2038	-0.798438
-0.000172226	-0.000187947	-4.08672e-05	16.2354	-0.798438
-0.000169687	-0.000186496	-4.19034e-05	16.2669	-0.798438
-0.000167148	-0.000185046	-4.29396e-05	16.2984	-0.798438
-0.000164609	-0.000183596	-4.39758e-05	16.33	-0.798438
-0.00016207	-0.000182145	-4.5012e-05	16.3615	-0.798438
-0.00015953	-0.000180695	-4.60481e-05	16.393	-0.798438
-0.000156991	-0.000179244	-4.70843e-05	16.4246	-0.798438
-0.000154452	-0.000177794	-4.81205e-05	16.4561	-0.798438
-0.000151913	-0.000176344	-4.91567e-05	16.4876	-0.798438
-0.000133695	-0.000195523	-6.32855e-06	16.5192	-0.798438
-0.000115477	-0.000214703	3.64996e-05	16.5507	-0.798438
-9.72587e-05	-0.000233883	7.93277e-05	16.5822	-0.798438
-7.90405e-05	-0.000253063	0.000122156	16.6138	-0.798438
-6.08223e-05	-0.000272242	0.000164984	16.6453	-0.798438
-4.26041e-05	-0.000291422	0.000207812	16.6768	-0.798438
-2.43859e-05	-0.000310602	0.00025064	16.7084	-0.798438
-6.16767e-06	-0.000329782	0.000293468	16.7399	-0.798438
1.20505e-05	-0.000348961	0.000336297	16.7714	-0.798438
3.02687e-05	-0.000368141	0.000379125	16.803	-0.798438
4.8487e-05	-0.000387321	0.000421953	16.8345	-0.798438
6.67052e-05	-0.000406501	0.000464781	16.866	-0.798438
8.49234e-05	-0.00042568	0.000507609	16.8976	-0.798438
0.000103142	-0.00044486	0.000550437	16.9291	-0.798438
0.00012136	-0.00046404	0.000593265	16.9607	-0.798438
0.000139578	-0.000483219	0.000636094	16.9922	-0.798438
0.000125955	-0.000489385	0.000630033	17.0237	-0.798438
0.000112332	-0.000495551	0.000623972	17.0553	-0.798438
9.87092e-05	-0.000501716	0.000617911	17.0868	-0.798438
8.50863e-05	-0.000507882	0.00061185	17.1183	-0.798438
7.14633e-05	-0.000514047	0.000605789	17.1499	-0.798438
5.78404e-05	-0.000520213	0.000599728	17.1814	-0.798438
4.42175e-05	-0.000526379	0.000593667	17.2129	-0.798438
3.05946e-05	-0.000532544	0.000587607	17.2445	-0.798438
1.69716e-05	-0.00053871	0.000581546	17.276	-0.798438
3.34872e-06	-0.000544875	0.000575485	17.3075	-0.798438
-1.02742e-05	-0.000551041	0.000569424	17.3391	-0.798438
-2.38971e-05	-0.000557207	0.000563363	17.3706	-0.798438
-3.75201e-05	-0.000563372	0.000557302	17.4021	-0.798438
-5.1143e-05	-0.000569538	0.000551241	17.4337	-0.798438
-6.47659e-05	-0.000575703	0.00054518	17.4652	-0.798438
-7.83888e-05	-0.000581869	0.000539119	17.4967	-0.798438
-9.12864e-05	-0.00058269	0.000523961	17.5283	-0.798438
-0.000104184	-0.000583512	0.000508802	17.5598	-0.798438
-0.000117082	-0.000584333	0.000493644	17.5913	-0.798438
-0.000129979	-0.000585154	0.000478485	17.6229	-0.798438
-0.000142877	-0.000585976	0.000463327	17.6544	-0.798438
-0.000155774	-0.000586797	0.000448168	17.686	-0.798438
-0.000168672	-0.000587618	0.00043301	17.7175	-0.798438
-0.00018157	-0.00058844	0.000417851	17.749	-0.798438
-0.000194467	-0.000589261	0.000402692	17.7806	-0.798438
-0.000207365	-0.000590082	0.000387534	17.8121	-0.798438
-0.000220262	-0.000590904	0.000372375	17.8436	-0.798438
-0.00023316	-0.000591725	0.000357217	17.8752	-0.798438
-0.000246057	-0.000592546	0.000342058	17.9067	-0.798438
-0.000258955	-0.000593368	0.0003269	17.9382	-0.798438
-0.000271853	-0.000594189	0.000311741	17.9698	-0.798438
-0.00028475	-0.00059501	0.000296583	18.0013	-0.798438
-0.000293122	-0.000602765	0.000293837	18.0328	-0.798438
-0.000301494	-0.00061052	0.000291091	18.0644	-0.798438
-0.000309866	-0.000618274	0.000288345	18.0959	-0.798438
-0.000318238	-0.000626029	0.000285599	18.1274	-0.798438
-0.00032661	-0.000633783	0.000282853	18.159	-0.798438
-0.000334982	-0.000641538	0.000280108	18.1905	-0.798438
-0.000343354	-0.000649293	0.000277362	18.222	-0.798438
-0.000351726	-0.000657047	0.000274616	18.2536	-0.798438
-0.000360098	-0.000664802	0.00027187	18.2851	-0.798438
-0.00036847	-0.000672556	0.000269124	18.3167	-0.798438
-0.000376842	-0.000680311	0.000266378	18.3482	-0.798438
-0.000385214	-0.000688066	0.000263632	18.3797	-0.798438
-0.000393586	-0.00069582	0.000260887	18.4113	-0.798438
-0.000401958	-0.000703575	0.000258141	18.4428	-0.798438
-0.00041033	-0.000711329	0.000255395	18.4743	-0.798438
-0.000418702	-0.000719084	0.000252649	18.5059	-0.798438
-0.000420055	-0.000719306	0.00025005	18.5374	-0.798438
-0.000421409	-0.000719528	0.000247452	18.5689	-0.798438
-0.000422762	-0.000719749	0.000244853	18.6005	-0.798438
-0.000424116	-0.000719971	0.000242255	18.632	-0.798438
-0.000425469	-0.000720193	0.000239656	18.6635	-0.798438
-0.000426823	-0.000720415	0.000237057	18.6951	-0.798438
-0.000428176	-0.000720637	0.000234459	18.7266	-0.798438
-0.00042953	-0.000720859	0.00023186	18.7581	-0.798438
-0.000430883	-0.00072108	0.000229261	18.7897	-0.798438
-0.000432236	-0.000721302	0.000226663	18.8212	-0.798438
-0.00043359	-0.000721524	0.000224064	18.8527	-0.798438
-0.000434943	-0.000721746	0.000221466	18.8843	-0.798438
-0.000436297	-0.000721968	0.000218867	18.9158	-0.798438
-0.00043765	-0.00072219	0.000216268	18.9473	-0.798438
-0.000439004	-0.000722411	0.00021367	18.9789	-0.798438
-0.000440357	-0.000722633	0.000211071	19.0104	-0.798438
-0.000436952	-0.000728219	0.000222705	19.042	-0.798438
-0.000433547	-0.000733805	0.000234338	19.0735	-0.798438
-0.000430142	-0.000739391	0.000245972	19.105	-0.798438
-0.000426737	-0.000744977	0.000257606	19.1366	-0.798438
-0.000423331	-0.000750563	0.000269239	19.1681	-0.798438
-0.000419926	-0.000756149	0.000280873	19.1996	-0.798438
-0.000416521	-0.000761735	0.000292507	19.2312	-0.798438
-0.000413116	-0.000767322	0.00030414	19.2627	-0.798438
-0.000409711	-0.000772908	0.000315774	19.2942	-0.798438
-0.000406306	-0.000778494	0.000327408	19.3258	-0.798438
-0.000402901	-0.00078408	0.000339041	19.3573	-0.798438
-0.000399496	-0.000789666	0.000350675	19.3888	-0.798438
-0.000396091	-0.000795252	0.000362309	19.4204	-0.798438
-0.000392685	-0.000800838	0.000373942	19.4519	-0.798438
-0.00038928	-0.000806424	0.000385576	19.4834	-0.798438
-0.000385875	-0.00081201	0.00039721	19.515	-0.798438
-0.000376964	-0.000833115	0.000424661	19.5465	-0.798438
-0.000368052	-0.00085422	0.000452113	19.578	-0.798438
-0.000359141	-0.000875325	0.000479565	19.6096	-0.798438
-0.00035023	-0.00089643	0.000507016	19.6411	-0.798438
-0.000341318	-0.000917535	0.000534468	19.6726	-0.798438
-0.000332407	-0.00093864	0.000561919	19.7042	-0.798438
-0.000323495	-0.000959745	0.000589371	19.7357	-0.798438
-0.000314584	-0.00098085	0.000616822	19.7673	-0.798438
-0.000305673	-0.00100196	0.000644274	19.7988	-0.798438
-0.000296761	-0.00102306	0.000671725	19.8303	-0.798438
-0.00028785	-0.00104417	0.000699177	19.8619	-0.798438
-0.000278938	-0.00106527	0.000726629	19.8934	-0.798438
-0.000270027	-0.00108638	0.00075408	19.9249	-0.798438
-0.000261116	-0.00110748	0.000781532	19.9565	-0.798438
-0.000252204	-0.00112859	0.000808983	19.988	-0.798438
-0.000243293	-0.00114969	0.000836435	20.0195	-0.798438
0.000543117	0.00166493	-0.000697893	4.88281	-0.796875
0.000513924	0.00162466	-0.000709617	4.91435	-0.796875
0.00048473	0.00158438	-0.000721341	4.94588	-0.796875
0.000455537	0.00154411	-0.000733065	4.97742	-0.796875
0.000426344	0.00150383	-0.000744788	5.00895	-0.796875
0.00039715	0.00146356	-0.000756512	5.04049	-0.796875
0.000367957	0.00142328	-0.000768236	5.07202	-0.796875
0.000338763	0.00138301	-0.00077996	5.10356	-0.796875
0.00030957	0.00134273	-0.000791684	5.13509	-0.796875
0.000280377	0.00130246	-0.000803408	5.16663	-0.796875
0.000251183	0.00126218	-0.000815132	5.19816	-0.796875
0.00022199	0.00122191	-0.000826856	5.2297	-0.796875
0.000192797	0.00118163	-0.00083858	5.26123	-0.796875
0.000163603	0.00114136	-0.000850304	5.29277	-0.796875
0.00013441	0.00110108	-0.000862028	5.3243	-0.796875
0.000105217	0.00106081	-0.000873752	5.35583	-0.796875
7.60232e-05	0.00102053	-0.000885476	5.38737	-0.796875
6.96046e-05	0.000974132	-0.000847464	5.4189	-0.796875
6.31861e-05	0.000927733	-0.000809452	5.45044	-0.796875
5.67676e-05	0.000881333	-0.000771441	5.48197	-0.796875
5.03491e-05	0.000834933	-0.000733429	5.51351	-0.796875
4.39306e-05	0.000788534	-0.000695418	5.54504	-0.796875
3.75121e-05	0.000742134	-0.000657406	5.57658	-0.796875
3.10936e-05	0.000695734	-0.000619395	5.60811	-0.796875
2.46751e-05	0.000649334	-0.000581383	5.63965	-0.796875
1.82566e-05	0.000602935	-0.000543372	5.67118	-0.796875
1.18381e-05	0.000556535	-0.00050536	5.70272	-0.796875
5.41956e-06	0.000510135	-0.000467349	5.73425	-0.796875
-9.98949e-07	0.000463736	-0.000429337	5.76579	-0.796875
-7.41746e-06	0.000417336	-0.000391325	5.79732	-0.796875
-1.3836e-05	0.000370936	-0.000353314	5.82886	-0.796875
-2.02545e-05	0.000324537	-0.000315302	5.86039	-0.796875
-2.6673e-05	0.000278137	-0.000277291	5.89193	-0.796875
-1.12025e-05	0.000247487	-0.000241519	5.92346	-0.796875
4.26799e-06	0.000216838	-0.000205747	5.955	-0.796875
1.97385e-05	0.000186188	-0.000169976	5.98653	-0.796875
3.5209e-05	0.000155539	-0.000134204	6.01807	-0.796875
5.06795e-05	0.000124889	-9.84322e-05	6.0496	-0.796875
6.61499e-05	9.42395e-05	-6.26606e-05	6.08114	-0.796875
8.16204e-05	6.359e-05	-2.68889e-05	6.11267	-0.796875
9.70909e-05	3.29404e-05	8.88284e-06	6.14421	-0.796875
0.000112561	2.29087e-06	4.46545e-05	6.17574	-0.796875
0.000128032	-2.83587e-05	8.04262e-05	6.20728	-0.796875
0.000143502	-5.90082e-05	0.000116198	6.23881	-0.796875
0.000158973	-8.96578e-05	0.00015197	6.27035	-0.796875
0.000174443	-0.000120307	0.000187741	6.30188	-0.796875
0.000189914	-0.000150957	0.000223513	6.33341	-0.796875
0.000205384	-0.000181606	0.000259285	6.36495	-0.796875
0.000220855	-0.000212256	0.000295056	6.39648	-0.796875
0.000225422	-0.000239926	0.000322729	6.42802	-0.796875
0.000229989	-0.000267596	0.000350402	6.45955	-0.796875
0.000234556	-0.000295265	0.000378075	6.49109	-0.796875
0.000239122	-0.000322935	0.000405748	6.52262	-0.796875
0.000243689	-0.000350605	0.000433421	6.55416	-0.796875
0.000248256	-0.000378275	0.000461094	6.58569	-0.796875
0.000252823	-0.000405944	0.000488767	6.61723	-0.796875
0.00025739	-0.000433614	0.000516439	6.64876	-0.796875
0.000261957	-0.000461284	0.000544112	6.6803	-0.796875
0.000266524	-0.000488954	0.000571785	6.71183	-0.796875
0.000271091	-0.000516623	0.000599458	6.74337	-0.796875
0.000275658	-0.000544293	0.000627131	6.7749	-0.796875
0.000280224	-0.000571963	0.000654804	6.80644	-0.796875
0.000284791	-0.000599633	0.000682477	6.83797	-0.796875
0.000289358	-0.000627302	0.00071015	6.86951	-0.796875
0.000293925	-0.000654972	0.000737822	6.90104	-0.796875
0.000269462	-0.000683816	0.000783316	6.93258	-0.796875
0.000244999	-0.000712659	0.00082881	6.96411	-0.796875
0.000220535	-0.000741502	0.000874304	6.99565	-0.796875
0.000196072	-0.000770346	0.000919798	7.02718	-0.796875
0.000171609	-0.000799189	0.000965292	7.05872	-0.796875
0.000147146	-0.000828032	0.00101079	7.09025	-0.796875
0.000122682	-0.000856876	0.00105628	7.12179	-0.796875
9.8219e-05	-0.000885719	0.00110177	7.15332	-0.796875
7.37557e-05	-0.000914562	0.00114727	7.18486	-0.796875
4.92924e-05	-0.000943405	0.00119276	7.21639	-0.796875
2.48292e-05	-0.000972249	0.00123826	7.24792	-0.796875
3.65892e-07	-0.00100109	0.00128375	7.27946	-0.796875
-2.40974e-05	-0.00102994	0.00132924	7.31099	-0.796875
-4.85607e-05	-0.00105878	0.00137474	7.34253	-0.796875
-7.30239e-05	-0.00108762	0.00142023	7.37406	-0.796875
-9.74872e-05	-0.00111647	0.00146573	7.4056	-0.796875
-5.84797e-05	-0.00110687	0.0015059	7.43713	-0.796875
-1.94722e-05	-0.00109728	0.00154607	7.46867	-0.796875
1.95352e-05	-0.00108769	0.00158624	7.5002	-0.796875
5.85427e-05	-0.0010781	0.00162642	7.53174	-0.796875
9.75502e-05	-0.00106851	0.00166659	7.56327	-0.796875
0.000136558	-0.00105892	0.00170676	7.59481	-0.796875
0.000175565	-0.00104933	0.00174694	7.62634	-0.796875
0.000214573	-0.00103974	0.00178711	7.65788	-0.796875
0.00025358	-0.00103015	0.00182728	7.68941	-0.796875
0.000292588	-0.00102056	0.00186745	7.72095	-0.796875
0.000331595	-0.00101097	0.00190763	7.75248	-0.796875
0.000370603	-0.00100137	0.0019478	7.78402	-0.796875
0.00040961	-0.000991784	0.00198797	7.81555	-0.796875
0.000448618	-0.000982193	0.00202815	7.84709	-0.796875
0.000487625	-0.000972602	0.00206832	7.87862	-0.796875
0.000526632	-0.000963011	0.00210849	7.91016	-0.796875
0.000605471	-0.000944466	0.00216907	7.94169	-0.796875
0.000684309	-0.000925921	0.00222964	7.97323	-0.796875
0.000763147	-0.000907376	0.00229021	8.00476	-0.796875
0.000841985	-0.00088883	0.00235079	8.0363	-0.796875
0.000920823	-0.000870285	0.00241136	8.06783	-0.796875
0.000999662	-0.00085174	0.00247193	8.09937	-0.796875
0.0010785	-0.000833195	0.00253251	8.1309	-0.796875
0.00115734	-0.000814649	0.00259308	8.16243	-0.796875
0.00123618	-0.000796104	0.00265365	8.19397	-0.796875
0.00131501	-0.000777559	0.00271423	8.2255	-0.796875
0.00139385	-0.000759014	0.0027748	8.25704	-0.796875
0.00147269	-0.000740469	0.00283538	8.28857	-0.796875
0.00155153	-0.000721923	0.00289595	8.32011	-0.796875
0.00163037	-0.000703378	0.00295652	8.35164	-0.796875
0.00170921	-0.000684833	0.0030171	8.38318	-0.796875
0.00178804	-0.000666288	0.00307767	8.41471	-0.796875
0.00175216	-0.000651637	0.00300608	8.44625	-0.796875
0.00171628	-0.000636985	0.00293448	8.47778	-0.796875
0.0016804	-0.000622334	0.00286289	8.50932	-0.796875
0.00164453	-0.000607683	0.0027913	8.54085	-0.796875
0.00160865	-0.000593032	0.00271971	8.57239	-0.796875
0.00157277	-0.000578381	0.00264811	8.60392	-0.796875
0.00153689	-0.00056373	0.00257652	8.63546	-0.796875
0.00150101	-0.000549079	0.00250493	8.66699	-0.796875
0.00146513	-0.000534428	0.00243333	8.69853	-0.796875
0.00142925	-0.000519777	0.00236174	8.73006	-0.796875
0.00139337	-0.000505125	0.00229015	8.7616	-0.796875
0.00135749	-0.000490474	0.00221856	8.79313	-0.796875
0.00132161	-0.000475823	0.00214696	8.82467	-0.796875
0.00128573	-0.000461172	0.00207537	8.8562	-0.796875
0.00124985	-0.000446521	0.00200378	8.88774	-0.796875
0.00121397	-0.00043187	0.00193218	8.91927	-0.796875
0.00118024	-0.000452379	0.00190865	8.95081	-0.796875
0.00114652	-0.000472888	0.00188511	8.98234	-0.796875
0.00111279	-0.000493396	0.00186157	9.01388	-0.796875
0.00107906	-0.000513905	0.00183803	9.04541	-0.796875
0.00104533	-0.000534414	0.00181449	9.07694	-0.796875
0.0010116	-0.000554923	0.00179095	9.10848	-0.796875
0.000977877	-0.000575432	0.00176742	9.14001	-0.796875
0.00094415	-0.000595941	0.00174388	9.17155	-0.796875
0.000910422	-0.000616449	0.00172034	9.20308	-0.796875
0.000876694	-0.000636958	0.0016968	9.23462	-0.796875
0.000842966	-0.000657467	0.00167326	9.26615	-0.796875
0.000809239	-0.000677976	0.00164972	9.29769	-0.796875
0.000775511	-0.000698485	0.00162619	9.32922	-0.796875
0.000741783	-0.000718994	0.00160265	9.36076	-0.796875
0.000708055	-0.000739502	0.00157911	9.39229	-0.796875
0.000674328	-0.000760011	0.00155557	9.42383	-0.796875
0.000659229	-0.000796057	0.00157247	9.45536	-0.796875
0.000644131	-0.000832103	0.00158937	9.4869	-0.796875
0.000629033	-0.000868148	0.00160627	9.51843	-0.796875
0.000613934	-0.000904194	0.00162316	9.54997	-0.796875
0.000598836	-0.00094024	0.00164006	9.5815	-0.796875
0.000583737	-0.000976285	0.00165696	9.61304	-0.796875
0.000568639	-0.00101233	0.00167386	9.64457	-0.796875
0.000553541	-0.00104838	0.00169075	9.67611	-0.796875
0.000538442	-0.00108442	0.00170765	9.70764	-0.796875
0.000523344	-0.00112047	0.00172455	9.73918	-0.796875
0.000508246	-0.00115651	0.00174145	9.77071	-0.796875
0.000493147	-0.00119256	0.00175835	9.80225	-0.796875
0.000478049	-0.00122861	0.00177524	9.83378	-0.796875
0.00046295	-0.00126465	0.00179214	9.86532	-0.796875
0.000447852	-0.0013007	0.00180904	9.89685	-0.796875
0.000432754	-0.00133674	0.00182594	9.92839	-0.796875
0.000440572	-0.00131766	0.00181831	9.95992	-0.796875
0.00044839	-0.00129858	0.00181069	9.99146	-0.796875
0.000456209	-0.0012795	0.00180307	10.023	-0.796875
0.000464027	-0.00126042	0.00179545	10.0545	-0.796875
0.000471845	-0.00124134	0.00178782	10.0861	-0.796875
0.000479664	-0.00122226	0.0017802	10.1176	-0.796875
0.000487482	-0.00120318	0.00177258	10.1491	-0.796875
0.000495301	-0.0011841	0.00176495	10.1807	-0.796875
0.000503119	-0.00116503	0.00175733	10.2122	-0.796875
0.000510937	-0.00114595	0.00174971	10.2437	-0.796875
0.000518756	-0.00112687	0.00174209	10.2753	-0.796875
0.000526574	-0.00110779	0.00173446	10.3068	-0.796875
0.000534392	-0.00108871	0.00172684	10.3383	-0.796875
0.000542211	-0.00106963	0.00171922	10.3699	-0.796875
0.000550029	-0.00105055	0.00171159	10.4014	-0.796875
0.000557847	-0.00103147	0.00170397	10.4329	-0.796875
0.000561033	-0.00102712	0.00170661	10.4645	-0.796875
0.000564218	-0.00102278	0.00170925	10.496	-0.796875
0.000567404	-0.00101843	0.00171189	10.5275	-0.796875
0.000570589	-0.00101409	0.00171453	10.5591	-0.796875
0.000573774	-0.00100974	0.00171716	10.5906	-0.796875
0.00057696	-0.00100539	0.0017198	10.6222	-0.796875
0.000580145	-0.00100105	0.00172244	10.6537	-0.796875
0.00058333	-0.000996704	0.00172508	10.6852	-0.796875
0.000586516	-0.000992358	0.00172772	10.7168	-0.796875
0.000589701	-0.000988013	0.00173036	10.7483	-0.796875
0.000592887	-0.000983667	0.00173299	10.7798	-0.796875
0.000596072	-0.000979322	0.00173563	10.8114	-0.796875
0.000599257	-0.000974976	0.00173827	10.8429	-0.796875
0.000602443	-0.000970631	0.00174091	10.8744	-0.796875
0.000605628	-0.000966285	0.00174355	10.906	-0.796875
0.000608813	-0.00096194	0.00174619	10.9375	-0.796875
0.000617774	-0.000938618	0.00173403	10.969	-0.796875
0.000626735	-0.000915297	0.00172188	11.0006	-0.796875
0.000635696	-0.000891975	0.00170972	11.0321	-0.796875
0.000644657	-0.000868654	0.00169756	11.0636	-0.796875
0.000653618	-0.000845332	0.00168541	11.0952	-0.796875
0.000662579	-0.000822011	0.00167325	11.1267	-0.796875
0.00067154	-0.00079869	0.0016611	11.1582	-0.796875
0.000680501	-0.000775368	0.00164894	11.1898	-0.796875
0.000689462	-0.000752047	0.00163678	11.2213	-0.796875
0.000698423	-0.000728725	0.00162463	11.2528	-0.796875
0.000707384	-0.000705404	0.00161247	11.2844	-0.796875
0.000716346	-0.000682082	0.00160032	11.3159	-0.796875
0.000725307	-0.000658761	0.00158816	11.3475	-0.796875
0.000734268	-0.000635439	0.001576	11.379	-0.796875
0.000743229	-0.000612118	0.00156385	11.4105	-0.796875
0.00075219	-0.000588796	0.00155169	11.4421	-0.796875
0.000745139	-0.000572655	0.00152647	11.4736	-0.796875
0.000738089	-0.000556513	0.00150125	11.5051	-0.796875
0.000731039	-0.000540371	0.00147603	11.5367	-0.796875
0.000723989	-0.000524229	0.00145081	11.5682	-0.796875
0.000716938	-0.000508087	0.00142559	11.5997	-0.796875
0.000709888	-0.000491945	0.00140038	11.6313	-0.796875
0.000702838	-0.000475804	0.00137516	11.6628	-0.796875
0.000695787	-0.000459662	0.00134994	11.6943	-0.796875
0.000688737	-0.00044352	0.00132472	11.7259	-0.796875
0.000681687	-0.000427378	0.0012995	11.7574	-0.796875
0.000674637	-0.000411236	0.00127428	11.7889	-0.796875
0.000667586	-0.000395094	0.00124906	11.8205	-0.796875
0.000660536	-0.000378952	0.00122384	11.852	-0.796875
0.000653486	-0.000362811	0.00119862	11.8835	-0.796875
0.000646436	-0.000346669	0.0011734	11.9151	-0.796875
0.000639385	-0.000330527	0.00114818	11.9466	-0.796875
0.000643132	-0.000323301	0.00114282	11.9781	-0.796875
0.000646879	-0.000316075	0.00113745	12.0097	-0.796875
0.000650626	-0.000308848	0.00113208	12.0412	-0.796875
0.000654373	-0.000301622	0.00112672	12.0728	-0.796875
0.00065812	-0.000294396	0.00112135	12.1043	-0.796875
0.000661866	-0.00028717	0.00111598	12.1358	-0.796875
0.000665613	-0.000279944	0.00111062	12.1674	-0.796875
0.00066936	-0.000272718	0.00110525	12.1989	-0.796875
0.000673107	-0.000265491	0.00109988	12.2304	-0.796875
0.000676854	-0.000258265	0.00109452	12.262	-0.796875
0.000680601	-0.000251039	0.00108915	12.2935	-0.796875
0.000684347	-0.000243813	0.00108378	12.325	-0.796875
0.000688094	-0.000236587	0.00107842	12.3566	-0.796875
0.000691841	-0.000229361	0.00107305	12.3881	-0.796875
0.000695588	-0.000222134	0.00106769	12.4196	-0.796875
0.000699335	-0.000214908	0.00106232	12.4512	-0.796875
0.000691662	-0.000215595	0.00105424	12.4827	-0.796875
0.00068399	-0.000216282	0.00104615	12.5142	-0.796875
0.000676317	-0.000216969	0.00103807	12.5458	-0.796875
0.000668645	-0.000217656	0.00102999	12.5773	-0.796875
0.000660972	-0.000218343	0.0010219	12.6088	-0.796875
0.0006533	-0.00021903	0.00101382	12.6404	-0.796875
0.000645628	-0.000219717	0.00100574	12.6719	-0.796875
0.000637955	-0.000220404	0.000997653	12.7035	-0.796875
0.000630283	-0.000221091	0.00098957	12.735	-0.796875
0.00062261	-0.000221778	0.000981487	12.7665	-0.796875
0.000614938	-0.000222465	0.000973404	12.7981	-0.796875
0.000607265	-0.000223152	0.000965321	12.8296	-0.796875
0.000599593	-0.000223839	0.000957238	12.8611	-0.796875
0.00059192	-0.000224526	0.000949155	12.8927	-0.796875
0.000584248	-0.000225213	0.000941071	12.9242	-0.796875
0.000576576	-0.0002259	0.000932988	12.9557	-0.796875
0.000570154	-0.000210849	0.000913165	12.9873	-0.796875
0.000563733	-0.000195798	0.000893342	13.0188	-0.796875
0.000557312	-0.000180746	0.000873519	13.0503	-0.796875
0.000550891	-0.000165695	0.000853696	13.0819	-0.796875
0.000544469	-0.000150644	0.000833873	13.1134	-0.796875
0.000538048	-0.000135592	0.00081405	13.1449	-0.796875
0.000531627	-0.000120541	0.000794227	13.1765	-0.796875
0.000525206	-0.00010549	0.000774404	13.208	-0.796875
0.000518784	-9.04385e-05	0.000754581	13.2395	-0.796875
0.000512363	-7.53872e-05	0.000734759	13.2711	-0.796875
0.000505942	-6.03359e-05	0.000714936	13.3026	-0.796875
0.000499521	-4.52846e-05	0.000695113	13.3341	-0.796875
0.000493099	-3.02333e-05	0.00067529	13.3657	-0.796875
0.000486678	-1.5182e-05	0.000655467	13.3972	-0.796875
0.000480257	-1.30666e-07	0.000635644	13.4288	-0.796875
0.000473836	1.49206e-05	0.000615821	13.4603	-0.796875
0.000474402	2.09012e-05	0.000610455	13.4918	-0.796875
0.000474968	2.68818e-05	0.00060509	13.5234	-0.796875
0.000475534	3.28624e-05	0.000599725	13.5549	-0.796875
0.0004761	3.8843e-05	0.000594359	13.5864	-0.796875
0.000476666	4.48235e-05	0.000588994	13.618	-0.796875
0.000477232	5.08041e-05	0.000583628	13.6495	-0.796875
0.000477798	5.67847e-05	0.000578263	13.681	-0.796875
0.000478364	6.27653e-05	0.000572898	13.7126	-0.796875
0.00047893	6.87458e-05	0.000567532	13.7441	-0.796875
0.000479496	7.47264e-05	0.000562167	13.7756	-0.796875
0.000480062	8.0707e-05	0.000556802	13.8072	-0.796875
0.000480628	8.66876e-05	0.000551436	13.8387	-0.796875
0.000481194	9.26682e-05	0.000546071	13.8702	-0.796875
0.00048176	9.86487e-05	0.000540706	13.9018	-0.796875
0.000482326	0.000104629	0.00053534	13.9333	-0.796875
0.000482892	0.00011061	0.000529975	13.9648	-0.796875
0.000484463	0.000105507	0.000536884	13.9964	-0.796875
0.000486035	0.000100404	0.000543793	14.0279	-0.796875
0.000487606	9.53018e-05	0.000550701	14.0594	-0.796875
0.000489177	9.01991e-05	0.00055761	14.091	-0.796875
0.000490748	8.50964e-05	0.000564519	14.1225	-0.796875
0.00049232	7.99937e-05	0.000571428	14.1541	-0.796875
0.000493891	7.4891e-05	0.000578337	14.1856	-0.796875
0.000495462	6.97883e-05	0.000585246	14.2171	-0.796875
0.000497034	6.46856e-05	0.000592155	14.2487	-0.796875
0.000498605	5.95829e-05	0.000599064	14.2802	-0.796875
0.000500176	5.44802e-05	0.000605972	14.3117	-0.796875
0.000501748	4.93775e-05	0.000612881	14.3433	-0.796875
0.000503319	4.42748e-05	0.00061979	14.3748	-0.796875
0.00050489	3.91721e-05	0.000626699	14.4063	-0.796875
0.000506462	3.40694e-05	0.000633608	14.4379	-0.796875
0.000508033	2.89667e-05	0.000640517	14.4694	-0.796875
0.000499635	1.88961e-05	0.000637725	14.5009	-0.796875
0.000491237	8.8255e-06	0.000634933	14.5325	-0.796875
0.000482838	-1.2451e-06	0.000632142	14.564	-0.796875
0.00047444	-1.13157e-05	0.00062935	14.5955	-0.796875
0.000466042	-2.13863e-05	0.000626558	14.6271	-0.796875
0.000457644	-3.14569e-05	0.000623766	14.6586	-0.796875
0.000449246	-4.15275e-05	0.000620975	14.6901	-0.796875
0.000440848	-5.15981e-05	0.000618183	14.7217	-0.796875
0.000432449	-6.16687e-05	0.000615391	14.7532	-0.796875
0.000424051	-7.17393e-05	0.000612599	14.7847	-0.796875
0.000415653	-8.18099e-05	0.000609808	14.8163	-0.796875
0.000407255	-9.18805e-05	0.000607016	14.8478	-0.796875
0.000398857	-0.000101951	0.000604224	14.8794	-0.796875
0.000390459	-0.000112022	0.000601432	14.9109	-0.796875
0.000382061	-0.000122092	0.000598641	14.9424	-0.796875
0.000373662	-0.000132163	0.000595849	14.974	-0.796875
0.000352871	-0.000131037	0.000567295	15.0055	-0.796875
0.000332081	-0.00012991	0.000538742	15.037	-0.796875
0.00031129	-0.000128784	0.000510188	15.0686	-0.796875
0.000290499	-0.000127658	0.000481634	15.1001	-0.796875
0.000269708	-0.000126531	0.00045308	15.1316	-0.796875
0.000248917	-0.000125405	0.000424527	15.1632	-0.796875
0.000228126	-0.000124279	0.000395973	15.1947	-0.796875
0.000207335	-0.000123152	0.000367419	15.2262	-0.796875
0.000186544	-0.000122026	0.000338866	15.2578	-0.796875
0.000165754	-0.0001209	0.000310312	15.2893	-0.796875
0.000144963	-0.000119774	0.000281758	15.3208	-0.796875
0.000124172	-0.000118647	0.000253205	15.3524	-0.796875
0.000103381	-0.000117521	0.000224651	15.3839	-0.796875
8.259e-05	-0.000116395	0.000196097	15.4154	-0.796875
6.17991e-05	-0.000115268	0.000167544	15.447	-0.796875
4.10082e-05	-0.000114142	0.00013899	15.4785	-0.796875
2.77548e-05	-0.000118931	0.000129531	15.5101	-0.796875
1.45014e-05	-0.00012372	0.000120072	15.5416	-0.796875
1.24801e-06	-0.00012851	0.000110613	15.5731	-0.796875
-1.20054e-05	-0.000133299	0.000101154	15.6047	-0.796875
-2.52588e-05	-0.000138088	9.16951e-05	15.6362	-0.796875
-3.85122e-05	-0.000142877	8.22361e-05	15.6677	-0.796875
-5.17656e-05	-0.000147666	7.27772e-05	15.6993	-0.796875
-6.5019e-05	-0.000152455	6.33182e-05	15.7308	-0.796875
-7.82724e-05	-0.000157244	5.38593e-05	15.7623	-0.796875
-9.15258e-05	-0.000162034	4.44004e-05	15.7939	-0.796875
-0.000104779	-0.000166823	3.49414e-05	15.8254	-0.796875
-0.000118033	-0.000171612	2.54825e-05	15.8569	-0.796875
-0.000131286	-0.000176401	1.60235e-05	15.8885	-0.796875
-0.000144539	-0.00018119	6.56457e-06	15.92	-0.796875
-0.000157793	-0.000185979	-2.89437e-06	15.9515	-0.796875
-0.000171046	-0.000190769	-1.23533e-05	15.9831	-0.796875
-0.00017153	-0.000189946	-1.62325e-05	16.0146	-0.796875
-0.000172014	-0.000189123	-2.01117e-05	16.0461	-0.796875
-0.000172498	-0.000188301	-2.39909e-05	16.0777	-0.796875
-0.000172982	-0.000187478	-2.78701e-05	16.1092	-0.796875
-0.000173466	-0.000186656	-3.17493e-05	16.1407	-0.796875
-0.000173949	-0.000185833	-3.56285e-05	16.1723	-0.796875
-0.000174433	-0.000185011	-3.95077e-05	16.2038	-0.796875
-0.000174917	-0.000184188	-4.33869e-05	16.2354	-0.796875
-0.000175401	-0.000183365	-4.72661e-05	16.2669	-0.796875
-0.000175885	-0.000182543	-5.11453e-05	16.2984	-0.796875
-0.000176369	-0.00018172	-5.50245e-05	16.33	-0.796875
-0.000176853	-0.000180898	-5.89036e-05	16.3615	-0.796875
-0.000177336	-0.000180075	-6.27828e-05	16.393	-0.796875
-0.00017782	-0.000179252	-6.6662e-05	16.4246	-0.796875
-0.000178304	-0.00017843	-7.05412e-05	16.4561	-0.796875
-0.000178788	-0.000177607	-7.44204e-05	16.4876	-0.796875
-0.000163021	-0.000196104	-3.54687e-05	16.5192	-0.796875
-0.000147254	-0.0002146	3.48293e-06	16.5507	-0.796875
-0.000131487	-0.000233097	4.24346e-05	16.5822	-0.796875
-0.00011572	-0.000251593	8.13863e-05	16.6138	-0.796875
-9.99528e-05	-0.000270089	0.000120338	16.6453	-0.796875
-8.41858e-05	-0.000288586	0.00015929	16.6768	-0.796875
-6.84187e-05	-0.000307082	0.000198241	16.7084	-0.796875
-5.26517e-05	-0.000325579	0.000237193	16.7399	-0.796875
-3.68846e-05	-0.000344075	0.000276145	16.7714	-0.796875
-2.11176e-05	-0.000362572	0.000315096	16.803	-0.796875
-5.35057e-06	-0.000381068	0.000354048	16.8345	-0.796875
1.04165e-05	-0.000399564	0.000393	16.866	-0.796875
2.61835e-05	-0.000418061	0.000431951	16.8976	-0.796875
4.19506e-05	-0.000436557	0.000470903	16.9291	-0.796875
5.77176e-05	-0.000455054	0.000509855	16.9607	-0.796875
7.34846e-05	-0.00047355	0.000548806	16.9922	-0.796875
6.11459e-05	-0.00047969	0.000543943	17.0237	-0.796875
4.88072e-05	-0.000485831	0.000539079	17.0553	-0.796875
3.64685e-05	-0.000491971	0.000534216	17.0868	-0.796875
2.41298e-05	-0.000498111	0.000529352	17.1183	-0.796875
1.17911e-05	-0.000504252	0.000524488	17.1499	-0.796875
-5.47558e-07	-0.000510392	0.000519625	17.1814	-0.796875
-1.28863e-05	-0.000516532	0.000514761	17.2129	-0.796875
-2.5225e-05	-0.000522673	0.000509898	17.2445	-0.796875
-3.75637e-05	-0.000528813	0.000505034	17.276	-0.796875
-4.99024e-05	-0.000534953	0.00050017	17.3075	-0.796875
-6.22411e-05	-0.000541094	0.000495307	17.3391	-0.796875
-7.45798e-05	-0.000547234	0.000490443	17.3706	-0.796875
-8.69185e-05	-0.000553374	0.00048558	17.4021	-0.796875
-9.92572e-05	-0.000559515	0.000480716	17.4337	-0.796875
-0.000111596	-0.000565655	0.000475853	17.4652	-0.796875
-0.000123935	-0.000571795	0.000470989	17.4967	-0.796875
-0.000136287	-0.000572614	0.000456517	17.5283	-0.796875
-0.000148639	-0.000573432	0.000442045	17.5598	-0.796875
-0.000160992	-0.00057425	0.000427572	17.5913	-0.796875
-0.000173344	-0.000575068	0.0004131	17.6229	-0.796875
-0.000185696	-0.000575886	0.000398628	17.6544	-0.796875
-0.000198048	-0.000576704	0.000384156	17.686	-0.796875
-0.000210401	-0.000577523	0.000369684	17.7175	-0.796875
-0.000222753	-0.000578341	0.000355212	17.749	-0.796875
-0.000235105	-0.000579159	0.000340739	17.7806	-0.796875
-0.000247458	-0.000579977	0.000326267	17.8121	-0.796875
-0.00025981	-0.000580795	0.000311795	17.8436	-0.796875
-0.000272162	-0.000581614	0.000297323	17.8752	-0.796875
-0.000284515	-0.000582432	0.000282851	17.9067	-0.796875
-0.000296867	-0.00058325	0.000268379	17.9382	-0.796875
-0.000309219	-0.000584068	0.000253906	17.9698	-0.796875
-0.000321572	-0.000584886	0.000239434	18.0013	-0.796875
-0.000330074	-0.000591602	0.000235563	18.0328	-0.796875
-0.000338575	-0.000598319	0.000231692	18.0644	-0.796875
-0.000347077	-0.000605035	0.000227822	18.0959	-0.796875
-0.000355579	-0.000611751	0.000223951	18.1274	-0.796875
-0.000364081	-0.000618467	0.00022008	18.159	-0.796875
-0.000372583	-0.000625183	0.000216209	18.1905	-0.796875
-0.000381085	-0.0006319	0.000212338	18.222	-0.796875
-0.000389586	-0.000638616	0.000208467	18.2536	-0.796875
-0.000398088	-0.000645332	0.000204596	18.2851	-0.796875
-0.00040659	-0.000652048	0.000200725	18.3167	-0.796875
-0.000415092	-0.000658764	0.000196855	18.3482	-0.796875
-0.000423594	-0.000665481	0.000192984	18.3797	-0.796875
-0.000432096	-0.000672197	0.000189113	18.4113	-0.796875
-0.000440597	-0.000678913	0.000185242	18.4428	-0.796875
-0.000449099	-0.000685629	0.000181371	18.4743	-0.796875
-0.000457601	-0.000692345	0.0001775	18.5059	-0.796875
-0.000456785	-0.00069214	0.000177181	18.5374	-0.796875
-0.00045597	-0.000691934	0.000176862	18.5689	-0.796875
-0.000455154	-0.000691728	0.000176543	18.6005	-0.796875
-0.000454338	-0.000691522	0.000176225	18.632	-0.796875
-0.000453522	-0.000691316	0.000175906	18.6635	-0.796875
-0.000452706	-0.00069111	0.000175587	18.6951	-0.796875
-0.000451891	-0.000690905	0.000175268	18.7266	-0.796875
-0.000451075	-0.000690699	0.000174949	18.7581	-0.796875
-0.000450259	-0.000690493	0.00017463	18.7897	-0.796875
-0.000449443	-0.000690287	0.000174311	18.8212	-0.796875
-0.000448627	-0.000690081	0.000173992	18.8527	-0.796875
-0.000447812	-0.000689875	0.000173673	18.8843	-0.796875
-0.000446996	-0.00068967	0.000173355	18.9158	-0.796875
-0.00044618	-0.000689464	0.000173036	18.9473	-0.796875
-0.000445364	-0.000689258	0.000172717	18.9789	-0.796875
-0.000444549	-0.000689052	0.000172398	19.0104	-0.796875
-0.000440504	-0.000693286	0.000183252	19.042	-0.796875
-0.00043646	-0.000697519	0.000194105	19.0735	-0.796875
-0.000432415	-0.000701753	0.000204959	19.105	-0.796875
-0.000428371	-0.000705987	0.000215813	19.1366	-0.796875
-0.000424326	-0.00071022	0.000226667	19.1681	-0.796875
-0.000420282	-0.000714454	0.000237521	19.1996	-0.796875
-0.000416237	-0.000718688	0.000248374	19.2312	-0.796875
-0.000412193	-0.000722921	0.000259228	19.2627	-0.796875
-0.000408149	-0.000727155	0.000270082	19.2942	-0.796875
-0.000404104	-0.000731389	0.000280936	19.3258	-0.796875
-0.00040006	-0.000735622	0.000291789	19.3573	-0.796875
-0.000396015	-0.000739856	0.000302643	19.3888	-0.796875
-0.000391971	-0.00074409	0.000313497	19.4204	-0.796875
-0.000387926	-0.000748323	0.000324351	19.4519	-0.796875
-0.000383882	-0.000752557	0.000335204	19.4834	-0.796875
-0.000379838	-0.000756791	0.000346058	19.515	-0.796875
-0.000371249	-0.000775594	0.000370738	19.5465	-0.796875
-0.00036266	-0.000794398	0.000395418	19.578	-0.796875
-0.000354072	-0.000813201	0.000420098	19.6096	-0.796875
-0.000345483	-0.000832005	0.000444778	19.6411	-0.796875
-0.000336895	-0.000850808	0.000469458	19.6726	-0.796875
-0.000328306	-0.000869612	0.000494138	19.7042	-0.796875
-0.000319717	-0.000888415	0.000518818	19.7357	-0.796875
-0.000311129	-0.000907219	0.000543498	19.7673	-0.796875
-0.00030254	-0.000926022	0.000568178	19.7988	-0.796875
-0.000293952	-0.000944826	0.000592858	19.8303	-0.796875
-0.000285363	-0.000963629	0.000617538	19.8619	-0.796875
-0.000276774	-0.000982433	0.000642218	19.8934	-0.796875
-0.000268186	-0.00100124	0.000666898	19.9249	-0.796875
-0.000259597	-0.00102004	0.000691578	19.9565	-0.796875
-0.000251009	-0.00103884	0.000716258	19.988	-0.796875
-0.00024242	-0.00105765	0.000740938	20.0195	-0.796875
0.000536116	0.00166132	-0.000702447	4.88281	-0.795313
0.000507137	0.00162065	-0.000713431	4.91435	-0.795313
0.000478158	0.00157999	-0.000724414	4.94588	-0.795313
0.000449179	0.00153932	-0.000735398	4.97742	-0.795313
0.0004202	0.00149865	-0.000746381	5.00895	-0.795313
0.000391221	0.00145798	-0.000757365	5.04049	-0.795313
0.000362242	0.00141732	-0.000768349	5.07202	-0.795313
0.000333263	0.00137665	-0.000779332	5.10356	-0.795313
0.000304284	0.00133598	-0.000790316	5.13509	-0.795313
0.000275305	0.00129531	-0.0008013	5.16663	-0.795313
0.000246326	0.00125465	-0.000812283	5.19816	-0.795313
0.000217347	0.00121398	-0.000823267	5.2297	-0.795313
0.000188368	0.00117331	-0.00083425	5.26123	-0.795313
0.000159389	0.00113264	-0.000845234	5.29277	-0.795313
0.00013041	0.00109198	-0.000856218	5.3243	-0.795313
0.000101431	0.00105131	-0.000867201	5.35583	-0.795313
7.24515e-05	0.00101064	-0.000878185	5.38737	-0.795313
6.69143e-05	0.00096566	-0.000840875	5.4189	-0.795313
6.13771e-05	0.000920678	-0.000803566	5.45044	-0.795313
5.58399e-05	0.000875696	-0.000766256	5.48197	-0.795313
5.03027e-05	0.000830714	-0.000728947	5.51351	-0.795313
4.47655e-05	0.000785733	-0.000691637	5.54504	-0.795313
3.92283e-05	0.000740751	-0.000654328	5.57658	-0.795313
3.36911e-05	0.000695769	-0.000617018	5.60811	-0.795313
2.81539e-05	0.000650787	-0.000579709	5.63965	-0.795313
2.26167e-05	0.000605805	-0.000542399	5.67118	-0.795313
1.70795e-05	0.000560824	-0.00050509	5.70272	-0.795313
1.15423e-05	0.000515842	-0.00046778	5.73425	-0.795313
6.00511e-06	0.00047086	-0.000430471	5.76579	-0.795313
4.67905e-07	0.000425878	-0.000393161	5.79732	-0.795313
-5.0693e-06	0.000380896	-0.000355852	5.82886	-0.795313
-1.06065e-05	0.000335914	-0.000318542	5.86039	-0.795313
-1.61437e-05	0.000290933	-0.000281233	5.89193	-0.795313
-4.29329e-07	0.000260058	-0.000245505	5.92346	-0.795313
1.5285e-05	0.000229183	-0.000209777	5.955	-0.795313
3.09994e-05	0.000198308	-0.000174049	5.98653	-0.795313
4.67138e-05	0.000167433	-0.000138321	6.01807	-0.795313
6.24282e-05	0.000136558	-0.000102593	6.0496	-0.795313
7.81425e-05	0.000105683	-6.68655e-05	6.08114	-0.795313
9.38569e-05	7.4808e-05	-3.11377e-05	6.11267	-0.795313
0.000109571	4.3933e-05	4.59015e-06	6.14421	-0.795313
0.000125286	1.30581e-05	4.0318e-05	6.17574	-0.795313
0.000141	-1.78169e-05	7.60458e-05	6.20728	-0.795313
0.000156714	-4.86918e-05	0.000111774	6.23881	-0.795313
0.000172429	-7.95668e-05	0.000147501	6.27035	-0.795313
0.000188143	-0.000110442	0.000183229	6.30188	-0.795313
0.000203858	-0.000141317	0.000218957	6.33341	-0.795313
0.000219572	-0.000172192	0.000254685	6.36495	-0.795313
0.000235286	-0.000203067	0.000290413	6.39648	-0.795313
0.00024016	-0.000230983	0.000318537	6.42802	-0.795313
0.000245033	-0.000258899	0.000346661	6.45955	-0.795313
0.000249907	-0.000286816	0.000374785	6.49109	-0.795313
0.000254781	-0.000314732	0.00040291	6.52262	-0.795313
0.000259654	-0.000342649	0.000431034	6.55416	-0.795313
0.000264528	-0.000370565	0.000459158	6.58569	-0.795313
0.000269401	-0.000398482	0.000487282	6.61723	-0.795313
0.000274275	-0.000426398	0.000515406	6.64876	-0.795313
0.000279149	-0.000454314	0.00054353	6.6803	-0.795313
0.000284022	-0.000482231	0.000571655	6.71183	-0.795313
0.000288896	-0.000510147	0.000599779	6.74337	-0.795313
0.000293769	-0.000538064	0.000627903	6.7749	-0.795313
0.000298643	-0.00056598	0.000656027	6.80644	-0.795313
0.000303517	-0.000593897	0.000684151	6.83797	-0.795313
0.00030839	-0.000621813	0.000712275	6.86951	-0.795313
0.000313264	-0.000649729	0.0007404	6.90104	-0.795313
0.000288931	-0.000678289	0.000785913	6.93258	-0.795313
0.000264598	-0.000706849	0.000831425	6.96411	-0.795313
0.000240265	-0.000735409	0.000876938	6.99565	-0.795313
0.000215932	-0.000763969	0.000922451	7.02718	-0.795313
0.000191598	-0.000792529	0.000967964	7.05872	-0.795313
0.000167265	-0.000821089	0.00101348	7.09025	-0.795313
0.000142932	-0.000849649	0.00105899	7.12179	-0.795313
0.000118599	-0.000878208	0.0011045	7.15332	-0.795313
9.4266e-05	-0.000906768	0.00115002	7.18486	-0.795313
6.99329e-05	-0.000935328	0.00119553	7.21639	-0.795313
4.55998e-05	-0.000963888	0.00124104	7.24792	-0.795313
2.12667e-05	-0.000992448	0.00128655	7.27946	-0.795313
-3.06641e-06	-0.00102101	0.00133207	7.31099	-0.795313
-2.73995e-05	-0.00104957	0.00137758	7.34253	-0.795313
-5.17326e-05	-0.00107813	0.00142309	7.37406	-0.795313
-7.60657e-05	-0.00110669	0.00146861	7.4056	-0.795313
-3.56828e-05	-0.00109765	0.00151158	7.43713	-0.795313
4.70016e-06	-0.00108861	0.00155455	7.46867	-0.795313
4.50831e-05	-0.00107958	0.00159752	7.5002	-0.795313
8.5466e-05	-0.00107054	0.00164049	7.53174	-0.795313
0.000125849	-0.00106151	0.00168347	7.56327	-0.795313
0.000166232	-0.00105247	0.00172644	7.59481	-0.795313
0.000206615	-0.00104343	0.00176941	7.62634	-0.795313
0.000246998	-0.0010344	0.00181238	7.65788	-0.795313
0.000287381	-0.00102536	0.00185535	7.68941	-0.795313
0.000327764	-0.00101632	0.00189832	7.72095	-0.795313
0.000368147	-0.00100729	0.0019413	7.75248	-0.795313
0.000408529	-0.000998251	0.00198427	7.78402	-0.795313
0.000448912	-0.000989214	0.00202724	7.81555	-0.795313
0.000489295	-0.000980178	0.00207021	7.84709	-0.795313
0.000529678	-0.000971142	0.00211318	7.87862	-0.795313
0.000570061	-0.000962105	0.00215616	7.91016	-0.795313
0.000645217	-0.000943497	0.00221264	7.94169	-0.795313
0.000720372	-0.000924888	0.00226913	7.97323	-0.795313
0.000795527	-0.00090628	0.00232562	8.00476	-0.795313
0.000870683	-0.000887671	0.0023821	8.0363	-0.795313
0.000945838	-0.000869063	0.00243859	8.06783	-0.795313
0.00102099	-0.000850454	0.00249508	8.09937	-0.795313
0.00109615	-0.000831846	0.00255157	8.1309	-0.795313
0.0011713	-0.000813237	0.00260805	8.16243	-0.795313
0.00124646	-0.000794629	0.00266454	8.19397	-0.795313
0.00132162	-0.00077602	0.00272103	8.2255	-0.795313
0.00139677	-0.000757412	0.00277752	8.25704	-0.795313
0.00147193	-0.000738804	0.002834	8.28857	-0.795313
0.00154708	-0.000720195	0.00289049	8.32011	-0.795313
0.00162224	-0.000701587	0.00294698	8.35164	-0.795313
0.00169739	-0.000682978	0.00300347	8.38318	-0.795313
0.00177255	-0.00066437	0.00305995	8.41471	-0.795313
0.00173618	-0.000649076	0.00298684	8.44625	-0.795313
0.00169981	-0.000633783	0.00291372	8.47778	-0.795313
0.00166345	-0.000618489	0.0028406	8.50932	-0.795313
0.00162708	-0.000603196	0.00276749	8.54085	-0.795313
0.00159071	-0.000587902	0.00269437	8.57239	-0.795313
0.00155434	-0.000572609	0.00262125	8.60392	-0.795313
0.00151798	-0.000557315	0.00254814	8.63546	-0.795313
0.00148161	-0.000542022	0.00247502	8.66699	-0.795313
0.00144524	-0.000526728	0.0024019	8.69853	-0.795313
0.00140887	-0.000511435	0.00232878	8.73006	-0.795313
0.00137251	-0.000496141	0.00225567	8.7616	-0.795313
0.00133614	-0.000480848	0.00218255	8.79313	-0.795313
0.00129977	-0.000465554	0.00210943	8.82467	-0.795313
0.0012634	-0.000450261	0.00203632	8.8562	-0.795313
0.00122704	-0.000434967	0.0019632	8.88774	-0.795313
0.00119067	-0.000419674	0.00189008	8.91927	-0.795313
0.0011575	-0.000438933	0.00186602	8.95081	-0.795313
0.00112434	-0.000458192	0.00184196	8.98234	-0.795313
0.00109117	-0.000477451	0.00181789	9.01388	-0.795313
0.001058	-0.000496711	0.00179383	9.04541	-0.795313
0.00102483	-0.00051597	0.00176976	9.07694	-0.795313
0.000991665	-0.000535229	0.0017457	9.10848	-0.795313
0.000958498	-0.000554488	0.00172163	9.14001	-0.795313
0.00092533	-0.000573747	0.00169757	9.17155	-0.795313
0.000892163	-0.000593007	0.00167351	9.20308	-0.795313
0.000858995	-0.000612266	0.00164944	9.23462	-0.795313
0.000825828	-0.000631525	0.00162538	9.26615	-0.795313
0.00079266	-0.000650784	0.00160131	9.29769	-0.795313
0.000759493	-0.000670043	0.00157725	9.32922	-0.795313
0.000726325	-0.000689303	0.00155318	9.36076	-0.795313
0.000693158	-0.000708562	0.00152912	9.39229	-0.795313
0.00065999	-0.000727821	0.00150506	9.42383	-0.795313
0.000644797	-0.00076346	0.0015215	9.45536	-0.795313
0.000629605	-0.0007991	0.00153795	9.4869	-0.795313
0.000614412	-0.000834739	0.00155439	9.51843	-0.795313
0.000599219	-0.000870379	0.00157084	9.54997	-0.795313
0.000584026	-0.000906018	0.00158729	9.5815	-0.795313
0.000568833	-0.000941658	0.00160373	9.61304	-0.795313
0.000553641	-0.000977297	0.00162018	9.64457	-0.795313
0.000538448	-0.00101294	0.00163663	9.67611	-0.795313
0.000523255	-0.00104858	0.00165307	9.70764	-0.795313
0.000508062	-0.00108422	0.00166952	9.73918	-0.795313
0.000492869	-0.00111985	0.00168596	9.77071	-0.795313
0.000477677	-0.00115549	0.00170241	9.80225	-0.795313
0.000462484	-0.00119113	0.00171886	9.83378	-0.795313
0.000447291	-0.00122677	0.0017353	9.86532	-0.795313
0.000432098	-0.00126241	0.00175175	9.89685	-0.795313
0.000416905	-0.00129805	0.0017682	9.92839	-0.795313
0.000424509	-0.00127945	0.00176088	9.95992	-0.795313
0.000432113	-0.00126085	0.00175357	9.99146	-0.795313
0.000439717	-0.00124224	0.00174626	10.023	-0.795313
0.00044732	-0.00122364	0.00173895	10.0545	-0.795313
0.000454924	-0.00120504	0.00173164	10.0861	-0.795313
0.000462528	-0.00118644	0.00172432	10.1176	-0.795313
0.000470132	-0.00116783	0.00171701	10.1491	-0.795313
0.000477735	-0.00114923	0.0017097	10.1807	-0.795313
0.000485339	-0.00113063	0.00170239	10.2122	-0.795313
0.000492943	-0.00111203	0.00169508	10.2437	-0.795313
0.000500546	-0.00109342	0.00168777	10.2753	-0.795313
0.00050815	-0.00107482	0.00168045	10.3068	-0.795313
0.000515754	-0.00105622	0.00167314	10.3383	-0.795313
0.000523358	-0.00103762	0.00166583	10.3699	-0.795313
0.000530961	-0.00101901	0.00165852	10.4014	-0.795313
0.000538565	-0.00100041	0.00165121	10.4329	-0.795313
0.000542039	-0.000996858	0.00165466	10.4645	-0.795313
0.000545513	-0.000993305	0.00165811	10.496	-0.795313
0.000548987	-0.000989752	0.00166156	10.5275	-0.795313
0.000552461	-0.0009862	0.00166501	10.5591	-0.795313
0.000555935	-0.000982647	0.00166846	10.5906	-0.795313
0.000559409	-0.000979094	0.00167192	10.6222	-0.795313
0.000562883	-0.000975542	0.00167537	10.6537	-0.795313
0.000566356	-0.000971989	0.00167882	10.6852	-0.795313
0.00056983	-0.000968436	0.00168227	10.7168	-0.795313
0.000573304	-0.000964883	0.00168572	10.7483	-0.795313
0.000576778	-0.000961331	0.00168917	10.7798	-0.795313
0.000580252	-0.000957778	0.00169263	10.8114	-0.795313
0.000583726	-0.000954225	0.00169608	10.8429	-0.795313
0.0005872	-0.000950673	0.00169953	10.8744	-0.795313
0.000590674	-0.00094712	0.00170298	10.906	-0.795313
0.000594148	-0.000943567	0.00170643	10.9375	-0.795313
0.000604001	-0.000921208	0.00169676	10.969	-0.795313
0.000613855	-0.000898849	0.00168708	11.0006	-0.795313
0.000623709	-0.00087649	0.00167741	11.0321	-0.795313
0.000633562	-0.000854131	0.00166773	11.0636	-0.795313
0.000643416	-0.000831771	0.00165806	11.0952	-0.795313
0.00065327	-0.000809412	0.00164838	11.1267	-0.795313
0.000663124	-0.000787053	0.0016387	11.1582	-0.795313
0.000672977	-0.000764694	0.00162903	11.1898	-0.795313
0.000682831	-0.000742335	0.00161935	11.2213	-0.795313
0.000692685	-0.000719975	0.00160968	11.2528	-0.795313
0.000702538	-0.000697616	0.0016	11.2844	-0.795313
0.000712392	-0.000675257	0.00159033	11.3159	-0.795313
0.000722246	-0.000652898	0.00158065	11.3475	-0.795313
0.0007321	-0.000630539	0.00157098	11.379	-0.795313
0.000741953	-0.000608179	0.0015613	11.4105	-0.795313
0.000751807	-0.00058582	0.00155163	11.4421	-0.795313
0.000744657	-0.000569649	0.00152617	11.4736	-0.795313
0.000737506	-0.000553477	0.00150071	11.5051	-0.795313
0.000730356	-0.000537305	0.00147525	11.5367	-0.795313
0.000723206	-0.000521133	0.00144979	11.5682	-0.795313
0.000716055	-0.000504962	0.00142434	11.5997	-0.795313
0.000708905	-0.00048879	0.00139888	11.6313	-0.795313
0.000701755	-0.000472618	0.00137342	11.6628	-0.795313
0.000694604	-0.000456447	0.00134796	11.6943	-0.795313
0.000687454	-0.000440275	0.0013225	11.7259	-0.795313
0.000680304	-0.000424103	0.00129705	11.7574	-0.795313
0.000673153	-0.000407932	0.00127159	11.7889	-0.795313
0.000666003	-0.00039176	0.00124613	11.8205	-0.795313
0.000658853	-0.000375588	0.00122067	11.852	-0.795313
0.000651702	-0.000359416	0.00119521	11.8835	-0.795313
0.000644552	-0.000343245	0.00116976	11.9151	-0.795313
0.000637402	-0.000327073	0.0011443	11.9466	-0.795313
0.000640097	-0.000318145	0.00113606	11.9781	-0.795313
0.000642791	-0.000309216	0.00112782	12.0097	-0.795313
0.000645486	-0.000300288	0.00111958	12.0412	-0.795313
0.000648181	-0.000291359	0.00111134	12.0728	-0.795313
0.000650876	-0.000282431	0.0011031	12.1043	-0.795313
0.00065357	-0.000273502	0.00109486	12.1358	-0.795313
0.000656265	-0.000264574	0.00108662	12.1674	-0.795313
0.00065896	-0.000255645	0.00107838	12.1989	-0.795313
0.000661655	-0.000246717	0.00107014	12.2304	-0.795313
0.000664349	-0.000237788	0.0010619	12.262	-0.795313
0.000667044	-0.00022886	0.00105366	12.2935	-0.795313
0.000669739	-0.000219931	0.00104542	12.325	-0.795313
0.000672434	-0.000211003	0.00103718	12.3566	-0.795313
0.000675129	-0.000202074	0.00102894	12.3881	-0.795313
0.000677823	-0.000193146	0.0010207	12.4196	-0.795313
0.000680518	-0.000184218	0.00101245	12.4512	-0.795313
0.00067426	-0.000184974	0.00100589	12.4827	-0.795313
0.000668002	-0.000185731	0.000999319	12.5142	-0.795313
0.000661744	-0.000186488	0.000992751	12.5458	-0.795313
0.000655486	-0.000187244	0.000986184	12.5773	-0.795313
0.000649228	-0.000188001	0.000979616	12.6088	-0.795313
0.00064297	-0.000188758	0.000973048	12.6404	-0.795313
0.000636712	-0.000189514	0.00096648	12.6719	-0.795313
0.000630454	-0.000190271	0.000959912	12.7035	-0.795313
0.000624195	-0.000191028	0.000953344	12.735	-0.795313
0.000617937	-0.000191784	0.000946776	12.7665	-0.795313
0.000611679	-0.000192541	0.000940209	12.7981	-0.795313
0.000605421	-0.000193298	0.000933641	12.8296	-0.795313
0.000599163	-0.000194055	0.000927073	12.8611	-0.795313
0.000592905	-0.000194811	0.000920505	12.8927	-0.795313
0.000586647	-0.000195568	0.000913937	12.9242	-0.795313
0.000580389	-0.000196325	0.000907369	12.9557	-0.795313
0.000574171	-0.000182191	0.000888634	12.9873	-0.795313
0.000567952	-0.000168058	0.000869898	13.0188	-0.795313
0.000561733	-0.000153924	0.000851162	13.0503	-0.795313
0.000555515	-0.000139791	0.000832427	13.0819	-0.795313
0.000549296	-0.000125657	0.000813691	13.1134	-0.795313
0.000543078	-0.000111524	0.000794955	13.1449	-0.795313
0.000536859	-9.73902e-05	0.000776219	13.1765	-0.795313
0.000530641	-8.32567e-05	0.000757484	13.208	-0.795313
0.000524422	-6.91232e-05	0.000738748	13.2395	-0.795313
0.000518204	-5.49897e-05	0.000720012	13.2711	-0.795313
0.000511985	-4.08562e-05	0.000701277	13.3026	-0.795313
0.000505766	-2.67227e-05	0.000682541	13.3341	-0.795313
0.000499548	-1.25892e-05	0.000663805	13.3657	-0.795313
0.000493329	1.54429e-06	0.00064507	13.3972	-0.795313
0.000487111	1.56778e-05	0.000626334	13.4288	-0.795313
0.000480892	2.98113e-05	0.000607598	13.4603	-0.795313
0.000481882	3.53533e-05	0.000603164	13.4918	-0.795313
0.000482873	4.08953e-05	0.00059873	13.5234	-0.795313
0.000483863	4.64373e-05	0.000594295	13.5549	-0.795313
0.000484853	5.19793e-05	0.000589861	13.5864	-0.795313
0.000485843	5.75213e-05	0.000585426	13.618	-0.795313
0.000486834	6.30633e-05	0.000580992	13.6495	-0.795313
0.000487824	6.86053e-05	0.000576558	13.681	-0.795313
0.000488814	7.41473e-05	0.000572123	13.7126	-0.795313
0.000489804	7.96892e-05	0.000567689	13.7441	-0.795313
0.000490795	8.52312e-05	0.000563255	13.7756	-0.795313
0.000491785	9.07732e-05	0.00055882	13.8072	-0.795313
0.000492775	9.63152e-05	0.000554386	13.8387	-0.795313
0.000493765	0.000101857	0.000549952	13.8702	-0.795313
0.000494756	0.000107399	0.000545517	13.9018	-0.795313
0.000495746	0.000112941	0.000541083	13.9333	-0.795313
0.000496736	0.000118483	0.000536649	13.9648	-0.795313
0.000498513	0.000114388	0.000542707	13.9964	-0.795313
0.00050029	0.000110293	0.000548765	14.0279	-0.795313
0.000502067	0.000106198	0.000554823	14.0594	-0.795313
0.000503844	0.000102103	0.000560881	14.091	-0.795313
0.000505621	9.8008e-05	0.00056694	14.1225	-0.795313
0.000507398	9.3913e-05	0.000572998	14.1541	-0.795313
0.000509175	8.9818e-05	0.000579056	14.1856	-0.795313
0.000510952	8.57229e-05	0.000585114	14.2171	-0.795313
0.000512728	8.16279e-05	0.000591172	14.2487	-0.795313
0.000514505	7.75328e-05	0.00059723	14.2802	-0.795313
0.000516282	7.34378e-05	0.000603289	14.3117	-0.795313
0.000518059	6.93428e-05	0.000609347	14.3433	-0.795313
0.000519836	6.52477e-05	0.000615405	14.3748	-0.795313
0.000521613	6.11527e-05	0.000621463	14.4063	-0.795313
0.00052339	5.70577e-05	0.000627521	14.4379	-0.795313
0.000525167	5.29626e-05	0.00063358	14.4694	-0.795313
0.000515652	4.30749e-05	0.00062943	14.5009	-0.795313
0.000506138	3.31872e-05	0.00062528	14.5325	-0.795313
0.000496623	2.32995e-05	0.00062113	14.564	-0.795313
0.000487108	1.34119e-05	0.000616981	14.5955	-0.795313
0.000477594	3.52416e-06	0.000612831	14.6271	-0.795313
0.000468079	-6.36353e-06	0.000608681	14.6586	-0.795313
0.000458564	-1.62512e-05	0.000604532	14.6901	-0.795313
0.00044905	-2.61389e-05	0.000600382	14.7217	-0.795313
0.000439535	-3.60266e-05	0.000596232	14.7532	-0.795313
0.00043002	-4.59143e-05	0.000592083	14.7847	-0.795313
0.000420506	-5.5802e-05	0.000587933	14.8163	-0.795313
0.000410991	-6.56897e-05	0.000583783	14.8478	-0.795313
0.000401476	-7.55774e-05	0.000579633	14.8794	-0.795313
0.000391962	-8.54651e-05	0.000575484	14.9109	-0.795313
0.000382447	-9.53527e-05	0.000571334	14.9424	-0.795313
0.000372932	-0.00010524	0.000567184	14.974	-0.795313
0.00035347	-0.000105443	0.000541785	15.0055	-0.795313
0.000334008	-0.000105645	0.000516386	15.037	-0.795313
0.000314546	-0.000105847	0.000490986	15.0686	-0.795313
0.000295084	-0.000106049	0.000465587	15.1001	-0.795313
0.000275623	-0.000106251	0.000440188	15.1316	-0.795313
0.000256161	-0.000106453	0.000414789	15.1632	-0.795313
0.000236699	-0.000106656	0.000389389	15.1947	-0.795313
0.000217237	-0.000106858	0.00036399	15.2262	-0.795313
0.000197775	-0.00010706	0.000338591	15.2578	-0.795313
0.000178313	-0.000107262	0.000313192	15.2893	-0.795313
0.000158851	-0.000107464	0.000287792	15.3208	-0.795313
0.000139389	-0.000107667	0.000262393	15.3524	-0.795313
0.000119927	-0.000107869	0.000236994	15.3839	-0.795313
0.000100465	-0.000108071	0.000211595	15.4154	-0.795313
8.10032e-05	-0.000108273	0.000186195	15.447	-0.795313
6.15412e-05	-0.000108475	0.000160796	15.4785	-0.795313
4.83477e-05	-0.00011307	0.000151238	15.5101	-0.795313
3.51543e-05	-0.000117664	0.00014168	15.5416	-0.795313
2.19608e-05	-0.000122259	0.000132123	15.5731	-0.795313
8.76734e-06	-0.000126853	0.000122565	15.6047	-0.795313
-4.42612e-06	-0.000131448	0.000113007	15.6362	-0.795313
-1.76196e-05	-0.000136042	0.000103449	15.6677	-0.795313
-3.08131e-05	-0.000140637	9.38914e-05	15.6993	-0.795313
-4.40065e-05	-0.000145231	8.43336e-05	15.7308	-0.795313
-5.72e-05	-0.000149826	7.47758e-05	15.7623	-0.795313
-7.03935e-05	-0.00015442	6.5218e-05	15.7939	-0.795313
-8.35869e-05	-0.000159015	5.56602e-05	15.8254	-0.795313
-9.67804e-05	-0.000163609	4.61024e-05	15.8569	-0.795313
-0.000109974	-0.000168204	3.65446e-05	15.8885	-0.795313
-0.000123167	-0.000172798	2.69867e-05	15.92	-0.795313
-0.000136361	-0.000177393	1.74289e-05	15.9515	-0.795313
-0.000149554	-0.000181987	7.87113e-06	15.9831	-0.795313
-0.000153061	-0.000181792	1.14893e-06	16.0146	-0.795313
-0.000156568	-0.000181598	-5.57327e-06	16.0461	-0.795313
-0.000160075	-0.000181403	-1.22955e-05	16.0777	-0.795313
-0.000163581	-0.000181208	-1.90177e-05	16.1092	-0.795313
-0.000167088	-0.000181013	-2.57399e-05	16.1407	-0.795313
-0.000170595	-0.000180819	-3.24621e-05	16.1723	-0.795313
-0.000174102	-0.000180624	-3.91843e-05	16.2038	-0.795313
-0.000177608	-0.000180429	-4.59065e-05	16.2354	-0.795313
-0.000181115	-0.000180234	-5.26287e-05	16.2669	-0.795313
-0.000184622	-0.00018004	-5.93509e-05	16.2984	-0.795313
-0.000188129	-0.000179845	-6.60731e-05	16.33	-0.795313
-0.000191636	-0.00017965	-7.27953e-05	16.3615	-0.795313
-0.000195142	-0.000179455	-7.95175e-05	16.393	-0.795313
-0.000198649	-0.000179261	-8.62397e-05	16.4246	-0.795313
-0.000202156	-0.000179066	-9.29619e-05	16.4561	-0.795313
-0.000205663	-0.000178871	-9.96841e-05	16.4876	-0.795313
-0.000192347	-0.000196684	-6.46089e-05	16.5192	-0.795313
-0.000179031	-0.000214497	-2.95337e-05	16.5507	-0.795313
-0.000165715	-0.00023231	5.54147e-06	16.5822	-0.795313
-0.000152399	-0.000250123	4.06167e-05	16.6138	-0.795313
-0.000139083	-0.000267937	7.56919e-05	16.6453	-0.795313
-0.000125767	-0.00028575	0.000110767	16.6768	-0.795313
-0.000112452	-0.000303563	0.000145842	16.7084	-0.795313
-9.91357e-05	-0.000321376	0.000180917	16.7399	-0.795313
-8.58198e-05	-0.000339189	0.000215993	16.7714	-0.795313
-7.2504e-05	-0.000357002	0.000251068	16.803	-0.795313
-5.91881e-05	-0.000374815	0.000286143	16.8345	-0.795313
-4.58722e-05	-0.000392628	0.000321218	16.866	-0.795313
-3.25563e-05	-0.000410441	0.000356294	16.8976	-0.795313
-1.92405e-05	-0.000428254	0.000391369	16.9291	-0.795313
-5.92457e-06	-0.000446068	0.000426444	16.9607	-0.795313
7.3913e-06	-0.000463881	0.000461519	16.9922	-0.795313
-3.66317e-06	-0.000469996	0.000457853	17.0237	-0.795313
-1.47176e-05	-0.000476111	0.000454187	17.0553	-0.795313
-2.57721e-05	-0.000482226	0.00045052	17.0868	-0.795313
-3.68266e-05	-0.000488341	0.000446854	17.1183	-0.795313
-4.78811e-05	-0.000494456	0.000443188	17.1499	-0.795313
-5.89355e-05	-0.000500571	0.000439521	17.1814	-0.795313
-6.999e-05	-0.000506686	0.000435855	17.2129	-0.795313
-8.10445e-05	-0.000512801	0.000432189	17.2445	-0.795313
-9.2099e-05	-0.000518916	0.000428522	17.276	-0.795313
-0.000103153	-0.000525031	0.000424856	17.3075	-0.795313
-0.000114208	-0.000531146	0.00042119	17.3391	-0.795313
-0.000125262	-0.000537262	0.000417524	17.3706	-0.795313
-0.000136317	-0.000543377	0.000413857	17.4021	-0.795313
-0.000147371	-0.000549492	0.000410191	17.4337	-0.795313
-0.000158426	-0.000555607	0.000406525	17.4652	-0.795313
-0.00016948	-0.000561722	0.000402858	17.4967	-0.795313
-0.000181287	-0.000562537	0.000389073	17.5283	-0.795313
-0.000193094	-0.000563352	0.000375287	17.5598	-0.795313
-0.000204901	-0.000564167	0.000361501	17.5913	-0.795313
-0.000216709	-0.000564982	0.000347715	17.6229	-0.795313
-0.000228516	-0.000565797	0.000333929	17.6544	-0.795313
-0.000240323	-0.000566612	0.000320144	17.686	-0.795313
-0.00025213	-0.000567427	0.000306358	17.7175	-0.795313
-0.000263937	-0.000568242	0.000292572	17.749	-0.795313
-0.000275744	-0.000569057	0.000278786	17.7806	-0.795313
-0.000287551	-0.000569872	0.000265001	17.8121	-0.795313
-0.000299358	-0.000570687	0.000251215	17.8436	-0.795313
-0.000311165	-0.000571502	0.000237429	17.8752	-0.795313
-0.000322972	-0.000572317	0.000223643	17.9067	-0.795313
-0.000334779	-0.000573132	0.000209857	17.9382	-0.795313
-0.000346586	-0.000573947	0.000196072	17.9698	-0.795313
-0.000358393	-0.000574762	0.000182286	18.0013	-0.795313
-0.000367025	-0.00058044	0.00017729	18.0328	-0.795313
-0.000375657	-0.000586118	0.000172294	18.0644	-0.795313
-0.000384288	-0.000591795	0.000167298	18.0959	-0.795313
-0.00039292	-0.000597473	0.000162302	18.1274	-0.795313
-0.000401552	-0.000603151	0.000157306	18.159	-0.795313
-0.000410183	-0.000608829	0.00015231	18.1905	-0.795313
-0.000418815	-0.000614507	0.000147314	18.222	-0.795313
-0.000427447	-0.000620184	0.000142318	18.2536	-0.795313
-0.000436078	-0.000625862	0.000137323	18.2851	-0.795313
-0.00044471	-0.00063154	0.000132327	18.3167	-0.795313
-0.000453342	-0.000637218	0.000127331	18.3482	-0.795313
-0.000461974	-0.000642896	0.000122335	18.3797	-0.795313
-0.000470605	-0.000648573	0.000117339	18.4113	-0.795313
-0.000479237	-0.000654251	0.000112343	18.4428	-0.795313
-0.000487869	-0.000659929	0.000107347	18.4743	-0.795313
-0.0004965	-0.000665607	0.000102351	18.5059	-0.795313
-0.000493515	-0.000664973	0.000104312	18.5374	-0.795313
-0.00049053	-0.00066434	0.000106273	18.5689	-0.795313
-0.000487545	-0.000663706	0.000108234	18.6005	-0.795313
-0.00048456	-0.000663073	0.000110195	18.632	-0.795313
-0.000481575	-0.000662439	0.000112155	18.6635	-0.795313
-0.00047859	-0.000661806	0.000114116	18.6951	-0.795313
-0.000475605	-0.000661172	0.000116077	18.7266	-0.795313
-0.00047262	-0.000660539	0.000118038	18.7581	-0.795313
-0.000469635	-0.000659905	0.000119999	18.7897	-0.795313
-0.00046665	-0.000659272	0.00012196	18.8212	-0.795313
-0.000463665	-0.000658638	0.00012392	18.8527	-0.795313
-0.00046068	-0.000658005	0.000125881	18.8843	-0.795313
-0.000457695	-0.000657372	0.000127842	18.9158	-0.795313
-0.00045471	-0.000656738	0.000129803	18.9473	-0.795313
-0.000451725	-0.000656105	0.000131764	18.9789	-0.795313
-0.00044874	-0.000655471	0.000133725	19.0104	-0.795313
-0.000444056	-0.000658352	0.000143799	19.042	-0.795313
-0.000439372	-0.000661234	0.000153872	19.0735	-0.795313
-0.000434689	-0.000664115	0.000163946	19.105	-0.795313
-0.000430005	-0.000666996	0.00017402	19.1366	-0.795313
-0.000425321	-0.000669878	0.000184094	19.1681	-0.795313
-0.000420637	-0.000672759	0.000194168	19.1996	-0.795313
-0.000415954	-0.00067564	0.000204242	19.2312	-0.795313
-0.00041127	-0.000678521	0.000214316	19.2627	-0.795313
-0.000406586	-0.000681403	0.00022439	19.2942	-0.795313
-0.000401902	-0.000684284	0.000234463	19.3258	-0.795313
-0.000397219	-0.000687165	0.000244537	19.3573	-0.795313
-0.000392535	-0.000690047	0.000254611	19.3888	-0.795313
-0.000387851	-0.000692928	0.000264685	19.4204	-0.795313
-0.000383167	-0.000695809	0.000274759	19.4519	-0.795313
-0.000378484	-0.00069869	0.000284833	19.4834	-0.795313
-0.0003738	-0.000701572	0.000294907	19.515	-0.795313
-0.000365534	-0.000718074	0.000316815	19.5465	-0.795313
-0.000357268	-0.000734576	0.000338724	19.578	-0.795313
-0.000349003	-0.000751077	0.000360632	19.6096	-0.795313
-0.000340737	-0.000767579	0.00038254	19.6411	-0.795313
-0.000332471	-0.000784081	0.000404449	19.6726	-0.795313
-0.000324205	-0.000800583	0.000426357	19.7042	-0.795313
-0.000315939	-0.000817085	0.000448266	19.7357	-0.795313
-0.000307674	-0.000833587	0.000470174	19.7673	-0.795313
-0.000299408	-0.000850089	0.000492083	19.7988	-0.795313
-0.000291142	-0.000866591	0.000513991	19.8303	-0.795313
-0.000282876	-0.000883093	0.0005359	19.8619	-0.795313
-0.00027461	-0.000899595	0.000557808	19.8934	-0.795313
-0.000266345	-0.000916096	0.000579716	19.9249	-0.795313
-0.000258079	-0.000932598	0.000601625	19.9565	-0.795313
-0.000249813	-0.0009491	0.000623533	19.988	-0.795313
-0.000241547	-0.000965602	0.000645442	20.0195	-0.795313
0.000529114	0.00165771	-0.000707001	4.88281	-0.79375
0.00050035	0.00161665	-0.000717245	4.91435	-0.79375
0.000471585	0.00157559	-0.000727488	4.94588	-0.79375
0.00044282	0.00153453	-0.000737731	4.97742	-0.79375
0.000414056	0.00149347	-0.000747975	5.00895	-0.79375
0.000385291	0.00145241	-0.000758218	5.04049	-0.79375
0.000356526	0.00141135	-0.000768461	5.07202	-0.79375
0.000327762	0.00137029	-0.000778704	5.10356	-0.79375
0.000298997	0.00132923	-0.000788948	5.13509	-0.79375
0.000270232	0.00128817	-0.000799191	5.16663	-0.79375
0.000241468	0.00124711	-0.000809434	5.19816	-0.79375
0.000212703	0.00120605	-0.000819678	5.2297	-0.79375
0.000183939	0.00116499	-0.000829921	5.26123	-0.79375
0.000155174	0.00112393	-0.000840164	5.29277	-0.79375
0.000126409	0.00108287	-0.000850408	5.3243	-0.79375
9.76446e-05	0.00104181	-0.000860651	5.35583	-0.79375
6.88799e-05	0.00100075	-0.000870894	5.38737	-0.79375
6.4224e-05	0.000957187	-0.000834287	5.4189	-0.79375
5.95681e-05	0.000913623	-0.000797679	5.45044	-0.79375
5.49122e-05	0.000870059	-0.000761072	5.48197	-0.79375
5.02563e-05	0.000826496	-0.000724464	5.51351	-0.79375
4.56004e-05	0.000782932	-0.000687857	5.54504	-0.79375
4.09445e-05	0.000739368	-0.000651249	5.57658	-0.79375
3.62886e-05	0.000695804	-0.000614642	5.60811	-0.79375
3.16327e-05	0.00065224	-0.000578034	5.63965	-0.79375
2.69768e-05	0.000608676	-0.000541427	5.67118	-0.79375
2.2321e-05	0.000565112	-0.000504819	5.70272	-0.79375
1.76651e-05	0.000521548	-0.000468212	5.73425	-0.79375
1.30092e-05	0.000477984	-0.000431604	5.76579	-0.79375
8.35327e-06	0.00043442	-0.000394997	5.79732	-0.79375
3.69737e-06	0.000390856	-0.000358389	5.82886	-0.79375
-9.58521e-07	0.000347292	-0.000321782	5.86039	-0.79375
-5.61442e-06	0.000303729	-0.000285174	5.89193	-0.79375
1.03438e-05	0.000272628	-0.00024949	5.92346	-0.79375
2.63021e-05	0.000241528	-0.000213806	5.955	-0.79375
4.22604e-05	0.000210427	-0.000178122	5.98653	-0.79375
5.82186e-05	0.000179327	-0.000142438	6.01807	-0.79375
7.41769e-05	0.000148227	-0.000106754	6.0496	-0.79375
9.01351e-05	0.000117126	-7.10705e-05	6.08114	-0.79375
0.000106093	8.6026e-05	-3.53865e-05	6.11267	-0.79375
0.000122052	5.49257e-05	2.97454e-07	6.14421	-0.79375
0.00013801	2.38253e-05	3.59814e-05	6.17574	-0.79375
0.000153968	-7.27507e-06	7.16654e-05	6.20728	-0.79375
0.000169926	-3.83754e-05	0.000107349	6.23881	-0.79375
0.000185885	-6.94758e-05	0.000143033	6.27035	-0.79375
0.000201843	-0.000100576	0.000178717	6.30188	-0.79375
0.000217801	-0.000131677	0.000214401	6.33341	-0.79375
0.000233759	-0.000162777	0.000250085	6.36495	-0.79375
0.000249718	-0.000193877	0.000285769	6.39648	-0.79375
0.000254898	-0.00022204	0.000314345	6.42802	-0.79375
0.000260078	-0.000250203	0.00034292	6.45955	-0.79375
0.000265259	-0.000278366	0.000371496	6.49109	-0.79375
0.000270439	-0.00030653	0.000400071	6.52262	-0.79375
0.000275619	-0.000334693	0.000428647	6.55416	-0.79375
0.0002808	-0.000362856	0.000457222	6.58569	-0.79375
0.00028598	-0.000391019	0.000485798	6.61723	-0.79375
0.00029116	-0.000419182	0.000514373	6.64876	-0.79375
0.00029634	-0.000447345	0.000542949	6.6803	-0.79375
0.000301521	-0.000475508	0.000571524	6.71183	-0.79375
0.000306701	-0.000503671	0.000600099	6.74337	-0.79375
0.000311881	-0.000531834	0.000628675	6.7749	-0.79375
0.000317062	-0.000559997	0.00065725	6.80644	-0.79375
0.000322242	-0.00058816	0.000685826	6.83797	-0.79375
0.000327422	-0.000616323	0.000714401	6.86951	-0.79375
0.000332603	-0.000644487	0.000742977	6.90104	-0.79375
0.0003084	-0.000672763	0.000788509	6.93258	-0.79375
0.000284197	-0.000701039	0.000834041	6.96411	-0.79375
0.000259994	-0.000729316	0.000879572	6.99565	-0.79375
0.000235791	-0.000757592	0.000925104	7.02718	-0.79375
0.000211588	-0.000785869	0.000970636	7.05872	-0.79375
0.000187385	-0.000814145	0.00101617	7.09025	-0.79375
0.000163182	-0.000842422	0.0010617	7.12179	-0.79375
0.000138979	-0.000870698	0.00110723	7.15332	-0.79375
0.000114776	-0.000898974	0.00115276	7.18486	-0.79375
9.05734e-05	-0.000927251	0.0011983	7.21639	-0.79375
[truncated: 491,026+ more rows]

## Sheet: figure_1d
vals_pp1_hits	vals_pp1_misses	vals_pp2_hits	vals_pp2_misses	vals_pp3_hits	vals_pp3_misses	vals_pp4_hits	vals_pp4_misses	vals_pp5_hits	vals_pp5_misses	vals_pp6_hits	vals_pp6_misses	times
0.981088	0.852933	-0.915858	0.794507	-0.650869	-0.0450563	-0.986863	-0.924796	0.882862	0.879252	-0.132325	0.834248	-0.8
0.971374	0.79281	-0.941801	0.839664	-0.731526	0.0572753	-0.975888	-0.882114	0.84273	0.834929	-0.0664034	0.776908	-0.798
0.957702	0.72134	-0.962289	0.879354	-0.80163	0.15951	-0.954647	-0.829734	0.790483	0.780634	0.000849467	0.711637	-0.796
0.938618	0.637464	-0.977649	0.913543	-0.861376	0.260585	-0.92411	-0.77105	0.718118	0.713642	0.0686508	0.639035	-0.794
0.912408	0.541741	-0.988181	0.941862	-0.911888	0.359304	-0.884853	-0.702987	0.618234	0.633558	0.137957	0.559992	-0.792
0.876721	0.435384	-0.994254	0.964232	-0.950816	0.454551	-0.837777	-0.626049	0.492653	0.536979	0.207645	0.475387	-0.79
0.829175	0.320862	-0.996134	0.980349	-0.974666	0.545117	-0.783337	-0.540568	0.349507	0.423678	0.278347	0.386374	-0.788
0.767871	0.200691	-0.993967	0.9901	-0.987299	0.629912	-0.722638	-0.447746	0.203236	0.290253	0.348764	0.294089	-0.786
0.693993	0.0778389	-0.987641	0.993276	-0.989478	0.707804	-0.656525	-0.348593	0.0690483	0.137735	0.419242	0.199858	-0.784
0.610523	-0.0452067	-0.976789	0.989766	-0.981554	0.777811	-0.586297	-0.245205	-0.0395853	-0.0345277	0.488417	0.104921	-0.782
0.522411	-0.166086	-0.960865	0.97948	-0.963771	0.83897	-0.512881	-0.139424	-0.117045	-0.220706	0.55633	0.0104651	-0.78
0.43451	-0.282901	-0.939244	0.962349	-0.936125	0.890484	-0.437205	-0.0335249	-0.163642	-0.413323	0.621631	-0.0826212	-0.778
0.351148	-0.394048	-0.91135	0.938421	-0.898833	0.931632	-0.359928	0.0709994	-0.182935	-0.597024	0.684054	-0.173827	-0.776
0.273888	-0.498132	-0.876849	0.907701	-0.85178	0.96187	-0.281393	0.172765	-0.179855	-0.754604	0.742356	-0.262915	-0.774
0.2012	-0.59409	-0.835645	0.870378	-0.795392	0.980773	-0.202097	0.271179	-0.160744	-0.867577	0.796033	-0.34975	-0.772
0.129987	-0.680899	-0.788013	0.826557	-0.729771	0.988091	-0.122093	0.365758	-0.134428	-0.924819	0.844075	-0.43397	-0.77
0.0538444	-0.757872	-0.734335	0.776559	-0.655714	0.983721	-0.0419924	0.456153	-0.110149	-0.924002	0.885937	-0.514986	-0.768
-0.0323236	-0.824315	-0.675266	0.720604	-0.573662	0.967731	0.038387	0.541793	-0.0976026	-0.873365	0.921015	-0.591817	-0.766
-0.130827	-0.879842	-0.611315	0.659126	-0.48467	0.940336	0.118318	0.621931	-0.10317	-0.788438	0.949036	-0.663416	-0.764
-0.237165	-0.924067	-0.543186	0.592467	-0.389495	0.901912	0.198183	0.695843	-0.130437	-0.686679	0.970028	-0.728755	-0.762
-0.346352	-0.956863	-0.471261	0.521151	-0.289391	0.852969	0.277062	0.762695	-0.178094	-0.582447	0.984351	-0.78717	-0.76
-0.44922	-0.978133	-0.396163	0.445638	-0.185582	0.794162	0.3554	0.821881	-0.242953	-0.483579	0.992856	-0.838239	-0.758
-0.539092	-0.987964	-0.318172	0.366515	-0.0795495	0.726249	0.432039	0.872711	-0.320044	-0.392601	0.996678	-0.881846	-0.756
-0.611754	-0.986508	-0.237891	0.284348	0.0271569	0.650116	0.507361	0.914805	-0.405668	-0.307873	0.997329	-0.918014	-0.754
-0.669161	-0.974013	-0.155616	0.199755	0.133276	0.566713	0.57996	0.947742	-0.535785	-0.226761	0.996227	-0.946927	-0.752
-0.712803	-0.950834	-0.0720057	0.113385	0.237511	0.477091	0.650026	0.971431	-0.667102	-0.145928	0.994777	-0.968753	-0.75
-0.745105	-0.917314	0.0125508	0.0258539	0.339141	0.382337	0.71592	0.985837	-0.786799	-0.0634373	0.993897	-0.983579	-0.748
-0.76623	-0.873955	0.0973246	-0.0621444	0.437043	0.283596	0.777536	0.991232	-0.885676	0.0221169	0.994359	-0.991314	-0.746
-0.776608	-0.821134	0.181813	-0.150039	0.530419	0.182029	0.833074	0.98804	-0.963173	0.110719	0.993245	-0.991789	-0.744
-0.77596	-0.759463	0.265242	-0.237152	0.61771	0.0788129	0.882116	0.976694	-0.975773	0.201797	0.971333	-0.984834	-0.742
-0.770065	-0.689299	0.347016	-0.323019	0.697801	-0.024878	0.922888	0.957378	-0.923701	0.294299	0.964584	-0.970377	-0.74
-0.770807	-0.61136	0.426363	-0.407072	0.769124	-0.127898	0.954765	0.929891	-0.881601	0.386493	0.936196	-0.948562	-0.738
-0.788869	-0.525976	0.502595	-0.489034	0.830986	-0.22911	0.976301	0.894071	-0.847473	0.47731	0.89348	-0.919716	-0.736
-0.823588	-0.434015	0.574913	-0.5685	0.882622	-0.327454	0.986876	0.849681	-0.815443	0.564089	0.840234	-0.884328	-0.734
-0.868337	-0.335826	0.641454	-0.645244	0.924112	-0.421882	0.98571	0.796914	-0.783461	0.647039	0.795309	-0.842852	-0.732
-0.915615	-0.232526	0.699679	-0.718522	0.95536	-0.51146	0.972436	0.736188	-0.790437	0.749572	0.721086	-0.795793	-0.73
-0.953271	-0.124588	0.754087	-0.787126	0.976703	-0.595272	0.947205	0.668553	-0.782129	0.835811	0.653674	-0.743564	-0.728
-0.971812	-0.0135117	0.803637	-0.848897	0.988284	-0.672547	0.910118	0.594951	-0.776067	0.903822	0.58413	-0.686657	-0.726
-0.972271	0.0999806	0.84786	-0.901466	0.99052	-0.742534	0.862363	0.51647	-0.779757	0.953669	0.511698	-0.625483	-0.724
-0.961175	0.213904	0.887692	-0.942538	0.983977	-0.804655	0.804617	0.433946	-0.798741	0.983235	0.436193	-0.560564	-0.722
-0.939245	0.327196	0.924716	-0.970668	0.969613	-0.858354	0.738924	0.348356	-0.834063	0.967098	0.35987	-0.49235	-0.72
-0.905574	0.437393	0.953576	-0.985397	0.949024	-0.903257	0.666288	0.260515	-0.875439	0.940279	0.283729	-0.421415	-0.718
-0.85894	0.543113	0.974408	-0.98738	0.923357	-0.939025	0.588728	0.171218	-0.914314	0.903315	0.210372	-0.348267	-0.716
-0.800942	0.641606	0.986693	-0.977862	0.893136	-0.965493	0.506018	0.0810883	-0.946828	0.856697	0.140714	-0.27353	-0.714
-0.735545	0.73135	0.989673	-0.958132	0.857714	-0.982548	0.41838	-0.00966301	-0.970541	0.800957	0.0764368	-0.197758	-0.712
-0.669086	0.809693	0.98282	-0.929296	0.816342	-0.990221	0.323992	-0.101106	-0.984802	0.736681	0.0177318	-0.121573	-0.71
-0.607486	0.875286	0.96589	-0.892148	0.767462	-0.98862	0.224739	-0.194445	-0.990542	0.664674	-0.0350383	-0.0455075	-0.708
-0.554556	0.926086	0.938913	-0.847403	0.710207	-0.977941	0.122414	-0.289412	-0.988519	0.58553	-0.0819662	0.0299362	-0.706
-0.510862	0.961262	0.902236	-0.795589	0.644492	-0.95848	0.0213531	-0.378213	-0.979623	0.50032	-0.122438	0.104375	-0.704
-0.476381	0.979843	0.856287	-0.737315	0.571166	-0.93055	-0.0753213	-0.46208	-0.965146	0.409638	-0.146104	0.177556	-0.702
-0.453518	0.981754	0.801497	-0.673076	0.491322	-0.894576	-0.164336	-0.540855	-0.945329	0.314787	-0.0993965	0.249307	-0.7
-0.44506	0.967346	0.738092	-0.603495	0.405872	-0.850925	-0.246172	-0.609643	-0.918658	0.216387	-0.0390635	0.319597	-0.698
-0.453215	0.937326	0.666409	-0.529119	0.315882	-0.800079	-0.322362	-0.664947	-0.884531	0.115918	0.0139491	0.388322	-0.696
-0.479459	0.893307	0.586673	-0.45061	0.221675	-0.742395	-0.395112	-0.716816	-0.842459	0.0140507	0.0568118	0.45544	-0.694
-0.522409	0.836605	0.498787	-0.368585	0.124	-0.678364	-0.465928	-0.763377	-0.792927	-0.0876465	0.077096	0.520678	-0.692
-0.576347	0.769754	0.399384	-0.283732	0.0227469	-0.608314	-0.534604	-0.80283	-0.735963	-0.188446	0.0191654	0.583783	-0.69
-0.634704	0.69441	0.294633	-0.196739	-0.0812617	-0.532742	-0.60115	-0.838656	-0.672225	-0.286824	-0.0621688	0.644235	-0.688
-0.693124	0.613534	0.187984	-0.108297	-0.187864	-0.452002	-0.664101	-0.874791	-0.601116	-0.382032	-0.148066	0.701586	-0.686
-0.748725	0.528885	0.0801706	-0.0191452	-0.295643	-0.36666	-0.723455	-0.908171	-0.519218	-0.472756	-0.237402	0.755192	-0.684
-0.799969	0.443337	-0.0271701	0.0700441	-0.403599	-0.277194	-0.777776	-0.937431	-0.409911	-0.558299	-0.327525	0.804548	-0.682
-0.845625	0.358637	-0.128502	0.1585	-0.509553	-0.184322	-0.827419	-0.96203	-0.325659	-0.637706	-0.415307	0.84904	-0.68
-0.885619	0.277132	-0.227571	0.245592	-0.611435	-0.0887289	-0.871092	-0.979785	-0.238123	-0.710394	-0.498985	0.888228	-0.678
-0.924415	0.20054	-0.325133	0.330545	-0.706287	0.00867221	-0.909217	-0.988282	-0.150117	-0.775794	-0.58144	0.92163	-0.676
-0.953141	0.130361	-0.41904	0.412788	-0.79118	0.106972	-0.94054	-0.986248	-0.0667013	-0.833399	-0.660786	0.948936	-0.674
-0.972312	0.0682657	-0.507488	0.491572	-0.863016	0.205091	-0.965106	-0.973208	-0.00578665	-0.882847	-0.73471	0.969845	-0.672
-0.982456	0.0146762	-0.58921	0.566395	-0.919221	0.301956	-0.981398	-0.949201	0.0834268	-0.92354	-0.802274	0.984197	-0.67
-0.983299	-0.0289626	-0.662904	0.636567	-0.957929	0.396398	-0.987759	-0.914494	0.171014	-0.954989	-0.862067	0.99187	-0.668
-0.969772	-0.0635049	-0.727704	0.701665	-0.978163	0.487286	-0.980053	-0.869617	0.257341	-0.976304	-0.908699	0.992838	-0.666
-0.949756	-0.0881884	-0.78403	0.761084	-0.979888	0.573468	-0.944827	-0.815277	0.341727	-0.986561	-0.94256	0.987128	-0.664
-0.92027	-0.105253	-0.832934	0.814488	-0.963706	0.653871	-0.861236	-0.752586	0.42361	-0.984487	-0.966512	0.974798	-0.662
-0.878549	-0.115108	-0.875135	0.861384	-0.930615	0.727461	-0.742348	-0.682677	0.502319	-0.968572	-0.982484	0.955983	-0.66
-0.82477	-0.121053	-0.911227	0.901523	-0.881829	0.793323	-0.600493	-0.606759	0.577376	-0.937243	-0.991467	0.93078	-0.658
-0.760396	-0.124561	-0.941678	0.934545	-0.81799	0.850622	-0.444946	-0.525769	0.648206	-0.88876	-0.994115	0.899404	-0.656
-0.687873	-0.128953	-0.96574	0.960291	-0.735667	0.898675	-0.294155	-0.44054	0.714339	-0.822576	-0.990837	0.861972	-0.654
-0.611019	-0.135917	-0.982211	0.978545	-0.636427	0.936904	-0.174233	-0.351765	0.77519	-0.739784	-0.981977	0.81877	-0.652
-0.533754	-0.147563	-0.990409	0.989241	-0.528942	0.964892	-0.0785176	-0.260097	0.830127	-0.646011	-0.96774	0.769943	-0.65
-0.457642	-0.16497	-0.990057	0.992313	-0.412937	0.982344	-0.00511224	-0.166268	0.878375	-0.559574	-0.948374	0.715854	-0.648
-0.383601	-0.188554	-0.981025	0.987787	-0.291749	0.98912	0.081074	-0.070923	0.919033	-0.517985	-0.923952	0.65669	-0.646
-0.312084	-0.218619	-0.963257	0.975743	-0.174998	0.985207	0.190601	0.0250596	0.951171	-0.479035	-0.894694	0.592901	-0.644
-0.241381	-0.25433	-0.936778	0.956303	-0.0665543	0.970721	0.276632	0.121033	0.973894	-0.442228	-0.860579	0.524732	-0.642
-0.168148	-0.295477	-0.901639	0.929678	0.0387057	0.945914	0.343145	0.215983	0.986483	-0.404781	-0.821855	0.452719	-0.64
-0.0906638	-0.340719	-0.858002	0.896087	0.13715	0.91113	0.401263	0.309279	0.988456	-0.351939	-0.778441	0.377181	-0.638
-0.00858292	-0.389559	-0.806075	0.855857	0.22833	0.866846	0.424511	0.399814	0.979555	-0.249912	-0.730636	0.298729	-0.636
0.0777016	-0.440686	-0.746186	0.809298	0.31367	0.813598	0.410834	0.486987	0.959777	-0.144394	-0.678298	0.217763	-0.634
0.165541	-0.493417	-0.678769	0.756834	0.395286	0.75205	0.41339	0.569657	0.92917	-0.037955	-0.621723	0.134957	-0.632
0.251091	-0.546719	-0.604334	0.698861	0.475241	0.682889	0.434928	0.647255	0.887996	0.0678163	-0.560644	0.0507899	-0.63
0.332776	-0.599771	-0.523565	0.635874	0.556933	0.606916	0.471602	0.718673	0.836399	0.171637	-0.495272	-0.034024	-0.628
0.411057	-0.65188	-0.437124	0.56835	0.638172	0.524936	0.520049	0.783376	0.774854	0.271372	-0.42523	-0.118937	-0.626
0.486688	-0.702145	-0.345889	0.496826	0.714923	0.437844	0.57399	0.840352	0.703731	0.365441	-0.35087	-0.20322	-0.624
0.560178	-0.750166	-0.250554	0.42185	0.782745	0.34652	0.631206	0.889103	0.623984	0.453054	-0.272416	-0.286275	-0.622
0.631184	-0.795035	-0.152032	0.343977	0.840743	0.251913	0.687596	0.928769	0.536573	0.535296	-0.191365	-0.367393	-0.62
0.698881	-0.836561	-0.0508034	0.26381	0.886488	0.15495	0.742851	0.958892	0.443204	0.613545	-0.109167	-0.445952	-0.618
0.761684	-0.873903	0.0527999	0.181903	0.920968	0.0565912	0.794038	0.978801	0.345483	0.688281	-0.0277155	-0.521293	-0.616
0.818255	-0.90698	0.161157	0.0988952	0.947737	-0.0422216	0.841571	0.988095	0.245612	0.759008	0.0519603	-0.592808	-0.614
0.867542	-0.935079	0.27576	0.0153192	0.969818	-0.14054	0.883147	0.986314	0.145351	0.824095	0.128984	-0.659916	-0.612
0.912142	-0.95814	0.38823	-0.0681694	0.985022	-0.237436	0.919329	0.973162	0.0468195	0.880729	0.203384	-0.722055	-0.61
0.946898	-0.975608	0.495742	-0.15107	0.991309	-0.331996	0.948349	0.94844	-0.0485315	0.926169	0.275108	-0.778745	-0.608
0.970256	-0.987378	0.596399	-0.232732	0.988818	-0.423326	0.970589	0.912081	-0.138855	0.959189	0.343899	-0.829499	-0.606
0.980794	-0.99304	0.685423	-0.312696	0.977643	-0.510559	0.984804	0.864272	-0.222951	0.979726	0.40877	-0.873945	-0.604
0.977824	-0.992395	0.758926	-0.390338	0.9579	-0.592846	0.99095	0.805381	-0.299088	0.988107	0.46875	-0.911694	-0.602
0.95782	-0.985126	0.822823	-0.465239	0.929749	-0.669377	0.988281	0.736113	-0.366543	0.984763	0.523742	-0.942483	-0.6
0.925463	-0.970911	0.877352	-0.536819	0.893504	-0.73936	0.976189	0.657382	-0.424965	0.970127	0.574726	-0.966035	-0.598
0.882336	-0.949447	0.921541	-0.604698	0.849518	-0.80205	0.95444	0.570392	-0.475858	0.944648	0.623123	-0.982193	-0.596
0.829999	-0.920293	0.954924	-0.668348	0.798057	-0.856727	0.921947	0.476497	-0.520679	0.908784	0.670189	-0.990811	-0.594
0.769445	-0.883115	0.976737	-0.727425	0.739394	-0.902733	0.879061	0.377207	-0.560231	0.863041	0.71683	-0.991835	-0.592
0.701557	-0.837488	0.986856	-0.781457	0.673868	-0.939454	0.824529	0.273995	-0.595315	0.807961	0.762764	-0.985269	-0.59
0.627137	-0.783201	0.986082	-0.830127	0.602182	-0.96636	0.759352	0.168316	-0.62847	0.744159	0.80685	-0.97116	-0.588
0.546959	-0.720288	0.975102	-0.873018	0.525144	-0.982998	0.682528	0.0613677	-0.661259	0.672309	0.847694	-0.949681	-0.586
0.461813	-0.649184	0.954444	-0.909837	0.443874	-0.989028	0.595637	-0.0457028	-0.694586	0.593176	0.88441	-0.92098	-0.584
0.372233	-0.571044	0.924814	-0.940224	0.359367	-0.984231	0.498299	-0.152012	-0.731237	0.507608	0.916329	-0.885399	-0.582
0.27893	-0.487367	0.886769	-0.963918	0.272808	-0.968518	0.392417	-0.256548	-0.772718	0.41656	0.943141	-0.843165	-0.58
0.182422	-0.400402	0.83989	-0.980632	0.18515	-0.941967	0.278268	-0.358392	-0.816931	0.321069	0.964504	-0.794737	-0.578
0.0843143	-0.312057	0.784248	-0.990165	0.0974896	-0.904784	0.157289	-0.45635	-0.860841	0.22228	0.980207	-0.740219	-0.576
-0.0129437	-0.224496	0.720149	-0.992343	0.0106034	-0.857373	0.0290344	-0.549256	-0.901926	0.121374	0.989952	-0.679546	-0.574
-0.104492	-0.138754	0.648286	-0.987076	-0.0747953	-0.800243	-0.106726	-0.635794	-0.937086	0.0196088	0.993502	-0.609243	-0.572
-0.186977	-0.0558883	0.569488	-0.97435	-0.158609	-0.734111	-0.249326	-0.71474	-0.963944	-0.081837	0.990608	-0.538418	-0.57
-0.260048	0.0242934	0.484922	-0.954242	-0.240825	-0.659769	-0.394628	-0.784966	-0.981437	-0.181764	0.981041	-0.464111	-0.568
-0.32615	0.101591	0.395799	-0.926937	-0.32153	-0.57822	-0.535669	-0.845491	-0.988886	-0.279187	0.964648	-0.38512	-0.566
-0.387681	0.176678	0.303323	-0.892707	-0.400115	-0.473848	-0.665545	-0.89567	-0.9866	-0.373128	0.941227	-0.302321	-0.564
-0.448762	0.249432	0.208452	-0.851935	-0.47583	-0.334442	-0.776364	-0.935105	-0.977353	-0.4629	0.910725	-0.220353	-0.562
-0.511625	0.320366	0.111516	-0.805064	-0.547788	-0.190559	-0.863289	-0.96382	-0.962272	-0.547767	0.872979	-0.131543	-0.56
-0.575726	0.389115	-0.00299705	-0.752629	-0.61545	-0.044044	-0.924919	-0.981901	-0.942348	-0.627248	0.828021	-0.0401628	-0.558
-0.638575	0.4559	-0.116445	-0.695185	-0.67901	0.10353	-0.963772	-0.989448	-0.91958	-0.700675	0.775737	0.0509128	-0.556
-0.699175	0.52017	-0.228662	-0.633346	-0.739037	0.233938	-0.983331	-0.986444	-0.895598	-0.767514	0.716211	0.140642	-0.554
-0.756591	0.581931	-0.338777	-0.567708	-0.793002	0.3323	-0.984237	-0.972613	-0.868321	-0.826948	0.64937	0.22836	-0.552
-0.810567	0.640571	-0.445261	-0.498905	-0.841883	0.426567	-0.964421	-0.947877	-0.837259	-0.878257	0.575305	0.313578	-0.55
-0.859732	0.695964	-0.531009	-0.427518	-0.8852	0.515974	-0.925774	-0.911924	-0.801516	-0.920549	0.493911	0.395697	-0.548
-0.902977	0.74754	-0.613071	-0.354186	-0.921475	0.599647	-0.869753	-0.865276	-0.759183	-0.953164	0.404183	0.474199	-0.546
-0.93853	0.795096	-0.689922	-0.279456	-0.949546	0.67677	-0.795841	-0.80817	-0.704878	-0.975525	0.287908	0.54835	-0.544
-0.965397	0.838167	-0.760192	-0.204003	-0.97146	0.746621	-0.707942	-0.741914	-0.627482	-0.987377	0.156779	0.617483	-0.542
-0.982754	0.876521	-0.822328	-0.128369	-0.985572	0.808546	-0.611762	-0.66716	-0.52763	-0.988651	0.0193203	0.680697	-0.54
-0.991191	0.909823	-0.874721	-0.0533598	-0.991366	0.862013	-0.510433	-0.58566	-0.414864	-0.979446	-0.121523	0.737433	-0.538
-0.992556	0.937851	-0.916561	0.020394	-0.988771	0.906558	-0.409433	-0.498315	-0.290211	-0.959903	-0.26186	0.787405	-0.536
-0.989341	0.960394	-0.947942	0.0917791	-0.97777	0.941849	-0.270456	-0.407032	-0.159369	-0.929861	-0.380042	0.831014	-0.534
-0.980717	0.977275	-0.970028	0.159844	-0.958469	0.967622	-0.128149	-0.312877	-0.0364462	-0.88806	-0.483917	0.868778	-0.532
-0.960339	0.988376	-0.984248	0.222906	-0.931024	0.983744	0.0173211	-0.217716	0.0758711	-0.827029	-0.57831	0.901449	-0.53
-0.936207	0.993587	-0.991911	0.279376	-0.895718	0.99016	0.165446	-0.122988	0.183749	-0.75265	-0.662929	0.929467	-0.528
-0.914145	0.992848	-0.993614	0.327365	-0.852857	0.986921	0.318456	-0.0312317	0.284748	-0.674643	-0.737685	0.952964	-0.526
-0.894773	0.986126	-0.988777	0.36585	-0.802921	0.974176	0.433545	0.0551916	0.378743	-0.592798	-0.802708	0.971547	-0.524
-0.88127	0.973396	-0.975421	0.396227	-0.746376	0.952151	0.542108	0.137848	0.467107	-0.509108	-0.858052	0.984741	-0.522
-0.882138	0.954694	-0.952523	0.421618	-0.683938	0.921179	0.64093	0.21945	0.551307	-0.432403	-0.903794	0.992037	-0.52
-0.890796	0.930036	-0.921929	0.447257	-0.616342	0.88164	0.728807	0.301019	0.631534	-0.358552	-0.939921	0.99304	-0.518
-0.901345	0.899517	-0.884422	0.477205	-0.544699	0.834033	0.804494	0.38343	0.707184	-0.279787	-0.966261	0.987399	-0.516
-0.912301	0.863207	-0.840679	0.514953	-0.470488	0.778868	0.867667	0.467812	0.776727	-0.198912	-0.98301	0.974837	-0.514
-0.922437	0.82125	-0.791691	0.560348	-0.394285	0.716778	0.917616	0.55101	0.838358	-0.117654	-0.990749	0.955173	-0.512
-0.930431	0.773796	-0.738473	0.611979	-0.31447	0.64838	0.954178	0.62927	0.890403	-0.0374278	-0.989953	0.928314	-0.51
-0.935078	0.721036	-0.68827	0.666036	-0.231392	0.574407	0.976973	0.701473	0.931755	0.0407628	-0.980694	0.894331	-0.508
-0.93539	0.663216	-0.643407	0.720044	-0.145828	0.495556	0.986019	0.768239	0.961985	0.115684	-0.962964	0.853382	-0.506
-0.930683	0.600589	-0.594129	0.771533	-0.0582392	0.412619	0.981359	0.8286	0.980976	0.186496	-0.936894	0.805786	-0.504
-0.920396	0.533501	-0.540703	0.819266	0.0303434	0.326346	0.963266	0.881173	0.988903	0.251866	-0.902651	0.751913	-0.502
-0.903969	0.462291	-0.483273	0.862155	0.117112	0.237546	0.932202	0.924861	0.98598	0.310794	-0.860512	0.692247	-0.5
-0.880609	0.387396	-0.413437	0.899631	0.201307	0.146991	0.888679	0.958277	0.972524	0.361504	-0.810728	0.627286	-0.498
-0.849146	0.309261	-0.329008	0.931173	0.282966	0.0554813	0.833473	0.979521	0.948899	0.402945	-0.75368	0.557602	-0.496
-0.80724	0.228393	-0.240545	0.956488	0.362046	-0.0362145	0.76729	0.988632	0.915525	0.434886	-0.689751	0.483779	-0.494
-0.748994	0.145351	-0.149352	0.9753	0.438228	-0.127297	0.691111	0.986532	0.872914	0.461049	-0.619456	0.406435	-0.492
-0.655842	0.0606866	-0.0561441	0.987458	0.510787	-0.216967	0.605852	0.973892	0.821621	0.485708	-0.543326	0.326216	-0.49
-0.519072	-0.0249341	0.0383752	0.992836	0.57918	-0.30432	0.51264	0.951241	0.762308	0.513802	-0.461976	0.243772	-0.488
-0.366211	-0.110933	0.133557	0.991379	0.642704	-0.388337	0.412661	0.91903	0.69567	0.548405	-0.376043	0.159801	-0.486
-0.208834	-0.19656	0.228441	0.983089	0.701146	-0.467683	0.307162	0.877718	0.622489	0.591571	-0.28619	0.0749668	-0.484
-0.0555006	-0.281227	0.322231	0.967988	0.754117	-0.540497	0.197633	0.827716	0.543555	0.641037	-0.193118	-0.00999477	-0.482
0.0730201	-0.36413	0.413721	0.946202	0.801642	-0.604341	0.0853855	0.76954	0.459732	0.693642	-0.097481	-0.0944173	-0.48
0.166193	-0.444683	0.501991	0.917825	0.843518	-0.657871	-0.0278321	0.703657	0.371843	0.745207	1.41509e-05	-0.177556	-0.478
0.249222	-0.522067	0.58568	0.883103	0.879969	-0.704357	-0.14076	0.630824	0.280795	0.792714	0.0988165	-0.258779	-0.476
0.330668	-0.59571	0.663804	0.842203	0.911113	-0.747315	-0.251535	0.551703	0.187402	0.832917	0.198311	-0.337402	-0.474
0.411934	-0.664821	0.735021	0.79548	0.937357	-0.788742	-0.359096	0.467383	0.092598	0.86391	0.298046	-0.412922	-0.472
0.493912	-0.728855	0.798525	0.743172	0.958838	-0.830345	-0.461645	0.378651	-0.00283358	0.884289	0.397142	-0.484868	-0.47
0.576198	-0.787091	0.853378	0.685734	0.975533	-0.872727	-0.558411	0.286689	-0.0979249	0.894094	0.494212	-0.553012	-0.468
0.657955	-0.839029	0.899289	0.623474	0.986769	-0.91202	-0.647772	0.192113	-0.191922	0.893827	0.586399	-0.617191	-0.466
0.736906	-0.884055	0.935899	0.556924	0.991747	-0.94454	-0.729185	0.0958712	-0.283805	0.884679	0.668485	-0.677403	-0.464
0.810105	-0.92174	0.96323	0.486465	0.989657	-0.968766	-0.801155	-0.00162153	-0.372821	0.868	0.736071	-0.733571	-0.462
0.873852	-0.951603	0.981073	0.412681	0.979931	-0.984193	-0.863093	-0.0993727	-0.457836	0.845757	0.792647	-0.785564	-0.46
0.924859	-0.973314	0.989227	0.336018	0.962372	-0.990573	-0.913433	-0.196378	-0.537899	0.820718	0.839875	-0.833034	-0.458
0.960868	-0.986546	0.987257	0.257092	0.937168	-0.987785	-0.951215	-0.290994	-0.611158	0.796115	0.878787	-0.87549	-0.456
0.981034	-0.991093	0.974691	0.176406	0.904521	-0.97579	-0.974869	-0.381824	-0.674653	0.775609	0.912551	-0.912291	-0.454
0.985907	-0.986795	0.951143	0.094577	0.863796	-0.954627	-0.983535	-0.467513	-0.72643	0.761959	0.943767	-0.942778	-0.452
0.977014	-0.973596	0.916376	0.0121542	0.812966	-0.924442	-0.976605	-0.547285	-0.771025	0.757295	0.968165	-0.96632	-0.45
0.955636	-0.951508	0.8705	-0.070265	0.75244	-0.885452	-0.954281	-0.620851	-0.810679	0.761841	0.984105	-0.982399	-0.448
0.922802	-0.920642	0.813787	-0.152104	0.686054	-0.837994	-0.917184	-0.68832	-0.846746	0.775167	0.990945	-0.990614	-0.446
0.878401	-0.881178	0.74669	-0.232808	0.614351	-0.782468	-0.866231	-0.749855	-0.881516	0.79538	0.987396	-0.990696	-0.444
0.823448	-0.833409	0.669361	-0.311791	0.538737	-0.719385	-0.80246	-0.805382	-0.916287	0.820764	0.971685	-0.982503	-0.442
0.758887	-0.777674	0.580875	-0.388561	0.461761	-0.649323	-0.726692	-0.854635	-0.946235	0.848988	0.94177	-0.965994	-0.44
0.688633	-0.714453	0.475261	-0.462543	0.383938	-0.572934	-0.639802	-0.897145	-0.969027	0.878352	0.896534	-0.941243	-0.438
0.616009	-0.644226	0.325234	-0.533321	0.302382	-0.490956	-0.542785	-0.932389	-0.984139	0.906935	0.840503	-0.908396	-0.436
0.5472	-0.567656	0.138924	-0.600354	0.21793	-0.404155	-0.436971	-0.959767	-0.991622	0.933376	0.780961	-0.867706	-0.434
0.485329	-0.485348	-0.0591073	-0.663306	0.131301	-0.313405	-0.324119	-0.97875	-0.991567	0.956191	0.716445	-0.819468	-0.432
0.430679	-0.398133	-0.260035	-0.721686	0.0435782	-0.219552	-0.206225	-0.988859	-0.98416	0.974272	0.645479	-0.764095	-0.43
0.377147	-0.306716	-0.452979	-0.775235	-0.0445848	-0.12358	-0.0856579	-0.989767	-0.969608	0.98649	0.56696	-0.702008	-0.428
0.320851	-0.21207	-0.605039	-0.823521	-0.132369	-0.0263833	0.0352882	-0.981306	-0.948125	0.992015	0.476535	-0.633769	-0.426
0.257129	-0.114978	-0.719002	-0.866343	-0.219187	0.0709799	0.154173	-0.963463	-0.919943	0.990151	0.369728	-0.559906	-0.424
0.184242	-0.0165208	-0.813379	-0.903327	-0.304362	0.16759	0.26914	-0.936444	-0.885163	0.980464	0.252283	-0.481109	-0.422
0.103075	0.0824684	-0.86817	-0.9343	-0.387266	0.262354	0.379894	-0.900535	-0.843427	0.962759	0.130356	-0.397998	-0.42
0.0185173	0.180845	-0.870834	-0.958934	-0.467259	0.354352	0.493405	-0.856252	-0.790986	0.937011	0.00847705	-0.311364	-0.418
-0.0663872	0.277752	-0.829605	-0.977054	-0.543652	0.442498	0.606797	-0.804091	-0.718794	0.903439	-0.11002	-0.221891	-0.416
-0.150218	0.372035	-0.745912	-0.988375	-0.615836	0.525901	0.711411	-0.744762	-0.635453	0.862315	-0.223614	-0.130441	-0.414
-0.232354	0.462842	-0.622077	-0.992699	-0.683105	0.603556	0.804027	-0.678872	-0.543182	0.814122	-0.331736	-0.0377276	-0.412
-0.312466	0.549063	-0.483302	-0.989808	-0.744911	0.674815	0.881933	-0.607239	-0.442915	0.759302	-0.434445	0.0553525	-0.41
-0.389719	0.629889	-0.345043	-0.979496	-0.800599	0.739415	0.936002	-0.530527	-0.339981	0.698496	-0.531291	0.148082	-0.408
-0.463791	0.704307	-0.203488	-0.961663	-0.849808	0.798284	0.967448	-0.449607	-0.245881	0.632254	-0.621634	0.239566	-0.406
-0.533552	0.771588	-0.0614545	-0.936148	-0.892479	0.852047	0.983611	-0.365176	-0.154499	0.561328	-0.704372	0.329099	-0.404
-0.598929	0.830875	0.0783609	-0.903035	-0.928939	0.899447	0.985782	-0.278121	-0.065759	0.486384	-0.7782	0.415814	-0.402
-0.658925	0.881561	0.214459	-0.862273	-0.957541	0.938454	0.973307	-0.189148	0.0189214	0.408325	-0.841745	0.499026	-0.4
-0.713809	0.922991	0.345448	-0.814182	-0.976468	0.967038	0.944375	-0.0991218	0.0994015	0.328095	-0.893799	0.577908	-0.398
-0.762649	0.954727	0.470272	-0.758862	-0.984065	0.982641	0.899413	-0.00873166	0.176441	0.247161	-0.933898	0.651802	-0.396
-0.805708	0.976358	0.587231	-0.696883	-0.978164	0.983405	0.840004	0.081213	0.250935	0.167958	-0.96269	0.719941	-0.394
-0.842178	0.987657	0.694223	-0.628513	-0.956675	0.969696	0.768789	0.170064	0.323264	0.0932743	-0.981324	0.78171	-0.392
-0.8733	0.988484	0.788364	-0.554534	-0.919573	0.942817	0.68865	0.257094	0.393597	0.017656	-0.990657	0.836434	-0.39
-0.899691	0.978854	0.866477	-0.475377	-0.867925	0.903857	0.603124	0.341712	0.46176	-0.0611776	-0.991447	0.883575	-0.388
-0.922969	0.958911	0.925137	-0.391976	-0.802368	0.853763	0.513807	0.423286	0.527576	-0.142538	-0.983952	0.922597	-0.386
-0.943488	0.928913	0.961148	-0.304908	-0.724466	0.793261	0.421241	0.501296	0.590654	-0.227045	-0.967612	0.953097	-0.384
-0.961864	0.889271	0.971672	-0.215186	-0.635278	0.723241	0.326122	0.575209	0.650688	-0.315997	-0.941968	0.974726	-0.382
-0.977013	0.840462	0.954557	-0.123531	-0.5366	0.644474	0.229097	0.64458	0.707209	-0.402751	-0.907053	0.987269	-0.38
-0.987799	0.783115	0.908424	-0.0309709	-0.429296	0.557983	0.131474	0.708969	0.759862	-0.48406	-0.863364	0.990599	-0.378
-0.99278	0.717865	0.832992	0.0616074	-0.315365	0.464682	0.0338621	0.767986	0.808174	-0.560188	-0.811557	0.984711	-0.376
-0.991294	0.645499	0.72916	0.153195	-0.195949	0.365759	-0.0628238	0.821234	0.851771	-0.631189	-0.752357	0.969695	-0.374
-0.982959	0.566739	0.599597	0.242626	-0.0734324	0.262272	-0.158474	0.868264	0.890209	-0.696854	-0.685967	0.945729	-0.372
-0.967876	0.482469	0.448608	0.328766	0.0507911	0.15554	-0.252511	0.908535	0.923111	-0.756839	-0.611702	0.913067	-0.37
-0.946348	0.393447	0.282778	0.409511	0.174089	0.0467304	-0.344826	0.941406	0.950073	-0.810801	-0.52855	0.871987	-0.368
-0.919019	0.300617	0.109638	0.481543	0.294824	-0.0627494	-0.43456	0.966307	0.970731	-0.858338	-0.436113	0.822829	-0.366
-0.886591	0.204754	-0.0626056	0.531691	0.40899	-0.171678	-0.521133	0.982825	0.984738	-0.899128	-0.335075	0.765853	-0.364
-0.849816	0.106851	-0.228383	0.557528	0.511986	-0.278618	-0.603262	0.990749	0.99178	-0.932818	-0.226865	0.701424	-0.362
-0.807685	0.0077093	-0.384357	0.587478	0.615225	-0.38235	-0.680062	0.990084	0.991586	-0.959157	-0.114178	0.62971	-0.36
-0.756984	-0.0916264	-0.530099	0.621996	0.710252	-0.481473	-0.750178	0.980995	0.983939	-0.977895	0.000135906	0.551163	-0.358
-0.697254	-0.190316	-0.660848	0.66109	0.793905	-0.574826	-0.812791	0.963787	0.968676	-0.988879	0.113619	0.466005	-0.356
-0.629986	-0.287266	-0.771869	0.71632	0.865917	-0.661112	-0.866809	0.938717	0.945694	-0.991989	0.224901	0.375088	-0.354
-0.555582	-0.381596	-0.860592	0.78875	0.927395	-0.739283	-0.911662	0.906187	0.914942	-0.987185	0.332654	0.279114	-0.352
-0.476134	-0.47219	-0.925557	0.849233	0.963408	-0.808214	-0.946628	0.86658	0.87639	-0.974498	0.435853	0.179643	-0.35
-0.395343	-0.558159	-0.965121	0.897517	0.980587	-0.867026	-0.971367	0.820515	0.830009	-0.954005	0.53328	0.0780253	-0.348
-0.314277	-0.638426	-0.983158	0.93548	0.981135	-0.914826	-0.98542	0.768476	0.77557	-0.925892	0.623855	-0.0237469	-0.346
-0.231574	-0.712158	-0.984535	0.963281	0.96695	-0.950957	-0.988371	0.711107	0.712501	-0.890364	0.706484	-0.124184	-0.344
-0.14736	-0.778417	-0.970401	0.981377	0.939953	-0.974816	-0.978812	0.648803	0.639038	-0.847755	0.780263	-0.221608	-0.342
-0.0612566	-0.83653	-0.940637	0.989668	0.901558	-0.986015	-0.955142	0.582115	0.554462	-0.798412	0.844546	-0.314997	-0.34
0.0260518	-0.885816	-0.89632	0.988299	0.852385	-0.984292	-0.924635	0.511365	0.46292	-0.742826	0.898681	-0.403421	-0.338
0.114683	-0.925869	-0.840161	0.97734	0.792362	-0.969568	-0.886696	0.437091	0.367952	-0.681533	0.940624	-0.486392	-0.336
0.203732	-0.95636	-0.77521	0.956924	0.721586	-0.941956	-0.841523	0.359682	0.27129	-0.615151	0.968801	-0.563555	-0.334
0.293129	-0.977215	-0.704385	0.927376	0.641103	-0.901714	-0.791174	0.279782	0.175652	-0.541951	0.983118	-0.634695	-0.332
0.381737	-0.988472	-0.630071	0.88895	0.552892	-0.849344	-0.73818	0.197888	0.0827823	-0.450973	0.983702	-0.699708	-0.33
0.469175	-0.990344	-0.553088	0.842243	0.459674	-0.785446	-0.676849	0.114689	-0.0102398	-0.349839	0.970987	-0.758468	-0.328
0.553996	-0.983119	-0.473229	0.78772	0.364095	-0.710894	-0.609507	0.0307049	-0.105368	-0.243202	0.947166	-0.810932	-0.326
0.635356	-0.967144	-0.390508	0.726242	0.268364	-0.626613	-0.538494	-0.0534423	-0.201916	-0.132875	0.914123	-0.856996	-0.324
0.711415	-0.942769	-0.306588	0.658561	0.173514	-0.533797	-0.464824	-0.137268	-0.298467	-0.0222448	0.872577	-0.896603	-0.322
0.780666	-0.910323	-0.212443	0.585764	0.0798191	-0.433651	-0.388586	-0.220256	-0.392966	0.0761317	0.822981	-0.92964	-0.32
0.840765	-0.870117	-0.104891	0.508925	-0.0134786	-0.327608	-0.307867	-0.301952	-0.483467	0.16837	0.76596	-0.955981	-0.318
0.890504	-0.822473	0.00459887	0.42927	-0.107119	-0.217079	-0.220736	-0.381936	-0.5681	0.257677	0.702006	-0.97535	-0.316
0.929642	-0.767778	0.114586	0.348134	-0.201966	-0.103642	-0.125141	-0.459719	-0.645695	0.344373	0.631811	-0.986932	-0.314
0.95855	-0.706564	0.225263	0.266674	-0.297746	0.0111779	-0.020283	-0.534883	-0.715564	0.428053	0.55591	-0.987331	-0.312
0.977849	-0.639599	0.326021	0.186245	-0.393429	0.125763	0.0918673	-0.606758	-0.777755	0.508151	0.475031	-0.968268	-0.31
0.9883	-0.56788	0.412035	0.107571	-0.486112	0.238568	0.206547	-0.67475	-0.832301	0.584083	0.389739	-0.929368	-0.308
0.990071	-0.492734	0.49336	0.0316185	-0.571087	0.348041	0.318758	-0.737898	-0.879264	0.655197	0.300755	-0.874497	-0.306
0.982487	-0.415369	0.570182	-0.0416894	-0.646085	0.452705	0.424404	-0.795446	-0.918407	0.720923	0.208661	-0.804804	-0.304
0.964906	-0.337018	0.642131	-0.112049	-0.716751	0.551164	0.520368	-0.846406	-0.949475	0.780635	0.11416	-0.72229	-0.302
0.936876	-0.258165	0.709083	-0.180313	-0.78201	0.642096	0.605723	-0.890231	-0.972073	0.833825	0.0180459	-0.632739	-0.3
0.898489	-0.179061	0.771639	-0.246607	-0.840652	0.724329	0.680959	-0.926329	-0.985813	0.879948	-0.0783092	-0.531591	-0.298
0.85018	-0.0991958	0.832663	-0.312001	-0.893567	0.796769	0.74687	-0.954607	-0.99023	0.918581	-0.172561	-0.40503	-0.296
0.792342	-0.0181352	0.886387	-0.376464	-0.939388	0.85852	0.803861	-0.97495	-0.984831	0.949297	-0.262433	-0.24649	-0.294
0.725746	0.0647882	0.930382	-0.440662	-0.969607	0.908777	0.852235	-0.987531	-0.969085	0.971789	-0.346547	-0.0819235	-0.292
0.651119	0.149829	0.963858	-0.504043	-0.983029	0.946953	0.892461	-0.992461	-0.942522	0.985781	-0.424623	0.0772392	-0.29
0.569672	0.237242	0.985324	-0.566683	-0.980057	0.972579	0.925296	-0.989919	-0.90512	0.991106	-0.496828	0.224044	-0.288
0.48244	0.327353	0.991099	-0.627596	-0.960848	0.985394	0.951482	-0.980103	-0.857638	0.987665	-0.56468	0.346657	-0.286
0.391073	0.419647	0.986114	-0.686463	-0.925421	0.985292	0.971283	-0.963144	-0.801813	0.975452	-0.629499	0.436412	-0.284
0.296649	0.507223	0.972058	-0.742137	-0.873558	0.972345	0.98451	-0.939347	-0.739483	0.954568	-0.691785	0.515771	-0.282
0.200022	0.581961	0.948912	-0.794144	-0.805209	0.946814	0.990387	-0.908809	-0.672319	0.92518	-0.750818	0.591085	-0.28
0.0991451	0.645253	0.916802	-0.841391	-0.720194	0.909098	0.987714	-0.871972	-0.601513	0.887598	-0.805767	0.662039	-0.278
-0.00540826	0.698122	0.876063	-0.8834	-0.618881	0.859809	0.975213	-0.828912	-0.527592	0.842168	-0.855351	0.727589	-0.276
-0.110849	0.741219	0.827266	-0.919246	-0.501672	0.799646	0.951972	-0.780217	-0.450469	0.789405	-0.898434	0.78762	-0.274
-0.214517	0.78049	0.771216	-0.948515	-0.369729	0.729529	0.917412	-0.725945	-0.370137	0.729827	-0.9339	0.841239	-0.272
-0.315138	0.822706	0.708868	-0.970513	-0.224047	0.650421	0.871139	-0.666827	-0.287097	0.664127	-0.961094	0.888004	-0.27
-0.408739	0.864744	0.641254	-0.984915	-0.0648801	0.563481	0.812897	-0.602907	-0.202002	0.592971	-0.979703	0.92683	-0.268
-0.494479	0.903311	0.568996	-0.991291	0.120738	0.469879	0.742716	-0.535042	-0.115801	0.517185	-0.989769	0.957	-0.266
-0.573785	0.936174	0.492278	-0.989418	0.322127	0.370923	0.66126	-0.463283	-0.0291779	0.437532	-0.991546	0.977478	-0.264
-0.648026	0.962084	0.410267	-0.97914	0.512123	0.267918	0.569908	-0.388587	0.0569769	0.354892	-0.98547	0.987575	-0.262
-0.716504	0.979984	0.323778	-0.960346	0.682218	0.162224	0.470688	-0.311027	0.142156	0.270056	-0.972019	0.986647	-0.26
-0.779039	0.989149	0.233012	-0.933149	0.82357	0.0551975	0.365789	-0.231635	0.22564	0.183864	-0.951618	0.974394	-0.258
-0.834603	0.988885	0.145606	-0.897554	0.914658	-0.0518473	0.25742	-0.150521	0.307141	0.0970564	-0.924559	0.950954	-0.256
-0.882861	0.97862	0.0598974	-0.853932	0.957962	-0.157587	0.147294	-0.0687502	0.386156	0.0103547	-0.89098	0.916807	-0.254
-0.922909	0.95786	-0.0231996	-0.802406	0.973465	-0.260836	0.0366854	0.0135149	0.462588	-0.0756025	-0.850916	0.873188	-0.252
-0.954264	0.92626	-0.104018	-0.743574	0.963246	-0.360385	-0.0735217	0.0952269	0.536036	-0.160242	-0.804392	0.821479	-0.25
-0.974477	0.883908	-0.182033	-0.677682	0.929378	-0.455236	-0.182375	0.176174	0.606263	-0.24303	-0.751504	0.763784	-0.248
-0.982439	0.83186	-0.263783	-0.605517	0.874779	-0.544356	-0.288836	0.255378	0.672486	-0.323513	-0.692501	0.701685	-0.246
-0.97798	0.772801	-0.34593	-0.527445	0.802717	-0.626969	-0.391725	0.332594	0.733864	-0.40123	-0.627719	0.637073	-0.244
-0.96072	0.710688	-0.426925	-0.444401	0.717373	-0.70226	-0.489747	0.406958	0.789299	-0.475789	-0.557642	0.570627	-0.242
-0.930667	0.64822	-0.505518	-0.356865	0.623522	-0.769683	-0.581659	0.478214	0.838096	-0.546764	-0.482768	0.50365	-0.24
-0.88955	0.585925	-0.58088	-0.265873	0.526121	-0.828657	-0.666184	0.545646	0.879817	-0.613785	-0.403725	0.43667	-0.238
-0.83858	0.522641	-0.652021	-0.172008	0.424057	-0.878852	-0.742296	0.609003	0.914533	-0.676451	-0.32111	0.371959	-0.236
-0.777923	0.455823	-0.718244	-0.0763621	0.338892	-0.919916	-0.809025	0.66773	0.942577	-0.734404	-0.235646	0.31067	-0.234
-0.708744	0.382102	-0.778676	0.0203941	0.254533	-0.951706	-0.865761	0.721591	0.964384	-0.787283	-0.147996	0.253756	-0.232
-0.631876	0.299765	-0.832706	0.117157	0.163569	-0.974077	-0.911979	0.770195	0.980183	-0.834761	-0.0589469	0.19744	-0.23
-0.548654	0.209374	-0.8796	0.213188	0.0634843	-0.987038	-0.947486	0.813349	0.989983	-0.876529	0.0307902	0.135388	-0.228
-0.459928	0.112673	-0.918855	0.307409	-0.0411115	-0.990626	-0.972148	0.850905	0.993637	-0.912303	0.120393	0.0568982	-0.226
-0.366968	0.0116438	-0.949926	0.399039	-0.167856	-0.984969	-0.986057	0.882887	0.990939	-0.941821	0.209117	-0.04697	-0.224
-0.27056	-0.0918085	-0.972464	0.487058	-0.2976	-0.970258	-0.989355	0.909755	0.981567	-0.964831	0.296126	-0.181934	-0.222
-0.171888	-0.195865	-0.986115	0.570667	-0.420484	-0.946726	-0.982287	0.932098	0.9652	-0.98109	0.380652	-0.342559	-0.22
-0.0717867	-0.298816	-0.990581	0.648924	-0.532417	-0.914694	-0.96518	0.950838	0.94132	-0.990358	0.461869	-0.515205	-0.218
0.0285366	-0.399055	-0.985433	0.721041	-0.630701	-0.874494	-0.938359	0.966362	0.909632	-0.99241	0.539007	-0.679132	-0.216
0.128078	-0.495084	-0.970192	0.786164	-0.713704	-0.826565	-0.902283	0.978946	0.86972	-0.987039	0.611292	-0.814805	-0.214
0.225573	-0.585521	-0.944807	0.843532	-0.778143	-0.771337	-0.857328	0.988245	0.821752	-0.974094	0.67803	-0.90585	-0.212
0.319888	-0.66912	-0.909681	0.892369	-0.825262	-0.709357	-0.804063	0.993894	0.765734	-0.953459	0.738638	-0.943898	-0.21
0.409831	-0.744753	-0.865427	0.931936	-0.863732	-0.641153	-0.742915	0.995344	0.702497	-0.924753	0.792708	-0.92848	-0.208
0.494333	-0.811455	-0.812805	0.961489	-0.89673	-0.567367	-0.674562	0.992519	0.633191	-0.884533	0.840069	-0.867673	-0.206
0.572495	-0.868368	-0.752612	0.980251	-0.923782	-0.488619	-0.599512	0.985557	0.560315	-0.827458	0.880743	-0.774164	-0.204
0.643713	-0.914811	-0.685397	0.987356	-0.938603	-0.405629	-0.518564	0.97458	0.48546	-0.756065	0.914917	-0.661128	-0.202
0.708521	-0.950205	-0.611539	0.981742	-0.959809	-0.319094	-0.432349	0.959695	0.409784	-0.672758	0.942802	-0.541078	-0.2
0.768246	-0.974143	-0.53181	0.961935	-0.975135	-0.229788	-0.341802	0.940557	0.333318	-0.579406	0.964594	-0.423374	-0.198
0.82272	-0.986327	-0.447265	0.925624	-0.977934	-0.138467	-0.247716	0.916957	0.255697	-0.480541	0.980366	-0.312944	-0.196
0.861921	-0.986602	-0.359257	0.868761	-0.963961	-0.045935	-0.151162	0.888265	0.175276	-0.38279	0.990115	-0.209604	-0.194
0.89628	-0.974957	-0.268684	0.782983	-0.936702	0.0470182	-0.0531157	0.854391	0.091113	-0.284971	0.993765	-0.112053	-0.192
0.925045	-0.951466	-0.167693	0.650577	-0.869074	0.139585	0.0452303	0.814868	0.00306991	-0.186327	0.991243	-0.018757	-0.19
0.946686	-0.916412	-0.0668305	0.431741	-0.76007	0.230965	0.142737	0.769948	-0.0877719	-0.0871014	0.98249	0.0708792	-0.188
0.961381	-0.87008	0.033281	0.10895	-0.61025	0.320369	0.238158	0.719187	-0.179772	0.0117172	0.96748	0.157304	-0.186
0.979124	-0.813063	0.132087	-0.233273	-0.427065	0.407008	0.330315	0.662845	-0.270691	0.109088	0.946227	0.240491	-0.184
0.989254	-0.745859	0.228611	-0.529905	-0.220469	0.490132	0.418156	0.6002	-0.358452	0.203526	0.918769	0.320501	-0.182
0.991227	-0.669392	0.313271	-0.751155	-0.00473987	0.568992	0.50085	0.531545	-0.441217	0.292981	0.885195	0.397192	-0.18
0.984705	-0.584396	0.395288	-0.855256	0.210357	0.642895	0.578032	0.456069	-0.517882	0.372674	0.845607	0.470523	-0.178
0.969327	-0.492159	0.474119	-0.822796	0.4187	0.711153	0.649567	0.373713	-0.58801	0.432893	0.800164	0.540314	-0.176
0.944954	-0.393685	0.549253	-0.736235	0.610908	0.773155	0.715762	0.282681	-0.651715	0.476696	0.749038	0.606422	-0.174
0.911542	-0.290641	0.620196	-0.655529	0.765493	0.828304	0.77694	0.204018	-0.709208	0.513399	0.69247	0.668585	-0.172
0.869322	-0.184301	0.686432	-0.598441	0.878965	0.876094	0.837042	0.139295	-0.760847	0.548144	0.630711	0.726532	-0.17
0.818313	-0.0766361	0.74744	-0.573669	0.95142	0.916045	0.888493	0.0846815	-0.806922	0.58639	0.564094	0.779899	-0.168
0.758656	0.0309162	0.802697	-0.58273	0.981036	0.94778	0.931018	0.0381745	-0.847795	0.637644	0.492956	0.828308	-0.166
0.690251	0.136329	0.851697	-0.614276	0.974383	0.970971	0.963456	0.0030481	-0.883589	0.698445	0.417728	0.87132	-0.164
0.613338	0.238308	0.89396	-0.651067	0.95175	0.98539	0.984461	-0.0371303	-0.914475	0.759317	0.338835	0.908498	-0.162
0.528284	0.335215	0.929063	-0.674115	0.916502	0.990881	0.989016	-0.083818	-0.940398	0.815693	0.25681	0.939378	-0.16
0.436167	0.426338	0.956636	-0.662648	0.864424	0.987382	0.983251	-0.135202	-0.961385	0.865449	0.172183	0.963521	-0.158
0.338438	0.510867	0.976399	-0.599957	0.794207	0.974925	0.966053	-0.189726	-0.977294	0.907602	0.0855987	0.9805	-0.156
0.237204	0.58888	0.988153	-0.477784	0.713903	0.953617	0.936798	-0.248614	-0.988065	0.941513	-0.00227797	0.98993	-0.154
0.134624	0.660322	0.991802	-0.286847	0.625708	0.923682	0.89527	-0.314746	-0.993399	0.966789	-0.0906925	0.991478	-0.152
0.0329785	0.725568	0.987357	-0.0231589	0.522064	0.885385	0.841042	-0.386891	-0.992893	0.983106	-0.178872	0.984871	-0.15
-0.0659166	0.784567	0.974939	0.278785	0.392197	0.839135	0.774016	-0.460737	-0.985951	0.990246	-0.266049	0.969922	-0.148
-0.160542	0.837174	0.954862	0.543779	0.253165	0.785334	0.693444	-0.533663	-0.972019	0.988047	-0.351475	0.946518	-0.146
-0.249969	0.882807	0.927609	0.72348	0.0986835	0.724553	0.599626	-0.604341	-0.950617	0.976413	-0.434421	0.914661	-0.144
-0.333558	0.920816	0.893917	0.793349	-0.0649465	0.657306	0.492537	-0.672445	-0.921507	0.955335	-0.514099	0.874431	-0.142
-0.411084	0.95071	0.854038	0.743718	-0.215823	0.584296	0.367186	-0.738215	-0.884609	0.924839	-0.589691	0.826054	-0.14
-0.482509	0.972431	0.807886	0.604246	-0.334054	0.506119	0.233698	-0.801181	-0.84013	0.885092	-0.660317	0.769818	-0.138
-0.547998	0.986457	0.756893	0.442487	-0.432808	0.423575	0.0997754	-0.859108	-0.788386	0.836268	-0.725151	0.706183	-0.136
-0.607844	0.993443	0.702861	0.296117	-0.51167	0.337314	-0.0309086	-0.908956	-0.729949	0.778747	-0.783438	0.635643	-0.134
-0.662339	0.99376	0.642908	0.171815	-0.575907	0.2482	-0.154938	-0.948228	-0.665431	0.712892	-0.834636	0.55888	-0.132
-0.711894	0.987149	0.576845	0.0675538	-0.63545	0.156912	-0.263332	-0.974746	-0.595623	0.639329	-0.878423	0.476572	-0.13
-0.756773	0.972366	0.505235	-0.0215355	-0.692465	0.0643499	-0.362462	-0.987599	-0.521261	0.55864	-0.914733	0.389594	-0.128
-0.797204	0.94771	0.427302	-0.0991219	-0.747334	-0.0287992	-0.455535	-0.987939	-0.443123	0.471694	-0.943741	0.29876	-0.126
-0.831301	0.910974	0.341817	-0.169849	-0.799058	-0.121629	-0.542623	-0.977572	-0.361851	0.379276	-0.965823	0.205092	-0.124
-0.853192	0.860794	0.252236	-0.235779	-0.846382	-0.213453	-0.623193	-0.957793	-0.278038	0.282434	-0.981368	0.109484	-0.122
-0.864699	0.796039	0.159879	-0.299774	-0.887175	-0.303384	-0.696984	-0.929107	-0.192185	0.182084	-0.990628	0.0130401	-0.12
-0.869925	0.717173	0.06583	-0.362091	-0.920646	-0.390749	-0.763463	-0.892018	-0.104781	0.0793385	-0.993657	-0.0833324	-0.118
-0.870409	0.62471	-0.0290007	-0.424037	-0.947347	-0.474701	-0.822266	-0.84658	-0.0163616	-0.0248535	-0.990297	-0.178517	-0.116
-0.868762	0.52068	-0.123598	-0.484918	-0.967915	-0.554591	-0.872831	-0.793398	0.0724866	-0.129454	-0.980263	-0.271659	-0.114
-0.869865	0.406568	-0.217004	-0.545187	-0.980375	-0.629633	-0.914823	-0.732697	0.161063	-0.233595	-0.96326	-0.3617	-0.112
-0.867192	0.285123	-0.30826	-0.603847	-0.982115	-0.699218	-0.947808	-0.66564	0.248638	-0.336467	-0.939186	-0.447907	-0.11
-0.859179	0.158077	-0.396432	-0.66089	-0.971361	-0.762641	-0.971509	-0.593009	0.33441	-0.437349	-0.90805	-0.529348	-0.108
-0.85449	0.0283242	-0.480699	-0.715284	-0.946061	-0.819348	-0.985466	-0.516716	0.417622	-0.535521	-0.870053	-0.605465	-0.106
-0.853641	-0.102458	-0.560254	-0.766749	-0.905293	-0.868737	-0.989193	-0.438103	0.497498	-0.629678	-0.825388	-0.675519	-0.104
-0.858199	-0.231409	-0.634474	-0.814328	-0.851669	-0.910329	-0.982195	-0.359552	0.573356	-0.71786	-0.774418	-0.739179	-0.102
-0.873221	-0.3569	-0.70275	-0.8576	-0.790049	-0.943642	-0.964097	-0.282581	0.644522	-0.79722	-0.717441	-0.795959	-0.1
-0.896747	-0.476116	-0.764659	-0.895743	-0.72358	-0.968292	-0.93485	-0.209586	0.71042	-0.865001	-0.654932	-0.845788	-0.098
-0.919038	-0.587436	-0.819786	-0.928303	-0.655263	-0.983926	-0.894578	-0.141967	0.770481	-0.918672	-0.587266	-0.888456	-0.096
-0.939353	-0.688179	-0.867822	-0.954631	-0.587014	-0.990274	-0.843981	-0.0819081	0.824224	-0.956791	-0.515011	-0.923919	-0.094
-0.957386	-0.776821	-0.908432	-0.974321	-0.52126	-0.987112	-0.783859	-0.0303281	0.871162	-0.978916	-0.43861	-0.950778	-0.092
-0.972636	-0.851082	-0.941306	-0.986914	-0.459466	-0.974294	-0.7154	0.0118987	0.910889	-0.985736	-0.358704	-0.97007	-0.09
-0.984149	-0.909785	-0.966118	-0.992116	-0.405527	-0.951717	-0.63939	0.0461162	0.943005	-0.978231	-0.275799	-0.983465	-0.088
-0.991699	-0.951436	-0.982574	-0.98966	-0.362957	-0.919364	-0.556546	0.0741315	0.96719	-0.957409	-0.190599	-0.991539	-0.086
-0.996365	-0.975505	-0.990436	-0.979403	-0.337732	-0.877229	-0.466856	0.0988513	0.983165	-0.924205	-0.103678	-0.99457	-0.084
-0.996844	-0.981603	-0.98957	-0.961263	-0.331419	-0.825437	-0.370562	0.122481	0.99074	-0.879461	-0.0158072	-0.993959	-0.082
-0.992178	-0.970019	-0.979929	-0.935268	-0.346973	-0.764074	-0.267868	0.146734	0.989799	-0.824112	0.0723311	-0.988793	-0.08
-0.981829	-0.941534	-0.961628	-0.901509	-0.380887	-0.693439	-0.159706	0.172405	0.980316	-0.759047	0.159817	-0.977324	-0.078
-0.964738	-0.897182	-0.934793	-0.860192	-0.432464	-0.613761	-0.0474761	0.19972	0.962363	-0.685331	0.245656	-0.95904	-0.076
-0.938814	-0.838675	-0.899746	-0.811558	-0.493677	-0.525618	0.066442	0.229956	0.936083	-0.603985	0.328425	-0.93376	-0.074
-0.904685	-0.767513	-0.856702	-0.755993	-0.561914	-0.429518	0.179509	0.263915	0.901727	-0.516258	0.406591	-0.901532	-0.072
-0.863096	-0.685918	-0.806093	-0.693861	-0.628343	-0.326502	0.289289	0.302718	0.85957	-0.423322	0.479663	-0.862442	-0.07
-0.81476	-0.595525	-0.748122	-0.625717	-0.690856	-0.217552	0.393863	0.344937	0.80998	-0.326634	0.548638	-0.816755	-0.068
-0.760453	-0.49864	-0.683178	-0.552024	-0.742261	-0.104318	0.491763	0.389432	0.753168	-0.227474	0.614887	-0.764706	-0.066
-0.700886	-0.396781	-0.611327	-0.473484	-0.783009	0.0116733	0.582081	0.433794	0.699232	-0.127463	0.679307	-0.706687	-0.064
-0.636731	-0.292031	-0.532882	-0.390638	-0.810745	0.12827	0.664408	0.47765	0.644354	-0.0278235	0.742277	-0.643039	-0.062
-0.568647	-0.185672	-0.448198	-0.304311	-0.829501	0.243632	0.738445	0.520439	0.585674	0.0698647	0.809615	-0.574258	-0.06
-0.497151	-0.0794032	-0.358133	-0.215092	-0.839733	0.355516	0.803901	0.56367	0.523367	0.164693	0.869437	-0.500786	-0.058
-0.422819	0.0257554	-0.263381	-0.123906	-0.844854	0.462203	0.860281	0.607994	0.458151	0.255418	0.919199	-0.423227	-0.056
-0.345979	0.128531	-0.165306	-0.0313677	-0.845393	0.561822	0.907093	0.65375	0.380958	0.341618	0.957401	-0.342127	-0.054
-0.267077	0.228135	-0.067815	0.0615317	-0.843875	0.653089	0.943749	0.699647	0.2967	0.422552	0.983346	-0.258195	-0.052
-0.186259	0.323694	0.0283413	0.15417	-0.841059	0.734709	0.969729	0.744679	0.209444	0.498221	0.98986	-0.172046	-0.05
-0.103814	0.414604	0.122785	0.245525	-0.839544	0.805876	0.984483	0.788105	0.120249	0.56833	0.986063	-0.0844437	-0.048
-0.019696	0.50032	0.214732	0.334984	-0.841539	0.865822	0.987535	0.830427	0.0298784	0.633083	0.971148	0.00399248	-0.046
0.0662045	0.580372	0.303521	0.421531	-0.851339	0.914117	0.978459	0.871414	-0.0608971	0.692491	0.94315	0.0925098	-0.044
0.155211	0.654447	0.39114	0.504582	-0.867145	0.950399	0.957004	0.909523	-0.151327	0.746744	0.900595	0.180534	-0.042
0.251711	0.722147	0.476338	0.583162	-0.894561	0.974543	0.923166	0.942568	-0.240661	0.795976	0.845181	0.267342	-0.04
0.35175	0.783262	0.557868	0.656731	-0.91268	0.986528	0.877278	0.968371	-0.328159	0.840186	0.778688	0.352391	-0.038
0.448606	0.837377	0.634576	0.724397	-0.929918	0.986523	0.819996	0.984386	-0.413079	0.879412	0.702885	0.434944	-0.036
0.540813	0.884212	0.70571	0.78568	-0.935597	0.974814	0.752301	0.98923	-0.494719	0.913363	0.620534	0.514435	-0.034
0.626021	0.923195	0.770334	0.839811	-0.929572	0.951872	0.675327	0.983453	-0.572354	0.941857	0.534141	0.590075	-0.032
0.69847	0.953807	0.827832	0.886384	-0.905021	0.918244	0.590379	0.968333	-0.645331	0.964392	0.443258	0.661248	-0.03
0.760613	0.975293	0.877414	0.924793	-0.880976	0.874669	0.498688	0.945127	-0.712949	0.98063	0.347847	0.727134	-0.028
0.817333	0.987072	0.91858	0.954723	-0.846428	0.821876	0.401631	0.914697	-0.7746	0.990071	0.248441	0.787109	-0.026
0.867793	0.988779	0.950731	0.97576	-0.808315	0.760792	0.30043	0.877384	-0.829613	0.992382	0.146007	0.8404	-0.024
0.910628	0.980607	0.973522	0.987704	-0.768219	0.692234	0.196556	0.832175	-0.877425	0.987278	0.0412851	0.886448	-0.022
0.944674	0.963386	0.986612	0.990351	-0.727498	0.617216	0.0912891	0.775834	-0.917427	0.974613	-0.0646787	0.924612	-0.02
0.969565	0.938415	0.989852	0.983633	-0.686801	0.536572	-0.0137314	0.703095	-0.949136	0.954522	-0.171199	0.954459	-0.018
0.985304	0.907366	0.983155	0.967571	-0.646475	0.451319	-0.117081	0.630005	-0.972081	0.927086	-0.276724	0.975545	-0.016
0.992077	0.87171	0.966532	0.942244	-0.60596	0.362274	-0.216908	0.559886	-0.98594	0.89139	-0.378815	0.987604	-0.014
0.990336	0.832759	0.940113	0.90789	-0.564461	0.270416	-0.311976	0.499751	-0.990473	0.840334	-0.474162	0.990428	-0.012
0.98056	0.791159	0.904059	0.864751	-0.520939	0.176541	-0.402428	0.48753	-0.98559	0.767003	-0.561507	0.983941	-0.01
0.962598	0.74738	0.858706	0.813262	-0.47463	0.0815694	-0.489496	0.490685	-0.971312	0.673714	-0.640138	0.968193	-0.008
0.936197	0.701353	0.804408	0.753829	-0.425194	-0.0137057	-0.57192	0.492782	-0.947783	0.564442	-0.710199	0.943306	-0.006
0.90106	0.653131	0.741714	0.687056	-0.372501	-0.10843	-0.648712	0.491259	-0.915238	0.442833	-0.772492	0.909583	-0.004
0.857162	0.602417	0.671175	0.61351	-0.31656	-0.20181	-0.720557	0.480809	-0.874005	0.31819	-0.828519	0.867337	-0.002
0.80428	0.549214	0.593486	0.533919	-0.256848	-0.293064	-0.786241	0.427854	-0.82447	0.199404	-0.877782	0.817104	0
0.742696	0.493247	0.509366	0.449	-0.192693	-0.381407	-0.843228	0.371793	-0.767103	0.086037	-0.91916	0.759358	0.002
0.672525	0.43461	0.419599	0.359559	-0.122875	-0.466136	-0.891604	0.316348	-0.702399	-0.0237797	-0.951479	0.694825	0.004
0.594719	0.373141	0.32507	0.26645	-0.0467371	-0.5465	-0.931632	0.26443	-0.630942	-0.130302	-0.974229	0.624103	0.006
0.509917	0.309069	0.226633	0.170499	0.0352018	-0.621888	-0.961639	0.216617	-0.553302	-0.233133	-0.987116	0.548047	0.008
0.419567	0.242365	0.125345	0.0726849	0.120385	-0.691611	-0.980438	0.170824	-0.470087	-0.331425	-0.990296	0.46734	0.01
0.32449	0.173384	0.0221091	-0.0261895	0.206126	-0.75516	-0.987456	0.12439	-0.381721	-0.42428	-0.984081	0.382904	0.012
0.22615	0.102221	-0.0818533	-0.125044	0.289889	-0.811946	-0.982111	0.0735814	-0.288253	-0.510803	-0.968819	0.295466	0.014
0.125281	0.0293224	-0.185615	-0.223131	0.370092	-0.86157	-0.963911	0.0152854	-0.190849	-0.590175	-0.944847	0.205965	0.016
0.0232651	-0.0451188	-0.287869	-0.319287	0.445993	-0.90357	-0.932606	-0.0507109	-0.102189	-0.661823	-0.912163	0.115139	0.018
-0.0790506	-0.120604	-0.387847	-0.412839	0.51847	-0.937669	-0.888185	-0.12209	-0.0197404	-0.725362	-0.87073	0.0238978	0.02
-0.180213	-0.196856	-0.485299	-0.502553	0.587942	-0.963556	-0.83103	-0.19639	0.0586029	-0.780958	-0.820121	-0.067036	0.022
-0.279056	-0.273344	-0.579875	-0.587826	0.65433	-0.981077	-0.761714	-0.271445	0.131991	-0.829099	-0.760121	-0.156823	0.024
-0.373727	-0.349679	-0.669066	-0.667365	0.716601	-0.990089	-0.681147	-0.345586	0.200219	-0.870704	-0.690353	-0.244791	0.026
-0.462472	-0.42527	-0.751139	-0.740591	0.774086	-0.990564	-0.590329	-0.417418	0.27421	-0.906094	-0.610944	-0.330214	0.028
-0.543775	-0.499534	-0.823893	-0.806156	0.82583	-0.982532	-0.490516	-0.485899	0.349713	-0.93516	-0.522109	-0.412516	0.03
-0.617208	-0.571737	-0.884775	-0.863408	0.871389	-0.96609	-0.383066	-0.550254	0.422622	-0.957683	-0.424665	-0.491131	0.032
-0.682839	-0.641009	-0.931477	-0.910928	0.910138	-0.941439	-0.269508	-0.609988	0.491474	-0.974955	-0.319632	-0.565614	0.034
-0.741488	-0.706428	-0.963796	-0.947836	0.941788	-0.908794	-0.151524	-0.664863	0.555338	-0.985242	-0.20849	-0.635557	0.036
-0.794209	-0.766895	-0.981218	-0.972618	0.965919	-0.868516	-0.0308495	-0.714813	0.613704	-0.97618	-0.0928841	-0.700584	0.038
-0.841732	-0.821469	-0.983594	-0.984004	0.982309	-0.820932	0.0905847	-0.759984	0.666173	-0.931247	0.025358	-0.760296	0.04
-0.883897	-0.86915	-0.970849	-0.980454	0.992389	-0.766542	0.21095	-0.800557	0.712487	-0.841328	0.14433	-0.81422	0.042
-0.920125	-0.909349	-0.943228	-0.960379	0.996582	-0.705775	0.328208	-0.83685	0.752662	-0.703877	0.262166	-0.861839	0.044
-0.949592	-0.941573	-0.901159	-0.922719	0.994882	-0.639243	0.440584	-0.869073	0.786798	-0.525564	0.376946	-0.902608	0.046
-0.971606	-0.965833	-0.844983	-0.866371	0.987723	-0.567468	0.546131	-0.897509	0.815615	-0.323546	0.48689	-0.936061	0.048
-0.985783	-0.982269	-0.775313	-0.791981	0.97626	-0.491139	0.643293	-0.922251	0.839779	-0.122301	0.590142	-0.961843	0.05
-0.992456	-0.99137	-0.692903	-0.700366	0.959542	-0.410858	0.730412	-0.943453	0.859863	0.0648966	0.685	-0.97979	0.052
-0.992371	-0.993689	-0.598788	-0.594793	0.936939	-0.32736	0.806288	-0.961084	0.876046	0.230391	0.769666	-0.989886	0.054
-0.985838	-0.989863	-0.492989	-0.478222	0.908452	-0.241311	0.8697	-0.975199	0.897563	0.376601	0.842462	-0.992247	0.056
-0.972614	-0.980571	-0.377209	-0.355316	0.87387	-0.153455	0.919871	-0.985729	0.919185	0.502568	0.901588	-0.987075	0.058
-0.952327	-0.966338	-0.256805	-0.229267	0.832749	-0.0645054	0.956081	-0.992696	0.940223	0.612997	0.945277	-0.974619	0.06
-0.924109	-0.947819	-0.134548	-0.103666	0.785674	0.0248136	0.977971	-0.996064	0.960544	0.706756	0.971598	-0.955228	0.062
-0.88701	-0.925321	-0.0125732	0.0197982	0.735033	0.113763	0.985282	-0.995842	0.98013	0.787399	0.97853	-0.929462	0.064
-0.840622	-0.899437	0.105871	0.139511	0.683188	0.201663	0.977973	-0.992028	0.989837	0.853324	0.963891	-0.898597	0.066
-0.785219	-0.870226	0.218788	0.254898	0.631723	0.28777	0.956027	-0.98458	0.994301	0.906684	0.925346	-0.86526	0.068
-0.720923	-0.838211	0.327946	0.365272	0.581067	0.371468	0.919357	-0.973471	0.993555	0.946018	0.860637	-0.829789	0.07
-0.648679	-0.803202	0.432583	0.469967	0.53133	0.452036	0.867677	-0.958541	0.987169	0.972455	0.767623	-0.791009	0.072
-0.572895	-0.765629	0.531405	0.568216	0.481666	0.52893	0.801164	-0.939669	0.974677	0.985081	0.645117	-0.748272	0.074
-0.494122	-0.725076	0.623124	0.658846	0.430933	0.601475	0.721228	-0.916539	0.95558	0.984412	0.493087	-0.700559	0.076
-0.411437	-0.681861	0.706626	0.740829	0.377617	0.669211	0.629921	-0.888918	0.929437	0.969795	0.314298	-0.645837	0.078
-0.325082	-0.635426	0.780837	0.812741	0.320738	0.731531	0.529633	-0.856384	0.895638	0.941118	0.11433	-0.584306	0.08
-0.236432	-0.586005	0.844832	0.87353	0.258937	0.78806	0.422942	-0.818661	0.853676	0.897649	-0.0968519	-0.517824	0.082
-0.154663	-0.533058	0.897738	0.92193	0.191503	0.838288	0.312205	-0.775357	0.802747	0.839056	-0.306771	-0.447436	0.084
-0.0736902	-0.476808	0.938838	0.95714	0.117963	0.88193	0.198726	-0.726277	0.742548	0.765561	-0.501385	-0.374043	0.086
0.00631736	-0.416916	0.967526	0.978366	0.039179	0.918595	0.083502	-0.671228	0.67199	0.677905	-0.669594	-0.29813	0.088
0.0840983	-0.353655	0.983386	0.985236	-0.0440277	0.948091	-0.0323844	-0.610191	0.583446	0.577961	-0.802713	-0.220388	0.09
0.159906	-0.287005	0.986162	0.977565	-0.130974	0.97017	-0.14752	-0.543283	0.498057	0.46789	-0.895752	-0.141256	0.092
0.245152	-0.217274	0.975768	0.955442	-0.221931	0.984742	-0.260439	-0.470702	0.408673	0.350514	-0.947784	-0.0613583	0.094
0.331933	-0.144775	0.952241	0.919265	-0.316308	0.991713	-0.369577	-0.392941	0.316152	0.228084	-0.962101	0.0188491	0.096
0.416992	-0.0697922	0.915698	0.8695	-0.41229	0.991103	-0.473385	-0.310463	0.222951	0.103375	-0.943135	0.0987999	0.098
0.499106	0.00707101	0.866347	0.806984	-0.5073	0.982969	-0.570397	-0.224254	0.138743	-0.0217247	-0.896918	0.178011	0.1
0.577303	0.0855873	0.804526	0.732419	-0.598712	0.96744	-0.659987	-0.135143	0.0449584	-0.144323	-0.830912	0.255977	0.102
0.650838	0.164901	0.730861	0.646873	-0.68328	0.94471	-0.743939	-0.0446685	-0.0479506	-0.262259	-0.752194	0.332196	0.104
0.719047	0.244822	0.646271	0.551117	-0.758594	0.915012	-0.81779	0.0460595	-0.137885	-0.37259	-0.66627	0.406234	0.106
0.781656	0.324271	0.55209	0.446222	-0.82344	0.878656	-0.879737	0.135257	-0.223772	-0.473679	-0.576999	0.477596	0.108
0.838689	0.403052	0.449848	0.332879	-0.877547	0.835996	-0.928965	0.221992	-0.30525	-0.564065	-0.486788	0.545943	0.11
0.888721	0.479903	0.341336	0.212009	-0.920607	0.787469	-0.964363	0.304811	-0.382692	-0.643876	-0.396851	0.610838	0.112
0.929655	0.554584	0.225141	0.0844158	-0.952907	0.733599	-0.982854	0.383406	-0.45683	-0.713521	-0.307617	0.672096	0.114
0.960741	0.625725	0.100724	-0.0485619	-0.974983	0.675003	-0.987999	0.456947	-0.5284	-0.77434	-0.219003	0.729409	0.116
0.981291	0.693027	-0.0256414	-0.184536	-0.987834	0.612392	-0.981134	0.525712	-0.597703	-0.82716	-0.130856	0.782689	0.118
0.990468	0.755119	-0.150126	-0.31998	-0.992154	0.546546	-0.962908	0.589315	-0.664654	-0.87282	-0.0431335	0.831373	0.12
0.989105	0.811662	-0.271069	-0.449979	-0.988539	0.478213	-0.933881	0.64826	-0.728778	-0.911375	0.0437601	0.874286	0.122
0.978775	0.861409	-0.383703	-0.569952	-0.977345	0.4081	-0.894615	0.702314	-0.789397	-0.942845	0.129061	0.910936	0.124
0.959891	0.90403	-0.484297	-0.675644	-0.958859	0.336675	-0.845705	0.751935	-0.845213	-0.966781	0.211722	0.94147	0.126
0.932656	0.938542	-0.576223	-0.764985	-0.933194	0.264302	-0.787783	0.796898	-0.894179	-0.982698	0.290969	0.964881	0.128
0.897362	0.964695	-0.660543	-0.83718	-0.900349	0.191026	-0.721539	0.83751	-0.934228	-0.989784	0.366585	0.980921	0.13
0.854278	0.981886	-0.736469	-0.893581	-0.85993	0.116908	-0.64772	0.873531	-0.964029	-0.987294	0.439047	0.990181	0.132
0.80378	0.990016	-0.803328	-0.93556	-0.811269	0.0418197	-0.567137	0.905117	-0.982806	-0.974887	0.509069	0.992497	0.134
0.746135	0.988918	-0.860551	-0.964926	-0.753923	-0.0341538	-0.480671	0.932032	-0.990555	-0.953061	0.577198	0.987245	0.136
0.681682	0.978648	-0.90766	-0.982756	-0.690051	-0.110946	-0.389258	0.954323	-0.988268	-0.922934	0.64348	0.974895	0.138
0.610605	0.959433	-0.944283	-0.990068	-0.626389	-0.188217	-0.293904	0.971798	-0.977051	-0.885737	0.707197	0.955658	0.14
0.533235	0.931402	-0.970093	-0.987481	-0.554586	-0.265565	-0.195645	0.984463	-0.957542	-0.842607	0.767098	0.92966	0.142
0.449824	0.895027	-0.98462	-0.975532	-0.478764	-0.342416	-0.0955729	0.99222	-0.930052	-0.794207	0.821736	0.897146	0.144
0.360695	0.850384	-0.98766	-0.954685	-0.402052	-0.41811	0.00522531	0.995108	-0.89486	-0.740695	0.869956	0.858425	0.146
0.265639	0.798027	-0.979847	-0.92529	-0.325074	-0.491964	0.105635	0.993186	-0.852233	-0.682045	0.910814	0.814019	0.148
0.164341	0.737902	-0.961253	-0.887808	-0.243985	-0.563197	0.204595	0.986682	-0.802539	-0.618673	0.943713	0.764412	0.15
0.0596435	0.670577	-0.932165	-0.842552	-0.169298	-0.631126	0.301049	0.976146	-0.746179	-0.551529	0.968154	0.710083	0.152
-0.0347374	0.595958	-0.893282	-0.790034	-0.0958597	-0.694962	0.394041	0.962576	-0.683594	-0.481967	0.983844	0.651337	0.154
-0.122338	0.514727	-0.845219	-0.73061	-0.0201484	-0.754088	0.482659	0.947089	-0.615253	-0.41151	0.990534	0.588365	0.156
-0.206543	0.427007	-0.788013	-0.664864	0.0599332	-0.807788	0.566123	0.930255	-0.541471	-0.341585	0.988102	0.521219	0.158
-0.282316	0.333815	-0.722415	-0.593247	0.147434	-0.855543	0.643729	0.912187	-0.46246	-0.273533	0.976491	0.449969	0.16
-0.347615	0.235794	-0.648818	-0.516411	0.235076	-0.896763	0.714893	0.892596	-0.377722	-0.208264	0.955708	0.374802	0.162
-0.416637	0.134422	-0.565934	-0.434936	0.315386	-0.931045	0.779085	0.870836	-0.285808	-0.146495	0.925823	0.295984	0.164
-0.485464	0.0309433	-0.475353	-0.349529	0.390016	-0.957948	0.835827	0.84629	-0.18523	-0.0882642	0.886835	0.213876	0.166
-0.549042	-0.0728763	-0.379151	-0.260907	0.458003	-0.977189	0.884604	0.81895	-0.0811714	-0.0334762	0.838652	0.128826	0.168
-0.609995	-0.175469	-0.278721	-0.16981	0.516888	-0.988483	0.924872	0.788968	0.0219491	0.0186317	0.780803	0.0412997	0.17
-0.671073	-0.275233	-0.175607	-0.0770857	0.572964	-0.991662	0.955913	0.756168	0.121731	0.0686929	0.712583	-0.0481127	0.172
-0.729423	-0.370728	-0.0730594	0.0165201	0.629316	-0.986589	0.976897	0.719869	0.215554	0.117731	0.633455	-0.13843	0.174
-0.783091	-0.460919	0.0285397	0.11006	0.680724	-0.973205	0.987243	0.679171	0.300435	0.166391	0.543848	-0.228425	0.176
-0.830926	-0.544778	0.12923	0.20281	0.726377	-0.951507	0.986759	0.633108	0.379947	0.215385	0.445339	-0.316651	0.178
-0.87253	-0.621924	0.22834	0.293763	0.766185	-0.921543	0.975571	0.584951	0.456514	0.265033	0.340292	-0.401809	0.18
-0.90776	-0.69174	0.324897	0.382244	0.801036	-0.883428	0.954086	0.538432	0.529903	0.315517	0.231616	-0.482766	0.182
-0.9368	-0.75432	0.418012	0.467243	0.831703	-0.837333	0.92307	0.489372	0.599132	0.366851	0.122031	-0.558844	0.184
-0.959813	-0.809317	0.506807	0.548156	0.859351	-0.783492	0.88317	0.436677	0.663649	0.418802	0.0133518	-0.629628	0.186
-0.976944	-0.857056	0.590627	0.624027	0.884574	-0.722235	0.834983	0.380577	0.722755	0.471237	-0.0937416	-0.694943	0.188
-0.988132	-0.897333	0.668707	0.694344	0.907994	-0.653944	0.77897	0.317393	0.77498	0.523694	-0.198583	-0.754537	0.19
-0.99313	-0.93052	0.740296	0.758265	0.929536	-0.579173	0.715793	0.24377	0.819353	0.575963	-0.296551	-0.808174	0.192
-0.991011	-0.956496	0.804486	0.815384	0.949118	-0.498499	0.646039	0.164687	0.857395	0.627465	-0.386723	-0.855522	0.194
-0.985493	-0.975565	0.860102	0.865029	0.966084	-0.412762	0.570511	0.0824195	0.890165	0.677874	-0.47053	-0.896291	0.196
-0.975187	-0.98767	0.905984	0.906912	0.979769	-0.32277	0.489941	-0.0020455	0.918078	0.726538	-0.547778	-0.930167	0.198
-0.959821	-0.992986	0.942003	0.94057	0.989118	-0.229642	0.405272	-0.087496	0.942352	0.772983	-0.618225	-0.956902	0.2
-0.939643	-0.991509	0.967984	0.965849	0.993119	-0.134357	0.317422	-0.172935	0.963572	0.81653	-0.685536	-0.976258	0.202
-0.915753	-0.98326	0.983935	0.982514	0.990694	-0.038188	0.22753	-0.257105	0.979844	0.856598	-0.749598	-0.988067	0.204
-0.884699	-0.968278	0.990379	0.990556	0.980966	0.0578818	0.136521	-0.338995	0.989749	0.892551	-0.80777	-0.992192	0.206
-0.848424	-0.946453	0.987913	0.989974	0.963227	0.152629	0.0445036	-0.417632	0.992698	0.923792	-0.858897	-0.988555	0.208
-0.80783	-0.917861	0.976508	0.980907	0.937032	0.245246	-0.0487873	-0.492392	0.988493	0.949791	-0.902217	-0.977125	0.21
-0.76366	-0.88232	0.95597	0.963572	0.902134	0.334721	-0.142788	-0.562828	0.977152	0.970035	-0.937292	-0.957914	0.212
-0.716399	-0.839962	0.926131	0.938254	0.858511	0.420489	-0.236718	-0.628711	0.958788	0.984133	-0.963744	-0.930991	0.214
-0.66667	-0.790629	0.887495	0.905354	0.806309	0.501784	-0.329769	-0.689873	0.933589	0.991731	-0.98136	-0.896465	0.216
-0.614795	-0.734543	0.840417	0.865293	0.745874	0.578232	-0.420286	-0.746135	0.901773	0.992577	-0.990003	-0.854503	0.218
-0.561262	-0.671675	0.785172	0.818609	0.677699	0.649248	-0.50648	-0.797294	0.863643	0.986517	-0.989676	-0.805323	0.22
-0.506241	-0.602382	0.72234	0.765833	0.602425	0.714554	-0.587409	-0.843085	0.819525	0.973414	-0.980485	-0.749211	0.222
-0.450224	-0.526853	0.652076	0.707585	0.520805	0.773677	-0.662646	-0.883262	0.769858	0.953321	-0.96263	-0.686522	0.224
-0.393331	-0.445613	0.57468	0.644474	0.433655	0.826372	-0.731658	-0.91754	0.715065	0.926179	-0.936401	-0.617687	0.226
-0.336359	-0.35912	0.491579	0.57714	0.34187	0.872245	-0.794012	-0.945694	0.655657	0.892228	-0.902124	-0.543227	0.228
-0.277417	-0.268077	0.403806	0.50622	0.246331	0.911069	-0.849012	-0.967474	0.592121	0.851448	-0.860186	-0.463732	0.23
-0.20757	-0.173223	0.31253	0.432309	0.147995	0.942531	-0.895928	-0.982689	0.525014	0.80423	-0.810988	-0.379883	0.232
-0.130095	-0.0754297	0.219485	0.355993	0.0477508	0.966438	-0.933948	-0.991135	0.454908	0.750594	-0.754997	-0.292415	0.234
-0.0333823	0.024311	0.12563	0.277712	-0.0534123	0.98257	-0.962484	-0.992641	0.382432	0.691055	-0.692694	-0.202121	0.236
0.0689041	0.124988	0.0310231	0.197791	-0.154604	0.990794	-0.981062	-0.987027	0.308326	0.625777	-0.624637	-0.109828	0.238
0.177318	0.225408	-0.063767	0.116149	-0.254764	0.990992	-0.989551	-0.974123	0.233451	0.555471	-0.551402	-0.0163723	0.24
0.284475	0.324464	-0.157998	0.0319692	-0.352921	0.983115	-0.9881	-0.953715	0.159269	0.480819	-0.47363	0.0774039	0.242
0.389837	0.420834	-0.250793	-0.0568158	-0.447825	0.967146	-0.976976	-0.925556	0.0884116	0.403097	-0.392004	0.170722	0.244
0.478397	0.513378	-0.341179	-0.153341	-0.538322	0.94313	-0.956503	-0.888986	0.0233741	0.32436	-0.307244	0.262827	0.246
0.562765	0.600735	-0.429599	-0.258406	-0.622614	0.911153	-0.926969	-0.853939	-0.0393419	0.246788	-0.22017	0.353083	0.248
0.63852	0.681809	-0.514994	-0.368401	-0.689296	0.871361	-0.888799	-0.812094	-0.102905	0.173016	-0.131614	0.44077	0.25
0.70321	0.755315	-0.595723	-0.4781	-0.749906	0.823934	-0.842375	-0.763561	-0.168599	0.103328	-0.0426099	0.525104	0.252
0.761043	0.820285	-0.670911	-0.581612	-0.803694	0.769132	-0.788332	-0.708684	-0.238402	0.0370243	0.0459203	0.60494	0.254
0.814078	0.875635	-0.739949	-0.673154	-0.849876	0.707233	-0.727224	-0.648843	-0.31418	-0.0285888	0.133175	0.679161	0.256
0.861619	0.920617	-0.80087	-0.749486	-0.888505	0.638617	-0.659989	-0.574971	-0.39188	-0.0957503	0.21926	0.746643	0.258
0.903701	0.954462	-0.853346	-0.812024	-0.929471	0.563676	-0.587335	-0.49678	-0.467986	-0.166957	0.304238	0.806553	0.26
0.93906	0.976715	-0.897719	-0.863084	-0.959907	0.48293	-0.51024	-0.415739	-0.54142	-0.24212	0.388117	0.858282	0.262
0.965548	0.987008	-0.933763	-0.904732	-0.979641	0.396902	-0.429173	-0.333539	-0.611653	-0.320109	0.470554	0.90165	0.264
0.982469	0.985223	-0.961197	-0.937784	-0.988737	0.306268	-0.344724	-0.251254	-0.677974	-0.398612	0.550665	0.936569	0.266
0.989815	0.97143	-0.979802	-0.962918	-0.987291	0.211707	-0.257164	-0.16969	-0.739559	-0.475623	0.626814	0.962992	0.268
0.985421	0.945852	-0.989397	-0.980287	-0.975553	0.114056	-0.167014	-0.0887857	-0.795247	-0.549511	0.699265	0.980806	0.27
0.971745	0.908981	-0.989871	-0.990108	-0.953972	0.0141623	-0.0747589	-0.00830831	-0.84388	-0.619177	0.765701	0.989924	0.272
0.948333	0.861347	-0.981184	-0.992419	-0.923123	-0.0869838	0.0187362	0.0722075	-0.884802	-0.68387	0.824721	0.990315	0.274
0.915026	0.803809	-0.963369	-0.987313	-0.883904	-0.188367	0.112498	0.152901	-0.918671	-0.743209	0.875765	0.982014	0.276
0.872163	0.737143	-0.936579	-0.974875	-0.837199	-0.288874	0.205526	0.233543	-0.946437	-0.79688	0.918435	0.965137	0.278
0.821871	0.662492	-0.901041	-0.955196	-0.784028	-0.38734	0.296789	0.313265	-0.967605	-0.844729	0.950628	0.939863	0.28
0.761876	0.580815	-0.857131	-0.928458	-0.724968	-0.482572	0.385419	0.391063	-0.981969	-0.886457	0.973233	0.906446	0.282
0.692719	0.493444	-0.805262	-0.8948	-0.660489	-0.573292	0.470492	0.466756	-0.98932	-0.921791	0.98664	0.865194	0.284
0.614793	0.401459	-0.74599	-0.854516	-0.590617	-0.658275	0.551272	0.54212	-0.988484	-0.950315	0.990979	0.816491	0.286
0.528552	0.306299	-0.679854	-0.807821	-0.51551	-0.736178	0.626955	0.615877	-0.978201	-0.971689	0.986337	0.760772	0.288
0.434812	0.209121	-0.607519	-0.755114	-0.435246	-0.805782	0.696927	0.686116	-0.958939	-0.985612	0.972835	0.698554	0.29
0.334948	0.111404	-0.529612	-0.696697	-0.350347	-0.865728	0.760513	0.751709	-0.930869	-0.992023	0.950652	0.630401	0.292
0.230648	0.0143655	-0.446882	-0.633062	-0.261476	-0.914809	0.817223	0.811189	-0.893724	-0.991006	0.920024	0.556966	0.294
0.123913	-0.0805138	-0.360034	-0.564603	-0.169539	-0.951685	0.866528	0.861447	-0.84694	-0.983016	0.881265	0.478935	0.296
0.016555	-0.171956	-0.269885	-0.491883	-0.075403	-0.975145	0.908065	0.902683	-0.790068	-0.968441	0.834748	0.397078	0.298
-0.0897397	-0.258522	-0.177198	-0.415384	0.020105	-0.983956	0.941457	0.935932	-0.722582	-0.948251	0.780915	0.312178	0.3
-0.193886	-0.338982	-0.0828196	-0.335721	0.116177	-0.977051	0.966465	0.961523	-0.644276	-0.922863	0.720266	0.225088	0.302
-0.294815	-0.412304	0.0124712	-0.253453	0.212163	-0.953745	0.98286	0.979434	-0.555062	-0.893989	0.653354	0.136639	0.304
-0.391778	-0.47813	0.107845	-0.169222	0.307413	-0.913855	0.99052	0.989611	-0.455355	-0.862137	0.580794	0.0477204	0.306
-0.483764	-0.537142	0.202514	-0.0836523	0.401708	-0.858157	0.989383	0.991996	-0.345765	-0.829786	0.503227	-0.0408333	0.308
-0.570048	-0.591054	0.295537	0.00260955	0.494538	-0.788132	0.97954	0.9866	-0.226417	-0.79646	0.421365	-0.128135	0.31
-0.649702	-0.642141	0.385706	0.0888922	0.5829	-0.706156	0.961491	0.973501	-0.0955309	-0.761501	0.335913	-0.213411	0.312
-0.72214	-0.692321	0.471787	0.174568	0.663705	-0.614739	0.936177	0.952865	0.0433076	-0.721942	0.247656	-0.295962	0.314
-0.786651	-0.742668	0.552974	0.258939	0.736382	-0.516571	0.903517	0.924936	0.1826	-0.676105	0.157334	-0.375442	0.316
-0.842852	-0.792817	0.628577	0.341415	0.799909	-0.41371	0.863195	0.890032	0.317904	-0.621129	0.065776	-0.451688	0.318
-0.890288	-0.841247	0.698027	0.421297	0.853221	-0.307943	0.815299	0.848536	0.444932	-0.55695	-0.0262721	-0.524717	0.32
-0.928761	-0.885695	0.761065	0.498046	0.897676	-0.200356	0.759755	0.80088	0.558163	-0.484151	-0.117974	-0.594401	0.322
-0.958036	-0.92404	0.817481	0.570987	0.934553	-0.0919989	0.6963	0.747559	0.656524	-0.404829	-0.208606	-0.660484	0.324
-0.97805	-0.954512	0.866738	0.639648	0.96265	0.0164641	0.625873	0.689092	0.74272	-0.320406	-0.297356	-0.722312	0.326
-0.988718	-0.975894	0.908284	0.703405	0.980905	0.124068	0.549803	0.626074	0.816336	-0.232323	-0.383543	-0.779059	0.328
-0.99003	-0.987329	0.941693	0.761858	0.988657	0.230124	0.46915	0.559079	0.876811	-0.14116	-0.466404	-0.829864	0.33
-0.981954	-0.988314	0.966665	0.814462	0.985535	0.333472	0.384896	0.488782	0.92346	-0.0482626	-0.545308	-0.874165	0.332
-0.964438	-0.978592	0.982997	0.860897	0.971446	0.433285	0.297976	0.415725	0.956902	0.0460168	-0.619547	-0.911587	0.334
-0.937427	-0.958087	0.990575	0.900719	0.946512	0.528217	0.209118	0.340517	0.978242	0.14024	-0.688534	-0.941997	0.336
-0.900861	-0.926957	0.989369	0.93369	0.911172	0.617337	0.118803	0.26344	0.988796	0.234045	-0.751613	-0.965333	0.338
-0.854861	-0.88542	0.979307	0.959491	0.866035	0.699233	0.0273124	0.184816	0.988964	0.325938	-0.808227	-0.981568	0.34
-0.799822	-0.833971	0.960005	0.977967	0.812044	0.772962	-0.0650762	0.104587	0.978149	0.415481	-0.857792	-0.990591	0.342
-0.736599	-0.773064	0.931751	0.988935	0.750164	0.837202	-0.157976	0.0229343	0.954713	0.501183	-0.899889	-0.992304	0.344
-0.666372	-0.703486	0.894884	0.99233	0.681632	0.891105	-0.250679	-0.0601331	0.916129	0.582476	-0.934225	-0.986643	0.346
-0.590546	-0.625888	0.849763	0.988113	0.607451	0.9336	-0.342172	-0.144132	0.860771	0.657887	-0.960657	-0.973624	0.348
-0.510451	-0.541307	0.796894	0.976307	0.528348	0.964048	-0.431194	-0.228579	0.789424	0.726526	-0.979056	-0.953346	0.35
-0.42725	-0.450555	0.73726	0.95702	0.444828	0.981771	-0.516497	-0.312544	0.70515	0.786888	-0.989693	-0.925977	0.352
-0.341757	-0.35486	0.671289	0.930363	0.364364	0.986441	-0.596914	-0.395164	0.611855	0.838013	-0.992605	-0.891766	0.354
-0.254617	-0.255155	0.599519	0.896588	0.286652	0.977875	-0.671509	-0.475396	0.514267	0.880163	-0.987596	-0.851006	0.356
-0.166367	-0.152792	0.522559	0.855895	0.21062	0.956136	-0.739446	-0.552333	0.416123	0.914437	-0.974437	-0.80407	0.358
-0.0777347	-0.0487684	0.441142	0.808664	0.135987	0.921582	-0.800137	-0.625088	0.319044	0.941913	-0.952993	-0.751363	0.36
0.0102909	0.0555201	0.355988	0.755184	0.0628357	0.874697	-0.853026	-0.692874	0.222955	0.963337	-0.92287	-0.693363	0.362
0.0956895	0.159064	0.267897	0.695948	-0.015181	0.816357	-0.897759	-0.755023	0.127716	0.979268	-0.88397	-0.630576	0.364
0.174097	0.260508	0.177625	0.631331	-0.0965285	0.747438	-0.933973	-0.810895	0.0334519	0.988716	-0.836466	-0.563563	0.366
0.249614	0.358889	0.0859905	0.561914	-0.178708	0.669226	-0.961457	-0.860001	-0.0593054	0.990322	-0.780639	-0.492867	0.368
0.324799	0.452972	-0.00623969	0.488158	-0.259923	0.582896	-0.979998	-0.901835	-0.148932	0.982882	-0.716961	-0.419027	0.37
0.399247	0.54189	-0.0982475	0.410702	-0.338942	0.489981	-0.989496	-0.936038	-0.233301	0.965877	-0.646682	-0.342509	0.372
0.47363	0.624591	-0.189265	0.330086	-0.415253	0.391809	-0.989885	-0.962238	-0.316728	0.939178	-0.568175	-0.263741	0.374
0.551256	0.700352	-0.278477	0.246982	-0.488668	0.289969	-0.981156	-0.980218	-0.406107	0.902953	-0.483167	-0.18309	0.376
0.627083	0.768349	-0.365123	0.161996	-0.559147	0.185786	-0.963373	-0.989844	-0.498102	0.857693	-0.392429	-0.100919	0.378
0.697948	0.828032	-0.448415	0.0758052	-0.626306	0.0807422	-0.936551	-0.991292	-0.590596	0.80421	-0.296749	-0.0175874	0.38
0.763421	0.878833	-0.527658	-0.01093	-0.689598	-0.0239698	-0.900828	-0.985163	-0.68239	0.743497	-0.196369	0.0664829	0.382
0.822552	0.920397	-0.602216	-0.097555	-0.748045	-0.127083	-0.856253	-0.972073	-0.766172	0.676876	-0.0947389	0.150904	0.384
0.873999	0.952412	-0.671591	-0.183375	-0.800698	-0.227603	-0.803332	-0.952013	-0.833045	0.605225	0.007838	0.236119	0.386
0.916742	0.974729	-0.735323	-0.267778	-0.846531	-0.324518	-0.742673	-0.92488	-0.885328	0.52964	0.109864	0.322589	0.388
0.949785	0.987274	-0.79299	-0.350059	-0.888258	-0.417045	-0.675226	-0.89065	-0.925411	0.45034	0.20992	0.408795	0.39
0.972992	0.990105	-0.844154	-0.429667	-0.923506	-0.504407	-0.601764	-0.848965	-0.955074	0.367935	0.306676	0.492893	0.392
0.987161	0.983351	-0.888369	-0.505911	-0.951832	-0.58601	-0.523216	-0.799773	-0.975539	0.282305	0.399138	0.573483	0.394
0.993363	0.967264	-0.925171	-0.578313	-0.973178	-0.661262	-0.440148	-0.743652	-0.987028	0.194271	0.486467	0.648433	0.396
0.991629	0.942132	-0.954147	-0.646226	-0.987723	-0.729715	-0.353095	-0.681466	-0.988783	0.104307	0.568108	0.715759	0.398
0.98207	0.908375	-0.974972	-0.709254	-0.992278	-0.790914	-0.262493	-0.61383	-0.97968	0.0139929	0.643543	0.775479	0.4
0.964738	0.866389	-0.987414	-0.766818	-0.988957	-0.844516	-0.168999	-0.541505	-0.958624	-0.0830403	0.712414	0.82805	0.402
0.939229	0.816735	-0.991316	-0.818607	-0.978738	-0.89017	-0.0735073	-0.465052	-0.924717	-0.192515	0.774327	0.873476	0.404
0.905266	0.759864	-0.986586	-0.864139	-0.962545	-0.927607	0.0224023	-0.385194	-0.877254	-0.295216	0.829009	0.911723	0.406
0.863183	0.69645	-0.973189	-0.903187	-0.941385	-0.956561	0.116438	-0.302514	-0.815863	-0.394218	0.876142	0.94265	0.408
0.813367	0.626959	-0.951153	-0.935387	-0.915961	-0.976832	0.208234	-0.217691	-0.740411	-0.491176	0.915511	0.966194	0.41
0.75609	0.552162	-0.920704	-0.960592	-0.886847	-0.988236	0.297736	-0.131355	-0.65129	-0.578724	0.946864	0.982297	0.412
0.692054	0.472519	-0.882258	-0.978574	-0.853659	-0.990647	0.384642	-0.0441262	-0.549163	-0.648838	0.970029	0.990976	0.414
0.621957	0.388887	-0.836339	-0.989262	-0.815861	-0.983975	0.468964	0.0432912	-0.435426	-0.719028	0.984813	0.99228	0.416
0.546893	0.301721	-0.783557	-0.992569	-0.772574	-0.968187	0.551398	0.130349	-0.3117	-0.784095	0.991064	0.986316	0.418
0.467778	0.211965	-0.724604	-0.988499	-0.723244	-0.943298	0.630611	0.216257	-0.180438	-0.840964	0.988635	0.973222	0.42
0.385696	0.120083	-0.660184	-0.977109	-0.666955	-0.909393	0.704959	0.300553	-0.0441351	-0.88786	0.977465	0.953169	0.422
0.30146	0.0270954	-0.590906	-0.95847	-0.60329	-0.866608	0.77294	0.382369	0.0939801	-0.924727	0.957801	0.92636	0.424
0.216278	-0.0665047	-0.517138	-0.932776	-0.531809	-0.815165	0.833218	0.461342	0.23097	-0.952236	0.930188	0.893014	0.426
0.131884	-0.159637	-0.439094	-0.900166	-0.453409	-0.755338	0.884562	0.536555	0.363447	-0.972081	0.895164	0.853381	0.428
0.0504993	-0.251762	-0.357178	-0.860956	-0.369521	-0.687497	0.926166	0.607755	0.488663	-0.984849	0.853182	0.807726	0.43
-0.027951	-0.341766	-0.271814	-0.815352	-0.282027	-0.612072	0.957417	0.674039	0.603737	-0.990934	0.804702	0.756348	0.432
-0.104696	-0.429039	-0.183444	-0.763771	-0.192566	-0.529591	0.978156	0.735254	0.706587	-0.989888	0.749954	0.699571	0.434
-0.18052	-0.512449	-0.0927777	-0.70649	-0.102891	-0.440659	0.988565	0.790599	0.795154	-0.980543	0.68902	0.637764	0.436
-0.256485	-0.591277	-0.000744767	-0.644004	-0.0136472	-0.345973	0.989045	0.839993	0.86802	-0.961416	0.622106	0.571331	0.438
-0.333801	-0.664376	0.0917762	-0.576667	0.0748745	-0.246336	0.980044	0.882809	0.923579	-0.931996	0.549589	0.500734	0.44
-0.411479	-0.730928	0.183928	-0.505027	0.162343	-0.14263	0.962025	0.919	0.95984	-0.892554	0.471847	0.426472	0.442
-0.487313	-0.789938	0.27476	-0.429524	0.247986	-0.0358921	0.935486	0.948109	0.972299	-0.843523	0.389128	0.349096	0.444
-0.559973	-0.840922	0.363313	-0.350736	0.331072	0.0727899	0.900891	0.97008	0.955305	-0.785588	0.301562	0.269189	0.446
-0.628547	-0.883699	0.44863	-0.269204	0.410883	0.182115	0.858687	0.984604	0.911092	-0.719313	0.209582	0.187368	0.448
-0.692407	-0.918673	0.529898	-0.185514	0.486868	0.29076	0.809196	0.991626	0.843795	-0.645486	0.114333	0.104269	0.45
-0.750907	-0.946422	0.606346	-0.100317	0.558617	0.397153	0.752879	0.991036	0.756786	-0.564732	0.0174261	0.0205382	0.452
-0.803285	-0.967549	0.677331	-0.0141933	0.625772	0.499741	0.690251	0.98286	0.655621	-0.477931	-0.0795141	-0.0631712	0.454
-0.848812	-0.982344	0.742246	0.0720969	0.688124	0.596735	0.621994	0.96725	0.54754	-0.385796	-0.174739	-0.146214	0.456
-0.88761	-0.990663	0.800619	0.158	0.745395	0.686436	0.548774	0.94436	0.432341	-0.289312	-0.266789	-0.22795	0.458
-0.920026	-0.991984	0.852007	0.242669	0.797445	0.767017	0.471329	0.914534	0.309178	-0.189301	-0.354693	-0.307761	0.46
-0.94629	-0.985618	0.895999	0.325607	0.843966	0.836858	0.390329	0.877951	0.180677	-0.0868522	-0.437796	-0.385043	0.462
-0.966732	-0.971079	0.93213	0.405948	0.884737	0.894416	0.306435	0.835018	0.0540484	0.0170983	-0.515693	-0.459229	0.464
-0.981647	-0.947998	0.959961	0.483324	0.919332	0.9385	0.220264	0.785836	-0.0642474	0.121367	-0.588758	-0.529784	0.466
-0.990551	-0.916584	0.979023	0.55704	0.947434	0.968198	0.132399	0.730859	-0.174162	0.224921	-0.657217	-0.596242	0.468
-0.992792	-0.87688	0.988895	0.62708	0.968729	0.983031	0.0434859	0.670167	-0.284094	0.326507	-0.719901	-0.658218	0.47
-0.987996	-0.829694	0.989297	0.693297	0.983513	0.98287	-0.0458572	0.604352	-0.402411	0.425018	-0.776021	-0.71545	0.472
-0.975914	-0.774833	0.980165	0.756084	0.992331	0.967951	-0.134859	0.533585	-0.530417	0.519171	-0.825805	-0.767797	0.474
-0.956448	-0.712814	0.961616	0.81473	0.995048	0.93878	-0.222846	0.458626	-0.661604	0.607815	-0.868704	-0.81519	0.476
-0.92952	-0.641817	0.933923	0.867925	0.991548	0.896071	-0.309033	0.379764	-0.784693	0.689676	-0.904319	-0.857546	0.478
-0.895319	-0.563482	0.897493	0.913442	0.981735	0.840682	-0.392945	0.297851	-0.883958	0.76359	-0.933796	-0.894703	0.48
-0.854129	-0.484414	0.852806	0.94948	0.965183	0.77355	-0.474233	0.213254	-0.947612	0.828339	-0.957928	-0.926398	0.482
-0.806668	-0.413979	0.800363	0.974305	0.94116	0.695688	-0.552946	0.126838	-0.976372	0.882888	-0.976106	-0.952289	0.484
-0.753587	-0.353662	0.740669	0.987324	0.909916	0.608124	-0.628989	0.0390259	-0.979057	0.926579	-0.987783	-0.972056	0.486
-0.695452	-0.30426	0.674239	0.989014	0.871523	0.511938	-0.701816	-0.0493466	-0.963502	0.958533	-0.99249	-0.985521	0.488
-0.632177	-0.263961	0.601622	0.980366	0.826192	0.408159	-0.769399	-0.137798	-0.934647	0.963241	-0.989917	-0.992741	0.49
-0.563672	-0.225527	0.523391	0.962148	0.773783	0.297789	-0.829795	-0.225531	-0.895067	0.92357	-0.979922	-0.993855	0.492
-0.489371	-0.180516	0.440198	0.934566	0.714568	0.181558	-0.881402	-0.312006	-0.845869	0.835011	-0.962489	-0.988834	0.494
-0.408951	-0.127704	0.352774	0.897742	0.648523	0.0596381	-0.923012	-0.396498	-0.786673	0.69736	-0.93767	-0.977504	0.496
-0.322104	-0.0691708	0.261981	0.851043	0.576449	-0.0695972	-0.954059	-0.47842	-0.71651	0.514486	-0.905609	-0.959632	0.498
-0.228992	-0.00606524	0.168788	0.794105	0.498954	-0.214678	-0.975379	-0.556926	-0.634401	0.307123	-0.866459	-0.934963	0.5
-0.129454	0.0597946	0.0742102	0.726318	0.417553	-0.395636	-0.987687	-0.630678	-0.542913	0.0999465	-0.820471	-0.903311	0.502
-0.023958	0.127899	-0.0207628	0.648416	0.332923	-0.575173	-0.991217	-0.698272	-0.448153	-0.0954823	-0.767872	-0.864816	0.504
0.0855514	0.196636	-0.115258	0.561951	0.246164	-0.733971	-0.986055	-0.758935	-0.352145	-0.271718	-0.708996	-0.819821	0.506
0.195855	0.265931	-0.208486	0.46941	0.1572	-0.865362	-0.972299	-0.812321	-0.251797	-0.426035	-0.644132	-0.768757	0.508
0.303902	0.33414	-0.299766	0.373444	0.0665625	-0.956496	-0.950118	-0.858282	-0.146842	-0.557594	-0.573683	-0.712023	0.51
0.406513	0.401441	-0.388415	0.27684	-0.0259302	-0.983163	-0.919618	-0.897299	-0.0362799	-0.668454	-0.498004	-0.650053	0.512
0.501221	0.46612	-0.473731	0.181904	-0.11923	-0.97851	-0.880875	-0.929879	0.0832609	-0.759946	-0.417578	-0.58324	0.514
0.587281	0.528471	-0.554931	0.0901375	-0.212405	-0.957511	-0.833556	-0.956001	0.209451	-0.834287	-0.332861	-0.511986	0.516
0.665151	0.586797	-0.631219	0.0023979	-0.303589	-0.921183	-0.781008	-0.975312	0.33446	-0.892534	-0.244462	-0.436535	0.518
0.735063	0.641473	-0.701801	-0.0809124	-0.391546	-0.870263	-0.723875	-0.987546	0.453038	-0.936213	-0.153014	-0.356565	0.52
0.797073	0.691036	-0.765938	-0.160033	-0.475632	-0.805847	-0.661078	-0.992547	0.562522	-0.966172	-0.0593242	-0.270499	0.522
0.85096	0.736074	-0.822968	-0.23562	-0.556627	-0.729314	-0.591369	-0.990309	0.660983	-0.983626	0.0357401	-0.179359	0.524
0.896495	0.775716	-0.872318	-0.308705	-0.617111	-0.642208	-0.514795	-0.98096	0.74753	-0.989548	0.131161	-0.0869276	0.526
0.933384	0.810995	-0.913518	-0.379874	-0.64991	-0.54622	-0.430808	-0.964729	0.821293	-0.985154	0.225887	0.00437287	0.528
0.961363	0.84184	-0.946196	-0.449516	-0.66738	-0.443044	-0.341196	-0.942019	0.881928	-0.971617	0.31881	0.0928295	0.53
0.979755	0.869571	-0.970071	-0.517386	-0.672894	-0.334486	-0.248673	-0.913321	0.928945	-0.950116	0.40885	0.175733	0.532
0.988476	0.894438	-0.98494	-0.583085	-0.66765	-0.222213	-0.155949	-0.879373	0.961918	-0.921714	0.494988	0.25307	0.534
0.989289	0.917305	-0.990672	-0.646047	-0.669933	-0.108017	-0.0646723	-0.840875	0.979929	-0.887183	0.576278	0.327502	0.536
0.983089	0.937992	-0.987202	-0.705532	-0.688488	0.00657968	0.0264393	-0.798232	0.981679	-0.847031	0.651911	0.40017	0.538
0.968882	0.956451	-0.974534	-0.76101	-0.711629	0.119882	0.117888	-0.750939	0.965768	-0.801399	0.721141	0.47086	0.54
0.947032	0.971964	-0.952734	-0.811673	-0.736496	0.230587	0.20913	-0.699003	0.931635	-0.750227	0.783395	0.539088	0.542
0.917485	0.983954	-0.921945	-0.857118	-0.76111	0.337168	0.299184	-0.642747	0.879855	-0.693344	0.838125	0.604224	0.544
0.87853	0.991665	-0.882366	-0.896603	-0.78627	0.438585	0.386975	-0.582988	0.812147	-0.630619	0.884963	0.665699	0.546
0.829453	0.994558	-0.83427	-0.929851	-0.812649	0.533533	0.471399	-0.520655	0.731027	-0.562126	0.923529	0.722967	0.548
0.771695	0.99214	-0.777974	-0.956272	-0.842723	0.621253	0.551777	-0.457678	0.639392	-0.488127	0.953602	0.775559	0.55
0.705902	0.984086	-0.713865	-0.97569	-0.873534	0.700705	0.627368	-0.395025	0.539576	-0.409181	0.97493	0.823064	0.552
0.632793	0.970153	-0.642427	-0.987731	-0.901458	0.771407	0.697569	-0.333233	0.433305	-0.32598	0.987372	0.865144	0.554
0.553011	0.950181	-0.564316	-0.992291	-0.921239	0.832616	0.761538	-0.271797	0.321805	-0.239401	0.990768	0.901528	0.556
0.467228	0.924127	-0.480357	-0.989259	-0.939907	0.884108	0.818575	-0.210568	0.206385	-0.150335	0.985014	0.932014	0.558
0.376075	0.891905	-0.39183	-0.978581	-0.955009	0.925455	0.867961	-0.148723	0.0883179	-0.0597129	0.970033	0.956469	0.56
0.280146	0.853667	-0.30136	-0.960445	-0.954028	0.956656	0.909257	-0.0860813	-0.0308529	0.031559	0.945779	0.97482	0.562
0.180144	0.809326	-0.208781	-0.934829	-0.948625	0.977599	0.942166	-0.0219087	-0.149624	0.122633	0.912301	0.987052	0.564
0.0769926	0.759285	-0.114635	-0.902268	-0.94923	0.988469	0.966694	0.0439133	-0.266259	0.212646	0.869675	0.993186	0.566
-0.0277263	0.703406	-0.0196933	-0.862796	-0.950519	0.989448	0.982971	0.112339	-0.379114	0.30086	0.818134	0.99324	0.568
-0.132048	0.642419	0.0755618	-0.817482	-0.95119	0.980867	0.991251	0.183908	-0.486369	0.386464	0.75794	0.987155	0.57
-0.233775	0.576142	0.171877	-0.766838	-0.963954	0.963165	0.991688	0.258837	-0.586347	0.468814	0.689531	0.974735	0.572
-0.331057	0.505742	0.267182	-0.714739	-0.979409	0.936779	0.984259	0.335287	-0.67732	0.547152	0.613398	0.955521	0.574
-0.422389	0.43113	0.360141	-0.589262	-0.991256	0.902354	0.968325	0.41129	-0.757858	0.620916	0.530208	0.928903	0.576
-0.507199	0.354227	0.449738	-0.419578	-0.997307	0.860397	0.940843	0.484482	-0.826746	0.689412	0.440724	0.894327	0.578
-0.585212	0.275909	0.535023	-0.237771	-0.999005	0.811692	0.90004	0.552864	-0.883323	0.752149	0.34588	0.851806	0.58
-0.65633	0.201696	0.615126	-0.0472769	-0.997492	0.756795	0.849971	0.615173	-0.927382	0.808519	0.246748	0.802094	0.582
-0.720676	0.146382	0.689223	0.153681	-0.992257	0.696554	0.79211	0.671857	-0.959293	0.858099	0.144519	0.746354	0.584
-0.779631	0.11111	0.756563	0.291209	-0.985544	0.631558	0.728	0.723659	-0.979725	0.900387	0.0405066	0.685961	0.586
-0.832758	0.0660739	0.816454	0.392293	-0.978814	0.562645	0.661678	0.771037	-0.989463	0.935025	-0.0639755	0.622095	0.588
-0.879271	0.0118505	0.868273	0.487288	-0.97342	0.490423	0.596025	0.814146	-0.989061	0.961615	-0.167547	0.55554	0.59
-0.918792	-0.0557548	0.911465	0.577517	-0.971294	0.415658	0.528042	0.852927	-0.97871	0.979852	-0.268949	0.486424	0.592
-0.950801	-0.149474	0.945557	0.661833	-0.974848	0.338969	0.45664	0.88733	-0.958362	0.989404	-0.366855	0.414877	0.594
-0.973525	-0.269551	0.970165	0.739226	-0.981549	0.260994	0.380593	0.917158	-0.927835	0.989989	-0.460016	0.340965	0.596
-0.986864	-0.385124	0.985	0.808247	-0.988446	0.182356	0.298902	0.942346	-0.887149	0.981302	-0.545636	0.265088	0.598
-0.991256	-0.496141	0.989872	0.867623	-0.993137	0.103527	0.211285	0.962697	-0.836439	0.963103	-0.628631	0.187575	0.6
-0.986745	-0.600281	0.984681	0.916039	-0.993584	0.0251273	0.117966	0.978172	-0.776259	0.935185	-0.705028	0.108984	0.602
-0.973173	-0.696822	0.969404	0.952383	-0.988208	-0.0525507	0.020327	0.988637	-0.707173	0.897537	-0.773503	0.0297297	0.604
-0.950431	-0.78222	0.944096	0.97574	-0.976094	-0.128896	-0.0795328	0.994076	-0.630021	0.850327	-0.833445	-0.0495904	0.606
-0.918465	-0.854496	0.908896	0.98547	-0.957632	-0.203788	-0.179677	0.994428	-0.54556	0.794142	-0.886362	-0.128543	0.608
-0.877419	-0.911278	0.864058	0.981244	-0.933652	-0.276626	-0.278855	0.98964	-0.454905	0.730065	-0.92633	-0.20654	0.61
-0.827548	-0.952033	0.809972	0.963048	-0.906242	-0.347427	-0.375987	0.979675	-0.359221	0.660494	-0.956357	-0.283154	0.612
-0.769377	-0.977025	0.747179	0.931182	-0.876614	-0.415599	-0.470098	0.964365	-0.259995	0.590068	-0.976749	-0.357833	0.614
-0.703411	-0.988006	0.67636	0.886215	-0.846357	-0.481248	-0.560128	0.943654	-0.158738	0.51124	-0.986962	-0.430165	0.616
-0.630409	-0.986748	0.598305	0.828986	-0.814965	-0.543779	-0.644958	0.917274	-0.0570675	0.422216	-0.985732	-0.499657	0.618
-0.551054	-0.976736	0.513883	0.760469	-0.782571	-0.603337	-0.723403	0.885285	0.0434566	0.325626	-0.971114	-0.56592	0.62
-0.466424	-0.959709	0.423997	0.681905	-0.747233	-0.659326	-0.794165	0.847536	0.141403	0.221966	-0.941341	-0.628536	0.622
-0.377574	-0.944123	0.329586	0.59445	-0.708462	-0.711884	-0.855909	0.804455	0.235546	0.108946	-0.895638	-0.687144	0.624
-0.286518	-0.932946	0.231594	0.499632	-0.663939	-0.760429	-0.907166	0.756197	0.325075	-0.00345955	-0.834825	-0.74141	0.626
-0.199586	-0.929767	0.131003	0.398603	-0.613054	-0.805075	-0.94645	0.703587	0.409497	-0.111367	-0.760294	-0.791012	0.628
-0.118074	-0.92673	0.0287882	0.293092	-0.59838	-0.845288	-0.972144	0.646973	0.488505	-0.215481	-0.67433	-0.835698	0.63
-0.0370893	-0.920618	-0.0740134	0.184126	-0.576354	-0.881158	-0.982573	0.587315	0.553869	-0.315492	-0.57783	-0.875191	0.632
0.0431856	-0.90243	-0.176356	0.0735799	-0.546071	-0.912239	-0.975949	0.524918	0.617714	-0.410261	-0.46506	-0.909315	0.634
0.122912	-0.869356	-0.277086	-0.037706	-0.510332	-0.938609	-0.950402	0.460657	0.677825	-0.498287	-0.332579	-0.937846	0.636
0.206638	-0.817408	-0.375011	-0.147768	-0.471511	-0.959944	-0.904149	0.394743	0.733707	-0.577324	-0.184567	-0.960668	0.638
0.293764	-0.753508	-0.469324	-0.255963	-0.387008	-0.976314	-0.835752	0.32795	0.785109	-0.645847	-0.0243686	-0.977617	0.64
0.377774	-0.68009	-0.559744	-0.360311	-0.301142	-0.987528	-0.744621	0.260508	0.839744	-0.706283	0.144914	-0.988618	0.642
0.457225	-0.599735	-0.644284	-0.460344	-0.214553	-0.993635	-0.631525	0.193141	0.885073	-0.760928	0.313461	-0.993573	0.644
0.531368	-0.512472	-0.721655	-0.554158	-0.125893	-0.994568	-0.49886	0.126206	0.922696	-0.810538	0.472275	-0.992436	0.646
0.599669	-0.420603	-0.790886	-0.641415	-0.0336505	-0.990326	-0.350784	0.0603916	0.952421	-0.856078	0.61622	-0.985183	0.648
0.662032	-0.323859	-0.850778	-0.720392	0.0621243	-0.980926	-0.192554	-0.0038167	0.973895	-0.898273	0.741202	-0.97181	0.65
0.71848	-0.224612	-0.899786	-0.790835	0.161189	-0.966265	-0.0302394	-0.0658776	0.986917	-0.934176	0.842189	-0.952413	0.652
0.769328	-0.122721	-0.938241	-0.851304	0.262624	-0.946372	0.130545	-0.125399	0.991465	-0.961453	0.914918	-0.92714	0.654
0.814696	-0.020459	-0.96602	-0.901597	0.365569	-0.920963	0.284547	-0.182329	0.987856	-0.979875	0.957695	-0.89644	0.656
0.854741	0.0821284	-0.982847	-0.94064	0.467198	-0.889972	0.427961	-0.236794	0.976667	-0.98979	0.972934	-0.861064	0.658
0.889341	0.183003	-0.988309	-0.968269	0.564179	-0.852852	0.557546	-0.289579	0.95786	-0.991508	0.961912	-0.822385	0.66
0.918695	0.281965	-0.982176	-0.983839	0.653036	-0.809393	0.671485	-0.341345	0.930648	-0.985441	0.925585	-0.781893	0.662
0.94316	0.377285	-0.964414	-0.98724	0.731583	-0.758867	0.7682	-0.39328	0.89381	-0.972347	0.865638	-0.740573	0.664
0.96297	0.468653	-0.93517	-0.978274	0.798144	-0.701097	0.847193	-0.445764	0.846165	-0.953159	0.784181	-0.698628	0.666
0.97804	0.554669	-0.894791	-0.956936	0.85312	-0.635545	0.907956	-0.499494	0.787127	-0.928896	0.684008	-0.655724	0.668
0.988343	0.634957	-0.843952	-0.923462	0.897648	-0.562473	0.950687	-0.553721	0.717674	-0.899994	0.567718	-0.611161	0.67
0.993669	0.708428	-0.783367	-0.878024	0.933036	-0.481954	0.97548	-0.607214	0.639679	-0.866677	0.438477	-0.564053	0.672
0.993667	0.774672	-0.713794	-0.821241	0.959773	-0.394924	0.98272	-0.654636	0.555641	-0.828471	0.299162	-0.514149	0.674
0.987971	0.832868	-0.636047	-0.753551	0.978444	-0.302136	0.972775	-0.700037	0.467815	-0.784967	0.153287	-0.461684	0.676
0.976444	0.882612	-0.55104	-0.675882	0.989486	-0.205021	0.945911	-0.743507	0.378051	-0.735534	0.00417914	-0.407202	0.678
0.959331	0.923312	-0.459743	-0.589015	0.995374	-0.104731	0.902738	-0.784177	0.287251	-0.680277	-0.144328	-0.351041	0.68
0.935589	0.954618	-0.363211	-0.494099	0.996565	-0.00287574	0.843706	-0.821808	0.196227	-0.619255	-0.288653	-0.293586	0.682
0.904716	0.976141	-0.262541	-0.392308	0.992741	0.0992187	0.770249	-0.860215	0.105313	-0.553057	-0.425104	-0.235153	0.684
0.867044	0.987648	-0.158886	-0.284917	0.984981	0.199798	0.683862	-0.894365	0.0149062	-0.48202	-0.550445	-0.176169	0.686
0.823356	0.988955	-0.0534187	-0.173488	0.970187	0.297133	0.587171	-0.923003	-0.0749634	-0.406791	-0.661783	-0.117174	0.688
0.774227	0.98001	0.0526927	-0.0593327	0.94326	0.387974	0.482521	-0.94663	-0.164032	-0.327779	-0.756941	-0.0588102	0.69
0.721421	0.96084	0.158294	0.05567	0.903175	0.459313	0.372811	-0.965684	-0.251977	-0.245587	-0.834704	-0.00173569	0.692
0.666412	0.931621	0.262266	0.170258	0.847893	0.516831	0.260084	-0.980084	-0.338141	-0.160656	-0.895071	0.0541104	0.694
0.609883	0.892594	0.363485	0.282375	0.776957	0.576846	0.146355	-0.989641	-0.421795	-0.0734988	-0.939119	0.109821	0.696
0.552513	0.844174	0.460824	0.390885	0.695002	0.628333	0.0328728	-0.993898	-0.50212	0.0154362	-0.968421	0.167096	0.698
0.494279	0.786801	0.552956	0.493741	0.606784	0.673483	-0.0791331	-0.992414	-0.578328	0.105757	-0.984715	0.227003	0.7
0.43548	0.721107	0.641146	0.589995	0.514342	0.738142	-0.188675	-0.984762	-0.64968	0.196976	-0.98948	0.290058	0.702
0.375567	0.647697	0.721482	0.677813	0.421415	0.817663	-0.294705	-0.970519	-0.715462	0.288662	-0.983655	0.355752	0.704
0.314682	0.567375	0.792875	0.756482	0.328525	0.874841	-0.396211	-0.945876	-0.775072	0.379889	-0.967748	0.422538	0.706
0.252234	0.480866	0.8552	0.824551	0.235456	0.906655	-0.49221	-0.910573	-0.827902	0.469475	-0.942014	0.488412	0.708
0.188599	0.389095	0.907104	0.881571	0.141854	0.914291	-0.581733	-0.867718	-0.873503	0.555419	-0.906764	0.552152	0.71
0.123427	0.292868	0.945078	0.926587	0.0479783	0.892082	-0.663956	-0.817466	-0.911393	0.635735	-0.862083	0.613224	0.712
0.0572257	0.193193	0.971331	0.959427	-0.0462329	0.842458	-0.738055	-0.760175	-0.941533	0.708333	-0.808244	0.671626	0.714
-0.0103291	0.090933	0.98553	0.979671	-0.140475	0.785809	-0.803443	-0.699868	-0.96499	0.772035	-0.745395	0.72751	0.716
-0.0788809	-0.0128298	0.986704	0.987412	-0.234683	0.734246	-0.859502	-0.637091	-0.980922	0.826241	-0.674226	0.780924	0.718
-0.14874	-0.117165	0.975614	0.98276	-0.328062	0.684106	-0.905889	-0.569423	-0.989441	0.871455	-0.595535	0.830814	0.72
-0.219517	-0.220873	0.95291	0.966044	-0.419904	0.625303	-0.942224	-0.497359	-0.990576	0.908452	-0.510744	0.875435	0.722
-0.291162	-0.322902	0.919054	0.937858	-0.508703	0.552066	-0.968373	-0.421661	-0.982979	0.938235	-0.421174	0.913138	0.724
-0.363009	-0.421871	0.874424	0.898728	-0.59328	0.463546	-0.984178	-0.34288	-0.96491	0.961402	-0.328379	0.94295	0.726
-0.434535	-0.516566	0.818246	0.849689	-0.672019	0.361209	-0.989628	-0.261889	-0.937127	0.978315	-0.233501	0.964538	0.728
-0.504947	-0.60546	0.752658	0.791407	-0.743974	0.247303	-0.984697	-0.179269	-0.899274	0.988922	-0.137658	0.978981	0.73
-0.573474	-0.687314	0.67852	0.725339	-0.807944	0.124421	-0.969376	-0.0959151	-0.851418	0.992976	-0.0415719	0.988182	0.732
-0.639455	-0.760741	0.59674	0.652225	-0.863287	-0.00420357	-0.943674	-0.0123859	-0.794658	0.989912	0.0540382	0.993872	0.734
-0.702011	-0.824824	0.508472	0.573903	-0.909106	-0.135269	-0.907598	0.0703995	-0.729662	0.979141	0.148642	0.996989	0.736
-0.760625	-0.878698	0.416158	0.491017	-0.944966	-0.264909	-0.861246	0.151797	-0.656713	0.959814	0.241614	0.997876	0.738
-0.814268	-0.922029	0.319444	0.405052	-0.970378	-0.389764	-0.804352	0.230669	-0.576497	0.931618	0.332372	0.996398	0.74
-0.862432	-0.95459	0.219384	0.314497	-0.985311	-0.506365	-0.735107	0.306147	-0.489677	0.894133	0.420169	0.992189	0.742
-0.903956	-0.976542	0.117055	0.21182	-0.989874	-0.612359	-0.648458	0.377985	-0.397198	0.848292	0.504262	0.984748	0.744
-0.938303	-0.988086	0.0135719	0.0816828	-0.984235	-0.705676	-0.543554	0.447239	-0.300097	0.794674	0.583723	0.973771	0.746
-0.964379	-0.989599	-0.0899664	-0.085166	-0.967064	-0.785512	-0.425742	0.514457	-0.199516	0.73563	0.657731	0.959017	0.748
-0.981596	-0.981455	-0.192408	-0.271508	-0.937601	-0.851353	-0.300074	0.580069	-0.0968019	0.672171	0.72539	0.940642	0.75
-0.988864	-0.964076	-0.292656	-0.461278	-0.896633	-0.903609	-0.171932	0.644059	0.00684798	0.607138	0.786077	0.918744	0.752
-0.984751	-0.93789	-0.38954	-0.636453	-0.844479	-0.942752	-0.0493557	0.706427	0.109997	0.540821	0.839214	0.893782	0.754
-0.966636	-0.903339	-0.481982	-0.776847	-0.781756	-0.969705	0.0639433	0.767389	0.211668	0.475584	0.884564	0.865885	0.756
-0.928366	-0.860884	-0.568766	-0.868805	-0.710515	-0.985288	0.170502	0.824299	0.310676	0.410479	0.921916	0.835433	0.758
-0.857117	-0.811015	-0.64885	-0.926796	-0.632408	-0.990449	0.272094	0.874158	0.406392	0.347076	0.951308	0.802231	0.76
-0.718989	-0.754236	-0.721332	-0.962153	-0.547622	-0.985996	0.369146	0.916463	0.497896	0.283337	0.972733	0.7662	0.762
-0.457472	-0.691108	-0.785896	-0.982038	-0.457991	-0.972733	0.461317	0.950167	0.589575	0.220139	0.986305	0.726664	0.764
-0.0977987	-0.62218	-0.842148	-0.989158	-0.366336	-0.951338	0.548121	0.973091	0.68192	0.154899	0.992067	0.683135	0.766
0.263556	-0.548096	-0.88986	-0.985188	-0.273995	-0.922485	0.628811	0.986443	0.765862	0.088278	0.990089	0.634965	0.768
0.577261	-0.469447	-0.928753	-0.971001	-0.181235	-0.886705	0.702833	0.992385	0.839675	0.0180024	0.980352	0.581888	0.77
0.797049	-0.386955	-0.958532	-0.947251	-0.0883653	-0.844612	0.769415	0.991082	0.902201	-0.0548489	0.96279	0.523954	0.772
0.859553	-0.301243	-0.978556	-0.914557	0.00531501	-0.796603	0.828114	0.982602	0.947317	-0.131528	0.937203	0.461455	0.774
0.784088	-0.2131	-0.98841	-0.8734	0.101136	-0.743294	0.878263	0.967043	0.972609	-0.210221	0.903154	0.395116	0.776
0.658381	-0.123168	-0.987861	-0.824416	0.198298	-0.68497	0.919572	0.944542	0.985638	-0.291023	0.859469	0.325402	0.778
0.51691	-0.0322838	-0.976844	-0.768118	0.294882	-0.622291	0.951564	0.915338	0.986635	-0.371573	0.805181	0.25319	0.78
0.370288	0.0589015	-0.955421	-0.705185	0.388819	-0.555445	0.9741	0.879689	0.975794	-0.451234	0.741949	0.17875	0.782
0.2234	0.149533	-0.923765	-0.636227	0.478507	-0.485169	0.98695	0.837967	0.953541	-0.52759	0.67149	0.102913	0.784
0.0794064	0.238963	-0.882182	-0.561936	0.562499	-0.411568	0.990133	0.790559	0.920585	-0.599926	0.595261	0.0258185	0.786
-0.0589964	0.326344	-0.831078	-0.483038	0.640243	-0.335469	0.983704	0.737945	0.877676	-0.666267	0.515416	-0.0516978	0.788
-0.190072	0.411047	-0.770989	-0.400204	0.711094	-0.256918	0.967859	0.680633	0.825753	-0.726334	0.433974	-0.129481	0.79
-0.31216	0.492262	-0.702533	-0.314265	0.774986	-0.176823	0.94295	0.619165	0.765657	-0.77886	0.350516	-0.206667	0.792
-0.425131	0.569396	-0.626445	-0.225841	0.831344	-0.0951991	0.909372	0.554097	0.698548	-0.824218	0.264683	-0.283011	0.794
-0.528602	0.641705	-0.543524	-0.13585	0.87999	-0.0130245	0.867743	0.485937	0.625542	-0.861848	0.17674	-0.357654	0.796
-0.623821	0.708646	-0.454672	-0.0448354	0.920241	0.0696935	0.81865	0.415146	0.548369	-0.892725	0.0869174	-0.430276	0.798
-0.710684	0.769569	-0.360836	0.0462224	0.951801	0.15193	0.762895	0.342054	0.469155	-0.916848	-0.00445028	-0.500102	0.8

## Sheet: figure_1e
vals_pp1	vals_pp2	vals_pp3	vals_pp4	vals_pp5	vals_pp6	peakfreq_pp1	peakfreq_pp2	peakfreq_pp3	peakfreq_pp4	peakfreq_pp5	peakfreq_pp6	obs_boolean
0.00164006	0.00330388	0.00259652	0.000705762	0.0016089	0.00401833	9	6	7	7	8	7	1
0.000553637	-0.00050576	0.000369513	0.000260236	0.000437647	-0.000304808	9	6	7	7	8	7	0
0.00105269	-0.000313873	-0.000782658	0.000170289	0.00111866	0.000642536	9	6	7	7	8	7	0
0.0013787	0.000213582	0.00136895	0.00054127	-0.00085974	0.000853813	9	6	7	7	8	7	0
-0.000961163	0.000665583	0.00128756	-0.000472489	0.000331631	-0.00150899	9	6	7	7	8	7	0
-0.000227774	0.000756219	-0.00134256	0.000339636	-0.000222094	0.00101908	9	6	7	7	8	7	0
-0.000516465	-7.83207e-05	-0.000638882	0.000586041	-0.000642203	-0.00014479	9	6	7	7	8	7	0
0.000550131	-9.17032e-05	8.08665e-05	0.000209276	0.000182108	0.000268055	9	6	7	7	8	7	0
-0.000463664	0.000545234	-0.000694153	-0.000145759	-0.000120353	-0.0012463	9	6	7	7	8	7	0
0.000130398	0.00109958	-0.000256918	-0.00047972	-0.000151151	-0.000190896	9	6	7	7	8	7	0
0.000106838	-0.00060217	0.000276964	-0.00261113	0.000386572	-0.0011713	9	6	7	7	8	7	0
-0.000857427	0.000118056	-0.000591062	0.0024062	-0.000308301	0.000414182	9	6	7	7	8	7	0
-0.000375998	-0.000300047	0.000461588	0.00187386	0.00209277	-0.000250152	9	6	7	7	8	7	0
-0.000736818	-0.00166556	0.00113054	0.000806851	-0.000574402	0.000319955	9	6	7	7	8	7	0
-0.000907469	0.000464879	-0.000541038	5.22799e-05	5.03431e-05	0.000314643	9	6	7	7	8	7	0
-0.0014888	1.1192e-05	0.00216063	0.000311499	0.000131952	0.000485319	9	6	7	7	8	7	0
-0.000588152	0.00165646	-7.01741e-05	-3.64289e-05	-0.0004539	-0.00017885	9	6	7	7	8	7	0
0.000707355	-0.000105938	-0.000406802	0.00010912	0.000437157	0.000106808	9	6	7	7	8	7	0
-0.00193358	7.99209e-05	-0.00106334	0.000143416	-0.000112738	-0.00015498	9	6	7	7	8	7	0
-3.63819e-05	0.000300617	6.8332e-05	0.000369303	0.00100106	0.000102058	9	6	7	7	8	7	0
-0.000121338	0.000543246	-5.62838e-05	0.00138703	-0.000109949	-0.00119229	9	6	7	7	8	7	0
0.000194681	0.000454966	0.000331255	0.000358506	-1.83831e-05	-0.000108981	9	6	7	7	8	7	0
0.00028667	-0.00112494	0.000212102	0.000772432	0.000401693	1.15936e-05	9	6	7	7	8	7	0
-0.000506979	0.00124535	1.99562e-05	2.47277e-05	0.000875292	-0.000266074	9	6	7	7	8	7	0
-0.00228878	0.000688333	-0.00150138	-2.91075e-06	0.000488116	0.00358472	9	6	7	7	8	7	0
0.00127931	0.000588957	0.00131506	-0.000383501	0.000517904	0.00138036	9	6	7	7	8	7	0
-0.000731774	-0.00155208	-0.00227747	0.000881739	0.000168495	0.00088719	9	6	7	7	8	7	0
-0.000342545	-0.000110164	0.000120943	0.00109846	0.000686813	0.000773518	9	6	7	7	8	7	0
6.58373e-05	0.00103258	0.000461181	0.000647591	0.00108179	-0.000290586	9	6	7	7	8	7	0
-0.000921749	0.000131577	0.00141241	0.000482329	7.20812e-05	-0.000693259	9	6	7	7	8	7	0
0.000232646	-0.000398502	-0.00024685	-0.00143231	0.000218662	7.09343e-06	9	6	7	7	8	7	0
0.00187941	0.000232855	0.000140328	-0.000733421	0.00054033	-0.000950697	9	6	7	7	8	7	0
9.32903e-05	0.000221557	0.000226606	-4.95888e-05	-0.000376989	0.000730691	9	6	7	7	8	7	0
0.00118569	-0.00265593	0.00133423	0.000762708	0.00173058	-5.03541e-05	9	6	7	7	8	7	0
-0.000401781	-0.000159578	0.00092666	0.00038618	0.000256509	-0.000207155	9	6	7	7	8	7	0
-3.90759e-05	0.00107874	8.98074e-05	-0.000167928	0.000279187	0.00182349	9	6	7	7	8	7	0
3.28828e-05	0.000942101	0.000244607	-0.000369217	-3.97439e-05	-7.5675e-05	9	6	7	7	8	7	0
-3.76936e-05	0.00161296	0.000120327	0.000110996	-0.000330038	-0.000503984	9	6	7	7	8	7	0
-1.59545e-05	0.00118864	0.000766668	8.14935e-05	0.000916875	0.00018866	9	6	7	7	8	7	0
-0.000580319	-0.000340545	0.000866501	0.000180475	0.00109406	-0.00143552	9	6	7	7	8	7	0
-5.75883e-05	-0.000948713	0.000329938	-8.00805e-05	0.000176055	-0.000667947	9	6	7	7	8	7	0
0.00124525	-0.00163345	0.0003937	0.00025007	0.000553365	0.000750515	9	6	7	7	8	7	0
-0.000486534	-0.000759038	-0.00112289	0.000841083	-2.78005e-05	-8.68926e-05	9	6	7	7	8	7	0
4.84397e-05	-0.000864912	0.000156138	0.000373301	0.000446566	0.000200828	9	6	7	7	8	7	0
-0.000682789	0.000142947	0.000184355	0.000739599	0.000765892	-3.004e-05	9	6	7	7	8	7	0
-0.000222202	0.0010596	-1.35455e-05	0.00115739	0.000753849	-0.000381518	9	6	7	7	8	7	0
-0.000201881	0.000769355	0.000506501	0.00172755	-3.79514e-05	0.000127113	9	6	7	7	8	7	0
-0.000257371	0.00142849	-0.000806525	0.00014492	0.000349378	-0.000628929	9	6	7	7	8	7	0
0.000425776	-0.000240016	0.00032485	0.000144969	-0.000333882	0.00184284	9	6	7	7	8	7	0
4.73027e-05	0.00124693	0.000408367	-0.000106173	0.000168117	-3.76506e-05	9	6	7	7	8	7	0
0.000990429	0.00185258	0.00134849	0.00234153	7.9833e-06	0.00297669	9	6	7	7	8	7	0
7.50445e-06	0.000413814	-6.34718e-05	0.000469238	-0.000106405	0.000713488	9	6	7	7	8	7	0
-0.000538687	-8.50291e-06	0.00128414	-0.000179178	-1.57394e-05	0.000508132	9	6	7	7	8	7	0
-0.000281653	0.00036533	0.000114235	0.000291944	-0.000232092	0.000512368	9	6	7	7	8	7	0
0.000486609	0.00254111	-2.21103e-06	-0.000518037	0.000281126	-0.000471945	9	6	7	7	8	7	0
-0.000644863	0.000735576	0.000598412	0.000321365	0.000189563	-0.000238259	9	6	7	7	8	7	0
-6.42684e-05	-2.08772e-05	-0.000354381	0.000441007	0.000325164	-0.000179626	9	6	7	7	8	7	0
0.00067066	4.68974e-05	0.000521533	-0.000743327	0.000655295	0.00116571	9	6	7	7	8	7	0
-0.000218078	0.0006387	0.000872779	-0.000250947	-0.000399651	1.84654e-06	9	6	7	7	8	7	0
-0.00149991	0.00015438	-1.06669e-05	0.00280174	0.000507127	0.00166181	9	6	7	7	8	7	0
0.00093161	0.000187775	-0.00244721	0.000178161	-0.000236085	0.00040971	9	6	7	7	8	7	0
0.000523149	0.000746625	-0.000708454	-0.000105116	-0.000226553	-0.000704371	9	6	7	7	8	7	0
-0.000383808	0.00022497	0.00143437	-0.000639019	-0.000344236	-5.28866e-05	9	6	7	7	8	7	0
-0.000161863	0.000475089	0.000194954	0.000321227	-0.00140228	6.31511e-05	9	6	7	7	8	7	0
0.000753066	-0.00143665	1.1715e-06	0.000961258	-6.59772e-05	-0.000333203	9	6	7	7	8	7	0
-0.00364231	0.00101942	-0.000367331	0.000213964	-0.00040429	-0.00139109	9	6	7	7	8	7	0
0.000187581	0.000499627	-8.19328e-05	0.000481278	-0.000404329	-0.000213115	9	6	7	7	8	7	0
0.000622799	0.00129182	-8.77642e-05	9.786e-06	-0.000192932	-0.000152872	9	6	7	7	8	7	0
0.00191847	0.00109814	0.000124561	-0.000347842	0.000892535	-0.000280564	9	6	7	7	8	7	0
-8.06924e-05	0.00179139	-0.00029397	-0.000421552	-0.000240081	0.00106538	9	6	7	7	8	7	0
9.73294e-05	0.000399584	-0.000464201	-8.46468e-05	-0.000160176	0.000789212	9	6	7	7	8	7	0
-0.000399507	-0.00132763	0.000308369	0.00155577	0.00213935	0.000255012	9	6	7	7	8	7	0
8.4417e-05	0.00109437	-0.000360962	0.000301166	-0.000536924	-0.000103219	9	6	7	7	8	7	0
-0.000257014	-0.000754729	0.000258885	-0.000212581	0.00104961	0.000548906	9	6	7	7	8	7	0
7.00128e-05	6.76511e-05	0.000288206	-0.0003806	0.000665395	0.000144023	9	6	7	7	8	7	0
4.00812e-05	0.0046066	0.000981588	7.84951e-05	0.000253231	-0.00141569	9	6	7	7	8	7	0
-0.000163595	2.98596e-05	0.00100915	-0.000272694	-5.81551e-05	-0.00081016	9	6	7	7	8	7	0
0.000265776	0.000404401	-4.03171e-06	9.00097e-05	0.000306203	0.000109674	9	6	7	7	8	7	0
-0.00089096	0.000476323	2.56283e-06	0.000548962	0.000438166	0.000907865	9	6	7	7	8	7	0
-0.000662636	0.00106755	-0.00106293	0.000519507	0.00156645	0.000178801	9	6	7	7	8	7	0
-0.000883884	-0.00068461	8.37011e-05	8.8047e-05	0.00137092	-0.00154906	9	6	7	7	8	7	0
-0.000251349	0.000240347	-0.000871598	-0.000120971	0.000246651	-6.67213e-05	9	6	7	7	8	7	0
-6.38395e-05	0.000656341	0.00139428	0.000461857	8.30996e-05	0.000165348	9	6	7	7	8	7	0
-0.000122063	-3.74627e-05	0.00183094	-1.71777e-05	-0.00158698	-7.05628e-05	9	6	7	7	8	7	0
0.000319759	0.000614401	-0.000512561	0.000391349	-6.43744e-05	-0.00133108	9	6	7	7	8	7	0
0.000352396	-0.000437737	-0.000101317	-0.000460653	0.000385284	-0.000800316	9	6	7	7	8	7	0
0.00112427	0.00383131	-0.000527108	0.00317229	-0.000340197	-0.000263346	9	6	7	7	8	7	0
0.00186048	0.00039921	-0.000277494	0.0018338	0.00204951	-6.73208e-05	9	6	7	7	8	7	0
0.000252519	-0.000924824	-0.000789847	-0.000602561	0.000836361	0.00029012	9	6	7	7	8	7	0
0.000926484	0.000281762	0.000636502	0.000934727	0.00287625	0.0020844	9	6	7	7	8	7	0
0.000171933	-0.0018355	0.000176934	-5.56836e-05	0.000372638	-1.44007e-05	9	6	7	7	8	7	0
-0.00159453	-3.73422e-05	0.000211267	0.000490925	0.000121239	-0.00111448	9	6	7	7	8	7	0
0.00104205	-0.00197931	0.00121468	0.000658159	-0.000577047	-0.000574627	9	6	7	7	8	7	0
-0.000153114	0.000269538	-0.000844962	3.03081e-05	-8.59261e-05	0.000917148	9	6	7	7	8	7	0
-0.000443616	-2.74657e-05	0.00103221	-0.00028883	0.00162151	-0.000116613	9	6	7	7	8	7	0
0.000183599	-0.000635729	-3.75317e-05	0.000422776	0.000282814	0.000406795	9	6	7	7	8	7	0
-0.000490183	0.000364127	0.00145707	4.72838e-05	-0.000479173	0.000430107	9	6	7	7	8	7	0
-0.000284674	-0.000596071	-0.000554107	-0.000647489	0.00066945	6.35923e-05	9	6	7	7	8	7	0
0.000523576	0.00189216	0.000733142	1.1247e-05	0.00124877	-0.000783672	9	6	7	7	8	7	0
0.000116303	0.000557615	-0.00136077	0.000542023	3.92544e-05	-0.000484551	9	6	7	7	8	7	0
4.87509e-06	0.00257505	0.000475567	-0.000269544	7.61972e-05	4.58241e-05	9	6	7	7	8	7	0
0.00048178	0.00130394	-0.000562878	-2.45459e-05	-0.000453661	-0.000258279	9	6	7	7	8	7	0
0.00161909	-0.0014074	0.00129521	0.000681476	-0.000223095	0.00144861	9	6	7	7	8	7	0
0.000129204	-0.000284707	-0.000139649	0.000191221	-0.000347267	-0.0010679	9	6	7	7	8	7	0
-0.000766923	-0.000246479	-0.000207068	8.25386e-05	-0.000236651	-0.000448768	9	6	7	7	8	7	0
-0.000753456	0.000446806	0.00205577	-0.000142162	0.000470403	0.000669028	9	6	7	7	8	7	0
0.000449182	0.000530064	-0.000424894	0.000623136	0.000369668	0.000529264	9	6	7	7	8	7	0
0.00196624	0.000824329	0.00041294	9.72641e-05	0.000507435	-0.000425971	9	6	7	7	8	7	0
0.000978109	0.000816872	0.000316401	-0.000872347	-0.000372193	-0.00137786	9	6	7	7	8	7	0
-0.000435549	-0.000550408	0.00100514	0.000305546	0.00105518	-0.000262371	9	6	7	7	8	7	0
-0.000336485	-0.00123897	0.00128094	-0.000400878	-0.000273499	0.000646785	9	6	7	7	8	7	0
0.000275298	0.00137927	-0.00047305	0.000714622	-0.00209497	-0.000306538	9	6	7	7	8	7	0
-0.00100855	0.00326454	0.000539239	-0.000523031	-0.000501242	-0.000232695	9	6	7	7	8	7	0
0.00100376	-0.00112694	0.00155661	-0.00113791	-0.000575468	-0.00037448	9	6	7	7	8	7	0
-0.00258975	-0.000364796	-0.000224232	-0.000483991	0.000205879	-9.44238e-05	9	6	7	7	8	7	0
0.000388771	-0.00462811	-8.19942e-05	-0.000374444	-0.000268539	0.000721966	9	6	7	7	8	7	0
6.01427e-05	-0.00359523	-0.000281987	0.000537701	-0.00117595	-0.000648979	9	6	7	7	8	7	0
0.000791972	-0.000514593	0.000772907	0.000268481	-5.26553e-05	0.00147336	9	6	7	7	8	7	0
-0.000379592	0.000240183	-0.000766281	0.000450491	-9.352e-05	-0.000375823	9	6	7	7	8	7	0
-0.000103356	0.000635139	-0.0002905	0.000214747	0.00115677	0.000653775	9	6	7	7	8	7	0
-0.000599352	5.5287e-05	-0.00151109	0.000475854	0.00103663	0.000551614	9	6	7	7	8	7	0
0.000863321	-0.000364276	-9.23075e-05	-0.000137775	0.000600308	-0.000318339	9	6	7	7	8	7	0
0.00114957	0.000911958	-0.000396549	2.11395e-05	-0.000739608	0.00208768	9	6	7	7	8	7	0
0.000197787	0.000983226	0.000746999	0.000888499	0.00154749	-1.94412e-06	9	6	7	7	8	7	0
-0.00189952	0.000570615	-0.00164162	-0.00059213	-0.00154975	0.000451428	9	6	7	7	8	7	0
-0.000139967	0.000987637	0.000202744	-0.00110357	0.000159178	6.91799e-05	9	6	7	7	8	7	0
-0.00069488	0.000501216	0.000484467	0.000975814	-0.000265575	-0.000139203	9	6	7	7	8	7	0
-0.00038818	-0.000177098	0.000507749	-0.000697844	-0.000466412	0.000986466	9	6	7	7	8	7	0
0.00111342	-0.000313925	-0.00089399	0.00125012	-0.000818829	-9.22523e-06	9	6	7	7	8	7	0
0.00145515	-0.0015496	0.00016591	-5.58053e-05	-9.7357e-05	0.00118913	9	6	7	7	8	7	0
0.000193557	0.00025938	-0.0018335	0.000670889	-0.000126004	-0.000520532	9	6	7	7	8	7	0
0.0014756	-0.000762939	0.000657371	0.00135315	-0.000295	8.79472e-05	9	6	7	7	8	7	0
-0.000925352	0.000182647	0.00067553	-7.75943e-05	-6.0055e-05	0.00011072	9	6	7	7	8	7	0
0.000507735	0.000589488	-0.000166993	-0.000404761	0.000445466	-0.000203712	9	6	7	7	8	7	0
-0.000382376	0.00107309	0.00102948	0.00145499	-0.000169975	0.00055338	9	6	7	7	8	7	0
-0.000549091	-0.00277689	0.000597731	0.000160368	-0.000137533	0.00015189	9	6	7	7	8	7	0
-0.000138926	0.00146903	0.00123383	-8.95053e-05	1.47973e-05	0.00100431	9	6	7	7	8	7	0
0.000211259	-0.00116232	-0.000116726	0.000809108	0.000544173	-0.000156605	9	6	7	7	8	7	0
-0.00102949	0.00153256	3.91544e-05	-0.00014146	0.000865964	0.00272239	9	6	7	7	8	7	0
3.95025e-05	-0.000611159	-0.000567019	0.00108222	9.06478e-05	-0.000729988	9	6	7	7	8	7	0
0.00151704	0.00046854	-0.000586833	-0.000108969	-0.00099017	0.000910734	9	6	7	7	8	7	0
-0.00131324	0.000399033	-0.00114776	-0.000232365	-0.000184344	0.000635447	9	6	7	7	8	7	0
-0.000364142	0.000149654	0.00076351	0.00165985	0.000509592	0.00135063	9	6	7	7	8	7	0
0.00107783	-0.000862005	-0.000257168	-0.000626987	-0.00026093	-0.000427934	9	6	7	7	8	7	0
0.000598536	6.0815e-05	0.000558389	-0.000257594	-3.41498e-05	-0.000241188	9	6	7	7	8	7	0
2.60375e-05	-0.000224244	-0.000459859	0.000840715	4.53222e-05	0.000486664	9	6	7	7	8	7	0
-0.000596454	-0.00250801	0.000261727	0.00294098	-0.000754217	0.0011481	9	6	7	7	8	7	0
0.000395374	-0.000836453	-0.00121874	0.000158962	0.00291305	-0.000263794	9	6	7	7	8	7	0
-0.000331314	0.000409102	-0.00162804	0.00120066	-0.000497846	0.00321756	9	6	7	7	8	7	0
-0.00107655	-0.000940352	5.17212e-05	0.000328696	0.000176329	0.00212473	9	6	7	7	8	7	0
0.000195059	-0.000655463	0.000524712	-0.000391212	0.000599416	-7.08136e-05	9	6	7	7	8	7	0
0.00183346	-0.00132212	0.0017051	-0.000665511	-0.000204397	-0.000354791	9	6	7	7	8	7	0
0.00085842	-0.000383496	0.000323717	-1.25617e-05	0.000248817	0.00113192	9	6	7	7	8	7	0
0.000764717	0.00140378	0.000839664	-0.00149215	-0.00113589	-0.000306595	9	6	7	7	8	7	0
0.00087054	-0.000496796	-0.000332954	-0.000887182	-0.000237853	0.000329731	9	6	7	7	8	7	0
-0.00116714	0.000235011	-0.00117712	0.00172913	0.00032291	-0.00169018	9	6	7	7	8	7	0
0.000168304	-4.91131e-05	-9.61651e-05	0.00136772	0.000345027	5.66824e-05	9	6	7	7	8	7	0
-0.000328247	0.000771409	3.44654e-05	0.00117122	-0.000277294	-0.000130981	9	6	7	7	8	7	0
-0.000307536	-0.00350521	0.00148952	0.000212489	-0.000342986	-0.000182233	9	6	7	7	8	7	0
-0.000385851	-0.000717583	0.000639465	-0.000303044	-0.000164411	-0.000333494	9	6	7	7	8	7	0
-0.000703508	-3.94113e-05	-0.000911595	0.000177007	0.000624093	0.00308767	9	6	7	7	8	7	0
-0.000493329	-0.000992942	-0.000462375	-0.000455009	0.000897795	-0.000151526	9	6	7	7	8	7	0
7.3797e-05	-0.000366889	0.00018728	0.000679606	0.00271793	-0.000223133	9	6	7	7	8	7	0
0.00592624	-1.64061e-05	-0.000508571	0.000188236	-0.000359835	6.27803e-07	9	6	7	7	8	7	0
-0.000589706	-0.000181365	-0.000477519	0.000171425	-2.34826e-05	-5.22591e-05	9	6	7	7	8	7	0
-0.000852867	0.000336274	0.000811638	0.000623814	-0.000491754	-0.000692025	9	6	7	7	8	7	0
0.00138892	-0.00016923	0.000505881	-0.000786614	0.000204546	0.000240816	9	6	7	7	8	7	0
0.000788561	-0.000555665	4.42146e-05	0.00059131	0.000861232	0.000164203	9	6	7	7	8	7	0
0.000508551	0.0011151	0.000577448	6.6489e-05	0.000758285	0.000334958	9	6	7	7	8	7	0
-0.000900616	0.00409443	-0.000582412	-6.19512e-05	-0.0012344	-9.19765e-05	9	6	7	7	8	7	0
-0.000767007	-0.0028102	-0.000693844	-2.91647e-05	-0.000162958	0.000416962	9	6	7	7	8	7	0
0.00137893	0.000138081	-5.4929e-05	0.00261712	-0.00127337	-9.74217e-06	9	6	7	7	8	7	0
-0.00223823	0.000864016	-0.000415382	-0.000207353	0.00268184	-8.88572e-05	9	6	7	7	8	7	0
-8.83208e-05	-0.000142876	0.00139745	-0.00080708	0.000706648	0.00165562	9	6	7	7	8	7	0
0.000455649	7.07868e-05	0.000798821	0.000436937	-0.000173908	0.000648952	9	6	7	7	8	7	0
-3.39386e-05	0.000331452	-0.000341584	0.000365497	-7.30989e-05	0.00167586	9	6	7	7	8	7	0
-0.000991994	-0.000438135	-0.00081264	0.000920038	-0.000850113	0.00131338	9	6	7	7	8	7	0
-0.000386775	0.0012537	0.00250917	-2.81301e-05	0.000152779	9.1899e-05	9	6	7	7	8	7	0
0.000697569	0.00063073	-0.000113306	0.00068759	-0.000676607	0.000419399	9	6	7	7	8	7	0
-0.000138692	-0.000889987	0.000124763	0.00129515	0.00130451	-6.37846e-05	9	6	7	7	8	7	0
-0.000335303	4.13811e-05	-0.000436969	0.000499218	0.000336704	0.00168952	9	6	7	7	8	7	0
0.000102048	0.00014307	-0.000824932	0.000184881	0.000290468	0.00277207	9	6	7	7	8	7	0
0.000346183	0.00194825	0.000922868	0.000645456	0.00073453	-0.000523191	9	6	7	7	8	7	0
0.000542003	0.000366388	-0.000578135	0.00157823	-6.43651e-05	0.000500392	9	6	7	7	8	7	0
-0.00137689	-0.00333516	-0.00115608	0.00114009	-0.000577622	-0.000881678	9	6	7	7	8	7	0
0.000284315	0.000592264	-0.00012141	-0.000219194	-0.00063785	0.000686108	9	6	7	7	8	7	0
0.000441341	0.00127154	0.000157731	-8.55711e-05	0.000551699	0.000619013	9	6	7	7	8	7	0
0.000818371	-0.00410462	-0.000425708	3.0443e-05	-0.000117495	1.30248e-05	9	6	7	7	8	7	0
4.20155e-05	-0.000147855	-2.11231e-05	-0.00237826	-9.67978e-05	-1.33467e-05	9	6	7	7	8	7	0
0.000141195	0.000257141	0.000163918	-0.000138499	6.32025e-06	-0.000614764	9	6	7	7	8	7	0
-0.000149589	-0.0021478	0.000223827	0.000618051	-0.000330895	-0.000118549	9	6	7	7	8	7	0
0.000221824	0.00100613	-0.000877078	0.000901081	5.27648e-05	-0.00130239	9	6	7	7	8	7	0
-0.00215952	-0.0010684	-0.000216779	-0.00016827	1.87697e-05	0.000432654	9	6	7	7	8	7	0
0.000715955	-0.000526298	-0.00165819	0.000168618	5.10464e-05	3.21353e-05	9	6	7	7	8	7	0
-0.000283347	0.000231818	-0.00208476	0.000850727	-0.000815993	6.19022e-05	9	6	7	7	8	7	0
0.000140055	-0.0016145	0.000721421	-0.000160232	-0.000534527	-0.000345948	9	6	7	7	8	7	0
-0.00052487	-0.000564126	-0.000331179	0.000954539	-0.000484333	0.000195592	9	6	7	7	8	7	0
-0.000531064	-5.85224e-06	-0.000144896	0.000742047	-0.000291953	0.000690811	9	6	7	7	8	7	0
0.000377102	-0.000467188	0.000169405	-0.000642226	0.000459372	-0.00022831	9	6	7	7	8	7	0
0.000173163	0.00115767	-0.00127993	0.000368954	3.03646e-06	-0.000109061	9	6	7	7	8	7	0
-2.87837e-05	-0.000574173	-0.00188484	-2.77176e-05	-0.000173596	4.70005e-05	9	6	7	7	8	7	0
-0.000309776	-0.000649006	0.000973918	9.29371e-05	0.000146193	-0.000193284	9	6	7	7	8	7	0
-0.000447482	0.000872793	0.00019136	-0.000197784	0.000309636	0.000352255	9	6	7	7	8	7	0
-0.00107519	0.00157707	-0.00023056	-2.54956e-05	-0.000214427	-0.000312655	9	6	7	7	8	7	0
0.00111447	-5.05127e-05	0.00144572	0.000678096	0.0010801	-0.000218479	9	6	7	7	8	7	0
5.57377e-05	0.000424736	5.14674e-05	0.00064371	0.00185096	-0.000460551	9	6	7	7	8	7	0
0.000750995	0.000410008	2.02775e-05	0.00314636	0.00424627	-7.95306e-05	9	6	7	7	8	7	0
-0.000274504	0.00123823	-0.00037281	6.0428e-05	0.000175278	0.00211071	9	6	7	7	8	7	0
7.49452e-05	-0.00217858	0.00052056	-0.000200504	0.000568711	0.000409021	9	6	7	7	8	7	0
0.000692182	-0.000215634	-0.00139256	-5.69742e-05	0.000729798	0.00272614	9	6	7	7	8	7	0
0.000143078	-0.000618252	-0.000894927	9.86712e-05	0.000822523	-0.000296154	9	6	7	7	8	7	0
-0.000541623	-0.000410752	9.76013e-05	0.00324419	-3.24237e-05	-0.000416849	9	6	7	7	8	7	0
0.000249871	-0.00119972	0.00179745	0.000255891	-0.000313139	0.000387764	9	6	7	7	8	7	0
-0.00115029	0.000112421	8.93087e-05	0.000437645	9.32613e-06	0.000185447	9	6	7	7	8	7	0
0.000142482	0.000275397	-0.000168444	0.00111573	0.000908068	-0.000861014	9	6	7	7	8	7	0
0.00137188	-1.2152e-05	0.000474281	-0.00029008	-5.40915e-05	0.000360286	9	6	7	7	8	7	0
0.000277974	-0.00134113	0.00164165	0.00142342	-0.00104034	-0.00137851	9	6	7	7	8	7	0
0.000981245	0.00526368	0.00156054	0.000156818	0.000255066	0.000385215	9	6	7	7	8	7	0
-0.0016018	-0.00034859	-0.000329832	-0.000154535	0.00096453	-0.000154079	9	6	7	7	8	7	0
0.000154131	-0.000660876	0.000888924	0.00085095	-0.000202407	-3.73453e-06	9	6	7	7	8	7	0
-0.000236365	0.000803027	-0.000963969	0.000227306	0.000277777	0.000335807	9	6	7	7	8	7	0
-0.00236249	3.14429e-05	0.000455153	-0.000117035	0.000921856	-0.000219921	9	6	7	7	8	7	0
-0.000428046	0.000542162	0.0013825	-0.000633375	-0.000469251	0.000704093	9	6	7	7	8	7	0
-0.000197115	0.00100751	0.000280119	0.000733773	0.00130308	0.0011694	9	6	7	7	8	7	0
0.00128314	-3.40991e-07	0.000940313	0.000369634	0.00154327	-0.000335782	9	6	7	7	8	7	0
8.5599e-05	4.0348e-05	0.000556899	0.000506998	-1.1298e-05	0.00242363	9	6	7	7	8	7	0
-0.000746429	0.00163497	-0.00040235	-0.000239605	0.000328879	0.000801365	9	6	7	7	8	7	0
-0.000923104	-0.00108932	-0.00318145	-0.000182957	0.000189644	-0.000423309	9	6	7	7	8	7	0
-0.000199619	0.00128714	-0.00102041	0.000674151	-0.000352643	-0.000605461	9	6	7	7	8	7	0
-0.000137143	0.00211352	-4.54214e-05	2.14991e-05	4.5391e-06	-0.00105953	9	6	7	7	8	7	0
-6.23774e-05	0.000236917	-0.0013572	0.00152742	0.000416332	0.000945804	9	6	7	7	8	7	0
0.00115381	-1.20605e-05	8.48908e-05	0.00115118	-0.000622774	0.00181502	9	6	7	7	8	7	0
0.00187038	-0.000308514	-0.000898137	0.000946664	-0.000377951	0.00124071	9	6	7	7	8	7	0
0.00032714	0.000983759	0.00135472	-0.000352504	0.000301698	0.000940825	9	6	7	7	8	7	0
2.59076e-05	-0.000429747	0.000331641	0.00163665	0.00211451	-0.000617564	9	6	7	7	8	7	0
0.000146647	-0.00177416	0.00093947	0.000402064	0.000211288	-6.49896e-05	9	6	7	7	8	7	0
0.000302838	-0.00104953	-0.000698606	-0.000563281	0.00235729	-0.000369347	9	6	7	7	8	7	0
0.000844136	0.00319237	0.00107739	0.000641204	0.000123274	-0.000353814	9	6	7	7	8	7	0
0.000236802	-0.0005069	-0.000343501	-0.000579583	0.000252498	-0.00060642	9	6	7	7	8	7	0
-0.00027787	-0.000969793	0.000790696	0.000145892	0.000621544	0.000846198	9	6	7	7	8	7	0
0.00105476	-9.85619e-05	0.000937244	0.0013317	-0.000360912	-0.000100872	9	6	7	7	8	7	0
0.000859401	-3.25961e-05	0.000417597	-0.000479023	-0.000252164	-0.000891174	9	6	7	7	8	7	0
-0.00103873	-3.24724e-05	-8.35539e-05	-0.000374751	-0.000236355	0.00114741	9	6	7	7	8	7	0
0.00073627	-0.000166364	-0.00112426	0.000428754	0.00414957	-0.000302348	9	6	7	7	8	7	0
-7.28949e-05	0.000366187	-0.00177737	-0.00110666	0.000472179	8.14264e-05	9	6	7	7	8	7	0
0.000138736	0.00165552	0.000321709	0.000189716	-0.000627192	-0.0010452	9	6	7	7	8	7	0
0.00176801	0.000744534	0.00179294	0.000113357	0.000519448	-0.000150059	9	6	7	7	8	7	0
-0.00022599	0.000513807	0.000169253	0.000222362	-0.000249259	5.53381e-06	9	6	7	7	8	7	0
-0.000538767	-0.0001001	-0.000687322	-4.25851e-05	0.000913182	0.000997865	9	6	7	7	8	7	0
-0.00129733	-0.00196758	-0.00107594	0.00148035	-0.000172142	0.000314286	9	6	7	7	8	7	0
-0.000768266	0.000380524	0.000588219	-0.00052354	0.00024878	-3.0535e-05	9	6	7	7	8	7	0
-0.000925836	0.000212358	0.000279959	-0.000242305	-0.000176384	-0.000371963	9	6	7	7	8	7	0
-0.000694278	0.000773693	0.000653166	-6.44807e-05	0.000423075	0.00038825	9	6	7	7	8	7	0
-0.000456783	-0.00179612	-0.000570235	-0.000181939	-0.00108766	-0.000459268	9	6	7	7	8	7	0
-0.00011068	0.00262098	0.000637545	0.00118999	0.000182309	0.000345241	9	6	7	7	8	7	0
-0.000682329	0.0013763	0.000623553	-0.00127248	0.000454801	0.000274465	9	6	7	7	8	7	0
6.19515e-05	-0.00287776	-0.000144805	0.000334994	-0.000319948	-0.0022446	9	6	7	7	8	7	0
-0.000738625	-0.0013604	1.24415e-05	4.32296e-05	0.00313167	-0.000844761	9	6	7	7	8	7	0
-0.000653752	0.00027287	-0.000312069	-0.000122785	-0.000112766	-0.000479075	9	6	7	7	8	7	0
2.26005e-05	0.000179777	0.00119293	-0.000160231	-0.000883795	-0.000789331	9	6	7	7	8	7	0
-0.000691492	-0.0013258	0.00064538	-0.000713498	-0.000110323	0.000603322	9	6	7	7	8	7	0
0.000244306	0.00201018	-0.000520443	0.00100752	0.000302054	-6.71703e-05	9	6	7	7	8	7	0
-0.000455671	9.80128e-05	-0.000688101	0.000324404	7.75393e-05	-0.000384948	9	6	7	7	8	7	0
-0.000590391	-0.00167574	0.000803685	-2.64529e-05	-0.000205828	0.00490626	9	6	7	7	8	7	0
0.000149227	0.00184439	-0.000730911	8.57655e-05	-0.000207893	0.000553613	9	6	7	7	8	7	0
0.000561938	0.00327902	0.000421698	0.000174476	2.58222e-06	-0.00113329	9	6	7	7	8	7	0
-8.53215e-05	-0.000669011	0.000322106	-0.000377143	0.000135556	0.00153484	9	6	7	7	8	7	0
6.97405e-05	-0.000395428	-0.000289643	-0.000364966	0.000325295	-0.00125442	9	6	7	7	8	7	0
-0.000501939	-0.000125729	0.00010185	0.000367808	-2.17408e-05	0.000108783	9	6	7	7	8	7	0
0.00072735	-0.000935304	0.00112759	-0.00122372	-0.000242856	-0.000493202	9	6	7	7	8	7	0
0.000533754	0.000231451	0.00127012	0.00099992	0.000276706	-0.00079618	9	6	7	7	8	7	0
0.000374986	0.000225853	3.38974e-05	-8.6118e-05	0.000432394	-0.000127474	9	6	7	7	8	7	0
0.000481231	-0.000803606	-0.000298007	-0.000231271	-0.00115743	-5.25948e-05	9	6	7	7	8	7	0
-9.05404e-05	-0.00132432	0.000170981	-0.000148635	-0.000839759	6.73062e-05	9	6	7	7	8	7	0
-1.22496e-05	-7.42365e-05	0.000136005	-2.80107e-05	0.000109415	-0.000278354	9	6	7	7	8	7	0
-0.00030441	0.00220662	-0.000545042	0.000840296	-0.00118523	0.00092413	9	6	7	7	8	7	0
-0.000680075	0.000230328	0.000571311	-0.000609808	0.00210544	-0.00270426	9	6	7	7	8	7	0
-0.000111555	-0.002003	0.00148097	0.000774296	0.000910576	9.15483e-06	9	6	7	7	8	7	0
-0.00156273	0.000885668	0.000232856	0.000861526	-0.00275917	0.000892358	9	6	7	7	8	7	0
7.83123e-05	0.00020112	-0.00108009	4.55505e-05	0.00209507	-0.000308228	9	6	7	7	8	7	0
0.000108415	-0.00127723	3.50732e-05	0.000749573	0.000450115	0.000234214	9	6	7	7	8	7	0
-0.0001103	-0.000602942	0.00161885	-2.47394e-05	0.0017173	-0.000225999	9	6	7	7	8	7	0
0.00117286	0.001422	-0.000578457	-0.000335491	0.00089993	-0.000117933	9	6	7	7	8	7	0
-0.00148132	0.00105216	-0.000444933	-0.000373852	-0.000306922	-6.06357e-05	9	6	7	7	8	7	0
-0.000514536	0.000818738	-0.0007119	0.000329069	0.00070927	0.000493033	9	6	7	7	8	7	0
-0.000504197	0.000145498	3.00253e-05	-6.44113e-05	0.00542772	0.00031951	9	6	7	7	8	7	0
0.000678512	-0.00102036	0.00163843	-4.30525e-05	0.000361887	0.000166344	9	6	7	7	8	7	0
0.000303115	0.000873458	0.000857933	-0.000206368	0.00148686	-0.000227469	9	6	7	7	8	7	0
0.000526088	-0.00230033	-0.000389318	0.000446316	-0.000562924	0.00120456	9	6	7	7	8	7	0
-0.000181051	-0.00017335	0.00101897	0.00092669	0.000584225	-0.000664311	9	6	7	7	8	7	0
-0.00187489	0.000166028	0.00089864	-0.000461209	0.000137929	-0.00068728	9	6	7	7	8	7	0
-0.000920214	-0.00139787	0.00105357	0.000296895	0.000829716	-0.000345712	9	6	7	7	8	7	0
0.000332904	0.000114908	-0.000222866	0.000583878	-0.000564102	-0.000929617	9	6	7	7	8	7	0
9.09243e-06	0.000272995	-0.000365311	0.000395965	0.000698854	-0.000344737	9	6	7	7	8	7	0
0.000648401	1.71094e-05	0.000512377	0.000291527	0.000239752	0.00191393	9	6	7	7	8	7	0
0.00011167	0.000338638	0.000116455	-0.000641245	0.00138897	0.000268186	9	6	7	7	8	7	0
8.18144e-05	5.20282e-06	1.38992e-05	0.000926727	0.000121239	0.000727303	9	6	7	7	8	7	0
0.000446998	0.000250291	0.000408866	6.13077e-05	-0.000376844	0.000116893	9	6	7	7	8	7	0
-0.000529449	-0.000417445	0.000752713	0.000696823	0.000741879	-0.000241513	9	6	7	7	8	7	0
-0.000354615	0.000859855	0.000169973	-0.000857512	0.000177008	0.00225902	9	6	7	7	8	7	0
-0.00071045	0.000610482	-0.000350474	-0.00109334	-0.00152217	0.000513097	9	6	7	7	8	7	0
0.00119954	0.000547689	0.000915926	8.36063e-05	-0.000645138	0.00105748	9	6	7	7	8	7	0
-0.000167435	-0.000588025	-0.000412486	0.00106562	-0.000330897	-0.000528397	9	6	7	7	8	7	0
0.000328478	-0.00125548	-0.000374645	0.000544953	1.51133e-05	0.000887921	9	6	7	7	8	7	0
-0.000340105	0.000471081	2.36459e-05	4.84016e-05	2.16545e-06	-0.000939334	9	6	7	7	8	7	0
0.000272984	-0.000578741	-0.000404951	0.000475353	0.000130865	0.00016106	9	6	7	7	8	7	0
0.00270303	0.00063476	0.000830338	0.000205982	0.00102448	0.000440573	9	6	7	7	8	7	0
0.00144869	0.000791411	-8.34075e-05	0.00147754	0.00084685	-0.000543421	9	6	7	7	8	7	0
0.000660904	-0.000715867	-0.000169082	0.00157079	0.00058377	0.000650808	9	6	7	7	8	7	0
0.000233239	-2.15688e-05	-7.66655e-06	0.00200813	0.000134084	-0.000233273	9	6	7	7	8	7	0
-0.000143277	-0.000542245	0.000387294	0.000585709	0.00267397	0.000114301	9	6	7	7	8	7	0
-0.000192945	0.0013658	-0.00259271	-0.000175846	0.000181309	-0.000139727	9	6	7	7	8	7	0
-0.000320461	0.00145807	-0.000383976	0.000678979	0.000279297	-0.000368931	9	6	7	7	8	7	0
-0.000502141	-0.000915102	0.000749128	0.00228235	0.000145513	-0.000133858	9	6	7	7	8	7	0
-0.000706841	0.00163512	-0.000931786	-0.000385178	0.00203545	0.00122852	9	6	7	7	8	7	0
0.000416469	0.00175101	-0.00195573	0.000148916	0.000375915	-0.000462014	9	6	7	7	8	7	0
0.000169056	-5.07201e-05	0.000279937	0.000152901	0.00078231	-0.000663487	9	6	7	7	8	7	0
0.000288748	0.00100023	0.000594719	-0.000373343	0.00069736	0.00104125	9	6	7	7	8	7	0
-0.000403675	-0.001705	-0.0004658	2.52185e-05	0.00173575	0.000351181	9	6	7	7	8	7	0
0.000373994	-0.00191193	-0.000710602	0.000167066	-0.000105109	0.00140092	9	6	7	7	8	7	0
0.000262099	0.000990265	-5.58737e-05	-0.000838878	-0.000373616	-4.22718e-05	9	6	7	7	8	7	0
0.00242763	-0.000536596	-0.00023875	-1.17184e-05	-0.000823485	-0.00108504	9	6	7	7	8	7	0
-0.000575973	0.00033597	-0.00151037	0.000667348	-0.000307437	-5.11651e-05	9	6	7	7	8	7	0
0.00098008	0.000168577	-0.000233534	0.000313668	0.000975926	-1.61698e-05	9	6	7	7	8	7	0
-0.000334318	2.53072e-06	0.000136723	0.000707657	0.00127731	0.00168846	9	6	7	7	8	7	0
0.000186663	-0.000702864	0.000359617	2.09458e-05	0.000540245	-0.000484371	9	6	7	7	8	7	0
0.00260084	-0.000108378	0.0013985	0.000253129	0.0016996	0.000121288	9	6	7	7	8	7	0
0.000112139	0.000115644	-0.000796563	0.000353322	0.000574618	0.00275489	9	6	7	7	8	7	0
-0.00106509	-0.000977112	-6.51892e-05	0.00288252	0.000200753	0.000104174	9	6	7	7	8	7	0
-0.000723069	-0.00112466	0.000398715	7.06944e-05	0.00138625	-4.47628e-05	9	6	7	7	8	7	0
0.000245264	0.000440368	8.14068e-05	-0.00036894	-0.000329211	0.000866296	9	6	7	7	8	7	0
1.18666e-05	-0.00118195	-6.85107e-05	-0.000921153	0.000453839	-0.00123984	9	6	7	7	8	7	0
-0.000142178	-0.000336275	9.53297e-05	-0.000194204	0.000666647	-0.000870734	9	6	7	7	8	7	0
-0.000403734	0.000213357	-0.000348679	0.000373839	-0.000289576	0.000706995	9	6	7	7	8	7	0
0.000753511	0.00206261	-0.000179806	-0.000446529	0.00130808	-4.7319e-05	9	6	7	7	8	7	0
-0.000296957	0.00107349	0.000517006	5.81722e-05	0.000119439	0.000378311	9	6	7	7	8	7	0
0.00128844	0.00144764	-0.00097392	0.00118678	0.000670088	-0.000186561	9	6	7	7	8	7	0
-0.000877821	0.000988731	0.00162317	-6.01419e-05	0.000615689	-0.000693938	9	6	7	7	8	7	0
0.0022395	0.000178001	-4.90713e-05	-4.52343e-05	0.000468505	-0.000594028	9	6	7	7	8	7	0
-0.000672543	0.000609926	0.00238572	-0.000832929	-0.000462045	2.22763e-05	9	6	7	7	8	7	0
-6.93068e-05	-0.00089339	0.00027946	0.00180505	0.000677666	0.000546661	9	6	7	7	8	7	0
0.000449807	0.000844211	0.000122486	-0.00089223	0.00176004	0.000443626	9	6	7	7	8	7	0
0.00170969	-0.00122724	-0.000250353	0.00050488	-4.82246e-05	0.00037642	9	6	7	7	8	7	0
0.000607611	-5.09156e-05	0.000146658	0.000486305	-0.000138449	-0.000197307	9	6	7	7	8	7	0
0.000491779	-0.00154161	0.000982412	-0.000248888	-2.83968e-05	-0.000184991	9	6	7	7	8	7	0
-0.00108983	-0.00182666	-0.000216419	0.00101751	-8.0424e-05	0.00081209	9	6	7	7	8	7	0
-9.43382e-05	-0.000622218	0.00139314	-0.000190989	-0.00210531	0.00108492	9	6	7	7	8	7	0
8.663e-05	-0.00059242	-0.000182611	0.000636452	0.000517806	0.00260769	9	6	7	7	8	7	0
-6.80031e-05	0.00097123	-0.000667285	-0.000249247	0.00192994	-0.0012328	9	6	7	7	8	7	0
-0.000323511	0.000916404	-0.000151428	0.00018334	0.000303072	0.0013914	9	6	7	7	8	7	0
0.0017109	-0.000428473	7.0611e-05	-0.000509331	-0.000239569	-2.77756e-05	9	6	7	7	8	7	0
-0.00134451	0.00154901	0.000717123	-0.000145056	0.000144434	-0.000538529	9	6	7	7	8	7	0
-0.00104743	3.57782e-05	0.000246156	-5.70321e-05	0.00102412	-4.59068e-05	9	6	7	7	8	7	0
-0.000166614	0.0027762	-0.000103949	0.00237396	0.000187949	0.000175922	9	6	7	7	8	7	0
-0.000498769	-6.27546e-05	0.000131832	-0.000187231	-9.41225e-05	0.00120183	9	6	7	7	8	7	0
7.82494e-05	-0.000650275	0.000220581	0.00093687	0.0010138	-0.000394149	9	6	7	7	8	7	0
0.000103273	0.000591607	0.000484516	-0.000919901	0.000241328	-2.13393e-05	9	6	7	7	8	7	0
0.000749488	-0.00025314	-0.000726707	-0.00067994	0.00115077	-0.000632757	9	6	7	7	8	7	0
-0.00120397	-0.000429326	0.000817564	-0.000180682	-0.000486373	0.000417145	9	6	7	7	8	7	0
-0.00133473	0.0004693	0.000643402	3.61314e-05	0.000517379	0.000685876	9	6	7	7	8	7	0
4.45851e-05	0.000414267	0.00115363	0.00127801	4.38226e-06	-0.000147149	9	6	7	7	8	7	0
0.000377732	-0.000431928	0.00139846	0.000295419	4.87299e-06	-0.000468374	9	6	7	7	8	7	0
0.000253392	-0.00050413	0.000849223	0.000435349	-0.000307434	-2.59345e-05	9	6	7	7	8	7	0
-0.000182902	0.000341185	-0.000491458	0.00235983	0.000683611	-0.000346768	9	6	7	7	8	7	0
-0.00124166	0.0015743	0.00379134	0.00124597	0.000460032	-0.000366235	9	6	7	7	8	7	0
0.000817567	0.000450912	0.00023722	0.00101865	-0.000172149	9.53308e-05	9	6	7	7	8	7	0
0.000685926	-0.00122359	0.00207531	1.89809e-06	1.99e-05	-0.000323843	9	6	7	7	8	7	0
0.00129566	0.000585477	-0.00011846	-0.000551931	0.000168092	0.000164842	9	6	7	7	8	7	0
0.000675923	-0.000129542	0.000665861	-3.12035e-05	0.00245268	0.00044088	9	6	7	7	8	7	0
0.000291376	0.00152383	0.000602224	0.000436776	0.00034288	0.000466226	9	6	7	7	8	7	0
-0.00108374	-0.000272349	0.00259625	5.80023e-05	0.00136449	-9.78718e-05	9	6	7	7	8	7	0
0.000941642	0.000412554	0.00313648	0.000110848	-0.000726699	0.0011085	9	6	7	7	8	7	0
-0.00138427	0.000857745	-0.00054337	-0.000638224	-6.85256e-05	0.000752531	9	6	7	7	8	7	0
-8.26978e-05	-0.000252435	-0.00110987	0.000506838	0.000658735	0.000139185	9	6	7	7	8	7	0
-0.00044966	-0.000702967	-0.000256086	0.000156145	0.00251834	0.00107459	9	6	7	7	8	7	0
0.000324343	0.000294279	-9.5827e-05	-0.000340474	0.00102093	-0.000644745	9	6	7	7	8	7	0
0.000569656	0.00152378	0.00109557	0.00189793	0.000953244	-0.000970542	9	6	7	7	8	7	0
0.00032242	0.00461112	-0.000579102	0.00059425	0.000543205	0.000438439	9	6	7	7	8	7	0
-0.000361544	0.000508082	-0.000640497	0.000575732	-0.00019348	-0.000370577	9	6	7	7	8	7	0
-0.00107341	0.000732197	0.000885878	0.00164524	0.000474996	-0.00110232	9	6	7	7	8	7	0
-0.00044048	0.000307479	-0.00150948	0.000629148	0.000967647	0.000371647	9	6	7	7	8	7	0
-0.000229163	0.000674486	7.5304e-05	0.000363009	-0.00031828	9.44304e-06	9	6	7	7	8	7	0
-0.000280916	-0.000276384	0.000744266	-0.000446852	-0.000527381	0.000474253	9	6	7	7	8	7	0
-0.000334553	-8.0779e-05	-0.000114109	8.54188e-05	-0.000159908	0.000350503	9	6	7	7	8	7	0
0.000496413	-0.00187928	0.000226503	0.000214324	0.000127111	-0.000455144	9	6	7	7	8	7	0
0.000223433	0.00209428	-0.000271309	0.000628999	-0.00080482	-0.00118965	9	6	7	7	8	7	0
0.0013037	-3.43141e-05	0.000179756	0.000135638	0.00166033	-0.000480671	9	6	7	7	8	7	0
0.00108785	0.000395188	5.76987e-05	-0.000750663	0.000578064	-0.0005899	9	6	7	7	8	7	0
0.000548503	-0.000350702	1.59956e-05	0.000367607	0.000351017	-0.00115202	9	6	7	7	8	7	0
-0.000684112	0.000334046	0.000186002	0.000569776	-0.000690426	-0.000385301	9	6	7	7	8	7	0
0.000518665	-0.000916663	0.000580195	-0.000311963	-0.000653216	-0.000393601	9	6	7	7	8	7	0
-0.000194173	0.000676569	-0.000356209	0.00167983	-8.0797e-05	-0.000413977	9	6	7	7	8	7	0
-0.00133998	-0.000152336	-0.000670747	0.000693458	0.000422535	0.000121095	9	6	7	7	8	7	0
-0.000322883	-0.00153679	-0.0014002	0.000542404	0.00083965	-0.000166071	9	6	7	7	8	7	0
0.000364862	0.000214188	-0.000395929	0.000574171	3.72727e-05	-8.86655e-05	9	6	7	7	8	7	0
0.000540264	0.000472134	-0.000148759	-0.000153691	-0.000350428	-0.00038951	9	6	7	7	8	7	0
-0.000402845	3.92143e-06	-9.66661e-05	0.00547964	0.000230418	0.000569261	9	6	7	7	8	7	0
-0.00046685	-0.000595351	-3.78807e-05	0.00204486	0.000292879	-7.55396e-05	9	6	7	7	8	7	0
0.000530248	-0.000274735	-9.61511e-06	0.000234415	-0.00027948	-0.000716174	9	6	7	7	8	7	0
-0.000400819	0.000488665	1.75477e-05	-0.000169427	-0.0010034	-0.000725562	9	6	7	7	8	7	0
8.87176e-05	0.00106845	-0.000235225	0.000818034	0.000209627	-0.000662609	9	6	7	7	8	7	0
-0.000741168	-0.000135817	5.09183e-05	-2.794e-05	0.000196272	0.00231338	9	6	7	7	8	7	0
-0.000545348	0.000176789	8.59733e-05	6.888e-05	0.00268764	-0.00016118	9	6	7	7	8	7	0
0.000371575	3.78822e-05	-4.26899e-05	-0.000192591	-0.00242441	-0.000108694	9	6	7	7	8	7	0
0.000544507	-0.000497695	0.000170697	-0.000242199	0.00114144	4.42671e-05	9	6	7	7	8	7	0
0.000137583	0.00187827	-9.67878e-05	0.000165531	-0.000402547	0.000810299	9	6	7	7	8	7	0
-0.00125443	0.000108712	-0.000238509	0.000309409	-0.000148187	-0.000161416	9	6	7	7	8	7	0
0.000231971	5.54199e-05	0.000446592	8.54951e-05	0.000607753	0.000239831	9	6	7	7	8	7	0
0.000325656	-0.000162943	-0.00122685	-0.000216982	2.34789e-05	0.0013282	9	6	7	7	8	7	0
-0.000484808	-0.00072558	-0.000389758	-0.000351677	-0.000130526	0.000301232	9	6	7	7	8	7	0
4.89278e-05	0.000563153	-4.76584e-05	0.000359105	-0.000260696	-0.000146688	9	6	7	7	8	7	0
-0.000318543	0.00139228	0.00223287	4.33336e-05	-0.000282253	0.000265401	9	6	7	7	8	7	0
0.000929686	-0.000574025	0.000494086	0.000641485	0.000441468	0.00156582	9	6	7	7	8	7	0
-0.000468423	-0.000582483	-0.000747459	-0.000280599	0.000138044	0.000697384	9	6	7	7	8	7	0
-0.000413547	-0.000981315	0.000290418	-0.000230602	0.00109776	-5.51131e-05	9	6	7	7	8	7	0
-0.000467702	0.00149617	0.00160507	-1.2801e-06	-0.000577983	-0.00171215	9	6	7	7	8	7	0
-0.00159937	-0.000542276	-0.000842248	0.000500951	-0.000307213	0.000339262	9	6	7	7	8	7	0
-0.000297277	0.00416278	-6.49725e-05	-0.000119344	-0.000619757	0.00177527	9	6	7	7	8	7	0
-0.000221493	0.000253041	-0.000416709	0.000705751	0.00153296	0.000296902	9	6	7	7	8	7	0
0.00284311	-0.00107939	0.000239533	-0.000172182	6.80004e-05	0.000674802	9	6	7	7	8	7	0
-0.00127129	-0.00346676	-0.00106751	-0.00070677	-0.000384162	0.00066364	9	6	7	7	8	7	0
-0.0005328	-0.000430077	0.00155588	-0.00186417	-0.000220421	-3.11332e-05	9	6	7	7	8	7	0
-8.11465e-05	-0.000333765	-0.000421717	0.000869358	0.000457127	0.000277945	9	6	7	7	8	7	0
0.000247175	-0.000598559	0.000140002	0.00447613	1.38692e-05	-0.000903986	9	6	7	7	8	7	0
-0.00075888	0.000364984	0.000698913	-0.000241441	-0.00172301	-0.000235515	9	6	7	7	8	7	0
-0.000193728	0.000140559	0.000904019	0.000381502	0.000252126	-0.000459867	9	6	7	7	8	7	0
0.00186211	0.000698811	0.0016241	-0.000346077	0.000987884	-0.00115763	9	6	7	7	8	7	0
0.000697726	0.0011564	0.000205505	-1.90733e-05	0.000207521	-0.000351273	9	6	7	7	8	7	0
-4.9046e-05	-0.000425518	0.000160225	-2.51917e-05	0.00206049	0.000610232	9	6	7	7	8	7	0
-0.000182966	7.32198e-05	0.00213918	3.45892e-05	-7.45784e-05	-0.000409308	9	6	7	7	8	7	0
0.000319639	0.000253729	-0.000118369	-0.000229471	0.00015425	-0.000151265	9	6	7	7	8	7	0
-0.000253575	-9.23132e-05	0.000153754	0.000184881	-8.78758e-05	8.48837e-05	9	6	7	7	8	7	0
0.0029457	-0.000272877	0.00272519	-0.00014859	0.000336562	0.000660396	9	6	7	7	8	7	0
-0.000400468	-0.000628763	0.000211633	-0.00040319	0.000458982	0.000389801	9	6	7	7	8	7	0
0.000137705	0.000129801	-0.000774648	0.000334701	6.9208e-05	-0.00025911	9	6	7	7	8	7	0
4.02676e-05	-0.00115683	-0.000637428	-0.000118623	-0.000921518	0.00188544	9	6	7	7	8	7	0
0.00109706	-0.000359813	-0.00019306	-0.000556917	-0.00115654	0.00106431	9	6	7	7	8	7	0
0.000678413	-0.000155271	0.000528802	0.000352358	-0.00111676	0.000244568	9	6	7	7	8	7	0
0.00028145	9.33555e-05	0.000357708	-0.00101675	-0.000444564	-0.000292858	9	6	7	7	8	7	0
0.000703782	-2.23837e-05	0.00107695	-3.1127e-07	0.000186817	-0.000156125	9	6	7	7	8	7	0
0.000114159	0.000635582	-0.000589185	0.000345619	-0.000845448	0.000591599	9	6	7	7	8	7	0
0.00178773	0.00101878	0.00203224	0.00164629	-0.000479483	0.000106508	9	6	7	7	8	7	0
0.00103253	-0.00119225	-0.000938227	-0.000535001	-0.000566328	-0.000440218	9	6	7	7	8	7	0
-0.00031442	-0.000850417	-0.000733344	9.83974e-05	0.000845748	-0.000607329	9	6	7	7	8	7	0
-0.000906913	4.95205e-05	0.000286553	-0.000511215	-0.000138655	-5.85258e-05	9	6	7	7	8	7	0
0.000336286	0.000960938	-0.000104412	0.0004479	0.00026465	-0.000306639	9	6	7	7	8	7	0
-0.000711419	0.00112801	0.000402015	0.000188886	-0.000411945	-0.000130253	9	6	7	7	8	7	0
0.000819685	-0.000631142	-0.000460319	-0.000480876	0.000467486	0.000853368	9	6	7	7	8	7	0
-0.000121629	0.000260018	0.000142684	0.000191552	0.000874087	-0.000887802	9	6	7	7	8	7	0
-0.00130894	0.00315161	-0.000498362	-0.000439146	0.000100606	0.000945008	9	6	7	7	8	7	0
0.000414121	0.0012252	0.000410589	0.000546156	0.00128002	0.000528509	9	6	7	7	8	7	0
-0.000562372	0.000341381	9.98881e-05	-0.000874435	0.0008297	0.00173461	9	6	7	7	8	7	0
-7.20374e-05	0.00192544	0.000129828	-0.00128078	0.000122924	-9.88497e-05	9	6	7	7	8	7	0
5.26531e-05	-0.00044564	0.000567587	-0.000701948	-0.000192646	-0.00167877	9	6	7	7	8	7	0
-0.000966802	-0.00011136	-0.000141564	-0.000309729	0.000940639	-0.000196967	9	6	7	7	8	7	0
-0.000377396	0.00116552	-0.00133373	6.14483e-06	-5.35954e-06	-0.00117394	9	6	7	7	8	7	0
0.000200511	-0.000495955	-0.000576714	-0.000614224	0.000167946	0.000174889	9	6	7	7	8	7	0
-0.000488424	0.00100216	0.000478534	0.00106405	-0.000130062	-9.93041e-05	9	6	7	7	8	7	0
7.74788e-05	-0.000141231	3.56679e-05	0.000298782	-0.00127975	0.000513512	9	6	7	7	8	7	0
0.00107749	0.00046483	0.000728742	0.000284576	-0.000762765	0.000205326	9	6	7	7	8	7	0
0.000237308	-0.00123198	0.000748262	2.10707e-05	-0.00038163	-0.000397898	9	6	7	7	8	7	0
-0.00030886	0.00157275	0.0030876	0.00206308	0.000153242	6.17673e-05	9	6	7	7	8	7	0
-0.00155929	0.00270129	-0.00115802	0.000133117	0.000216873	0.000698707	9	6	7	7	8	7	0
-2.01144e-05	0.000546704	9.54921e-05	0.00097536	0.00117195	0.000258276	9	6	7	7	8	7	0
0.000405706	0.000139126	0.00102653	6.05959e-06	0.000444763	-0.00146417	9	6	7	7	8	7	0
-0.000319609	0.000509966	0.000526385	-0.000147086	-0.000855462	0.000443417	9	6	7	7	8	7	0
3.35279e-05	-0.000954128	0.000385022	0.00032584	0.0014535	0.000503789	9	6	7	7	8	7	0
0.000590267	-0.000398141	-0.000891845	0.000252758	-0.00121245	-4.00244e-05	9	6	7	7	8	7	0
0.000271211	0.000505965	0.000322749	-0.000891174	-6.73863e-05	0.00101869	9	6	7	7	8	7	0
0.00119167	-0.00216456	-0.00445256	0.000244192	-0.000717397	-0.000162267	9	6	7	7	8	7	0
-6.96176e-05	0.00172477	0.00138294	-0.000299472	-0.000366824	-6.69381e-05	9	6	7	7	8	7	0
0.00102695	-1.97074e-05	-0.000194376	-0.000169987	0.0010525	8.3303e-05	9	6	7	7	8	7	0
0.000200382	0.00066423	-0.000206597	-0.000244588	0.000665652	-4.70584e-05	9	6	7	7	8	7	0
-0.000322351	-0.000273498	0.00125275	0.000640983	0.0010874	8.81292e-05	9	6	7	7	8	7	0
-0.000599911	0.00028679	0.00125336	-8.36981e-05	-0.000632531	-5.49275e-05	9	6	7	7	8	7	0
-0.00201956	0.00164647	-0.000274885	0.00139544	-7.56498e-05	0.00314985	9	6	7	7	8	7	0
0.00105626	3.5775e-05	0.000293531	0.000347472	-0.000323376	0.000438387	9	6	7	7	8	7	0
0.00213048	-0.000262596	-0.00030603	-0.000416088	0.00115157	-0.000282823	9	6	7	7	8	7	0
0.00121573	0.00138218	0.00187732	-0.000733587	0.000617645	0.00239102	9	6	7	7	8	7	0
0.00129225	0.00162015	0.000190376	-0.00162189	-0.000217544	0.000321143	9	6	7	7	8	7	0
-0.000579376	0.00150157	-0.00019721	0.00129025	6.62928e-05	-0.000376074	9	6	7	7	8	7	0
0.000117242	0.00315944	-0.000169942	-0.000324206	0.000119767	-0.000770034	9	6	7	7	8	7	0
0.000693785	4.50197e-05	-8.67635e-05	-0.000343087	0.00108062	0.0005128	9	6	7	7	8	7	0
-0.000310333	-0.000824241	0.000966179	-0.00059459	0.000620919	0.000712552	9	6	7	7	8	7	0
0.000802406	-0.00281131	-0.000161598	0.000411848	0.000982429	-0.00238228	9	6	7	7	8	7	0
0.000523479	0.00158634	-0.0002289	0.000806686	-0.000838541	0.000691605	9	6	7	7	8	7	0
0.000428343	-0.00171237	0.000667827	7.90494e-05	-0.000381498	-0.000591756	9	6	7	7	8	7	0
0.000257607	0.00201335	4.81512e-06	0.000157988	-0.000253102	-0.000283537	9	6	7	7	8	7	0
-0.000425707	-0.000461575	0.00111739	-0.000229866	-0.000959582	0.000906472	9	6	7	7	8	7	0
-0.00191454	0.00155864	0.00016173	-6.32001e-05	0.000234397	3.5617e-05	9	6	7	7	8	7	0
-0.000136934	0.000515521	6.94325e-06	0.000910302	-0.000415615	0.000969333	9	6	7	7	8	7	0
-0.000957093	0.000169947	-0.000380916	-0.0002301	0.0007868	-0.000268099	9	6	7	7	8	7	0
-0.000107741	0.000555515	0.00155343	-0.0014117	0.000355478	-0.000531904	9	6	7	7	8	7	0
-0.000256676	0.00168929	-0.000267338	-0.000154203	3.71369e-05	-0.000578985	9	6	7	7	8	7	0
0.000749121	0.000351443	-0.0017551	0.000541545	0.000189111	0.00274226	9	6	7	7	8	7	0
-0.000469423	-4.06426e-05	-0.000977786	-0.000198681	0.000570829	0.000167215	9	6	7	7	8	7	0
0.000503643	0.000311228	0.00024764	8.19904e-05	0.00133902	-6.92647e-05	9	6	7	7	8	7	0
0.000322224	0.000968466	0.000183862	-0.00118998	-0.000791348	-0.000175932	9	6	7	7	8	7	0
0.00130273	0.00512509	-2.40983e-05	0.00085286	0.000250165	-0.000476585	9	6	7	7	8	7	0
-0.00110867	0.000954553	0.00142061	-0.000384655	-0.000503842	0.000189437	9	6	7	7	8	7	0
3.31562e-05	0.000703534	-8.08892e-05	0.00037352	-0.000347897	-0.00176233	9	6	7	7	8	7	0
0.000953569	-0.000605977	0.00114868	-0.00139629	0.00010044	-0.000333591	9	6	7	7	8	7	0
-0.000435974	0.000156604	0.000171903	0.000102206	0.000214166	0.00126582	9	6	7	7	8	7	0
0.000288066	2.66908e-05	0.00119697	0.000286744	0.000168602	-0.000331533	9	6	7	7	8	7	0
-0.000318668	-0.00126393	-0.000748242	-0.00021701	-0.000202945	0.000203455	9	6	7	7	8	7	0
0.000432568	1.96424e-05	-0.00176405	0.000467657	0.00244627	-0.00161512	9	6	7	7	8	7	0
0.00137458	-0.000596942	5.56053e-05	0.000379631	-3.37904e-05	0.00194458	9	6	7	7	8	7	0
-8.75781e-05	7.01297e-05	0.0006651	-0.000262039	0.000270002	0.00023687	9	6	7	7	8	7	0
-0.000317599	0.000829508	-0.00126124	0.000812254	-7.37828e-05	-1.75466e-05	9	6	7	7	8	7	0
-0.00023523	-0.000448661	-0.000605659	-0.000339013	0.000315308	-0.000163795	9	6	7	7	8	7	0
0.000574755	0.00156331	-6.53359e-05	-0.000613943	0.0023279	-0.00134337	9	6	7	7	8	7	0
0.000308761	-0.000337003	-0.000576219	-0.000389969	-0.000861651	0.000103756	9	6	7	7	8	7	0
-0.000474224	9.74912e-05	-0.00114184	-0.000170488	0.00177041	-0.000597899	9	6	7	7	8	7	0
0.00073136	-0.000446123	-0.000265064	-1.42182e-05	0.00170846	-0.000387597	9	6	7	7	8	7	0
-0.00168385	-0.00048432	0.00253121	0.00228401	0.00208859	-0.000279335	9	6	7	7	8	7	0
2.01184e-05	0.00119476	0.00039164	-8.38809e-05	0.000552968	0.000858492	9	6	7	7	8	7	0
0.000362126	-0.0009065	4.82137e-05	-0.00129468	0.00173095	0.000390895	9	6	7	7	8	7	0
0.000186077	-0.00132777	-0.000494499	-0.00043999	0.000677949	0.000281095	9	6	7	7	8	7	0
-7.66805e-05	0.00155268	-0.000655375	0.000294865	0.000442383	-0.000259402	9	6	7	7	8	7	0
0.00074908	-0.000685096	0.000593849	0.00232057	0.000731562	0.00050393	9	6	7	7	8	7	0
-0.000174103	-0.000634144	0.000242028	0.000377428	0.00119645	-0.000297034	9	6	7	7	8	7	0
0.000259142	-0.000252472	0.00171968	-0.000238998	0.000731796	-0.000476214	9	6	7	7	8	7	0
-2.10174e-05	-0.000880012	0.000311413	-0.000146944	0.000554995	-0.000162965	9	6	7	7	8	7	0
-0.000105152	-0.000153296	-0.00160342	0.000176334	0.000291809	0.000218995	9	6	7	7	8	7	0
-4.22501e-06	-0.000713697	0.00191675	-0.000848767	-0.000206089	0.000101926	9	6	7	7	8	7	0
0.000321535	-0.00141905	0.00113295	-0.000262507	-0.000397346	0.000184491	9	6	7	7	8	7	0
-9.05353e-05	0.00153685	0.00156302	9.83126e-05	-0.00045254	0.000147741	9	6	7	7	8	7	0
-0.000664201	0.00133399	-0.00190699	8.54222e-05	-0.00135481	-0.000123266	9	6	7	7	8	7	0
-0.000679642	-0.00043838	0.00490283	-0.000224038	3.88444e-06	0.00105817	9	6	7	7	8	7	0
0.00152232	0.00120966	9.2647e-05	0.00149456	-0.000155598	0.000266906	9	6	7	7	8	7	0
-0.00111216	-0.00131087	0.000723567	0.000503761	0.00133353	0.000103036	9	6	7	7	8	7	0
0.00132633	0.00130302	0.00121166	0.000442232	-0.000197119	0.000449706	9	6	7	7	8	7	0
0.000148331	-0.00056152	-0.000431372	0.000552393	-0.000249401	-0.00136986	9	6	7	7	8	7	0
-0.00162007	0.000465777	0.00134213	0.000990477	0.000154852	0.00162895	9	6	7	7	8	7	0
-0.00133585	-0.000391885	0.000380745	0.000684182	-0.000684747	0.000560357	9	6	7	7	8	7	0
-0.000363396	-0.00051093	-7.75418e-05	0.000227203	0.00144205	-0.000429664	9	6	7	7	8	7	0
0.000494311	-0.000279846	-0.000711319	-2.36143e-05	0.000221426	0.000228344	9	6	7	7	8	7	0
-0.000577961	-0.000880515	-0.00193648	-9.81029e-05	-0.00185031	-0.000784969	9	6	7	7	8	7	0
-0.000225836	0.000310681	0.000368636	0.000302778	-9.66865e-05	0.00078942	9	6	7	7	8	7	0
0.00062403	0.00315136	-0.00114425	0.000534275	8.54816e-05	-0.00021354	9	6	7	7	8	7	0
0.00116319	-0.00110916	-0.000135334	0.000519324	0.000523277	-0.000285982	9	6	7	7	8	7	0
0.00019851	0.00235987	0.000191464	0.000116871	0.000849004	-8.95497e-05	9	6	7	7	8	7	0
-0.000787224	6.92818e-05	0.0021858	0.00095761	0.00029886	0.00206476	9	6	7	7	8	7	0
0.000384507	-0.00111896	-0.000575345	0.000135186	0.000264943	0.0026236	9	6	7	7	8	7	0
-0.000683075	0.00254786	0.00079304	-0.000535468	0.000208092	0.000209412	9	6	7	7	8	7	0
0.000646879	0.00177048	-0.00070207	-0.00066085	-0.000373097	-6.07901e-05	9	6	7	7	8	7	0
-0.000410734	-0.000599869	0.000662832	-0.000119045	0.000513085	0.000971082	9	6	7	7	8	7	0
0.000330332	0.000754659	-0.00143434	-0.00068749	0.000935931	0.000347553	9	6	7	7	8	7	0
0.00079908	-0.000143176	-0.000529574	0.000676844	-0.000267525	0.000317681	9	6	7	7	8	7	0
0.00101569	-0.000269308	0.000981447	0.000387972	-0.000740462	0.00106563	9	6	7	7	8	7	0
-0.000262564	0.000203617	0.00052309	0.00113208	0.000100404	-0.000201867	9	6	7	7	8	7	0
0.000427785	0.00109543	0.000202158	-6.99444e-06	0.00153654	0.00059151	9	6	7	7	8	7	0
-3.96127e-05	0.000204524	0.000754805	0.00161195	-0.000234293	0.000191783	9	6	7	7	8	7	0
5.0757e-05	0.000420755	0.000480902	0.000737207	0.000847903	0.00042457	9	6	7	7	8	7	0
0.000394171	0.00181058	0.000468118	0.000471431	0.000166896	-0.000475408	9	6	7	7	8	7	0
-0.000914077	-0.00082597	0.000307923	0.000374295	3.01104e-05	-0.000408547	9	6	7	7	8	7	0
7.5041e-05	-0.000172327	5.34355e-05	1.31431e-05	0.00133076	-0.000259156	9	6	7	7	8	7	0
0.000995377	0.00179509	0.000913056	7.95139e-05	0.00286212	0.00102314	9	6	7	7	8	7	0
-0.000107096	0.00212253	0.000277548	3.31854e-05	-0.00067969	-0.000131617	9	6	7	7	8	7	0
-0.00055426	-0.00261234	5.09358e-05	-4.87905e-05	0.00091331	-0.000174288	9	6	7	7	8	7	0
0.000255562	0.000491617	-1.46416e-05	-8.8379e-05	-0.000467511	7.56574e-06	9	6	7	7	8	7	0
-0.000330765	0.000339683	-0.000546162	-0.000143166	4.67934e-05	0.000337661	9	6	7	7	8	7	0
-0.00161657	-0.00012168	0.000154887	0.000412121	0.000501746	-0.000459266	9	6	7	7	8	7	0
0.000360486	0.000143954	0.00116423	-0.000310266	0.0016259	-0.000938772	9	6	7	7	8	7	0
-0.000816408	-0.00321413	-1.4163e-05	0.000504825	0.000334235	0.000363819	9	6	7	7	8	7	0
-0.000964984	0.00105005	-0.000810291	0.000516754	7.05714e-06	3.85948e-05	9	6	7	7	8	7	0
0.000319428	0.00418571	-0.000135316	-0.000241396	-0.000125314	0.000333242	9	6	7	7	8	7	0
0.000340565	0.00105064	-0.000115426	-0.000180653	-0.000316576	-7.28713e-05	9	6	7	7	8	7	0
0.000482053	-0.00120592	-0.00021366	0.000146627	-0.000462548	-0.00026	9	6	7	7	8	7	0
0.000175506	-0.000255214	-0.000332155	-0.000109368	-0.00064764	8.91892e-05	9	6	7	7	8	7	0
-0.000257587	0.00305868	0.00408838	-0.000889328	0.00158955	-4.52644e-05	9	6	7	7	8	7	0
0.00223915	-7.90127e-05	0.000210624	0.00289389	0.000150331	0.000156025	9	6	7	7	8	7	0
0.00039888	-0.000948382	5.26209e-05	-2.9928e-05	0.00051701	-0.000457614	9	6	7	7	8	7	0
-0.000823933	-0.00115646	-0.00123898	0.000653088	-0.00118981	0.000208704	9	6	7	7	8	7	0
0.000479938	-0.000330681	0.000432577	0.000358294	0.000509127	0.00176568	9	6	7	7	8	7	0
-0.000919911	0.000176876	-0.00155642	-5.13308e-05	0.0027457	0.000515931	9	6	7	7	8	7	0
-0.000512054	-0.000494405	-0.00127776	0.000465639	-1.72848e-05	-0.000254821	9	6	7	7	8	7	0
-0.000439595	0.000679731	0.000473444	-0.00109025	0.000438205	-0.000171142	9	6	7	7	8	7	0
0.000993375	0.00192716	-0.00012871	0.000841822	3.4267e-05	2.59297e-05	9	6	7	7	8	7	0
7.78771e-05	-0.000736767	9.32594e-05	-0.000677484	0.000877058	-0.000103162	9	6	7	7	8	7	0
0.00030641	0.000602563	0.00166895	-0.00028085	0.000797894	-4.0413e-05	9	6	7	7	8	7	0
-0.000526217	0.000688762	-2.7738e-05	6.48742e-05	-0.000720374	-0.000610401	9	6	7	7	8	7	0
-0.000255928	0.000340878	-0.000325855	0.00162349	-0.000166203	-0.000331174	9	6	7	7	8	7	0
5.69061e-05	-0.00026407	0.000732116	-0.000393004	0.000722898	6.84642e-05	9	6	7	7	8	7	0
-0.000234547	0.00059871	-0.00162157	6.8495e-05	0.000258422	-0.000274644	9	6	7	7	8	7	0
0.00115487	-0.000450013	-0.00106324	-0.000424702	-0.000649954	0.000113669	9	6	7	7	8	7	0
0.0015965	0.000804514	0.000366659	-0.000176388	0.000308959	0.000379326	9	6	7	7	8	7	0
0.00179561	0.000146228	-0.000148619	3.27793e-05	-0.000707109	0.00013106	9	6	7	7	8	7	0
5.20218e-05	-0.00136159	8.92842e-05	-0.000521148	0.000632065	-0.000404961	9	6	7	7	8	7	0
-0.000195759	0.000464129	0.000329747	-0.000933138	0.000706479	-3.93911e-05	9	6	7	7	8	7	0
-0.000692595	0.000474716	0.000459917	-7.43731e-05	0.00139121	0.000883327	9	6	7	7	8	7	0
0.0019446	0.000380678	0.00190776	9.45018e-05	-4.18601e-05	-0.000489055	9	6	7	7	8	7	0
0.00190182	-0.00060853	0.000454977	0.00263642	0.000464399	0.000257802	9	6	7	7	8	7	0
0.000828505	0.000653715	0.000105695	-0.00144924	-0.000129097	-0.00039778	9	6	7	7	8	7	0
-0.00111827	0.00326737	0.000366557	-5.65742e-05	-0.00167282	0.00343304	9	6	7	7	8	7	0
-0.000205226	0.000107545	0.00124614	-0.000915171	-0.000159637	-0.000655753	9	6	7	7	8	7	0
-0.000310293	-3.64087e-05	0.00110103	-0.000458412	-1.02659e-05	-0.000239328	9	6	7	7	8	7	0
0.000895009	-0.000604125	-0.000918931	0.000104005	-0.000544879	0.000378101	9	6	7	7	8	7	0
6.60695e-05	0.000524624	0.000974625	-2.08031e-05	0.000535058	0.00114745	9	6	7	7	8	7	0
0.0014038	-0.000725995	-0.000598385	-0.000451629	-0.000255715	0.000281318	9	6	7	7	8	7	0
-0.00061304	0.000430979	0.000262376	-0.000182845	-0.000539236	-0.00042143	9	6	7	7	8	7	0
0.0010545	-0.000691273	0.000468202	-0.000251943	-7.97808e-05	0.00032506	9	6	7	7	8	7	0
0.000898972	6.56797e-05	0.000722156	0.00291318	9.52929e-05	-0.000519772	9	6	7	7	8	7	0
0.000301931	0.000999778	0.000104006	-0.000306953	9.3973e-05	-0.000737998	9	6	7	7	8	7	0
-0.00026156	0.000817353	-0.000941103	0.000327096	0.00136302	0.00121469	9	6	7	7	8	7	0
-0.000288877	-0.00158294	0.0004647	0.000329605	-0.000211484	0.001499	9	6	7	7	8	7	0
0.000900438	0.00014746	0.000889144	-0.000610216	-0.00278918	-0.000536541	9	6	7	7	8	7	0
-0.000713185	-0.000105131	0.000863586	0.000113598	-0.000427713	-0.00017662	9	6	7	7	8	7	0
-0.000590586	0.000167972	-0.00175445	-0.00036289	0.00036324	0.000996234	9	6	7	7	8	7	0
0.000299323	-0.00089835	0.000318622	-0.000113914	-0.000853963	0.00077323	9	6	7	7	8	7	0
-0.00108532	-0.000136715	0.00171767	0.00137167	0.000673169	-0.000203029	9	6	7	7	8	7	0
0.000275653	0.000821045	0.000314095	0.000103258	-0.000201933	-0.00100877	9	6	7	7	8	7	0
-0.00026231	-0.000323157	0.00055094	-0.000805	-0.00030657	-0.000432051	9	6	7	7	8	7	0
0.00036822	3.27183e-05	2.81041e-05	0.000409193	-0.000109852	-0.001435	9	6	7	7	8	7	0
-0.000401794	0.000602399	-0.0016437	-0.000276119	-0.000299162	-0.000681096	9	6	7	7	8	7	0
0.0012699	-0.00126577	-0.00107947	0.00399519	0.00110978	-0.000592775	9	6	7	7	8	7	0
-0.000617724	0.00199728	0.000756319	-9.76874e-05	-5.59336e-05	-0.000864185	9	6	7	7	8	7	0
0.000409378	-0.000779486	-0.000439237	-0.000332458	-0.000335337	-0.0012689	9	6	7	7	8	7	0
0.000304762	0.000245249	-0.000436862	0.00073703	0.000559806	0.00153584	9	6	7	7	8	7	0
0.000109644	0.000633548	-0.000659773	0.000965659	-0.00203272	-5.90022e-06	9	6	7	7	8	7	0
7.47345e-05	0.00110788	-0.000750929	-0.00135642	-0.000351116	1.47705e-05	9	6	7	7	8	7	0
0.00104122	0.000220538	-0.00094355	-0.00109562	0.00199988	-0.00112191	9	6	7	7	8	7	0
0.000409019	-0.000428569	0.000532544	-0.000724113	9.22059e-05	0.00030946	9	6	7	7	8	7	0
-0.000322726	0.00213811	2.59667e-05	-0.000258402	0.00024725	0.000118932	9	6	7	7	8	7	0
-0.000209655	0.000370182	-0.000594896	-0.000544896	0.000794864	-0.000988062	9	6	7	7	8	7	0
0.000268199	-3.16215e-05	-0.00136416	-0.000870189	0.000631175	0.000484119	9	6	7	7	8	7	0
-0.000295764	3.03334e-05	-0.000970057	-3.36943e-05	0.00198398	-0.000521436	9	6	7	7	8	7	0
0.000107827	0.000531475	-0.00388901	0.000193	-0.000557486	-0.000218955	9	6	7	7	8	7	0
-2.65732e-05	-0.000236682	0.00145024	0.0001327	0.000452919	-0.000961279	9	6	7	7	8	7	0
0.000775568	-0.0003471	-0.000198318	0.00317998	0.000943035	-0.00196172	9	6	7	7	8	7	0
0.000938131	-0.000946698	-4.44094e-05	0.000280056	0.000438396	0.00165328	9	6	7	7	8	7	0
0.000368574	0.00175484	-0.000973856	0.00112878	-0.000135732	-0.000261374	9	6	7	7	8	7	0
0.000137925	-0.000367178	0.000148035	0.00015142	1.34225e-05	0.000916577	9	6	7	7	8	7	0
0.00101343	0.000617637	-0.000189229	-0.000457549	0.00281941	0.00167743	9	6	7	7	8	7	0
0.000375739	0.000662043	0.000106819	0.000648432	0.000971697	0.000632487	9	6	7	7	8	7	0
-0.00111725	0.000111341	0.00294282	0.000978948	-1.35003e-05	-0.000193551	9	6	7	7	8	7	0
-0.000203063	0.000197207	0.000141705	-0.00075424	-0.000190609	-0.000119935	9	6	7	7	8	7	0
-0.00016961	-0.000172767	0.000409863	-0.000530231	-0.000608349	-0.00248211	9	6	7	7	8	7	0
0.00213527	-0.000147744	-0.000710778	-0.000429922	0.000490979	0.000778272	9	6	7	7	8	7	0
-0.000101865	-2.45036e-05	0.0022181	0.000433444	-0.000914066	-0.00042205	9	6	7	7	8	7	0
0.000632129	0.000242188	0.000960031	0.00129967	0.00078913	-0.000180817	9	6	7	7	8	7	0
-0.000432494	-0.00160332	0.000204262	-7.79607e-05	0.000404239	-0.000223306	9	6	7	7	8	7	0
0.000166966	0.000606157	0.000495027	3.17359e-05	-0.000495691	-3.35133e-05	9	6	7	7	8	7	0
-0.000783949	-0.000372419	-5.18024e-05	-0.000270663	-0.00161088	0.000646632	9	6	7	7	8	7	0
1.19592e-06	0.00158793	-0.000627937	-0.000178593	0.00273199	0.00162752	9	6	7	7	8	7	0
-0.000125326	0.000899934	0.00172022	0.000280985	-0.000794671	-3.18226e-05	9	6	7	7	8	7	0
3.29901e-05	-0.000263512	0.000298193	-0.000751911	-0.000225376	0.000683939	9	6	7	7	8	7	0
0.000967351	-0.000560921	0.000601973	0.000163338	0.000318473	-0.000717747	9	6	7	7	8	7	0
0.000491907	-0.00144996	-0.000617918	0.000818822	-0.000178755	0.00127203	9	6	7	7	8	7	0
0.000464599	0.000677529	0.000296243	0.000497512	0.000609382	4.53942e-05	9	6	7	7	8	7	0
0.000177494	0.000127694	-0.000273532	-4.92057e-07	0.00105091	0.00128583	9	6	7	7	8	7	0
0.00018325	-0.000605792	0.00147676	0.000171926	-0.000186884	0.000331908	9	6	7	7	8	7	0
-0.000664103	-0.00316541	0.000256222	-0.000106949	-0.000523275	-0.000306946	9	6	7	7	8	7	0
0.000324085	0.000834565	0.00040549	6.27734e-05	-0.00150681	6.76462e-05	9	6	7	7	8	7	0
-0.000250345	6.63871e-05	-0.000225077	-0.00016251	-0.000260283	-0.00134183	9	6	7	7	8	7	0
-0.00101649	0.00192898	-0.000839389	0.0012494	-0.000177497	0.000810271	9	6	7	7	8	7	0
-0.000167646	-0.000366177	-0.000750158	0.000378843	0.00173225	-0.00112791	9	6	7	7	8	7	0
0.000943499	-0.00148678	-0.000399814	-0.000330452	0.0012922	0.00137168	9	6	7	7	8	7	0
-0.000140676	0.000262854	0.000666899	0.000775396	-0.000502705	0.000568421	9	6	7	7	8	7	0
-0.000526146	0.000879889	-0.000447045	0.000751005	-0.000144962	0.000114308	9	6	7	7	8	7	0
0.000376212	0.000789772	0.00024079	-0.000904966	-0.000287595	-0.000121925	9	6	7	7	8	7	0
-5.15798e-05	0.000853515	0.00124109	-0.000339642	-0.000694611	0.00178395	9	6	7	7	8	7	0
0.000577811	2.35291e-05	-0.000947941	-0.000353047	-0.000200135	-0.000128047	9	6	7	7	8	7	0
-0.000258232	-0.000893352	3.97258e-05	-0.00116634	-0.000827234	0.000794244	9	6	7	7	8	7	0
0.000314743	-0.000743656	-0.000252328	-0.000692337	0.00404077	-0.0011702	9	6	7	7	8	7	0
0.000216354	-4.11064e-05	0.000691192	0.000964847	0.000412654	0.000475638	9	6	7	7	8	7	0
0.000129189	0.00155372	-0.000871012	-4.65994e-05	0.00020792	-0.000723867	9	6	7	7	8	7	0
0.000119346	0.000756914	-0.000649461	-0.000884353	-0.000203591	0.00105963	9	6	7	7	8	7	0
0.000348527	-0.000871213	-0.000541496	0.00106678	0.000153935	-9.77044e-05	9	6	7	7	8	7	0
-0.000675597	-0.000216815	0.002518	0.000878529	0.000453758	-0.000237509	9	6	7	7	8	7	0
0.000219438	-0.0008795	0.000548814	0.000194503	-6.62479e-05	0.000100394	9	6	7	7	8	7	0
0.000200812	-0.00120934	7.84047e-05	-0.000194153	0.00143882	0.00380522	9	6	7	7	8	7	0
0.000272813	0.000807105	0.000818038	0.000967757	0.001112	0.000177346	9	6	7	7	8	7	0
-0.00123136	2.07486e-05	0.000448098	0.00157499	-0.00173595	0.0013329	9	6	7	7	8	7	0
-0.00169253	-0.00125917	-0.00163887	-0.00030448	-0.000561106	0.00171652	9	6	7	7	8	7	0
0.00133762	0.00141511	0.00113881	-2.75254e-05	-0.00117316	0.000170448	9	6	7	7	8	7	0
0.00126719	6.64837e-08	-0.000137406	-0.000554495	7.00541e-05	0.000360916	9	6	7	7	8	7	0
-0.00042832	-9.37617e-05	0.00036637	0.000166741	-5.87392e-05	-0.000149564	9	6	7	7	8	7	0
0.000170007	0.000269698	0.000524778	-0.000372828	0.00047584	0.00109149	9	6	7	7	8	7	0
-0.000390223	0.0010098	8.80117e-05	0.00156297	0.000424284	-0.000345476	9	6	7	7	8	7	0
0.000198559	0.000325388	0.000553091	-0.000749989	0.000655357	0.000238817	9	6	7	7	8	7	0
0.000724664	-7.24093e-06	0.000151075	8.81193e-05	-0.000439774	0.00177375	9	6	7	7	8	7	0
0.00152854	-0.00114585	-0.00029727	-0.000625261	-0.000196156	0.000477479	9	6	7	7	8	7	0
-0.00143286	-0.000439363	5.78158e-05	0.00115304	0.00125272	0.00212754	9	6	7	7	8	7	0
0.00100078	-0.0011259	0.000409752	-0.000371896	0.000523202	-0.000487459	9	6	7	7	8	7	0
-7.48328e-05	1.20696e-05	-0.00167646	0.000151271	0.000178824	-0.000351102	9	6	7	7	8	7	0
-0.000807546	0.00141958	-0.00163249	-0.000295214	0.000214145	-0.000257706	9	6	7	7	8	7	0
0.000254575	0.00054608	-0.000167587	0.00205132	0.000487883	0.00354832	9	6	7	7	8	7	0
-8.54364e-05	-0.000690608	0.00121144	0.000887604	-5.88096e-05	-0.000335579	9	6	7	7	8	7	0
0.000523564	-0.00024562	0.000445644	0.000357622	0.000766826	0.00165933	9	6	7	7	8	7	0
-0.000662825	0.00169679	0.000813594	0.000798244	0.00235284	0.000421116	9	6	7	7	8	7	0
-0.000108061	0.000262471	-0.00266618	0.00195679	0.000480071	-0.000232164	9	6	7	7	8	7	0
-0.000429389	-0.000713025	-0.000235704	6.3104e-05	0.000744502	0.000996626	9	6	7	7	8	7	0
0.000405734	0.000432303	-0.00227102	0.000272648	0.00107454	-0.000325865	9	6	7	7	8	7	0
0.00261243	0.000463656	0.000135388	0.000160489	0.000650325	0.00133121	9	6	7	7	8	7	0
-0.000248818	-0.00119195	0.000108698	0.000197515	0.000793574	-0.000458079	9	6	7	7	8	7	0
0.00271897	-0.00120027	0.00123642	-0.000827596	0.000292885	-0.000372933	9	6	7	7	8	7	0
-0.00130047	-0.000207089	-0.000694482	-4.43215e-05	0.000483159	0.0017271	9	6	7	7	8	7	0
0.000486322	0.00399963	9.84686e-05	0.000229384	0.00132879	0.00177828	9	6	7	7	8	7	0
-0.000174981	-0.000625283	0.000898651	0.0010972	0.0014383	-0.000620525	9	6	7	7	8	7	0
-0.000288453	-0.00011199	-0.000451507	0.00101644	-0.000228677	0.000590255	9	6	7	7	8	7	0
-0.00205213	0.000420008	0.00328041	0.000124342	-0.000170424	-0.000400503	9	6	7	7	8	7	0
0.000236615	0.000685143	0.00122807	7.65e-05	2.84678e-05	0.000180704	9	6	7	7	8	7	0
0.000364385	0.000513087	-0.000807397	-0.000582755	-1.68247e-05	-0.000607528	9	6	7	7	8	7	0
0.000886335	0.00338821	0.0032766	0.000466463	-0.000346533	0.000270137	9	6	7	7	8	7	0
0.000579601	0.0020697	4.89849e-05	-0.000918265	0.000341024	-0.000871809	9	6	7	7	8	7	0
0.000446276	0.000784739	0.00117467	0.00339379	-0.000540609	-3.64381e-06	9	6	7	7	8	7	0
0.00110568	-0.000966185	-0.000276195	0.000980558	0.000408959	0.000159113	9	6	7	7	8	7	0
5.60473e-05	-0.0013036	-0.00188753	0.000904736	0.000983957	0.000722815	9	6	7	7	8	7	0
0.000650872	-0.00142621	-0.000356367	0.000583857	0.000300747	0.000490847	9	6	7	7	8	7	0
-0.000112627	-0.00126126	0.00035019	-7.92594e-05	-0.0010066	-0.000105889	9	6	7	7	8	7	0
0.000603081	-0.00153204	-0.000115062	0.000288802	-0.000334861	-0.000303269	9	6	7	7	8	7	0
-0.000297238	-0.00101961	0.000164254	-0.00072996	-0.000311077	0.00140208	9	6	7	7	8	7	0
-0.000772554	0.00156425	-0.000317784	-0.000465743	0.000188634	-0.000690886	9	6	7	7	8	7	0
0.00188566	0.00044746	0.000396853	0.00130772	-0.000701986	-0.000367823	9	6	7	7	8	7	0
0.000588972	-0.000746402	-9.16023e-05	-0.000131453	0.00033235	-0.000351294	9	6	7	7	8	7	0
-0.000546956	0.00026916	0.00044813	9.45991e-05	-0.000142339	-0.000252207	9	6	7	7	8	7	0
0.000271498	-0.000125694	0.00157769	0.000132737	1.65973e-05	-0.000123005	9	6	7	7	8	7	0
-0.000756919	0.000623473	0.00242367	-0.000395131	-0.000154561	0.00219845	9	6	7	7	8	7	0
0.000473331	0.00244519	0.00215099	-0.000397762	-2.42577e-05	-0.000361571	9	6	7	7	8	7	0
-0.000110336	0.000399241	0.00031526	0.000571263	0.000914201	0.000490669	9	6	7	7	8	7	0
0.000183819	-7.43734e-05	0.000161769	-0.000258601	0.000977256	1.82082e-05	9	6	7	7	8	7	0
0.000340311	0.00109871	0.00108214	-0.000362522	8.46254e-05	0.00158448	9	6	7	7	8	7	0
8.68164e-05	0.00185939	-0.00213596	0.000749468	-0.00173608	-0.000973696	9	6	7	7	8	7	0
0.000937957	0.000246103	0.000536086	1.59352e-05	0.000614764	-0.000345953	9	6	7	7	8	7	0
-0.000227345	-0.000200231	-0.000101619	-8.19166e-06	-0.000173949	0.00181922	9	6	7	7	8	7	0
-0.00113019	6.95397e-05	0.00103973	-0.000193851	0.000111587	0.000331135	9	6	7	7	8	7	0
0.000759633	0.000490032	0.00109218	0.000663287	3.34774e-05	7.39388e-05	9	6	7	7	8	7	0
0.000281119	0.000348068	0.00301583	-0.000786032	8.70457e-05	-3.2226e-05	9	6	7	7	8	7	0
3.25969e-05	0.0006967	0.000856819	-1.53947e-06	0.000569939	0.00101596	9	6	7	7	8	7	0
4.86583e-05	-0.000177796	0.000665379	-0.000331068	-0.000367413	0.000508657	9	6	7	7	8	7	0
0.000852839	0.00025714	0.000359937	-0.00104902	-0.000135372	-0.0019297	9	6	7	7	8	7	0
0.00108824	-0.00104665	0.00284136	-0.000553721	-0.000818003	0.000525358	9	6	7	7	8	7	0
-0.000228971	0.000114843	-0.000972442	3.61068e-05	-0.000327565	0.000357781	9	6	7	7	8	7	0
0.00052686	2.43761e-05	-3.93688e-05	0.00100592	-0.000349316	4.96652e-05	9	6	7	7	8	7	0
0.00119483	-0.000698592	-0.000433768	0.000195044	-0.000218363	0.000160876	9	6	7	7	8	7	0
0.00244821	0.00110869	-0.000235566	0.00013255	-0.000670063	0.00139375	9	6	7	7	8	7	0
0.000107456	0.000687487	-0.000516331	0.00184764	0.00106064	0.000374062	9	6	7	7	8	7	0
-0.00107445	-0.000123625	0.00101311	-0.000477942	0.000203286	-0.00587527	9	6	7	7	8	7	0
0.000387047	0.000376688	2.25446e-05	-0.00100079	2.02061e-05	-7.36499e-05	9	6	7	7	8	7	0
0.00107407	-0.00410317	0.000250148	-0.000736299	0.000501695	0.000790588	9	6	7	7	8	7	0
-0.000795084	0.000446891	0.000522773	0.00147468	0.000123463	-0.000744396	9	6	7	7	8	7	0
0.000233417	5.75801e-05	0.000576839	0.000229774	-0.000480436	-0.000149115	9	6	7	7	8	7	0
0.000322124	-0.000542073	-0.000649778	-0.000150154	-0.000513066	0.000182963	9	6	7	7	8	7	0
-0.000407803	-0.000559756	-7.38743e-05	0.00150531	-0.00178715	7.87655e-05	9	6	7	7	8	7	0
0.000110773	-0.000388091	0.000191986	0.0001257	0.000168433	7.85687e-06	9	6	7	7	8	7	0
0.000923152	0.00183824	0.000376267	0.000171176	-0.000841403	-0.000483965	9	6	7	7	8	7	0
-0.00100051	-0.000560933	0.000978397	-0.00121376	-0.00023377	0.000378834	9	6	7	7	8	7	0
-0.00088793	0.00163019	0.00102682	-0.000313105	0.000355257	0.00060739	9	6	7	7	8	7	0
-0.000100999	6.29556e-05	-0.000222972	-2.26267e-05	-0.000289212	7.00164e-06	9	6	7	7	8	7	0
-0.000198097	0.00208967	-0.000686466	0.00182957	-0.000885035	-0.000102701	9	6	7	7	8	7	0
-8.40701e-05	-0.00065378	0.00162157	-0.000211175	0.00076541	-0.000937116	9	6	7	7	8	7	0
0.000122383	-0.00110536	0.00129147	1.7615e-06	-0.000231081	-0.000493944	9	6	7	7	8	7	0
0.000817602	0.000108271	-5.24919e-05	0.00212201	8.41387e-05	0.0012402	9	6	7	7	8	7	0
0.000299971	5.77521e-05	0.00142564	-0.000313532	-0.000566237	-0.000406213	9	6	7	7	8	7	0
-1.8735e-05	0.00176306	-0.000738892	-0.000636363	6.0893e-06	-4.57355e-05	9	6	7	7	8	7	0
0.000796223	-0.000213515	1.59978e-05	0.000149703	0.000862657	0.000437555	9	6	7	7	8	7	0
-0.00025152	-0.000779991	-0.00263958	-0.000161794	0.000648804	-0.000873005	9	6	7	7	8	7	0
0.000485678	-0.00130817	-9.82575e-05	-6.23654e-06	-3.85073e-05	0.000506595	9	6	7	7	8	7	0
0.000348088	-0.000238234	1.4745e-05	0.00131554	-0.000655349	0.000484359	9	6	7	7	8	7	0
-0.000182789	-0.00188197	-0.000919767	0.000429423	0.000503756	0.00142493	9	6	7	7	8	7	0
0.00110021	-0.000182871	0.000112973	-3.3976e-05	-1.86998e-05	-0.000715	9	6	7	7	8	7	0
0.000118914	0.000487714	-0.000647518	0.00034459	-0.000287959	-0.00130289	9	6	7	7	8	7	0
0.000808818	-0.00162076	0.000414151	0.000775787	-0.000136223	-0.000458388	9	6	7	7	8	7	0
0.000407394	-7.81147e-05	-0.0006041	-6.80634e-05	4.09238e-05	0.000916451	9	6	7	7	8	7	0
-0.000748804	-0.000866681	-6.22868e-05	4.80473e-05	0.000565461	-0.000595697	9	6	7	7	8	7	0
0.000291601	-0.0010481	0.000378072	0.000777042	-7.62416e-06	7.94573e-05	9	6	7	7	8	7	0
-0.000403602	0.000174154	-3.5246e-05	0.00102518	0.000100702	-0.000458357	9	6	7	7	8	7	0
-6.08756e-05	0.00107982	-0.00145283	0.000380479	-3.26101e-05	5.42612e-05	9	6	7	7	8	7	0
0.000883278	0.00126502	0.000126033	0.00065961	-1.2362e-05	0.000714356	9	6	7	7	8	7	0
-4.23522e-05	-0.00275702	0.00040901	-0.000413627	0.000659518	0.000174569	9	6	7	7	8	7	0
-0.00116299	0.000245931	-0.000134259	-0.000618609	-2.63353e-05	-0.00087899	9	6	7	7	8	7	0
0.000940906	-0.00156262	0.0005217	-0.00139808	0.000463818	-0.000201092	9	6	7	7	8	7	0
-0.000145392	0.000273474	0.00210213	1.92518e-05	-0.0002945	0.000448094	9	6	7	7	8	7	0
0.000557806	-3.72658e-05	0.000497003	0.00050163	0.000685781	0.000574384	9	6	7	7	8	7	0
-0.00025304	-0.000506477	-0.0005071	-0.000701161	0.00138459	-0.000425725	9	6	7	7	8	7	0
-0.000125106	0.000589726	-0.000647759	-0.00134546	-0.000718416	0.000457802	9	6	7	7	8	7	0
0.000131044	0.000435072	-0.000138273	0.00363712	0.0030754	0.00159353	9	6	7	7	8	7	0
0.000825964	-0.000908472	0.000364492	-0.000265012	0.00476438	-0.000492965	9	6	7	7	8	7	0
3.15512e-05	0.000805393	0.000509398	5.80225e-05	0.000365677	0.000468178	9	6	7	7	8	7	0
-0.00210853	0.00074347	0.00175326	-7.71416e-05	0.000457164	0.00187127	9	6	7	7	8	7	0
2.91562e-05	4.65845e-05	0.001706	0.000111885	0.000200297	-0.000215963	9	6	7	7	8	7	0
-0.000581684	0.00043587	0.000238002	-0.000709456	-0.000441098	-3.79474e-05	9	6	7	7	8	7	0
7.14148e-05	0.000635629	-0.000572681	0.000460774	0.00181233	-7.0233e-05	9	6	7	7	8	7	0
0.000208599	-0.000118625	-0.000628617	0.000435384	0.000582353	-0.000462943	9	6	7	7	8	7	0
4.85742e-05	-0.000320557	-8.72824e-05	0.000164221	0.00403788	-0.000746976	9	6	7	7	8	7	0
-0.000362614	-0.000856263	0.00289597	-0.00034029	0.000371735	-2.02635e-05	9	6	7	7	8	7	0
0.000512579	-0.000153931	0.000109069	-0.000265714	2.76932e-05	-9.36843e-05	9	6	7	7	8	7	0
5.17223e-05	-0.00170799	0.00138902	-6.64373e-05	0.00050322	0.000724211	9	6	7	7	8	7	0
-0.000593655	-0.00131466	-0.000210183	-0.00032074	0.00138825	8.5384e-05	9	6	7	7	8	7	0
-0.000441423	-0.00144481	0.00110595	0.000656889	2.23368e-06	0.000194264	9	6	7	7	8	7	0
0.00277012	0.000464495	-0.000109329	9.72131e-05	0.00146954	0.00241036	9	6	7	7	8	7	0
-3.64092e-05	-0.00021994	-0.000343878	-0.000623463	-2.18918e-05	3.93133e-05	9	6	7	7	8	7	0
-0.000103066	-7.02794e-05	3.08659e-05	-0.000103521	3.59023e-05	0.000886603	9	6	7	7	8	7	0
0.000742407	0.000409041	2.47672e-05	-0.000178041	0.000175102	0.000844448	9	6	7	7	8	7	0
0.000657408	8.88687e-05	8.6196e-05	7.33238e-05	-0.000456667	0.00077146	9	6	7	7	8	7	0
-0.000201866	-0.000545964	0.000624902	-4.27967e-05	-0.000420175	7.59926e-06	9	6	7	7	8	7	0
-0.000851404	-0.000214829	-5.22623e-05	0.000575657	0.000186972	-0.000208574	9	6	7	7	8	7	0
0.000120587	0.000841705	-0.000134623	-0.000377828	-0.000180879	0.00062923	9	6	7	7	8	7	0
0.000238302	-0.000386129	0.00125926	0.000565866	-0.000271105	0.000950925	9	6	7	7	8	7	0
-0.00266689	-0.00299355	-4.66659e-05	-0.000429466	0.00104595	0.00101476	9	6	7	7	8	7	0
0.000231032	-0.0008571	0.00170679	0.000376249	-0.00030595	-0.000362821	9	6	7	7	8	7	0
6.04348e-06	-0.000310191	0.000550988	0.000423528	0.00031611	0.000668443	9	6	7	7	8	7	0
-0.00026641	-0.000203637	0.000487608	0.00101969	-0.000306822	0.000843162	9	6	7	7	8	7	0
-0.000789498	-0.00199874	-1.18145e-05	0.000737274	-0.000703583	0.000951229	9	6	7	7	8	7	0
0.00220914	-0.000526519	0.000784408	5.28369e-05	-0.000125834	-1.51406e-05	9	6	7	7	8	7	0
-0.000143957	-0.000879926	-0.000668565	0.000211341	0.000649656	0.000238047	9	6	7	7	8	7	0
-0.000454686	0.00013562	-0.00103166	0.000877134	-0.000973363	0.00164483	9	6	7	7	8	7	0
-0.000147527	-0.000837241	-0.00208131	-3.18777e-05	0.000461066	-0.000918931	9	6	7	7	8	7	0
0.000417815	-0.00240487	-0.000421038	0.000432128	0.000352389	-0.00121982	9	6	7	7	8	7	0
-0.00023404	-0.00124366	-0.00102184	0.000462993	-0.000211504	-0.002003	9	6	7	7	8	7	0
-0.000349101	-0.000868127	-0.000167825	-6.65555e-05	0.000965864	-7.30421e-05	9	6	7	7	8	7	0
-0.00112058	0.00121984	0.000375121	0.000675775	-9.39244e-06	0.000777258	9	6	7	7	8	7	0
8.34156e-05	-0.000525777	0.000917754	0.0001676	0.00070586	0.000564229	9	6	7	7	8	7	0
-7.62835e-05	-0.000929711	-0.000891745	0.000430116	0.00376838	-0.000318247	9	6	7	7	8	7	0
-0.000160312	0.000345632	-0.000238495	-0.00051246	0.000379908	-0.00146167	9	6	7	7	8	7	0
-8.04778e-05	-0.000556839	-3.87348e-05	1.8639e-05	0.000461497	0.00129584	9	6	7	7	8	7	0
0.00275995	0.000653475	-0.000205129	9.34758e-05	-0.00035427	-0.000223254	9	6	7	7	8	7	0
-0.000682439	0.000733772	0.000194404	0.00144846	-1.19173e-05	-0.00133688	9	6	7	7	8	7	0
0.000938848	0.00131809	-0.000177342	0.00016876	3.87533e-05	-0.000170779	9	6	7	7	8	7	0
-0.000447256	-0.00214987	0.00111178	-0.00013758	7.32615e-05	0.000690187	9	6	7	7	8	7	0
-4.27816e-05	-0.00114918	0.000439793	0.00013061	-0.000523713	-0.000165964	9	6	7	7	8	7	0
0.000490549	0.000320276	0.00028007	-0.000459516	-0.000524337	-0.000532199	9	6	7	7	8	7	0
-0.000845414	0.00173517	0.000125911	0.000345978	-4.46873e-05	-0.000476691	9	6	7	7	8	7	0
0.00083414	-0.0001917	-0.000793802	0.000545729	0.000369836	-0.000281483	9	6	7	7	8	7	0
0.000323292	0.00119712	0.000257696	-0.000193124	-0.00102424	1.05043e-05	9	6	7	7	8	7	0
-0.000186657	-0.000292142	0.0003928	0.00169196	0.000701615	0.000677479	9	6	7	7	8	7	0
0.000283898	0.00193328	-0.00055995	-0.000810157	0.00138783	-6.03305e-05	9	6	7	7	8	7	0
0.00126111	-0.000740618	0.00034399	-0.00119937	3.78295e-05	0.000254107	9	6	7	7	8	7	0
-0.00139518	0.00128382	0.000394535	-0.000388141	0.00105682	0.00061114	9	6	7	7	8	7	0
-0.000378031	0.000239373	-0.000333853	-0.00065511	0.000262537	9.48469e-05	9	6	7	7	8	7	0
-0.00033727	0.000575093	0.000170256	3.34835e-05	0.000276522	-2.31487e-05	9	6	7	7	8	7	0
-0.000407537	-0.000854398	0.00118967	-0.000482611	-0.000176428	0.000101316	9	6	7	7	8	7	0
-0.000511238	-0.000392858	7.34806e-05	8.42768e-05	0.000303541	-0.000333817	9	6	7	7	8	7	0
-0.000177335	0.00541025	-0.000163588	0.00203555	0.000935972	-0.000147864	9	6	7	7	8	7	0
0.00131379	0.000920094	-0.000185433	0.000606794	0.00181958	0.00065718	9	6	7	7	8	7	0
0.0014664	0.00151422	0.000376744	-0.000316766	-0.000239201	-0.000618989	9	6	7	7	8	7	0
-0.000411611	0.00130227	-0.000351295	0.00070222	0.000508091	-0.00063918	9	6	7	7	8	7	0
1.66573e-05	-0.000214887	-0.000331458	0.000543663	0.00161754	-0.00036109	9	6	7	7	8	7	0
-0.000640073	0.000524187	1.9883e-05	-0.000888914	0.00136985	0.000193279	9	6	7	7	8	7	0
4.05487e-05	0.0015941	-0.00115312	-0.00035225	0.00049222	0.000328564	9	6	7	7	8	7	0
-0.000924691	-0.000287009	-0.00083995	0.000291429	3.66027e-05	-0.001717	9	6	7	7	8	7	0
-0.000232997	0.00103591	0.00143669	-0.000533944	-9.42137e-05	0.000399769	9	6	7	7	8	7	0
0.00208338	0.00112607	-7.15294e-05	8.05199e-05	-0.000207969	0.000789546	9	6	7	7	8	7	0
-0.000673614	-0.00104428	0.000543987	0.000390707	-0.000323778	0.000705183	9	6	7	7	8	7	0
-0.000191367	0.000818307	0.000455615	-0.000222164	-3.03732e-05	0.000415481	9	6	7	7	8	7	0
-0.00115427	-0.00166584	0.000375294	0.00031577	0.000188914	0.000529046	9	6	7	7	8	7	0
0.000190432	-0.000495028	-0.000716247	0.0043576	0.000748631	0.000316316	9	6	7	7	8	7	0
0.000640587	0.000852177	-0.000722429	-0.000112865	-0.000499158	0.00202618	9	6	7	7	8	7	0
0.00129125	0.00102376	0.00136858	1.63746e-06	0.00151595	0.00144886	9	6	7	7	8	7	0
-0.00063815	-0.000248332	0.000618535	9.26118e-05	0.00221512	-0.000531258	9	6	7	7	8	7	0
0.00122841	-0.00142376	0.000977893	0.00324416	0.000700011	-0.000371148	9	6	7	7	8	7	0
-0.000893153	0.000811731	6.96389e-05	-0.000265173	-0.000767223	0.00138039	9	6	7	7	8	7	0
-0.00023489	0.000148473	0.00136732	0.00112183	-0.000238392	0.000801813	9	6	7	7	8	7	0
0.000766308	-0.000921216	-3.4096e-05	0.000311005	0.00226719	0.000352694	9	6	7	7	8	7	0
0.000339784	0.00403749	-0.000435868	0.00038427	0.000420736	1.13253e-05	9	6	7	7	8	7	0
0.000671083	0.00048623	0.00120457	0.000705725	0.00012364	0.00220753	9	6	7	7	8	7	0
-0.000210343	0.0004926	0.000433314	-0.000142634	0.000196346	0.000895048	9	6	7	7	8	7	0
-4.27007e-05	-0.00178446	-0.0013856	0.000297075	0.00073379	-0.000894665	9	6	7	7	8	7	0
-0.000196441	-0.000919424	0.000650104	0.000834881	0.000421524	-0.000323507	9	6	7	7	8	7	0
0.0011993	0.00148357	-0.0017668	-8.03084e-05	0.00138156	-8.30482e-05	9	6	7	7	8	7	0
0.000153429	0.000619325	-0.00036772	0.000155914	0.000217758	-3.93936e-05	9	6	7	7	8	7	0
-0.000389475	2.76924e-05	0.00017624	0.000827373	0.00306565	0.00173977	9	6	7	7	8	7	0
0.000957352	-0.000106067	0.000473609	0.000229183	0.00112687	0.000645269	9	6	7	7	8	7	0
-6.75528e-05	-0.000706374	0.00027616	-0.000189146	-1.64575e-05	0.000171604	9	6	7	7	8	7	0
-0.00015518	-0.00119852	0.00176137	-0.00128512	0.000477146	8.64747e-05	9	6	7	7	8	7	0
-0.001172	0.000398204	0.000349109	0.000397373	-0.000242108	-0.000123297	9	6	7	7	8	7	0
-0.000358186	-0.000301103	0.000164261	-0.00040335	0.000199648	-0.000208799	9	6	7	7	8	7	0
0.00190116	0.000131301	-0.00113285	-0.000984997	0.000278388	-0.000142518	9	6	7	7	8	7	0
0.000783378	-0.00017914	0.000320922	0.00012494	-0.000230132	-0.000919187	9	6	7	7	8	7	0
0.000559131	-0.000211768	0.000534447	-0.000503324	-0.000473894	0.000157926	9	6	7	7	8	7	0
0.000304552	-8.76014e-06	-0.00281251	-0.00112402	4.41419e-06	-4.26034e-05	9	6	7	7	8	7	0
-0.00185945	0.000110851	0.000914058	0.00128111	-0.000973444	0.0012598	9	6	7	7	8	7	0
0.000467928	0.000741495	0.000762852	0.000520204	-0.000302211	-0.000225729	9	6	7	7	8	7	0
-8.35764e-06	-0.00114279	0.00265181	0.00028377	0.00489062	-0.00010615	9	6	7	7	8	7	0
-0.000859342	-0.00171219	6.77084e-05	-0.000147054	-0.000263103	0.000185277	9	6	7	7	8	7	0
0.000568465	0.00103728	-0.000230436	0.00147639	4.5585e-05	-0.000152344	9	6	7	7	8	7	0
-0.000276493	7.78562e-05	0.000788244	0.00033861	0.000559111	0.000195493	9	6	7	7	8	7	0
-0.000114438	0.00538378	0.000239828	0.00158409	0.000204457	-0.000103364	9	6	7	7	8	7	0
0.00264346	-0.000647331	-0.000133978	-0.00020909	0.00148805	0.000138827	9	6	7	7	8	7	0
-0.000895269	0.000673347	0.000243433	0.00018714	-0.000304645	-0.000155242	9	6	7	7	8	7	0
1.98349e-05	-0.000690527	0.00251406	9.55189e-05	-0.000428434	-0.000122369	9	6	7	7	8	7	0
-0.000124947	0.000597331	-0.000481184	-0.000174643	0.000554622	-9.82256e-06	9	6	7	7	8	7	0
-0.00153155	-0.00214308	0.00152463	0.00197398	0.000468803	0.000662063	9	6	7	7	8	7	0
-0.000244124	-0.000370355	-0.000243045	-0.000448822	0.000175526	-0.000527127	9	6	7	7	8	7	0
0.0021811	-6.58057e-05	0.000273051	5.50718e-06	-0.000666815	-0.000322977	9	6	7	7	8	7	0
0.000455595	0.00128642	-0.00111108	-0.000358333	-0.000383874	0.0011663	9	6	7	7	8	7	0
0.000150415	0.0019842	0.000571532	0.000144761	0.000171769	0.00063197	9	6	7	7	8	7	0
0.00138168	-0.000290336	0.000106278	-4.05244e-05	-0.00016325	9.1819e-05	9	6	7	7	8	7	0
0.000479027	0.000133314	0.000887902	-0.000142131	0.000701479	0.000571913	9	6	7	7	8	7	0
-0.000723033	-0.000432201	0.000224979	0.000105972	-0.000260256	0.000716773	9	6	7	7	8	7	0
-0.000359264	0.000171766	-0.00348497	-4.30061e-06	0.000147047	-0.000579859	9	6	7	7	8	7	0
-0.00077911	0.000935653	-0.000647983	-0.000382157	0.00145279	-4.10302e-05	9	6	7	7	8	7	0
-0.000577238	0.000788558	0.000435765	0.000757626	0.00193039	-0.000227887	9	6	7	7	8	7	0
0.00234536	5.75617e-06	-3.90228e-05	-0.000444823	-0.000759188	0.00075368	9	6	7	7	8	7	0
0.000120606	-3.43407e-05	0.000911898	-0.000631761	0.000303155	-1.61627e-05	9	6	7	7	8	7	0
0.00270961	0.00173295	-0.000310947	-0.000304869	-0.000619122	0.000387512	9	6	7	7	8	7	0
0.000157242	0.000454887	0.000260968	-0.000317207	0.000258024	0.00123559	9	6	7	7	8	7	0
0.0002758	0.00327097	-0.00150325	-0.000527572	0.000952164	-8.40456e-05	9	6	7	7	8	7	0
-0.000396392	0.000362925	-0.000691661	-0.000405187	0.000583223	-0.000461201	9	6	7	7	8	7	0
-0.000393982	-0.00114488	0.000839052	0.00024222	-0.000597545	-0.000326001	9	6	7	7	8	7	0
7.8702e-05	-0.000463316	0.0001636	0.000260497	0.000173737	0.00158406	9	6	7	7	8	7	0
0.000412166	-0.000621427	5.40218e-05	0.000152874	-0.000530162	5.82717e-07	9	6	7	7	8	7	0
-0.000449759	0.000211627	-0.000238269	-0.000571318	-0.000193389	0.000562868	9	6	7	7	8	7	0
-0.000632602	-0.00167035	0.000851722	-0.000119769	0.000213506	-0.00154933	9	6	7	7	8	7	0
0.00264331	-0.00014539	0.000579259	-0.00130101	-0.0010077	0.000796907	9	6	7	7	8	7	0
0.000480039	-0.000592035	0.000395827	-0.000304368	8.94073e-05	3.45146e-05	9	6	7	7	8	7	0
-4.96288e-05	-0.00135277	0.0008604	0.00203364	-0.000136757	-0.000222441	9	6	7	7	8	7	0
-0.000783767	-0.000375718	0.000428567	0.00073565	-0.000318861	0.000665776	9	6	7	7	8	7	0
-0.000307575	-0.00134726	-9.20762e-05	0.000358252	1.74209e-05	0.000198699	9	6	7	7	8	7	0
-0.000237575	-0.000543696	0.000359193	-0.000129434	-0.000131348	-0.00124595	9	6	7	7	8	7	0
-0.000417547	-0.000577493	-0.000254759	-0.000132194	8.51912e-05	-0.000200856	9	6	7	7	8	7	0
0.000139543	-0.000709144	-5.80072e-05	-0.000397769	-0.000120411	-0.000700279	9	6	7	7	8	7	0
0.00185296	0.000858243	0.000476366	0.000283591	0.000359689	0.000904044	9	6	7	7	8	7	0
0.000547711	-1.46428e-05	0.000864475	0.000104463	0.00133076	0.000920511	9	6	7	7	8	7	0
-0.00114062	-0.000497394	-0.000396129	0.000605078	0.000186602	-0.000218177	9	6	7	7	8	7	0
0.000635798	0.000530036	-0.000520915	0.00015968	0.00124907	0.00127411	9	6	7	7	8	7	0
-0.000266575	0.002248	0.000637362	0.000185428	-0.000533187	-1.51729e-05	9	6	7	7	8	7	0
0.000146879	0.00157416	0.000835103	0.000632674	-0.00021263	-0.0010082	9	6	7	7	8	7	0
-0.000335584	0.00180551	-0.00111296	-0.000305506	0.00115667	-0.00018189	9	6	7	7	8	7	0
0.00225704	-8.38096e-05	-0.000529826	-0.000108094	0.00133122	6.77836e-05	9	6	7	7	8	7	0
-0.00022813	-4.55065e-05	-0.000132576	5.21082e-05	-0.000195277	-0.00026126	9	6	7	7	8	7	0
-0.00106582	0.000736703	0.00153209	-0.00113129	6.01525e-05	0.000561348	9	6	7	7	8	7	0
0.00294531	0.000441738	0.000429654	-0.000127166	0.000430371	-0.000306004	9	6	7	7	8	7	0
-5.93137e-05	-0.00144601	-0.00170563	0.000538079	-5.67991e-05	0.000328247	9	6	7	7	8	7	0
0.000929388	0.00164522	-0.00110861	-0.000262818	0.000170194	-0.000419489	9	6	7	7	8	7	0
-0.000562223	0.000110092	0.000189113	0.00352096	-0.000566209	-4.03197e-05	9	6	7	7	8	7	0
-0.000500652	-0.000209417	0.000392147	0.000203394	1.04777e-05	-0.00177398	9	6	7	7	8	7	0
-0.000753788	-0.00234884	0.000274905	0.000519534	0.00421998	-0.000298246	9	6	7	7	8	7	0
-0.000935231	0.000311991	0.000975688	-0.000213473	-0.000188134	0.000233744	9	6	7	7	8	7	0
0.000494511	-0.000932457	0.000714086	-0.000196088	0.000328192	0.00164799	9	6	7	7	8	7	0
-0.000857304	8.71498e-05	-0.000546478	-0.000223758	-0.00165993	0.000991248	9	6	7	7	8	7	0
0.0018682	-0.000122809	0.000538868	-0.000263678	-4.71269e-05	-0.000544392	9	6	7	7	8	7	0
0.00127529	-0.000899411	0.000409093	8.95353e-05	-0.000429127	-0.000119873	9	6	7	7	8	7	0
0.00032799	0.000432519	-0.000131545	4.65864e-05	0.000308165	-5.36958e-05	9	6	7	7	8	7	0
0.000835419	0.000807379	0.000303282	0.00186056	0.000924743	0.00109546	9	6	7	7	8	7	0
0.00016187	0.001357	0.000269706	-0.000232419	0.000872104	0.00189014	9	6	7	7	8	7	0
0.00164913	0.0026943	8.7932e-05	-0.00133608	0.00118061	0.000544161	9	6	7	7	8	7	0
0.00026531	0.000707676	0.00250904	0.000141645	-0.000714253	5.2349e-05	9	6	7	7	8	7	0
-0.000272059	0.00153459	0.000327312	0.00143147	0.0004027	0.000199224	9	6	7	7	8	7	0
0.000445571	-0.000922068	-0.000568385	0.00139176	0.000266187	-4.24296e-05	9	6	7	7	8	7	0
-0.000476562	-0.000188217	-0.000798471	2.33191e-05	0.000341071	-0.000728968	9	6	7	7	8	7	0
-0.000146534	0.000445956	-0.00127648	0.00137174	-0.000218799	-0.000639045	9	6	7	7	8	7	0
0.00019677	0.000126027	-0.00270655	-0.000294418	0.000172768	0.000113823	9	6	7	7	8	7	0
0.000240671	-0.00185077	4.93021e-05	0.000837849	0.000558687	0.000850942	9	6	7	7	8	7	0
0.000744418	0.000218735	-0.000857441	0.000657713	-8.03747e-05	0.00120687	9	6	7	7	8	7	0
0.000198132	-0.00017628	0.00102445	-0.000113325	0.000120402	-0.000341878	9	6	7	7	8	7	0
-7.51399e-05	-3.43494e-05	-0.000406878	8.82492e-05	-0.000335086	-8.17517e-05	9	6	7	7	8	7	0
-0.000115021	-0.000821438	-0.00225036	-0.000192277	-3.80991e-05	0.000322221	9	6	7	7	8	7	0
-0.000354936	-0.000225452	-0.000999997	0.00134929	6.63626e-05	-0.00154131	9	6	7	7	8	7	0
0.00111077	0.000529037	-0.000404845	0.00116261	0.00159094	3.13127e-05	9	6	7	7	8	7	0
7.03835e-05	0.00155639	-0.000649838	0.000578465	0.000911408	0.000403276	9	6	7	7	8	7	0
-0.00123868	0.00042536	-0.000790187	0.000434009	0.000130613	9.85464e-05	9	6	7	7	8	7	0
0.00073474	0.000627526	-0.000242804	0.000544075	0.000851082	-0.000488558	9	6	7	7	8	7	0
0.0002756	-0.000105595	0.000992885	0.000914565	4.2869e-05	0.000788887	9	6	7	7	8	7	0
-0.00149581	-0.000869974	-0.000392042	0.00145469	-0.000346029	-0.000497902	9	6	7	7	8	7	0
0.00093487	0.000695619	-0.00107106	-0.000497139	-0.00050991	0.002517	9	6	7	7	8	7	0
-0.000190161	0.000358013	-0.000160936	0.000559065	0.000624435	0.00297207	9	6	7	7	8	7	0
-0.000433752	0.000233785	0.000146848	-0.00028091	0.00042815	0.000113514	9	6	7	7	8	7	0
-0.00123097	0.000338258	0.00018952	-0.000239638	-9.64523e-05	6.85861e-05	9	6	7	7	8	7	0
0.000691376	-0.000102239	3.86796e-05	-0.00081956	9.87352e-06	0.000160071	9	6	7	7	8	7	0
0.00026554	-0.000120025	0.000464019	0.0013369	0.00101924	-0.000342959	9	6	7	7	8	7	0
-6.97348e-05	0.00387347	3.87073e-05	0.000396733	0.000628731	0.000924498	9	6	7	7	8	7	0
-0.00132042	0.000587259	0.000686947	-8.42141e-05	0.000300588	-0.000150415	9	6	7	7	8	7	0
-1.07992e-05	0.000733524	-0.000541267	0.00085383	0.0027476	-0.000262901	9	6	7	7	8	7	0
0.000890697	0.000737858	0.00028134	0.000492561	0.00129261	0.000208768	9	6	7	7	8	7	0
-0.000984677	5.78018e-05	0.0014549	-0.0001644	0.000537639	-2.49611e-05	9	6	7	7	8	7	0
0.00171785	-0.000543243	0.000497389	-0.000474413	0.000753909	0.000511462	9	6	7	7	8	7	0
-0.00158068	0.000147593	-1.82092e-05	0.000788259	0.000561391	0.00076877	9	6	7	7	8	7	0
-0.00121732	-0.000487408	0.000370686	0.000206879	0.000406496	0.000251241	9	6	7	7	8	7	0
1.99418e-05	0.000263675	-0.00055664	-6.71729e-06	-0.000307806	-0.000440187	9	6	7	7	8	7	0
0.00107168	-0.0011322	-1.52622e-05	-0.000247502	0.000734624	0.000284666	9	6	7	7	8	7	0
-0.000124021	0.00013844	-0.000714744	-2.72075e-05	0.000323323	-0.000406583	9	6	7	7	8	7	0
-0.000410393	-0.000393198	-0.000511255	-0.00105275	2.87503e-05	0.000906959	9	6	7	7	8	7	0
-0.000169418	-0.00116399	0.000232643	0.000533037	-0.000798432	-0.000528683	9	6	7	7	8	7	0
-0.00317537	0.00126252	-0.000343236	6.11752e-05	0.000376649	0.00262907	9	6	7	7	8	7	0
-5.96333e-05	0.000306337	0.0017389	3.45321e-05	-0.000154604	-6.86409e-05	9	6	7	7	8	7	0
-7.00969e-05	0.00161254	-0.000111655	-0.000252771	2.09811e-05	0.000216027	9	6	7	7	8	7	0
-0.000924799	0.000216008	-0.000373776	-5.00486e-05	-0.000177769	0.00168469	9	6	7	7	8	7	0
0.00155264	-0.00033523	-0.000447284	0.000138151	-0.000554487	3.66916e-05	9	6	7	7	8	7	0
-9.63738e-05	0.00168099	0.000685421	0.00124644	-0.00044819	0.00234579	9	6	7	7	8	7	0
0.00162201	-0.00175542	-7.58612e-05	-0.000247168	-0.000137984	0.00077536	9	6	7	7	8	7	0
0.0006053	7.27127e-05	0.0017304	-0.000551423	0.000417663	7.15405e-05	9	6	7	7	8	7	0
0.00112051	-5.17821e-05	0.000423702	-0.000862833	-0.00140427	0.00234603	9	6	7	7	8	7	0
6.77739e-06	0.000621408	0.000153296	0.000761378	-0.000525651	-7.69359e-05	9	6	7	7	8	7	0
-6.72006e-05	-0.00201642	-0.000224815	-0.00032467	0.000142048	2.96756e-06	9	6	7	7	8	7	0
0.000424067	-0.000214849	0.00115336	-3.00439e-05	0.000111432	-2.06864e-05	9	6	7	7	8	7	0
-0.000167573	0.000585867	-0.000208073	-0.0002171	0.000420181	-0.000953905	9	6	7	7	8	7	0
0.000420204	0.000388979	0.000217378	-0.000112202	0.000270432	-0.000431922	9	6	7	7	8	7	0
-0.000499082	-0.000768556	-0.000369269	-0.000146683	0.000971519	-0.000219211	9	6	7	7	8	7	0
0.000454297	0.000363161	0.000526126	0.00106546	0.000932315	-0.000277384	9	6	7	7	8	7	0
-0.000145146	0.000412858	-0.00148461	-0.000243739	0.000240291	-3.06518e-05	9	6	7	7	8	7	0
3.50039e-05	0.000550798	0.00144093	-0.000296731	0.00370483	-0.00282774	9	6	7	7	8	7	0
1.16563e-05	0.000808896	0.00257862	-0.000302251	0.00110389	0.000276707	9	6	7	7	8	7	0
-0.000616041	-0.0037336	0.000833558	0.000202599	-0.000266561	0.000462638	9	6	7	7	8	7	0
0.000146712	0.000499848	-0.000170419	8.81717e-05	-0.000138556	-8.00121e-05	9	6	7	7	8	7	0
1.90731e-05	0.000304329	-0.00105579	0.000902635	0.00129646	-0.0016524	9	6	7	7	8	7	0
0.00028584	0.000816689	-0.000262283	0.000118313	-0.000619824	0.00045604	9	6	7	7	8	7	0
-0.00235197	-0.000380325	-0.000257772	-0.000462686	-0.00111966	0.00131918	9	6	7	7	8	7	0
-0.00057697	-0.000325012	-0.000577896	-0.000393136	-0.000176069	0.000269602	9	6	7	7	8	7	0
9.24876e-05	0.00127132	-0.00041993	0.000275705	-0.000126775	6.70854e-05	9	6	7	7	8	7	0

## Sheet: figure_1f
mpfc_pbi	freq	time
-1.27675e-05	4.88281	-0.8
4.31792e-05	4.91435	-0.8
9.91258e-05	4.94588	-0.8
0.000155072	4.97742	-0.8
0.000211019	5.00895	-0.8
0.000266966	5.04049	-0.8
0.000322912	5.07202	-0.8
0.000378859	5.10356	-0.8
0.000434806	5.13509	-0.8
0.000490752	5.16663	-0.8
0.000546699	5.19816	-0.8
0.000602645	5.2297	-0.8
0.000658592	5.26123	-0.8
0.000714539	5.29277	-0.8
0.000770485	5.3243	-0.8
0.000826432	5.35583	-0.8
0.000882379	5.38737	-0.8
0.000870723	5.4189	-0.8
0.000859068	5.45044	-0.8
0.000847413	5.48197	-0.8
0.000835757	5.51351	-0.8
0.000824102	5.54504	-0.8
0.000812447	5.57658	-0.8
0.000800792	5.60811	-0.8
0.000789136	5.63965	-0.8
0.000777481	5.67118	-0.8
0.000765826	5.70272	-0.8
0.00075417	5.73425	-0.8
0.000742515	5.76579	-0.8
0.00073086	5.79732	-0.8
0.000719204	5.82886	-0.8
0.000707549	5.86039	-0.8
0.000695894	5.89193	-0.8
0.00068339	5.92346	-0.8
0.000670887	5.955	-0.8
0.000658383	5.98653	-0.8
0.00064588	6.01807	-0.8
0.000633376	6.0496	-0.8
0.000620873	6.08114	-0.8
0.000608369	6.11267	-0.8
0.000595865	6.14421	-0.8
0.000583362	6.17574	-0.8
0.000570858	6.20728	-0.8
0.000558355	6.23881	-0.8
0.000545851	6.27035	-0.8
0.000533348	6.30188	-0.8
0.000520844	6.33341	-0.8
0.000508341	6.36495	-0.8
0.000495837	6.39648	-0.8
0.000468576	6.42802	-0.8
0.000441314	6.45955	-0.8
0.000414052	6.49109	-0.8
0.000386791	6.52262	-0.8
0.000359529	6.55416	-0.8
0.000332268	6.58569	-0.8
0.000305006	6.61723	-0.8
0.000277745	6.64876	-0.8
0.000250483	6.6803	-0.8
0.000223222	6.71183	-0.8
0.00019596	6.74337	-0.8
0.000168698	6.7749	-0.8
0.000141437	6.80644	-0.8
0.000114175	6.83797	-0.8
8.69138e-05	6.86951	-0.8
5.96523e-05	6.90104	-0.8
4.02316e-05	6.93258	-0.8
2.08109e-05	6.96411	-0.8
1.39027e-06	6.99565	-0.8
-1.80304e-05	7.02718	-0.8
-3.74511e-05	7.05872	-0.8
-5.68717e-05	7.09025	-0.8
-7.62924e-05	7.12179	-0.8
-9.57131e-05	7.15332	-0.8
-0.000115134	7.18486	-0.8
-0.000134554	7.21639	-0.8
-0.000153975	7.24792	-0.8
-0.000173396	7.27946	-0.8
-0.000192816	7.31099	-0.8
-0.000212237	7.34253	-0.8
-0.000231658	7.37406	-0.8
-0.000251078	7.4056	-0.8
-0.000267379	7.43713	-0.8
-0.000283679	7.46867	-0.8
-0.00029998	7.5002	-0.8
-0.00031628	7.53174	-0.8
-0.000332581	7.56327	-0.8
-0.000348881	7.59481	-0.8
-0.000365182	7.62634	-0.8
-0.000381482	7.65788	-0.8
-0.000397783	7.68941	-0.8
-0.000414083	7.72095	-0.8
-0.000430384	7.75248	-0.8
-0.000446684	7.78402	-0.8
-0.000462985	7.81555	-0.8
-0.000479285	7.84709	-0.8
-0.000495586	7.87862	-0.8
-0.000511886	7.91016	-0.8
-0.000494793	7.94169	-0.8
-0.000477699	7.97323	-0.8
-0.000460606	8.00476	-0.8
-0.000443512	8.0363	-0.8
-0.000426419	8.06783	-0.8
-0.000409325	8.09937	-0.8
-0.000392232	8.1309	-0.8
-0.000375138	8.16243	-0.8
-0.000358045	8.19397	-0.8
-0.000340951	8.2255	-0.8
-0.000323857	8.25704	-0.8
-0.000306764	8.28857	-0.8
-0.00028967	8.32011	-0.8
-0.000272577	8.35164	-0.8
-0.000255483	8.38318	-0.8
-0.00023839	8.41471	-0.8
-0.000226534	8.44625	-0.8
-0.000214678	8.47778	-0.8
-0.000202823	8.50932	-0.8
-0.000190967	8.54085	-0.8
-0.000179111	8.57239	-0.8
-0.000167255	8.60392	-0.8
-0.0001554	8.63546	-0.8
-0.000143544	8.66699	-0.8
-0.000131688	8.69853	-0.8
-0.000119833	8.73006	-0.8
-0.000107977	8.7616	-0.8
-9.61211e-05	8.79313	-0.8
-8.42654e-05	8.82467	-0.8
-7.24097e-05	8.8562	-0.8
-6.0554e-05	8.88774	-0.8
-4.86983e-05	8.91927	-0.8
-6.40345e-05	8.95081	-0.8
-7.93706e-05	8.98234	-0.8
-9.47068e-05	9.01388	-0.8
-0.000110043	9.04541	-0.8
-0.000125379	9.07694	-0.8
-0.000140715	9.10848	-0.8
-0.000156052	9.14001	-0.8
-0.000171388	9.17155	-0.8
-0.000186724	9.20308	-0.8
-0.00020206	9.23462	-0.8
-0.000217396	9.26615	-0.8
-0.000232733	9.29769	-0.8
-0.000248069	9.32922	-0.8
-0.000263405	9.36076	-0.8
-0.000278741	9.39229	-0.8
-0.000294077	9.42383	-0.8
-0.000294341	9.45536	-0.8
-0.000294604	9.4869	-0.8
-0.000294868	9.51843	-0.8
-0.000295131	9.54997	-0.8
-0.000295395	9.5815	-0.8
-0.000295658	9.61304	-0.8
-0.000295921	9.64457	-0.8
-0.000296185	9.67611	-0.8
-0.000296448	9.70764	-0.8
-0.000296712	9.73918	-0.8
-0.000296975	9.77071	-0.8
-0.000297239	9.80225	-0.8
-0.000297502	9.83378	-0.8
-0.000297765	9.86532	-0.8
-0.000298029	9.89685	-0.8
-0.000298292	9.92839	-0.8
-0.000285206	9.95992	-0.8
-0.00027212	9.99146	-0.8
-0.000259034	10.023	-0.8
-0.000245948	10.0545	-0.8
-0.000232862	10.0861	-0.8
-0.000219776	10.1176	-0.8
-0.00020669	10.1491	-0.8
-0.000193604	10.1807	-0.8
-0.000180518	10.2122	-0.8
-0.000167432	10.2437	-0.8
-0.000154346	10.2753	-0.8
-0.00014126	10.3068	-0.8
-0.000128173	10.3383	-0.8
-0.000115087	10.3699	-0.8
-0.000102001	10.4014	-0.8
-8.89153e-05	10.4329	-0.8
-0.000102026	10.4645	-0.8
-0.000115137	10.496	-0.8
-0.000128247	10.5275	-0.8
-0.000141358	10.5591	-0.8
-0.000154469	10.5906	-0.8
-0.000167579	10.6222	-0.8
-0.00018069	10.6537	-0.8
-0.000193801	10.6852	-0.8
-0.000206911	10.7168	-0.8
-0.000220022	10.7483	-0.8
-0.000233133	10.7798	-0.8
-0.000246243	10.8114	-0.8
-0.000259354	10.8429	-0.8
-0.000272465	10.8744	-0.8
-0.000285575	10.906	-0.8
-0.000298686	10.9375	-0.8
-0.000291694	10.969	-0.8
-0.000284702	11.0006	-0.8
-0.000277709	11.0321	-0.8
-0.000270717	11.0636	-0.8
-0.000263725	11.0952	-0.8
-0.000256733	11.1267	-0.8
-0.00024974	11.1582	-0.8
-0.000242748	11.1898	-0.8
-0.000235756	11.2213	-0.8
-0.000228764	11.2528	-0.8
-0.000221772	11.2844	-0.8
-0.000214779	11.3159	-0.8
-0.000207787	11.3475	-0.8
-0.000200795	11.379	-0.8
-0.000193803	11.4105	-0.8
-0.00018681	11.4421	-0.8
-0.000177738	11.4736	-0.8
-0.000168665	11.5051	-0.8
-0.000159592	11.5367	-0.8
-0.000150519	11.5682	-0.8
-0.000141446	11.5997	-0.8
-0.000132373	11.6313	-0.8
-0.0001233	11.6628	-0.8
-0.000114227	11.6943	-0.8
-0.000105154	11.7259	-0.8
-9.60813e-05	11.7574	-0.8
-8.70084e-05	11.7889	-0.8
-7.79354e-05	11.8205	-0.8
-6.88625e-05	11.852	-0.8
-5.97896e-05	11.8835	-0.8
-5.07167e-05	11.9151	-0.8
-4.16438e-05	11.9466	-0.8
-3.19238e-05	11.9781	-0.8
-2.22038e-05	12.0097	-0.8
-1.24838e-05	12.0412	-0.8
-2.76386e-06	12.0728	-0.8
6.95612e-06	12.1043	-0.8
1.66761e-05	12.1358	-0.8
2.63961e-05	12.1674	-0.8
3.6116e-05	12.1989	-0.8
4.5836e-05	12.2304	-0.8
5.5556e-05	12.262	-0.8
6.5276e-05	12.2935	-0.8
7.49959e-05	12.325	-0.8
8.47159e-05	12.3566	-0.8
9.44359e-05	12.3881	-0.8
0.000104156	12.4196	-0.8
0.000113876	12.4512	-0.8
0.000112593	12.4827	-0.8
0.00011131	12.5142	-0.8
0.000110027	12.5458	-0.8
0.000108744	12.5773	-0.8
0.000107461	12.6088	-0.8
0.000106178	12.6404	-0.8
0.000104895	12.6719	-0.8
0.000103613	12.7035	-0.8
0.00010233	12.735	-0.8
0.000101047	12.7665	-0.8
9.97638e-05	12.7981	-0.8
9.84809e-05	12.8296	-0.8
9.7198e-05	12.8611	-0.8
9.59151e-05	12.8927	-0.8
9.46321e-05	12.9242	-0.8
9.33492e-05	12.9557	-0.8
7.60163e-05	12.9873	-0.8
5.86834e-05	13.0188	-0.8
4.13505e-05	13.0503	-0.8
2.40176e-05	13.0819	-0.8
6.68466e-06	13.1134	-0.8
-1.06483e-05	13.1449	-0.8
-2.79812e-05	13.1765	-0.8
-4.53141e-05	13.208	-0.8
-6.2647e-05	13.2395	-0.8
-7.99799e-05	13.2711	-0.8
-9.73128e-05	13.3026	-0.8
-0.000114646	13.3341	-0.8
-0.000131979	13.3657	-0.8
-0.000149312	13.3972	-0.8
-0.000166644	13.4288	-0.8
-0.000183977	13.4603	-0.8
-0.000201882	13.4918	-0.8
-0.000219787	13.5234	-0.8
-0.000237692	13.5549	-0.8
-0.000255597	13.5864	-0.8
-0.000273501	13.618	-0.8
-0.000291406	13.6495	-0.8
-0.000309311	13.681	-0.8
-0.000327216	13.7126	-0.8
-0.00034512	13.7441	-0.8
-0.000363025	13.7756	-0.8
-0.00038093	13.8072	-0.8
-0.000398835	13.8387	-0.8
-0.00041674	13.8702	-0.8
-0.000434644	13.9018	-0.8
-0.000452549	13.9333	-0.8
-0.000470454	13.9648	-0.8
-0.000459803	13.9964	-0.8
-0.000449153	14.0279	-0.8
-0.000438502	14.0594	-0.8
-0.000427851	14.091	-0.8
-0.000417201	14.1225	-0.8
-0.00040655	14.1541	-0.8
-0.000395899	14.1856	-0.8
-0.000385249	14.2171	-0.8
-0.000374598	14.2487	-0.8
-0.000363947	14.2802	-0.8
-0.000353297	14.3117	-0.8
-0.000342646	14.3433	-0.8
-0.000331995	14.3748	-0.8
-0.000321345	14.4063	-0.8
-0.000310694	14.4379	-0.8
-0.000300043	14.4694	-0.8
-0.000287989	14.5009	-0.8
-0.000275935	14.5325	-0.8
-0.000263882	14.564	-0.8
-0.000251828	14.5955	-0.8
-0.000239774	14.6271	-0.8
-0.00022772	14.6586	-0.8
-0.000215666	14.6901	-0.8
-0.000203612	14.7217	-0.8
-0.000191558	14.7532	-0.8
-0.000179504	14.7847	-0.8
-0.00016745	14.8163	-0.8
-0.000155397	14.8478	-0.8
-0.000143343	14.8794	-0.8
-0.000131289	14.9109	-0.8
-0.000119235	14.9424	-0.8
-0.000107181	14.974	-0.8
-8.87035e-05	15.0055	-0.8
-7.0226e-05	15.037	-0.8
-5.17485e-05	15.0686	-0.8
-3.3271e-05	15.1001	-0.8
-1.47935e-05	15.1316	-0.8
3.68401e-06	15.1632	-0.8
2.21615e-05	15.1947	-0.8
4.0639e-05	15.2262	-0.8
5.91165e-05	15.2578	-0.8
7.7594e-05	15.2893	-0.8
9.60715e-05	15.3208	-0.8
0.000114549	15.3524	-0.8
0.000133027	15.3839	-0.8
0.000151504	15.4154	-0.8
0.000169982	15.447	-0.8
0.000188459	15.4785	-0.8
0.000189494	15.5101	-0.8
0.000190529	15.5416	-0.8
0.000191564	15.5731	-0.8
0.000192599	15.6047	-0.8
0.000193633	15.6362	-0.8
0.000194668	15.6677	-0.8
0.000195703	15.6993	-0.8
0.000196738	15.7308	-0.8
0.000197773	15.7623	-0.8
0.000198808	15.7939	-0.8
0.000199843	15.8254	-0.8
0.000200878	15.8569	-0.8
0.000201913	15.8885	-0.8
0.000202948	15.92	-0.8
0.000203982	15.9515	-0.8
0.000205017	15.9831	-0.8
0.000193772	16.0146	-0.8
0.000182527	16.0461	-0.8
0.000171282	16.0777	-0.8
0.000160037	16.1092	-0.8
0.000148791	16.1407	-0.8
0.000137546	16.1723	-0.8
0.000126301	16.2038	-0.8
0.000115056	16.2354	-0.8
0.000103811	16.2669	-0.8
9.25656e-05	16.2984	-0.8
8.13204e-05	16.33	-0.8
7.00753e-05	16.3615	-0.8
5.88301e-05	16.393	-0.8
4.75849e-05	16.4246	-0.8
3.63397e-05	16.4561	-0.8
2.50946e-05	16.4876	-0.8
2.52235e-06	16.5192	-0.8
-2.00499e-05	16.5507	-0.8
-4.26221e-05	16.5822	-0.8
-6.51943e-05	16.6138	-0.8
-8.77665e-05	16.6453	-0.8
-0.000110339	16.6768	-0.8
-0.000132911	16.7084	-0.8
-0.000155483	16.7399	-0.8
-0.000178055	16.7714	-0.8
-0.000200628	16.803	-0.8
-0.0002232	16.8345	-0.8
-0.000245772	16.866	-0.8
-0.000268344	16.8976	-0.8
-0.000290916	16.9291	-0.8
-0.000313489	16.9607	-0.8
-0.000336061	16.9922	-0.8
-0.000342802	17.0237	-0.8
-0.000349543	17.0553	-0.8
-0.000356283	17.0868	-0.8
-0.000363024	17.1183	-0.8
-0.000369765	17.1499	-0.8
-0.000376506	17.1814	-0.8
-0.000383247	17.2129	-0.8
-0.000389988	17.2445	-0.8
-0.000396728	17.276	-0.8
-0.000403469	17.3075	-0.8
-0.00041021	17.3391	-0.8
-0.000416951	17.3706	-0.8
-0.000423692	17.4021	-0.8
-0.000430433	17.4337	-0.8
-0.000437173	17.4652	-0.8
-0.000443914	17.4967	-0.8
-0.000438017	17.5283	-0.8
-0.000432119	17.5598	-0.8
-0.000426221	17.5913	-0.8
-0.000420324	17.6229	-0.8
-0.000414426	17.6544	-0.8
-0.000408529	17.686	-0.8
-0.000402631	17.7175	-0.8
-0.000396733	17.749	-0.8
-0.000390836	17.7806	-0.8
-0.000384938	17.8121	-0.8
-0.00037904	17.8436	-0.8
-0.000373143	17.8752	-0.8
-0.000367245	17.9067	-0.8
-0.000361348	17.9382	-0.8
-0.00035545	17.9698	-0.8
-0.000349552	18.0013	-0.8
-0.000331067	18.0328	-0.8
-0.000312581	18.0644	-0.8
-0.000294096	18.0959	-0.8
-0.00027561	18.1274	-0.8
-0.000257124	18.159	-0.8
-0.000238639	18.1905	-0.8
-0.000220153	18.222	-0.8
-0.000201668	18.2536	-0.8
-0.000183182	18.2851	-0.8
-0.000164696	18.3167	-0.8
-0.000146211	18.3482	-0.8
-0.000127725	18.3797	-0.8
-0.00010924	18.4113	-0.8
-9.07539e-05	18.4428	-0.8
-7.22683e-05	18.4743	-0.8
-5.37827e-05	18.5059	-0.8
-3.4081e-05	18.5374	-0.8
-1.43793e-05	18.5689	-0.8
5.32242e-06	18.6005	-0.8
2.50241e-05	18.632	-0.8
4.47259e-05	18.6635	-0.8
6.44276e-05	18.6951	-0.8
8.41293e-05	18.7266	-0.8
0.000103831	18.7581	-0.8
0.000123533	18.7897	-0.8
0.000143234	18.8212	-0.8
0.000162936	18.8527	-0.8
0.000182638	18.8843	-0.8
0.00020234	18.9158	-0.8
0.000222041	18.9473	-0.8
0.000241743	18.9789	-0.8
0.000261445	19.0104	-0.8
0.000301279	19.042	-0.8
0.000341112	19.0735	-0.8
0.000380946	19.105	-0.8
0.00042078	19.1366	-0.8
0.000460614	19.1681	-0.8
0.000500448	19.1996	-0.8
0.000540281	19.2312	-0.8
0.000580115	19.2627	-0.8
0.000619949	19.2942	-0.8
0.000659783	19.3258	-0.8
0.000699617	19.3573	-0.8
0.00073945	19.3888	-0.8
0.000779284	19.4204	-0.8
0.000819118	19.4519	-0.8
0.000858952	19.4834	-0.8
0.000898786	19.515	-0.8
0.000943207	19.5465	-0.8
0.000987629	19.578	-0.8
0.00103205	19.6096	-0.8
0.00107647	19.6411	-0.8
0.00112089	19.6726	-0.8
0.00116532	19.7042	-0.8
0.00120974	19.7357	-0.8
0.00125416	19.7673	-0.8
0.00129858	19.7988	-0.8
0.001343	19.8303	-0.8
0.00138742	19.8619	-0.8
0.00143185	19.8934	-0.8
0.00147627	19.9249	-0.8
0.00152069	19.9565	-0.8
0.00156511	19.988	-0.8
0.00160953	20.0195	-0.8
-1.65622e-05	4.88281	-0.798438
4.04245e-05	4.91435	-0.798438
9.74112e-05	4.94588	-0.798438
0.000154398	4.97742	-0.798438
0.000211385	5.00895	-0.798438
0.000268371	5.04049	-0.798438
0.000325358	5.07202	-0.798438
0.000382345	5.10356	-0.798438
0.000439332	5.13509	-0.798438
0.000496318	5.16663	-0.798438
0.000553305	5.19816	-0.798438
0.000610292	5.2297	-0.798438
0.000667278	5.26123	-0.798438
0.000724265	5.29277	-0.798438
0.000781252	5.3243	-0.798438
0.000838239	5.35583	-0.798438
0.000895225	5.38737	-0.798438
0.000882792	5.4189	-0.798438
0.00087036	5.45044	-0.798438
0.000857927	5.48197	-0.798438
0.000845494	5.51351	-0.798438
0.000833061	5.54504	-0.798438
0.000820628	5.57658	-0.798438
0.000808195	5.60811	-0.798438
0.000795762	5.63965	-0.798438
0.000783329	5.67118	-0.798438
0.000770897	5.70272	-0.798438
0.000758464	5.73425	-0.798438
0.000746031	5.76579	-0.798438
0.000733598	5.79732	-0.798438
0.000721165	5.82886	-0.798438
0.000708732	5.86039	-0.798438
0.000696299	5.89193	-0.798438
0.000684168	5.92346	-0.798438
0.000672036	5.955	-0.798438
0.000659904	5.98653	-0.798438
0.000647772	6.01807	-0.798438
0.000635641	6.0496	-0.798438
0.000623509	6.08114	-0.798438
0.000611377	6.11267	-0.798438
0.000599245	6.14421	-0.798438
0.000587114	6.17574	-0.798438
0.000574982	6.20728	-0.798438
0.00056285	6.23881	-0.798438
0.000550719	6.27035	-0.798438
0.000538587	6.30188	-0.798438
0.000526455	6.33341	-0.798438
0.000514323	6.36495	-0.798438
0.000502192	6.39648	-0.798438
0.000475596	6.42802	-0.798438
0.000449001	6.45955	-0.798438
0.000422406	6.49109	-0.798438
0.00039581	6.52262	-0.798438
0.000369215	6.55416	-0.798438
0.00034262	6.58569	-0.798438
0.000316025	6.61723	-0.798438
0.000289429	6.64876	-0.798438
0.000262834	6.6803	-0.798438
0.000236239	6.71183	-0.798438
0.000209643	6.74337	-0.798438
0.000183048	6.7749	-0.798438
0.000156453	6.80644	-0.798438
0.000129858	6.83797	-0.798438
0.000103262	6.86951	-0.798438
7.66671e-05	6.90104	-0.798438
5.53906e-05	6.93258	-0.798438
3.41141e-05	6.96411	-0.798438
1.28376e-05	6.99565	-0.798438
-8.4389e-06	7.02718	-0.798438
-2.97154e-05	7.05872	-0.798438
-5.09919e-05	7.09025	-0.798438
-7.22684e-05	7.12179	-0.798438
-9.35449e-05	7.15332	-0.798438
-0.000114821	7.18486	-0.798438
-0.000136098	7.21639	-0.798438
-0.000157374	7.24792	-0.798438
-0.000178651	7.27946	-0.798438
-0.000199927	7.31099	-0.798438
-0.000221204	7.34253	-0.798438
-0.00024248	7.37406	-0.798438
-0.000263757	7.4056	-0.798438
-0.000280265	7.43713	-0.798438
-0.000296773	7.46867	-0.798438
-0.000313281	7.5002	-0.798438
-0.000329789	7.53174	-0.798438
-0.000346297	7.56327	-0.798438
-0.000362805	7.59481	-0.798438
-0.000379313	7.62634	-0.798438
-0.000395821	7.65788	-0.798438
-0.000412329	7.68941	-0.798438
-0.000428838	7.72095	-0.798438
-0.000445346	7.75248	-0.798438
-0.000461854	7.78402	-0.798438
-0.000478362	7.81555	-0.798438
-0.00049487	7.84709	-0.798438
-0.000511378	7.87862	-0.798438
-0.000527886	7.91016	-0.798438
-0.000510053	7.94169	-0.798438
-0.00049222	7.97323	-0.798438
-0.000474387	8.00476	-0.798438
-0.000456553	8.0363	-0.798438
-0.00043872	8.06783	-0.798438
-0.000420887	8.09937	-0.798438
-0.000403054	8.1309	-0.798438
-0.000385221	8.16243	-0.798438
-0.000367388	8.19397	-0.798438
-0.000349555	8.2255	-0.798438
-0.000331721	8.25704	-0.798438
-0.000313888	8.28857	-0.798438
-0.000296055	8.32011	-0.798438
-0.000278222	8.35164	-0.798438
-0.000260389	8.38318	-0.798438
-0.000242556	8.41471	-0.798438
-0.00022955	8.44625	-0.798438
-0.000216544	8.47778	-0.798438
-0.000203538	8.50932	-0.798438
-0.000190532	8.54085	-0.798438
-0.000177526	8.57239	-0.798438
-0.00016452	8.60392	-0.798438
-0.000151514	8.63546	-0.798438
-0.000138509	8.66699	-0.798438
-0.000125503	8.69853	-0.798438
-0.000112497	8.73006	-0.798438
-9.94908e-05	8.7616	-0.798438
-8.6485e-05	8.79313	-0.798438
-7.34791e-05	8.82467	-0.798438
-6.04732e-05	8.8562	-0.798438
-4.74673e-05	8.88774	-0.798438
-3.44614e-05	8.91927	-0.798438
-5.02899e-05	8.95081	-0.798438
-6.61184e-05	8.98234	-0.798438
-8.1947e-05	9.01388	-0.798438
-9.77755e-05	9.04541	-0.798438
-0.000113604	9.07694	-0.798438
-0.000129433	9.10848	-0.798438
-0.000145261	9.14001	-0.798438
-0.00016109	9.17155	-0.798438
-0.000176918	9.20308	-0.798438
-0.000192747	9.23462	-0.798438
-0.000208575	9.26615	-0.798438
-0.000224404	9.29769	-0.798438
-0.000240232	9.32922	-0.798438
-0.000256061	9.36076	-0.798438
-0.000271889	9.39229	-0.798438
-0.000287718	9.42383	-0.798438
-0.000288516	9.45536	-0.798438
-0.000289315	9.4869	-0.798438
-0.000290114	9.51843	-0.798438
-0.000290912	9.54997	-0.798438
-0.000291711	9.5815	-0.798438
-0.00029251	9.61304	-0.798438
-0.000293308	9.64457	-0.798438
-0.000294107	9.67611	-0.798438
-0.000294905	9.70764	-0.798438
-0.000295704	9.73918	-0.798438
-0.000296503	9.77071	-0.798438
-0.000297301	9.80225	-0.798438
-0.0002981	9.83378	-0.798438
-0.000298899	9.86532	-0.798438
-0.000299697	9.89685	-0.798438
-0.000300496	9.92839	-0.798438
-0.000288139	9.95992	-0.798438
-0.000275782	9.99146	-0.798438
-0.000263425	10.023	-0.798438
-0.000251068	10.0545	-0.798438
-0.000238711	10.0861	-0.798438
-0.000226355	10.1176	-0.798438
-0.000213998	10.1491	-0.798438
-0.000201641	10.1807	-0.798438
-0.000189284	10.2122	-0.798438
-0.000176927	10.2437	-0.798438
-0.00016457	10.2753	-0.798438
-0.000152213	10.3068	-0.798438
-0.000139856	10.3383	-0.798438
-0.0001275	10.3699	-0.798438
-0.000115143	10.4014	-0.798438
-0.000102786	10.4329	-0.798438
-0.000115476	10.4645	-0.798438
-0.000128167	10.496	-0.798438
-0.000140857	10.5275	-0.798438
-0.000153547	10.5591	-0.798438
-0.000166238	10.5906	-0.798438
-0.000178928	10.6222	-0.798438
-0.000191619	10.6537	-0.798438
-0.000204309	10.6852	-0.798438
-0.000216999	10.7168	-0.798438
-0.00022969	10.7483	-0.798438
-0.00024238	10.7798	-0.798438
-0.000255071	10.8114	-0.798438
-0.000267761	10.8429	-0.798438
-0.000280451	10.8744	-0.798438
-0.000293142	10.906	-0.798438
-0.000305832	10.9375	-0.798438
-0.000298423	10.969	-0.798438
-0.000291013	11.0006	-0.798438
-0.000283603	11.0321	-0.798438
-0.000276194	11.0636	-0.798438
-0.000268784	11.0952	-0.798438
-0.000261375	11.1267	-0.798438
-0.000253965	11.1582	-0.798438
-0.000246556	11.1898	-0.798438
-0.000239146	11.2213	-0.798438
-0.000231737	11.2528	-0.798438
-0.000224327	11.2844	-0.798438
-0.000216917	11.3159	-0.798438
-0.000209508	11.3475	-0.798438
-0.000202098	11.379	-0.798438
-0.000194689	11.4105	-0.798438
-0.000187279	11.4421	-0.798438
-0.000178202	11.4736	-0.798438
-0.000169125	11.5051	-0.798438
-0.000160048	11.5367	-0.798438
-0.000150971	11.5682	-0.798438
-0.000141894	11.5997	-0.798438
-0.000132817	11.6313	-0.798438
-0.00012374	11.6628	-0.798438
-0.000114663	11.6943	-0.798438
-0.000105586	11.7259	-0.798438
-9.65091e-05	11.7574	-0.798438
-8.74321e-05	11.7889	-0.798438
-7.83551e-05	11.8205	-0.798438
-6.92781e-05	11.852	-0.798438
-6.0201e-05	11.8835	-0.798438
-5.1124e-05	11.9151	-0.798438
-4.2047e-05	11.9466	-0.798438
-3.23557e-05	11.9781	-0.798438
-2.26645e-05	12.0097	-0.798438
-1.29732e-05	12.0412	-0.798438
-3.28189e-06	12.0728	-0.798438
6.40939e-06	12.1043	-0.798438
1.61007e-05	12.1358	-0.798438
2.5792e-05	12.1674	-0.798438
3.54832e-05	12.1989	-0.798438
4.51745e-05	12.2304	-0.798438
5.48658e-05	12.262	-0.798438
6.45571e-05	12.2935	-0.798438
7.42484e-05	12.325	-0.798438
8.39396e-05	12.3566	-0.798438
9.36309e-05	12.3881	-0.798438
0.000103322	12.4196	-0.798438
0.000113013	12.4512	-0.798438
0.000112349	12.4827	-0.798438
0.000111684	12.5142	-0.798438
0.00011102	12.5458	-0.798438
0.000110355	12.5773	-0.798438
0.00010969	12.6088	-0.798438
0.000109026	12.6404	-0.798438
0.000108361	12.6719	-0.798438
0.000107697	12.7035	-0.798438
0.000107032	12.735	-0.798438
0.000106367	12.7665	-0.798438
0.000105703	12.7981	-0.798438
0.000105038	12.8296	-0.798438
0.000104374	12.8611	-0.798438
0.000103709	12.8927	-0.798438
0.000103044	12.9242	-0.798438
0.00010238	12.9557	-0.798438
8.58745e-05	12.9873	-0.798438
6.93691e-05	13.0188	-0.798438
5.28638e-05	13.0503	-0.798438
3.63584e-05	13.0819	-0.798438
1.98531e-05	13.1134	-0.798438
3.34776e-06	13.1449	-0.798438
-1.31576e-05	13.1765	-0.798438
-2.96629e-05	13.208	-0.798438
-4.61683e-05	13.2395	-0.798438
-6.26736e-05	13.2711	-0.798438
-7.91789e-05	13.3026	-0.798438
-9.56843e-05	13.3341	-0.798438
-0.00011219	13.3657	-0.798438
-0.000128695	13.3972	-0.798438
-0.0001452	13.4288	-0.798438
-0.000161706	13.4603	-0.798438
-0.000177737	13.4918	-0.798438
-0.000193768	13.5234	-0.798438
-0.0002098	13.5549	-0.798438
-0.000225831	13.5864	-0.798438
-0.000241863	13.618	-0.798438
-0.000257894	13.6495	-0.798438
-0.000273926	13.681	-0.798438
-0.000289957	13.7126	-0.798438
-0.000305988	13.7441	-0.798438
-0.00032202	13.7756	-0.798438
-0.000338051	13.8072	-0.798438
-0.000354083	13.8387	-0.798438
-0.000370114	13.8702	-0.798438
-0.000386146	13.9018	-0.798438
-0.000402177	13.9333	-0.798438
-0.000418208	13.9648	-0.798438
-0.000408358	13.9964	-0.798438
-0.000398508	14.0279	-0.798438
-0.000388658	14.0594	-0.798438
-0.000378808	14.091	-0.798438
-0.000368958	14.1225	-0.798438
-0.000359108	14.1541	-0.798438
-0.000349258	14.1856	-0.798438
-0.000339408	14.2171	-0.798438
-0.000329557	14.2487	-0.798438
-0.000319707	14.2802	-0.798438
-0.000309857	14.3117	-0.798438
-0.000300007	14.3433	-0.798438
-0.000290157	14.3748	-0.798438
-0.000280307	14.4063	-0.798438
-0.000270457	14.4379	-0.798438
-0.000260607	14.4694	-0.798438
-0.000249156	14.5009	-0.798438
-0.000237705	14.5325	-0.798438
-0.000226254	14.564	-0.798438
-0.000214803	14.5955	-0.798438
-0.000203352	14.6271	-0.798438
-0.000191901	14.6586	-0.798438
-0.00018045	14.6901	-0.798438
-0.000168999	14.7217	-0.798438
-0.000157548	14.7532	-0.798438
-0.000146098	14.7847	-0.798438
-0.000134647	14.8163	-0.798438
-0.000123196	14.8478	-0.798438
-0.000111745	14.8794	-0.798438
-0.000100294	14.9109	-0.798438
-8.88429e-05	14.9424	-0.798438
-7.7392e-05	14.974	-0.798438
-6.06623e-05	15.0055	-0.798438
-4.39327e-05	15.037	-0.798438
-2.7203e-05	15.0686	-0.798438
-1.04733e-05	15.1001	-0.798438
6.25631e-06	15.1316	-0.798438
2.2986e-05	15.1632	-0.798438
3.97156e-05	15.1947	-0.798438
5.64453e-05	15.2262	-0.798438
7.3175e-05	15.2578	-0.798438
8.99046e-05	15.2893	-0.798438
0.000106634	15.3208	-0.798438
0.000123364	15.3524	-0.798438
0.000140094	15.3839	-0.798438
0.000156823	15.4154	-0.798438
0.000173553	15.447	-0.798438
0.000190283	15.4785	-0.798438
0.000189878	15.5101	-0.798438
0.000189473	15.5416	-0.798438
0.000189068	15.5731	-0.798438
0.000188663	15.6047	-0.798438
0.000188258	15.6362	-0.798438
0.000187853	15.6677	-0.798438
0.000187448	15.6993	-0.798438
0.000187043	15.7308	-0.798438
0.000186638	15.7623	-0.798438
0.000186233	15.7939	-0.798438
0.000185828	15.8254	-0.798438
0.000185423	15.8569	-0.798438
0.000185018	15.8885	-0.798438
0.000184613	15.92	-0.798438
0.000184208	15.9515	-0.798438
0.000183803	15.9831	-0.798438
0.000173268	16.0146	-0.798438
0.000162733	16.0461	-0.798438
0.000152198	16.0777	-0.798438
0.000141663	16.1092	-0.798438
0.000131128	16.1407	-0.798438
0.000120593	16.1723	-0.798438
0.000110058	16.2038	-0.798438
9.95231e-05	16.2354	-0.798438
8.89881e-05	16.2669	-0.798438
7.84531e-05	16.2984	-0.798438
6.79182e-05	16.33	-0.798438
5.73832e-05	16.3615	-0.798438
4.68483e-05	16.393	-0.798438
3.63133e-05	16.4246	-0.798438
2.57784e-05	16.4561	-0.798438
1.52434e-05	16.4876	-0.798438
-6.22118e-06	16.5192	-0.798438
-2.76858e-05	16.5507	-0.798438
-4.91504e-05	16.5822	-0.798438
-7.0615e-05	16.6138	-0.798438
-9.20796e-05	16.6453	-0.798438
-0.000113544	16.6768	-0.798438
-0.000135009	16.7084	-0.798438
-0.000156473	16.7399	-0.798438
-0.000177938	16.7714	-0.798438
-0.000199403	16.803	-0.798438
-0.000220867	16.8345	-0.798438
-0.000242332	16.866	-0.798438
-0.000263796	16.8976	-0.798438
-0.000285261	16.9291	-0.798438
-0.000306726	16.9607	-0.798438
-0.00032819	16.9922	-0.798438
-0.000334538	17.0237	-0.798438
-0.000340887	17.0553	-0.798438
-0.000347235	17.0868	-0.798438
-0.000353583	17.1183	-0.798438
-0.000359931	17.1499	-0.798438
-0.00036628	17.1814	-0.798438
-0.000372628	17.2129	-0.798438
-0.000378976	17.2445	-0.798438
-0.000385324	17.276	-0.798438
-0.000391673	17.3075	-0.798438
-0.000398021	17.3391	-0.798438
-0.000404369	17.3706	-0.798438
-0.000410717	17.4021	-0.798438
-0.000417066	17.4337	-0.798438
-0.000423414	17.4652	-0.798438
-0.000429762	17.4967	-0.798438
-0.000423662	17.5283	-0.798438
-0.000417561	17.5598	-0.798438
-0.00041146	17.5913	-0.798438
-0.00040536	17.6229	-0.798438
-0.000399259	17.6544	-0.798438
-0.000393158	17.686	-0.798438
-0.000387058	17.7175	-0.798438
-0.000380957	17.749	-0.798438
-0.000374856	17.7806	-0.798438
-0.000368756	17.8121	-0.798438
-0.000362655	17.8436	-0.798438
-0.000356554	17.8752	-0.798438
-0.000350454	17.9067	-0.798438
-0.000344353	17.9382	-0.798438
-0.000338252	17.9698	-0.798438
-0.000332152	18.0013	-0.798438
-0.000314314	18.0328	-0.798438
-0.000296476	18.0644	-0.798438
-0.000278638	18.0959	-0.798438
-0.0002608	18.1274	-0.798438
-0.000242963	18.159	-0.798438
-0.000225125	18.1905	-0.798438
-0.000207287	18.222	-0.798438
-0.000189449	18.2536	-0.798438
-0.000171611	18.2851	-0.798438
-0.000153774	18.3167	-0.798438
-0.000135936	18.3482	-0.798438
-0.000118098	18.3797	-0.798438
-0.00010026	18.4113	-0.798438
-8.24225e-05	18.4428	-0.798438
-6.45847e-05	18.4743	-0.798438
-4.67469e-05	18.5059	-0.798438
-2.79374e-05	18.5374	-0.798438
-9.12783e-06	18.5689	-0.798438
9.68173e-06	18.6005	-0.798438
2.84913e-05	18.632	-0.798438
4.73008e-05	18.6635	-0.798438
6.61104e-05	18.6951	-0.798438
8.492e-05	18.7266	-0.798438
0.00010373	18.7581	-0.798438
0.000122539	18.7897	-0.798438
0.000141349	18.8212	-0.798438
0.000160158	18.8527	-0.798438
0.000178968	18.8843	-0.798438
0.000197777	18.9158	-0.798438
0.000216587	18.9473	-0.798438
0.000235396	18.9789	-0.798438
0.000254206	19.0104	-0.798438
0.000291992	19.042	-0.798438
0.000329778	19.0735	-0.798438
0.000367563	19.105	-0.798438
0.000405349	19.1366	-0.798438
0.000443135	19.1681	-0.798438
0.000480921	19.1996	-0.798438
0.000518707	19.2312	-0.798438
0.000556492	19.2627	-0.798438
0.000594278	19.2942	-0.798438
0.000632064	19.3258	-0.798438
0.00066985	19.3573	-0.798438
0.000707636	19.3888	-0.798438
0.000745421	19.4204	-0.798438
0.000783207	19.4519	-0.798438
0.000820993	19.4834	-0.798438
0.000858779	19.515	-0.798438
0.000902736	19.5465	-0.798438
0.000946693	19.578	-0.798438
0.00099065	19.6096	-0.798438
0.00103461	19.6411	-0.798438
0.00107856	19.6726	-0.798438
0.00112252	19.7042	-0.798438
0.00116648	19.7357	-0.798438
0.00121044	19.7673	-0.798438
0.00125439	19.7988	-0.798438
0.00129835	19.8303	-0.798438
0.00134231	19.8619	-0.798438
0.00138627	19.8934	-0.798438
0.00143022	19.9249	-0.798438
0.00147418	19.9565	-0.798438
0.00151814	19.988	-0.798438
0.00156209	20.0195	-0.798438
-2.0357e-05	4.88281	-0.796875
3.76698e-05	4.91435	-0.796875
9.56966e-05	4.94588	-0.796875
0.000153723	4.97742	-0.796875
0.00021175	5.00895	-0.796875
0.000269777	5.04049	-0.796875
0.000327804	5.07202	-0.796875
0.000385831	5.10356	-0.796875
0.000443858	5.13509	-0.796875
0.000501884	5.16663	-0.796875
0.000559911	5.19816	-0.796875
0.000617938	5.2297	-0.796875
0.000675965	5.26123	-0.796875
0.000733992	5.29277	-0.796875
0.000792018	5.3243	-0.796875
0.000850045	5.35583	-0.796875
0.000908072	5.38737	-0.796875
0.000894862	5.4189	-0.796875
0.000881651	5.45044	-0.796875
0.000868441	5.48197	-0.796875
0.00085523	5.51351	-0.796875
0.00084202	5.54504	-0.796875
0.000828809	5.57658	-0.796875
0.000815599	5.60811	-0.796875
0.000802388	5.63965	-0.796875
0.000789178	5.67118	-0.796875
0.000775968	5.70272	-0.796875
0.000762757	5.73425	-0.796875
0.000749547	5.76579	-0.796875
0.000736336	5.79732	-0.796875
0.000723126	5.82886	-0.796875
0.000709915	5.86039	-0.796875
0.000696705	5.89193	-0.796875
0.000684945	5.92346	-0.796875
0.000673185	5.955	-0.796875
0.000661425	5.98653	-0.796875
0.000649665	6.01807	-0.796875
0.000637905	6.0496	-0.796875
0.000626145	6.08114	-0.796875
0.000614385	6.11267	-0.796875
0.000602625	6.14421	-0.796875
0.000590866	6.17574	-0.796875
0.000579106	6.20728	-0.796875
0.000567346	6.23881	-0.796875
0.000555586	6.27035	-0.796875
0.000543826	6.30188	-0.796875
0.000532066	6.33341	-0.796875
0.000520306	6.36495	-0.796875
0.000508546	6.39648	-0.796875
0.000482617	6.42802	-0.796875
0.000456688	6.45955	-0.796875
0.000430759	6.49109	-0.796875
0.00040483	6.52262	-0.796875
0.000378901	6.55416	-0.796875
0.000352972	6.58569	-0.796875
0.000327043	6.61723	-0.796875
0.000301114	6.64876	-0.796875
0.000275185	6.6803	-0.796875
0.000249256	6.71183	-0.796875
0.000223327	6.74337	-0.796875
0.000197398	6.7749	-0.796875
0.000171469	6.80644	-0.796875
0.00014554	6.83797	-0.796875
0.000119611	6.86951	-0.796875
9.36819e-05	6.90104	-0.796875
7.05496e-05	6.93258	-0.796875
4.74173e-05	6.96411	-0.796875
2.42849e-05	6.99565	-0.796875
1.15261e-06	7.02718	-0.796875
-2.19797e-05	7.05872	-0.796875
-4.5112e-05	7.09025	-0.796875
-6.82444e-05	7.12179	-0.796875
-9.13767e-05	7.15332	-0.796875
-0.000114509	7.18486	-0.796875
-0.000137641	7.21639	-0.796875
-0.000160774	7.24792	-0.796875
-0.000183906	7.27946	-0.796875
-0.000207038	7.31099	-0.796875
-0.000230171	7.34253	-0.796875
-0.000253303	7.37406	-0.796875
-0.000276435	7.4056	-0.796875
-0.000293151	7.43713	-0.796875
-0.000309867	7.46867	-0.796875
-0.000326582	7.5002	-0.796875
-0.000343298	7.53174	-0.796875
-0.000360013	7.56327	-0.796875
-0.000376729	7.59481	-0.796875
-0.000393445	7.62634	-0.796875
-0.00041016	7.65788	-0.796875
-0.000426876	7.68941	-0.796875
-0.000443592	7.72095	-0.796875
-0.000460307	7.75248	-0.796875
-0.000477023	7.78402	-0.796875
-0.000493739	7.81555	-0.796875
-0.000510454	7.84709	-0.796875
-0.00052717	7.87862	-0.796875
-0.000543886	7.91016	-0.796875
-0.000525313	7.94169	-0.796875
-0.00050674	7.97323	-0.796875
-0.000488167	8.00476	-0.796875
-0.000469595	8.0363	-0.796875
-0.000451022	8.06783	-0.796875
-0.000432449	8.09937	-0.796875
-0.000413876	8.1309	-0.796875
-0.000395304	8.16243	-0.796875
-0.000376731	8.19397	-0.796875
-0.000358158	8.2255	-0.796875
-0.000339585	8.25704	-0.796875
-0.000321013	8.28857	-0.796875
-0.00030244	8.32011	-0.796875
-0.000283867	8.35164	-0.796875
-0.000265294	8.38318	-0.796875
-0.000246722	8.41471	-0.796875
-0.000232566	8.44625	-0.796875
-0.00021841	8.47778	-0.796875
-0.000204253	8.50932	-0.796875
-0.000190097	8.54085	-0.796875
-0.000175941	8.57239	-0.796875
-0.000161785	8.60392	-0.796875
-0.000147629	8.63546	-0.796875
-0.000133473	8.66699	-0.796875
-0.000119317	8.69853	-0.796875
-0.000105161	8.73006	-0.796875
-9.10049e-05	8.7616	-0.796875
-7.68488e-05	8.79313	-0.796875
-6.26927e-05	8.82467	-0.796875
-4.85366e-05	8.8562	-0.796875
-3.43806e-05	8.88774	-0.796875
-2.02245e-05	8.91927	-0.796875
-3.65454e-05	8.95081	-0.796875
-5.28662e-05	8.98234	-0.796875
-6.91871e-05	9.01388	-0.796875
-8.55079e-05	9.04541	-0.796875
-0.000101829	9.07694	-0.796875
-0.00011815	9.10848	-0.796875
-0.00013447	9.14001	-0.796875
-0.000150791	9.17155	-0.796875
-0.000167112	9.20308	-0.796875
-0.000183433	9.23462	-0.796875
-0.000199754	9.26615	-0.796875
-0.000216075	9.29769	-0.796875
-0.000232396	9.32922	-0.796875
-0.000248716	9.36076	-0.796875
-0.000265037	9.39229	-0.796875
-0.000281358	9.42383	-0.796875
-0.000282692	9.45536	-0.796875
-0.000284026	9.4869	-0.796875
-0.00028536	9.51843	-0.796875
-0.000286693	9.54997	-0.796875
-0.000288027	9.5815	-0.796875
-0.000289361	9.61304	-0.796875
-0.000290695	9.64457	-0.796875
-0.000292029	9.67611	-0.796875
-0.000293362	9.70764	-0.796875
-0.000294696	9.73918	-0.796875
-0.00029603	9.77071	-0.796875
-0.000297364	9.80225	-0.796875
-0.000298698	9.83378	-0.796875
-0.000300032	9.86532	-0.796875
-0.000301365	9.89685	-0.796875
-0.000302699	9.92839	-0.796875
-0.000291071	9.95992	-0.796875
-0.000279444	9.99146	-0.796875
-0.000267816	10.023	-0.796875
-0.000256188	10.0545	-0.796875
-0.000244561	10.0861	-0.796875
-0.000232933	10.1176	-0.796875
-0.000221305	10.1491	-0.796875
-0.000209678	10.1807	-0.796875
-0.00019805	10.2122	-0.796875
-0.000186422	10.2437	-0.796875
-0.000174795	10.2753	-0.796875
-0.000163167	10.3068	-0.796875
-0.000151539	10.3383	-0.796875
-0.000139912	10.3699	-0.796875
-0.000128284	10.4014	-0.796875
-0.000116656	10.4329	-0.796875
-0.000128926	10.4645	-0.796875
-0.000141197	10.496	-0.796875
-0.000153467	10.5275	-0.796875
-0.000165737	10.5591	-0.796875
-0.000178007	10.5906	-0.796875
-0.000190277	10.6222	-0.796875
-0.000202547	10.6537	-0.796875
-0.000214817	10.6852	-0.796875
-0.000227087	10.7168	-0.796875
-0.000239357	10.7483	-0.796875
-0.000251628	10.7798	-0.796875
-0.000263898	10.8114	-0.796875
-0.000276168	10.8429	-0.796875
-0.000288438	10.8744	-0.796875
-0.000300708	10.906	-0.796875
-0.000312978	10.9375	-0.796875
-0.000305151	10.969	-0.796875
-0.000297324	11.0006	-0.796875
-0.000289498	11.0321	-0.796875
-0.000281671	11.0636	-0.796875
-0.000273844	11.0952	-0.796875
-0.000266017	11.1267	-0.796875
-0.00025819	11.1582	-0.796875
-0.000250363	11.1898	-0.796875
-0.000242536	11.2213	-0.796875
-0.000234709	11.2528	-0.796875
-0.000226882	11.2844	-0.796875
-0.000219056	11.3159	-0.796875
-0.000211229	11.3475	-0.796875
-0.000203402	11.379	-0.796875
-0.000195575	11.4105	-0.796875
-0.000187748	11.4421	-0.796875
-0.000178667	11.4736	-0.796875
-0.000169586	11.5051	-0.796875
-0.000160505	11.5367	-0.796875
-0.000151424	11.5682	-0.796875
-0.000142342	11.5997	-0.796875
-0.000133261	11.6313	-0.796875
-0.00012418	11.6628	-0.796875
-0.000115099	11.6943	-0.796875
-0.000106018	11.7259	-0.796875
-9.69369e-05	11.7574	-0.796875
-8.78558e-05	11.7889	-0.796875
-7.87747e-05	11.8205	-0.796875
-6.96936e-05	11.852	-0.796875
-6.06125e-05	11.8835	-0.796875
-5.15314e-05	11.9151	-0.796875
-4.24503e-05	11.9466	-0.796875
-3.27877e-05	11.9781	-0.796875
-2.31251e-05	12.0097	-0.796875
-1.34625e-05	12.0412	-0.796875
-3.79992e-06	12.0728	-0.796875
5.86266e-06	12.1043	-0.796875
1.55252e-05	12.1358	-0.796875
2.51878e-05	12.1674	-0.796875
3.48504e-05	12.1989	-0.796875
4.4513e-05	12.2304	-0.796875
5.41756e-05	12.262	-0.796875
6.38382e-05	12.2935	-0.796875
7.35008e-05	12.325	-0.796875
8.31634e-05	12.3566	-0.796875
9.28259e-05	12.3881	-0.796875
0.000102489	12.4196	-0.796875
0.000112151	12.4512	-0.796875
0.000112105	12.4827	-0.796875
0.000112059	12.5142	-0.796875
0.000112012	12.5458	-0.796875
0.000111966	12.5773	-0.796875
0.00011192	12.6088	-0.796875
0.000111873	12.6404	-0.796875
0.000111827	12.6719	-0.796875
0.000111781	12.7035	-0.796875
0.000111734	12.735	-0.796875
0.000111688	12.7665	-0.796875
0.000111642	12.7981	-0.796875
0.000111596	12.8296	-0.796875
0.000111549	12.8611	-0.796875
0.000111503	12.8927	-0.796875
0.000111457	12.9242	-0.796875
0.00011141	12.9557	-0.796875
9.57326e-05	12.9873	-0.796875
8.00548e-05	13.0188	-0.796875
6.43771e-05	13.0503	-0.796875
4.86993e-05	13.0819	-0.796875
3.30215e-05	13.1134	-0.796875
1.73438e-05	13.1449	-0.796875
1.666e-06	13.1765	-0.796875
-1.40118e-05	13.208	-0.796875
-2.96895e-05	13.2395	-0.796875
-4.53673e-05	13.2711	-0.796875
-6.10451e-05	13.3026	-0.796875
-7.67228e-05	13.3341	-0.796875
-9.24006e-05	13.3657	-0.796875
-0.000108078	13.3972	-0.796875
-0.000123756	13.4288	-0.796875
-0.000139434	13.4603	-0.796875
-0.000153592	13.4918	-0.796875
-0.00016775	13.5234	-0.796875
-0.000181908	13.5549	-0.796875
-0.000196066	13.5864	-0.796875
-0.000210224	13.618	-0.796875
-0.000224382	13.6495	-0.796875
-0.00023854	13.681	-0.796875
-0.000252698	13.7126	-0.796875
-0.000266857	13.7441	-0.796875
-0.000281015	13.7756	-0.796875
-0.000295173	13.8072	-0.796875
-0.000309331	13.8387	-0.796875
-0.000323489	13.8702	-0.796875
-0.000337647	13.9018	-0.796875
-0.000351805	13.9333	-0.796875
-0.000365963	13.9648	-0.796875
-0.000356913	13.9964	-0.796875
-0.000347864	14.0279	-0.796875
-0.000338814	14.0594	-0.796875
-0.000329765	14.091	-0.796875
-0.000320715	14.1225	-0.796875
-0.000311666	14.1541	-0.796875
-0.000302616	14.1856	-0.796875
-0.000293567	14.2171	-0.796875
-0.000284517	14.2487	-0.796875
-0.000275467	14.2802	-0.796875
-0.000266418	14.3117	-0.796875
-0.000257368	14.3433	-0.796875
-0.000248319	14.3748	-0.796875
-0.000239269	14.4063	-0.796875
-0.00023022	14.4379	-0.796875
-0.00022117	14.4694	-0.796875
-0.000210322	14.5009	-0.796875
-0.000199474	14.5325	-0.796875
-0.000188626	14.564	-0.796875
-0.000177778	14.5955	-0.796875
-0.00016693	14.6271	-0.796875
-0.000156082	14.6586	-0.796875
-0.000145235	14.6901	-0.796875
-0.000134387	14.7217	-0.796875
-0.000123539	14.7532	-0.796875
-0.000112691	14.7847	-0.796875
-0.000101843	14.8163	-0.796875
-9.09948e-05	14.8478	-0.796875
-8.01468e-05	14.8794	-0.796875
-6.92989e-05	14.9109	-0.796875
-5.84509e-05	14.9424	-0.796875
-4.7603e-05	14.974	-0.796875
-3.26212e-05	15.0055	-0.796875
-1.76393e-05	15.037	-0.796875
-2.65752e-06	15.0686	-0.796875
1.23243e-05	15.1001	-0.796875
2.73061e-05	15.1316	-0.796875
4.22879e-05	15.1632	-0.796875
5.72698e-05	15.1947	-0.796875
7.22516e-05	15.2262	-0.796875
8.72334e-05	15.2578	-0.796875
0.000102215	15.2893	-0.796875
0.000117197	15.3208	-0.796875
0.000132179	15.3524	-0.796875
0.000147161	15.3839	-0.796875
0.000162142	15.4154	-0.796875
0.000177124	15.447	-0.796875
0.000192106	15.4785	-0.796875
0.000190261	15.5101	-0.796875
0.000188416	15.5416	-0.796875
0.000186571	15.5731	-0.796875
0.000184727	15.6047	-0.796875
0.000182882	15.6362	-0.796875
0.000181037	15.6677	-0.796875
0.000179192	15.6993	-0.796875
0.000177347	15.7308	-0.796875
0.000175502	15.7623	-0.796875
0.000173657	15.7939	-0.796875
0.000171812	15.8254	-0.796875
0.000169968	15.8569	-0.796875
0.000168123	15.8885	-0.796875
0.000166278	15.92	-0.796875
0.000164433	15.9515	-0.796875
0.000162588	15.9831	-0.796875
0.000152763	16.0146	-0.796875
0.000142939	16.0461	-0.796875
0.000133114	16.0777	-0.796875
0.000123289	16.1092	-0.796875
0.000113464	16.1407	-0.796875
0.00010364	16.1723	-0.796875
9.38149e-05	16.2038	-0.796875
8.39902e-05	16.2354	-0.796875
7.41654e-05	16.2669	-0.796875
6.43407e-05	16.2984	-0.796875
5.4516e-05	16.33	-0.796875
4.46912e-05	16.3615	-0.796875
3.48665e-05	16.393	-0.796875
2.50417e-05	16.4246	-0.796875
1.5217e-05	16.4561	-0.796875
5.39227e-06	16.4876	-0.796875
-1.49647e-05	16.5192	-0.796875
-3.53217e-05	16.5507	-0.796875
-5.56787e-05	16.5822	-0.796875
-7.60356e-05	16.6138	-0.796875
-9.63926e-05	16.6453	-0.796875
-0.00011675	16.6768	-0.796875
-0.000137107	16.7084	-0.796875
-0.000157464	16.7399	-0.796875
-0.00017782	16.7714	-0.796875
-0.000198177	16.803	-0.796875
-0.000218534	16.8345	-0.796875
-0.000238891	16.866	-0.796875
-0.000259248	16.8976	-0.796875
-0.000279605	16.9291	-0.796875
-0.000299962	16.9607	-0.796875
-0.000320319	16.9922	-0.796875
-0.000326275	17.0237	-0.796875
-0.000332231	17.0553	-0.796875
-0.000338186	17.0868	-0.796875
-0.000344142	17.1183	-0.796875
-0.000350098	17.1499	-0.796875
-0.000356053	17.1814	-0.796875
-0.000362009	17.2129	-0.796875
-0.000367965	17.2445	-0.796875
-0.00037392	17.276	-0.796875
-0.000379876	17.3075	-0.796875
-0.000385832	17.3391	-0.796875
-0.000391787	17.3706	-0.796875
-0.000397743	17.4021	-0.796875
-0.000403699	17.4337	-0.796875
-0.000409655	17.4652	-0.796875
-0.00041561	17.4967	-0.796875
-0.000409306	17.5283	-0.796875
-0.000403003	17.5598	-0.796875
-0.000396699	17.5913	-0.796875
-0.000390395	17.6229	-0.796875
-0.000384092	17.6544	-0.796875
-0.000377788	17.686	-0.796875
-0.000371484	17.7175	-0.796875
-0.00036518	17.749	-0.796875
-0.000358877	17.7806	-0.796875
-0.000352573	17.8121	-0.796875
-0.000346269	17.8436	-0.796875
-0.000339966	17.8752	-0.796875
-0.000333662	17.9067	-0.796875
-0.000327358	17.9382	-0.796875
-0.000321054	17.9698	-0.796875
-0.000314751	18.0013	-0.796875
-0.000297561	18.0328	-0.796875
-0.000280371	18.0644	-0.796875
-0.000263181	18.0959	-0.796875
-0.000245991	18.1274	-0.796875
-0.000228801	18.159	-0.796875
-0.000211611	18.1905	-0.796875
-0.000194421	18.222	-0.796875
-0.000177231	18.2536	-0.796875
-0.000160041	18.2851	-0.796875
-0.000142851	18.3167	-0.796875
-0.000125661	18.3482	-0.796875
-0.000108471	18.3797	-0.796875
-9.12811e-05	18.4113	-0.796875
-7.40911e-05	18.4428	-0.796875
-5.69011e-05	18.4743	-0.796875
-3.97112e-05	18.5059	-0.796875
-2.17938e-05	18.5374	-0.796875
-3.87636e-06	18.5689	-0.796875
1.4041e-05	18.6005	-0.796875
3.19584e-05	18.632	-0.796875
4.98758e-05	18.6635	-0.796875
6.77932e-05	18.6951	-0.796875
8.57106e-05	18.7266	-0.796875
0.000103628	18.7581	-0.796875
0.000121545	18.7897	-0.796875
0.000139463	18.8212	-0.796875
0.00015738	18.8527	-0.796875
0.000175298	18.8843	-0.796875
0.000193215	18.9158	-0.796875
0.000211132	18.9473	-0.796875
0.00022905	18.9789	-0.796875
0.000246967	19.0104	-0.796875
0.000282705	19.042	-0.796875
0.000318443	19.0735	-0.796875
0.000354181	19.105	-0.796875
0.000389918	19.1366	-0.796875
0.000425656	19.1681	-0.796875
0.000461394	19.1996	-0.796875
0.000497132	19.2312	-0.796875
0.00053287	19.2627	-0.796875
0.000568607	19.2942	-0.796875
0.000604345	19.3258	-0.796875
0.000640083	19.3573	-0.796875
0.000675821	19.3888	-0.796875
0.000711559	19.4204	-0.796875
0.000747296	19.4519	-0.796875
0.000783034	19.4834	-0.796875
0.000818772	19.515	-0.796875
0.000862265	19.5465	-0.796875
0.000905757	19.578	-0.796875
0.00094925	19.6096	-0.796875
0.000992743	19.6411	-0.796875
0.00103624	19.6726	-0.796875
0.00107973	19.7042	-0.796875
0.00112322	19.7357	-0.796875
0.00116671	19.7673	-0.796875
0.00121021	19.7988	-0.796875
0.0012537	19.8303	-0.796875
0.00129719	19.8619	-0.796875
0.00134068	19.8934	-0.796875
0.00138418	19.9249	-0.796875
0.00142767	19.9565	-0.796875
0.00147116	19.988	-0.796875
0.00151465	20.0195	-0.796875
-2.41518e-05	4.88281	-0.795313
3.49151e-05	4.91435	-0.795313
9.39821e-05	4.94588	-0.795313
0.000153049	4.97742	-0.795313
0.000212116	5.00895	-0.795313
0.000271183	5.04049	-0.795313
0.00033025	5.07202	-0.795313
0.000389317	5.10356	-0.795313
0.000448383	5.13509	-0.795313
0.00050745	5.16663	-0.795313
0.000566517	5.19816	-0.795313
0.000625584	5.2297	-0.795313
0.000684651	5.26123	-0.795313
0.000743718	5.29277	-0.795313
0.000802785	5.3243	-0.795313
0.000861852	5.35583	-0.795313
0.000920919	5.38737	-0.795313
0.000906931	5.4189	-0.795313
0.000892943	5.45044	-0.795313
0.000878955	5.48197	-0.795313
0.000864967	5.51351	-0.795313
0.000850979	5.54504	-0.795313
0.000836991	5.57658	-0.795313
0.000823003	5.60811	-0.795313
0.000809015	5.63965	-0.795313
0.000795027	5.67118	-0.795313
0.000781039	5.70272	-0.795313
0.000767051	5.73425	-0.795313
0.000753062	5.76579	-0.795313
0.000739074	5.79732	-0.795313
0.000725086	5.82886	-0.795313
0.000711098	5.86039	-0.795313
0.00069711	5.89193	-0.795313
0.000685722	5.92346	-0.795313
0.000674334	5.955	-0.795313
0.000662946	5.98653	-0.795313
0.000651558	6.01807	-0.795313
0.00064017	6.0496	-0.795313
0.000628782	6.08114	-0.795313
0.000617394	6.11267	-0.795313
0.000606005	6.14421	-0.795313
0.000594617	6.17574	-0.795313
0.000583229	6.20728	-0.795313
0.000571841	6.23881	-0.795313
0.000560453	6.27035	-0.795313
0.000549065	6.30188	-0.795313
0.000537677	6.33341	-0.795313
0.000526289	6.36495	-0.795313
0.0005149	6.39648	-0.795313
0.000489638	6.42802	-0.795313
0.000464375	6.45955	-0.795313
0.000439112	6.49109	-0.795313
0.00041385	6.52262	-0.795313
0.000388587	6.55416	-0.795313
0.000363324	6.58569	-0.795313
0.000338061	6.61723	-0.795313
0.000312799	6.64876	-0.795313
0.000287536	6.6803	-0.795313
0.000262273	6.71183	-0.795313
0.00023701	6.74337	-0.795313
0.000211748	6.7749	-0.795313
0.000186485	6.80644	-0.795313
0.000161222	6.83797	-0.795313
0.000135959	6.86951	-0.795313
0.000110697	6.90104	-0.795313
8.57086e-05	6.93258	-0.795313
6.07204e-05	6.96411	-0.795313
3.57323e-05	6.99565	-0.795313
1.07441e-05	7.02718	-0.795313
-1.4244e-05	7.05872	-0.795313
-3.92322e-05	7.09025	-0.795313
-6.42203e-05	7.12179	-0.795313
-8.92085e-05	7.15332	-0.795313
-0.000114197	7.18486	-0.795313
-0.000139185	7.21639	-0.795313
-0.000164173	7.24792	-0.795313
-0.000189161	7.27946	-0.795313
-0.000214149	7.31099	-0.795313
-0.000239137	7.34253	-0.795313
-0.000264126	7.37406	-0.795313
-0.000289114	7.4056	-0.795313
-0.000306037	7.43713	-0.795313
-0.00032296	7.46867	-0.795313
-0.000339883	7.5002	-0.795313
-0.000356807	7.53174	-0.795313
-0.00037373	7.56327	-0.795313
-0.000390653	7.59481	-0.795313
-0.000407576	7.62634	-0.795313
-0.000424499	7.65788	-0.795313
-0.000441423	7.68941	-0.795313
-0.000458346	7.72095	-0.795313
-0.000475269	7.75248	-0.795313
-0.000492192	7.78402	-0.795313
-0.000509115	7.81555	-0.795313
-0.000526039	7.84709	-0.795313
-0.000542962	7.87862	-0.795313
-0.000559885	7.91016	-0.795313
-0.000540573	7.94169	-0.795313
-0.00052126	7.97323	-0.795313
-0.000501948	8.00476	-0.795313
-0.000482636	8.0363	-0.795313
-0.000463323	8.06783	-0.795313
-0.000444011	8.09937	-0.795313
-0.000424699	8.1309	-0.795313
-0.000405386	8.16243	-0.795313
-0.000386074	8.19397	-0.795313
-0.000366762	8.2255	-0.795313
-0.000347449	8.25704	-0.795313
-0.000328137	8.28857	-0.795313
-0.000308825	8.32011	-0.795313
-0.000289512	8.35164	-0.795313
-0.0002702	8.38318	-0.795313
-0.000250888	8.41471	-0.795313
-0.000235581	8.44625	-0.795313
-0.000220275	8.47778	-0.795313
-0.000204969	8.50932	-0.795313
-0.000189663	8.54085	-0.795313
-0.000174356	8.57239	-0.795313
-0.00015905	8.60392	-0.795313
-0.000143744	8.63546	-0.795313
-0.000128438	8.66699	-0.795313
-0.000113131	8.69853	-0.795313
-9.78251e-05	8.73006	-0.795313
-8.25189e-05	8.7616	-0.795313
-6.72126e-05	8.79313	-0.795313
-5.19064e-05	8.82467	-0.795313
-3.66001e-05	8.8562	-0.795313
-2.12939e-05	8.88774	-0.795313
-5.98763e-06	8.91927	-0.795313
-2.28008e-05	8.95081	-0.795313
-3.9614e-05	8.98234	-0.795313
-5.64272e-05	9.01388	-0.795313
-7.32404e-05	9.04541	-0.795313
-9.00536e-05	9.07694	-0.795313
-0.000106867	9.10848	-0.795313
-0.00012368	9.14001	-0.795313
-0.000140493	9.17155	-0.795313
-0.000157306	9.20308	-0.795313
-0.000174119	9.23462	-0.795313
-0.000190933	9.26615	-0.795313
-0.000207746	9.29769	-0.795313
-0.000224559	9.32922	-0.795313
-0.000241372	9.36076	-0.795313
-0.000258185	9.39229	-0.795313
-0.000274999	9.42383	-0.795313
-0.000276868	9.45536	-0.795313
-0.000278737	9.4869	-0.795313
-0.000280606	9.51843	-0.795313
-0.000282475	9.54997	-0.795313
-0.000284344	9.5815	-0.795313
-0.000286213	9.61304	-0.795313
-0.000288082	9.64457	-0.795313
-0.000289951	9.67611	-0.795313
-0.00029182	9.70764	-0.795313
-0.000293689	9.73918	-0.795313
-0.000295558	9.77071	-0.795313
-0.000297427	9.80225	-0.795313
-0.000299296	9.83378	-0.795313
-0.000301165	9.86532	-0.795313
-0.000303034	9.89685	-0.795313
-0.000304903	9.92839	-0.795313
-0.000294004	9.95992	-0.795313
-0.000283106	9.99146	-0.795313
-0.000272207	10.023	-0.795313
-0.000261309	10.0545	-0.795313
-0.00025041	10.0861	-0.795313
-0.000239512	10.1176	-0.795313
-0.000228613	10.1491	-0.795313
-0.000217715	10.1807	-0.795313
-0.000206816	10.2122	-0.795313
-0.000195918	10.2437	-0.795313
-0.000185019	10.2753	-0.795313
-0.000174121	10.3068	-0.795313
-0.000163222	10.3383	-0.795313
-0.000152324	10.3699	-0.795313
-0.000141425	10.4014	-0.795313
-0.000130527	10.4329	-0.795313
-0.000142377	10.4645	-0.795313
-0.000154227	10.496	-0.795313
-0.000166076	10.5275	-0.795313
-0.000177926	10.5591	-0.795313
-0.000189776	10.5906	-0.795313
-0.000201626	10.6222	-0.795313
-0.000213476	10.6537	-0.795313
-0.000225326	10.6852	-0.795313
-0.000237175	10.7168	-0.795313
-0.000249025	10.7483	-0.795313
-0.000260875	10.7798	-0.795313
-0.000272725	10.8114	-0.795313
-0.000284575	10.8429	-0.795313
-0.000296425	10.8744	-0.795313
-0.000308274	10.906	-0.795313
-0.000320124	10.9375	-0.795313
-0.00031188	10.969	-0.795313
-0.000303636	11.0006	-0.795313
-0.000295392	11.0321	-0.795313
-0.000287147	11.0636	-0.795313
-0.000278903	11.0952	-0.795313
-0.000270659	11.1267	-0.795313
-0.000262415	11.1582	-0.795313
-0.00025417	11.1898	-0.795313
-0.000245926	11.2213	-0.795313
-0.000237682	11.2528	-0.795313
-0.000229438	11.2844	-0.795313
-0.000221194	11.3159	-0.795313
-0.000212949	11.3475	-0.795313
-0.000204705	11.379	-0.795313
-0.000196461	11.4105	-0.795313
-0.000188217	11.4421	-0.795313
-0.000179132	11.4736	-0.795313
-0.000170046	11.5051	-0.795313
-0.000160961	11.5367	-0.795313
-0.000151876	11.5682	-0.795313
-0.000142791	11.5997	-0.795313
-0.000133706	11.6313	-0.795313
-0.00012462	11.6628	-0.795313
-0.000115535	11.6943	-0.795313
-0.00010645	11.7259	-0.795313
-9.73647e-05	11.7574	-0.795313
-8.82795e-05	11.7889	-0.795313
-7.91943e-05	11.8205	-0.795313
-7.01091e-05	11.852	-0.795313
-6.10239e-05	11.8835	-0.795313
-5.19387e-05	11.9151	-0.795313
-4.28535e-05	11.9466	-0.795313
-3.32196e-05	11.9781	-0.795313
-2.35857e-05	12.0097	-0.795313
-1.39518e-05	12.0412	-0.795313
-4.31796e-06	12.0728	-0.795313
5.31594e-06	12.1043	-0.795313
1.49498e-05	12.1358	-0.795313
2.45837e-05	12.1674	-0.795313
3.42176e-05	12.1989	-0.795313
4.38515e-05	12.2304	-0.795313
5.34854e-05	12.262	-0.795313
6.31193e-05	12.2935	-0.795313
7.27532e-05	12.325	-0.795313
8.23871e-05	12.3566	-0.795313
9.2021e-05	12.3881	-0.795313
0.000101655	12.4196	-0.795313
0.000111289	12.4512	-0.795313
0.000111861	12.4827	-0.795313
0.000112433	12.5142	-0.795313
0.000113005	12.5458	-0.795313
0.000113577	12.5773	-0.795313
0.000114149	12.6088	-0.795313
0.000114721	12.6404	-0.795313
0.000115293	12.6719	-0.795313
0.000115865	12.7035	-0.795313
0.000116437	12.735	-0.795313
0.000117009	12.7665	-0.795313
0.000117581	12.7981	-0.795313
0.000118153	12.8296	-0.795313
0.000118725	12.8611	-0.795313
0.000119297	12.8927	-0.795313
0.000119869	12.9242	-0.795313
0.000120441	12.9557	-0.795313
0.000105591	12.9873	-0.795313
9.07406e-05	13.0188	-0.795313
7.58904e-05	13.0503	-0.795313
6.10402e-05	13.0819	-0.795313
4.619e-05	13.1134	-0.795313
3.13398e-05	13.1449	-0.795313
1.64896e-05	13.1765	-0.795313
1.6394e-06	13.208	-0.795313
-1.32108e-05	13.2395	-0.795313
-2.8061e-05	13.2711	-0.795313
-4.29112e-05	13.3026	-0.795313
-5.77614e-05	13.3341	-0.795313
-7.26116e-05	13.3657	-0.795313
-8.74618e-05	13.3972	-0.795313
-0.000102312	13.4288	-0.795313
-0.000117162	13.4603	-0.795313
-0.000129447	13.4918	-0.795313
-0.000141732	13.5234	-0.795313
-0.000154016	13.5549	-0.795313
-0.000166301	13.5864	-0.795313
-0.000178586	13.618	-0.795313
-0.00019087	13.6495	-0.795313
-0.000203155	13.681	-0.795313
-0.00021544	13.7126	-0.795313
-0.000227725	13.7441	-0.795313
-0.000240009	13.7756	-0.795313
-0.000252294	13.8072	-0.795313
-0.000264579	13.8387	-0.795313
-0.000276863	13.8702	-0.795313
-0.000289148	13.9018	-0.795313
-0.000301433	13.9333	-0.795313
-0.000313717	13.9648	-0.795313
-0.000305468	13.9964	-0.795313
-0.00029722	14.0279	-0.795313
-0.000288971	14.0594	-0.795313
-0.000280722	14.091	-0.795313
-0.000272473	14.1225	-0.795313
-0.000264224	14.1541	-0.795313
-0.000255975	14.1856	-0.795313
-0.000247726	14.2171	-0.795313
-0.000239477	14.2487	-0.795313
-0.000231228	14.2802	-0.795313
-0.000222979	14.3117	-0.795313
-0.00021473	14.3433	-0.795313
-0.000206481	14.3748	-0.795313
-0.000198232	14.4063	-0.795313
-0.000189983	14.4379	-0.795313
-0.000181734	14.4694	-0.795313
-0.000171489	14.5009	-0.795313
-0.000161244	14.5325	-0.795313
-0.000150999	14.564	-0.795313
-0.000140754	14.5955	-0.795313
-0.000130509	14.6271	-0.795313
-0.000120264	14.6586	-0.795313
-0.000110019	14.6901	-0.795313
-9.97738e-05	14.7217	-0.795313
-8.95288e-05	14.7532	-0.795313
-7.92838e-05	14.7847	-0.795313
-6.90389e-05	14.8163	-0.795313
-5.87939e-05	14.8478	-0.795313
-4.85489e-05	14.8794	-0.795313
-3.83039e-05	14.9109	-0.795313
-2.80589e-05	14.9424	-0.795313
-1.7814e-05	14.974	-0.795313
-4.57999e-06	15.0055	-0.795313
8.65399e-06	15.037	-0.795313
2.1888e-05	15.0686	-0.795313
3.51219e-05	15.1001	-0.795313
4.83559e-05	15.1316	-0.795313
6.15899e-05	15.1632	-0.795313
7.48239e-05	15.1947	-0.795313
8.80578e-05	15.2262	-0.795313
0.000101292	15.2578	-0.795313
0.000114526	15.2893	-0.795313
0.00012776	15.3208	-0.795313
0.000140994	15.3524	-0.795313
0.000154228	15.3839	-0.795313
0.000167462	15.4154	-0.795313
0.000180696	15.447	-0.795313
0.00019393	15.4785	-0.795313
0.000190645	15.5101	-0.795313
0.00018736	15.5416	-0.795313
0.000184075	15.5731	-0.795313
0.000180791	15.6047	-0.795313
0.000177506	15.6362	-0.795313
0.000174221	15.6677	-0.795313
0.000170936	15.6993	-0.795313
0.000167652	15.7308	-0.795313
0.000164367	15.7623	-0.795313
0.000161082	15.7939	-0.795313
0.000157797	15.8254	-0.795313
0.000154513	15.8569	-0.795313
0.000151228	15.8885	-0.795313
0.000147943	15.92	-0.795313
0.000144658	15.9515	-0.795313
0.000141373	15.9831	-0.795313
0.000132259	16.0146	-0.795313
0.000123144	16.0461	-0.795313
0.00011403	16.0777	-0.795313
0.000104915	16.1092	-0.795313
9.58008e-05	16.1407	-0.795313
8.66863e-05	16.1723	-0.795313
7.75718e-05	16.2038	-0.795313
6.84573e-05	16.2354	-0.795313
5.93428e-05	16.2669	-0.795313
5.02282e-05	16.2984	-0.795313
4.11137e-05	16.33	-0.795313
3.19992e-05	16.3615	-0.795313
2.28847e-05	16.393	-0.795313
1.37702e-05	16.4246	-0.795313
4.65564e-06	16.4561	-0.795313
-4.45888e-06	16.4876	-0.795313
-2.37082e-05	16.5192	-0.795313
-4.29576e-05	16.5507	-0.795313
-6.22069e-05	16.5822	-0.795313
-8.14563e-05	16.6138	-0.795313
-0.000100706	16.6453	-0.795313
-0.000119955	16.6768	-0.795313
-0.000139204	16.7084	-0.795313
-0.000158454	16.7399	-0.795313
-0.000177703	16.7714	-0.795313
-0.000196952	16.803	-0.795313
-0.000216202	16.8345	-0.795313
-0.000235451	16.866	-0.795313
-0.0002547	16.8976	-0.795313
-0.00027395	16.9291	-0.795313
-0.000293199	16.9607	-0.795313
-0.000312448	16.9922	-0.795313
-0.000318012	17.0237	-0.795313
-0.000323575	17.0553	-0.795313
-0.000329138	17.0868	-0.795313
-0.000334701	17.1183	-0.795313
-0.000340264	17.1499	-0.795313
-0.000345827	17.1814	-0.795313
-0.00035139	17.2129	-0.795313
-0.000356953	17.2445	-0.795313
-0.000362516	17.276	-0.795313
-0.00036808	17.3075	-0.795313
-0.000373643	17.3391	-0.795313
-0.000379206	17.3706	-0.795313
-0.000384769	17.4021	-0.795313
-0.000390332	17.4337	-0.795313
-0.000395895	17.4652	-0.795313
-0.000401458	17.4967	-0.795313
-0.000394951	17.5283	-0.795313
-0.000388445	17.5598	-0.795313
-0.000381938	17.5913	-0.795313
-0.000375431	17.6229	-0.795313
-0.000368924	17.6544	-0.795313
-0.000362418	17.686	-0.795313
-0.000355911	17.7175	-0.795313
-0.000349404	17.749	-0.795313
-0.000342897	17.7806	-0.795313
-0.00033639	17.8121	-0.795313
-0.000329884	17.8436	-0.795313
-0.000323377	17.8752	-0.795313
-0.00031687	17.9067	-0.795313
-0.000310363	17.9382	-0.795313
-0.000303857	17.9698	-0.795313
-0.00029735	18.0013	-0.795313
-0.000280808	18.0328	-0.795313
-0.000264266	18.0644	-0.795313
-0.000247723	18.0959	-0.795313
-0.000231181	18.1274	-0.795313
-0.000214639	18.159	-0.795313
-0.000198097	18.1905	-0.795313
-0.000181555	18.222	-0.795313
-0.000165013	18.2536	-0.795313
-0.00014847	18.2851	-0.795313
-0.000131928	18.3167	-0.795313
-0.000115386	18.3482	-0.795313
-9.8844e-05	18.3797	-0.795313
-8.23018e-05	18.4113	-0.795313
-6.57597e-05	18.4428	-0.795313
-4.92175e-05	18.4743	-0.795313
-3.26754e-05	18.5059	-0.795313
-1.56501e-05	18.5374	-0.795313
1.37511e-06	18.5689	-0.795313
1.84004e-05	18.6005	-0.795313
3.54256e-05	18.632	-0.795313
5.24508e-05	18.6635	-0.795313
6.94761e-05	18.6951	-0.795313
8.65013e-05	18.7266	-0.795313
0.000103527	18.7581	-0.795313
0.000120552	18.7897	-0.795313
0.000137577	18.8212	-0.795313
0.000154602	18.8527	-0.795313
0.000171628	18.8843	-0.795313
0.000188653	18.9158	-0.795313
0.000205678	18.9473	-0.795313
0.000222703	18.9789	-0.795313
0.000239729	19.0104	-0.795313
0.000273418	19.042	-0.795313
0.000307108	19.0735	-0.795313
0.000340798	19.105	-0.795313
0.000374488	19.1366	-0.795313
0.000408177	19.1681	-0.795313
0.000441867	19.1996	-0.795313
0.000475557	19.2312	-0.795313
0.000509247	19.2627	-0.795313
0.000542936	19.2942	-0.795313
0.000576626	19.3258	-0.795313
0.000610316	19.3573	-0.795313
0.000644006	19.3888	-0.795313
0.000677696	19.4204	-0.795313
0.000711385	19.4519	-0.795313
0.000745075	19.4834	-0.795313
0.000778765	19.515	-0.795313
0.000821793	19.5465	-0.795313
0.000864821	19.578	-0.795313
0.000907849	19.6096	-0.795313
0.000950878	19.6411	-0.795313
0.000993906	19.6726	-0.795313
0.00103693	19.7042	-0.795313
0.00107996	19.7357	-0.795313
0.00112299	19.7673	-0.795313
0.00116602	19.7988	-0.795313
0.00120905	19.8303	-0.795313
0.00125207	19.8619	-0.795313
0.0012951	19.8934	-0.795313
0.00133813	19.9249	-0.795313
0.00138116	19.9565	-0.795313
0.00142419	19.988	-0.795313
0.00146722	20.0195	-0.795313
-2.79465e-05	4.88281	-0.79375
3.21605e-05	4.91435	-0.79375
9.22675e-05	4.94588	-0.79375
0.000152374	4.97742	-0.79375
0.000212481	5.00895	-0.79375
0.000272588	5.04049	-0.79375
0.000332695	5.07202	-0.79375
0.000392802	5.10356	-0.79375
0.000452909	5.13509	-0.79375
0.000513016	5.16663	-0.79375
0.000573123	5.19816	-0.79375
0.00063323	5.2297	-0.79375
0.000693337	5.26123	-0.79375
0.000753444	5.29277	-0.79375
0.000813551	5.3243	-0.79375
0.000873658	5.35583	-0.79375
0.000933765	5.38737	-0.79375
0.000919	5.4189	-0.79375
0.000904234	5.45044	-0.79375
0.000889469	5.48197	-0.79375
0.000874703	5.51351	-0.79375
0.000859937	5.54504	-0.79375
0.000845172	5.57658	-0.79375
0.000830406	5.60811	-0.79375
0.000815641	5.63965	-0.79375
0.000800875	5.67118	-0.79375
0.00078611	5.70272	-0.79375
0.000771344	5.73425	-0.79375
0.000756578	5.76579	-0.79375
0.000741813	5.79732	-0.79375
0.000727047	5.82886	-0.79375
0.000712282	5.86039	-0.79375
0.000697516	5.89193	-0.79375
0.0006865	5.92346	-0.79375
0.000675483	5.955	-0.79375
0.000664467	5.98653	-0.79375
0.000653451	6.01807	-0.79375
0.000642434	6.0496	-0.79375
0.000631418	6.08114	-0.79375
0.000620402	6.11267	-0.79375
0.000609385	6.14421	-0.79375
0.000598369	6.17574	-0.79375
0.000587353	6.20728	-0.79375
0.000576336	6.23881	-0.79375
0.00056532	6.27035	-0.79375
0.000554304	6.30188	-0.79375
0.000543288	6.33341	-0.79375
0.000532271	6.36495	-0.79375
0.000521255	6.39648	-0.79375
0.000496658	6.42802	-0.79375
0.000472062	6.45955	-0.79375
0.000447465	6.49109	-0.79375
0.000422869	6.52262	-0.79375
0.000398273	6.55416	-0.79375
0.000373676	6.58569	-0.79375
0.00034908	6.61723	-0.79375
0.000324483	6.64876	-0.79375
0.000299887	6.6803	-0.79375
0.00027529	6.71183	-0.79375
0.000250694	6.74337	-0.79375
0.000226097	6.7749	-0.79375
0.000201501	6.80644	-0.79375
0.000176904	6.83797	-0.79375
0.000152308	6.86951	-0.79375
0.000127712	6.90104	-0.79375
0.000100868	6.93258	-0.79375
7.40236e-05	6.96411	-0.79375
4.71796e-05	6.99565	-0.79375
2.03356e-05	7.02718	-0.79375
-6.50836e-06	7.05872	-0.79375
-3.33523e-05	7.09025	-0.79375
-6.01963e-05	7.12179	-0.79375
-8.70403e-05	7.15332	-0.79375
-0.000113884	7.18486	-0.79375
-0.000140728	7.21639	-0.79375
[truncated: 491,026+ more rows]

## Sheet: figure_1g
control_pbi	freq	time
0.000261814	4.88281	-0.8
0.000225725	4.91435	-0.8
0.000189636	4.94588	-0.8
0.000153547	4.97742	-0.8
0.000117458	5.00895	-0.8
8.13694e-05	5.04049	-0.8
4.52806e-05	5.07202	-0.8
9.1917e-06	5.10356	-0.8
-2.68972e-05	5.13509	-0.8
-6.2986e-05	5.16663	-0.8
-9.90749e-05	5.19816	-0.8
-0.000135164	5.2297	-0.8
-0.000171253	5.26123	-0.8
-0.000207341	5.29277	-0.8
-0.00024343	5.3243	-0.8
-0.000279519	5.35583	-0.8
-0.000315608	5.38737	-0.8
-0.000302006	5.4189	-0.8
-0.000288404	5.45044	-0.8
-0.000274802	5.48197	-0.8
-0.0002612	5.51351	-0.8
-0.000247598	5.54504	-0.8
-0.000233996	5.57658	-0.8
-0.000220394	5.60811	-0.8
-0.000206792	5.63965	-0.8
-0.00019319	5.67118	-0.8
-0.000179588	5.70272	-0.8
-0.000165986	5.73425	-0.8
-0.000152384	5.76579	-0.8
-0.000138782	5.79732	-0.8
-0.00012518	5.82886	-0.8
-0.000111578	5.86039	-0.8
-9.79756e-05	5.89193	-0.8
-7.45922e-05	5.92346	-0.8
-5.12087e-05	5.955	-0.8
-2.78253e-05	5.98653	-0.8
-4.4419e-06	6.01807	-0.8
1.89415e-05	6.0496	-0.8
4.23249e-05	6.08114	-0.8
6.57084e-05	6.11267	-0.8
8.90918e-05	6.14421	-0.8
0.000112475	6.17574	-0.8
0.000135859	6.20728	-0.8
0.000159242	6.23881	-0.8
0.000182625	6.27035	-0.8
0.000206009	6.30188	-0.8
0.000229392	6.33341	-0.8
0.000252776	6.36495	-0.8
0.000276159	6.39648	-0.8
0.00027548	6.42802	-0.8
0.000274801	6.45955	-0.8
0.000274123	6.49109	-0.8
0.000273444	6.52262	-0.8
0.000272765	6.55416	-0.8
0.000272086	6.58569	-0.8
0.000271407	6.61723	-0.8
0.000270728	6.64876	-0.8
0.000270049	6.6803	-0.8
0.00026937	6.71183	-0.8
0.000268691	6.74337	-0.8
0.000268013	6.7749	-0.8
0.000267334	6.80644	-0.8
0.000266655	6.83797	-0.8
0.000265976	6.86951	-0.8
0.000265297	6.90104	-0.8
0.000240392	6.93258	-0.8
0.000215487	6.96411	-0.8
0.000190581	6.99565	-0.8
0.000165676	7.02718	-0.8
0.000140771	7.05872	-0.8
0.000115866	7.09025	-0.8
9.09605e-05	7.12179	-0.8
6.60553e-05	7.15332	-0.8
4.11501e-05	7.18486	-0.8
1.62449e-05	7.21639	-0.8
-8.66036e-06	7.24792	-0.8
-3.35656e-05	7.27946	-0.8
-5.84708e-05	7.31099	-0.8
-8.3376e-05	7.34253	-0.8
-0.000108281	7.37406	-0.8
-0.000133186	7.4056	-0.8
-0.000141765	7.43713	-0.8
-0.000150344	7.46867	-0.8
-0.000158923	7.5002	-0.8
-0.000167502	7.53174	-0.8
-0.000176081	7.56327	-0.8
-0.00018466	7.59481	-0.8
-0.000193238	7.62634	-0.8
-0.000201817	7.65788	-0.8
-0.000210396	7.68941	-0.8
-0.000218975	7.72095	-0.8
-0.000227554	7.75248	-0.8
-0.000236133	7.78402	-0.8
-0.000244712	7.81555	-0.8
-0.00025329	7.84709	-0.8
-0.000261869	7.87862	-0.8
-0.000270448	7.91016	-0.8
-0.000266727	7.94169	-0.8
-0.000263005	7.97323	-0.8
-0.000259283	8.00476	-0.8
-0.000255562	8.0363	-0.8
-0.00025184	8.06783	-0.8
-0.000248119	8.09937	-0.8
-0.000244397	8.1309	-0.8
-0.000240675	8.16243	-0.8
-0.000236954	8.19397	-0.8
-0.000233232	8.2255	-0.8
-0.000229511	8.25704	-0.8
-0.000225789	8.28857	-0.8
-0.000222067	8.32011	-0.8
-0.000218346	8.35164	-0.8
-0.000214624	8.38318	-0.8
-0.000210903	8.41471	-0.8
-0.00020152	8.44625	-0.8
-0.000192137	8.47778	-0.8
-0.000182754	8.50932	-0.8
-0.000173371	8.54085	-0.8
-0.000163988	8.57239	-0.8
-0.000154605	8.60392	-0.8
-0.000145222	8.63546	-0.8
-0.000135839	8.66699	-0.8
-0.000126456	8.69853	-0.8
-0.000117073	8.73006	-0.8
-0.000107691	8.7616	-0.8
-9.83076e-05	8.79313	-0.8
-8.89246e-05	8.82467	-0.8
-7.95417e-05	8.8562	-0.8
-7.01588e-05	8.88774	-0.8
-6.07759e-05	8.91927	-0.8
-5.89546e-05	8.95081	-0.8
-5.71333e-05	8.98234	-0.8
-5.53121e-05	9.01388	-0.8
-5.34908e-05	9.04541	-0.8
-5.16696e-05	9.07694	-0.8
-4.98483e-05	9.10848	-0.8
-4.80271e-05	9.14001	-0.8
-4.62058e-05	9.17155	-0.8
-4.43846e-05	9.20308	-0.8
-4.25633e-05	9.23462	-0.8
-4.0742e-05	9.26615	-0.8
-3.89208e-05	9.29769	-0.8
-3.70995e-05	9.32922	-0.8
-3.52783e-05	9.36076	-0.8
-3.3457e-05	9.39229	-0.8
-3.16358e-05	9.42383	-0.8
-1.76882e-05	9.45536	-0.8
-3.74055e-06	9.4869	-0.8
1.02071e-05	9.51843	-0.8
2.41547e-05	9.54997	-0.8
3.81023e-05	9.5815	-0.8
5.20499e-05	9.61304	-0.8
6.59975e-05	9.64457	-0.8
7.99451e-05	9.67611	-0.8
9.38927e-05	9.70764	-0.8
0.00010784	9.73918	-0.8
0.000121788	9.77071	-0.8
0.000135736	9.80225	-0.8
0.000149683	9.83378	-0.8
0.000163631	9.86532	-0.8
0.000177578	9.89685	-0.8
0.000191526	9.92839	-0.8
0.000205417	9.95992	-0.8
0.000219308	9.99146	-0.8
0.000233198	10.023	-0.8
0.000247089	10.0545	-0.8
0.00026098	10.0861	-0.8
0.000274871	10.1176	-0.8
0.000288762	10.1491	-0.8
0.000302652	10.1807	-0.8
0.000316543	10.2122	-0.8
0.000330434	10.2437	-0.8
0.000344325	10.2753	-0.8
0.000358216	10.3068	-0.8
0.000372106	10.3383	-0.8
0.000385997	10.3699	-0.8
0.000399888	10.4014	-0.8
0.000413779	10.4329	-0.8
0.000425472	10.4645	-0.8
0.000437166	10.496	-0.8
0.000448859	10.5275	-0.8
0.000460553	10.5591	-0.8
0.000472246	10.5906	-0.8
0.00048394	10.6222	-0.8
0.000495633	10.6537	-0.8
0.000507327	10.6852	-0.8
0.00051902	10.7168	-0.8
0.000530714	10.7483	-0.8
0.000542407	10.7798	-0.8
0.000554101	10.8114	-0.8
0.000565794	10.8429	-0.8
0.000577488	10.8744	-0.8
0.000589181	10.906	-0.8
0.000600875	10.9375	-0.8
0.00059978	10.969	-0.8
0.000598685	11.0006	-0.8
0.00059759	11.0321	-0.8
0.000596495	11.0636	-0.8
0.0005954	11.0952	-0.8
0.000594305	11.1267	-0.8
0.00059321	11.1582	-0.8
0.000592115	11.1898	-0.8
0.000591021	11.2213	-0.8
0.000589926	11.2528	-0.8
0.000588831	11.2844	-0.8
0.000587736	11.3159	-0.8
0.000586641	11.3475	-0.8
0.000585546	11.379	-0.8
0.000584451	11.4105	-0.8
0.000583356	11.4421	-0.8
0.000576925	11.4736	-0.8
0.000570494	11.5051	-0.8
0.000564063	11.5367	-0.8
0.000557631	11.5682	-0.8
0.0005512	11.5997	-0.8
0.000544769	11.6313	-0.8
0.000538338	11.6628	-0.8
0.000531907	11.6943	-0.8
0.000525475	11.7259	-0.8
0.000519044	11.7574	-0.8
0.000512613	11.7889	-0.8
0.000506182	11.8205	-0.8
0.00049975	11.852	-0.8
0.000493319	11.8835	-0.8
0.000486888	11.9151	-0.8
0.000480457	11.9466	-0.8
0.000471521	11.9781	-0.8
0.000462585	12.0097	-0.8
0.000453649	12.0412	-0.8
0.000444714	12.0728	-0.8
0.000435778	12.1043	-0.8
0.000426842	12.1358	-0.8
0.000417907	12.1674	-0.8
0.000408971	12.1989	-0.8
0.000400035	12.2304	-0.8
0.000391099	12.262	-0.8
0.000382164	12.2935	-0.8
0.000373228	12.325	-0.8
0.000364292	12.3566	-0.8
0.000355357	12.3881	-0.8
0.000346421	12.4196	-0.8
0.000337485	12.4512	-0.8
0.00032477	12.4827	-0.8
0.000312054	12.5142	-0.8
0.000299338	12.5458	-0.8
0.000286623	12.5773	-0.8
0.000273907	12.6088	-0.8
0.000261192	12.6404	-0.8
0.000248476	12.6719	-0.8
0.000235761	12.7035	-0.8
0.000223045	12.735	-0.8
0.00021033	12.7665	-0.8
0.000197614	12.7981	-0.8
0.000184898	12.8296	-0.8
0.000172183	12.8611	-0.8
0.000159467	12.8927	-0.8
0.000146752	12.9242	-0.8
0.000134036	12.9557	-0.8
0.000123391	12.9873	-0.8
0.000112746	13.0188	-0.8
0.000102101	13.0503	-0.8
9.14556e-05	13.0819	-0.8
8.08104e-05	13.1134	-0.8
7.01653e-05	13.1449	-0.8
5.95201e-05	13.1765	-0.8
4.8875e-05	13.208	-0.8
3.82298e-05	13.2395	-0.8
2.75847e-05	13.2711	-0.8
1.69395e-05	13.3026	-0.8
6.29435e-06	13.3341	-0.8
-4.3508e-06	13.3657	-0.8
-1.4996e-05	13.3972	-0.8
-2.56411e-05	13.4288	-0.8
-3.62863e-05	13.4603	-0.8
-4.00925e-05	13.4918	-0.8
-4.38988e-05	13.5234	-0.8
-4.77051e-05	13.5549	-0.8
-5.15114e-05	13.5864	-0.8
-5.53177e-05	13.618	-0.8
-5.9124e-05	13.6495	-0.8
-6.29302e-05	13.681	-0.8
-6.67365e-05	13.7126	-0.8
-7.05428e-05	13.7441	-0.8
-7.43491e-05	13.7756	-0.8
-7.81554e-05	13.8072	-0.8
-8.19617e-05	13.8387	-0.8
-8.57679e-05	13.8702	-0.8
-8.95742e-05	13.9018	-0.8
-9.33805e-05	13.9333	-0.8
-9.71868e-05	13.9648	-0.8
-9.43707e-05	13.9964	-0.8
-9.15546e-05	14.0279	-0.8
-8.87385e-05	14.0594	-0.8
-8.59224e-05	14.091	-0.8
-8.31063e-05	14.1225	-0.8
-8.02902e-05	14.1541	-0.8
-7.7474e-05	14.1856	-0.8
-7.46579e-05	14.2171	-0.8
-7.18418e-05	14.2487	-0.8
-6.90257e-05	14.2802	-0.8
-6.62096e-05	14.3117	-0.8
-6.33935e-05	14.3433	-0.8
-6.05774e-05	14.3748	-0.8
-5.77613e-05	14.4063	-0.8
-5.49452e-05	14.4379	-0.8
-5.21291e-05	14.4694	-0.8
-4.114e-05	14.5009	-0.8
-3.01509e-05	14.5325	-0.8
-1.91618e-05	14.564	-0.8
-8.17267e-06	14.5955	-0.8
2.81643e-06	14.6271	-0.8
1.38055e-05	14.6586	-0.8
2.47946e-05	14.6901	-0.8
3.57838e-05	14.7217	-0.8
4.67729e-05	14.7532	-0.8
5.7762e-05	14.7847	-0.8
6.87511e-05	14.8163	-0.8
7.97402e-05	14.8478	-0.8
9.07293e-05	14.8794	-0.8
0.000101718	14.9109	-0.8
0.000112708	14.9424	-0.8
0.000123697	14.974	-0.8
0.000130586	15.0055	-0.8
0.000137475	15.037	-0.8
0.000144364	15.0686	-0.8
0.000151253	15.1001	-0.8
0.000158142	15.1316	-0.8
0.000165031	15.1632	-0.8
0.00017192	15.1947	-0.8
0.000178809	15.2262	-0.8
0.000185698	15.2578	-0.8
0.000192587	15.2893	-0.8
0.000199476	15.3208	-0.8
0.000206365	15.3524	-0.8
0.000213254	15.3839	-0.8
0.000220143	15.4154	-0.8
0.000227032	15.447	-0.8
0.000233921	15.4785	-0.8
0.00023603	15.5101	-0.8
0.000238139	15.5416	-0.8
0.000240247	15.5731	-0.8
0.000242356	15.6047	-0.8
0.000244465	15.6362	-0.8
0.000246573	15.6677	-0.8
0.000248682	15.6993	-0.8
0.000250791	15.7308	-0.8
0.000252899	15.7623	-0.8
0.000255008	15.7939	-0.8
0.000257117	15.8254	-0.8
0.000259225	15.8569	-0.8
0.000261334	15.8885	-0.8
0.000263443	15.92	-0.8
0.000265551	15.9515	-0.8
0.00026766	15.9831	-0.8
0.000269803	16.0146	-0.8
0.000271945	16.0461	-0.8
0.000274088	16.0777	-0.8
0.000276231	16.1092	-0.8
0.000278373	16.1407	-0.8
0.000280516	16.1723	-0.8
0.000282659	16.2038	-0.8
0.000284801	16.2354	-0.8
0.000286944	16.2669	-0.8
0.000289087	16.2984	-0.8
0.000291229	16.33	-0.8
0.000293372	16.3615	-0.8
0.000295515	16.393	-0.8
0.000297657	16.4246	-0.8
0.0002998	16.4561	-0.8
0.000301943	16.4876	-0.8
0.000298439	16.5192	-0.8
0.000294935	16.5507	-0.8
0.000291432	16.5822	-0.8
0.000287928	16.6138	-0.8
0.000284424	16.6453	-0.8
0.00028092	16.6768	-0.8
0.000277417	16.7084	-0.8
0.000273913	16.7399	-0.8
0.000270409	16.7714	-0.8
0.000266905	16.803	-0.8
0.000263402	16.8345	-0.8
0.000259898	16.866	-0.8
0.000256394	16.8976	-0.8
0.00025289	16.9291	-0.8
0.000249387	16.9607	-0.8
0.000245883	16.9922	-0.8
0.000234801	17.0237	-0.8
0.00022372	17.0553	-0.8
0.000212639	17.0868	-0.8
0.000201557	17.1183	-0.8
0.000190476	17.1499	-0.8
0.000179394	17.1814	-0.8
0.000168313	17.2129	-0.8
0.000157232	17.2445	-0.8
0.00014615	17.276	-0.8
0.000135069	17.3075	-0.8
0.000123988	17.3391	-0.8
0.000112906	17.3706	-0.8
0.000101825	17.4021	-0.8
9.07434e-05	17.4337	-0.8
7.9662e-05	17.4652	-0.8
6.85806e-05	17.4967	-0.8
5.71596e-05	17.5283	-0.8
4.57387e-05	17.5598	-0.8
3.43177e-05	17.5913	-0.8
2.28968e-05	17.6229	-0.8
1.14758e-05	17.6544	-0.8
5.48758e-08	17.686	-0.8
-1.13661e-05	17.7175	-0.8
-2.2787e-05	17.749	-0.8
-3.4208e-05	17.7806	-0.8
-4.56289e-05	17.8121	-0.8
-5.70499e-05	17.8436	-0.8
-6.84708e-05	17.8752	-0.8
-7.98918e-05	17.9067	-0.8
-9.13127e-05	17.9382	-0.8
-0.000102734	17.9698	-0.8
-0.000114155	18.0013	-0.8
-0.000122572	18.0328	-0.8
-0.00013099	18.0644	-0.8
-0.000139407	18.0959	-0.8
-0.000147825	18.1274	-0.8
-0.000156242	18.159	-0.8
-0.00016466	18.1905	-0.8
-0.000173078	18.222	-0.8
-0.000181495	18.2536	-0.8
-0.000189913	18.2851	-0.8
-0.00019833	18.3167	-0.8
-0.000206748	18.3482	-0.8
-0.000215166	18.3797	-0.8
-0.000223583	18.4113	-0.8
-0.000232001	18.4428	-0.8
-0.000240418	18.4743	-0.8
-0.000248836	18.5059	-0.8
-0.000250999	18.5374	-0.8
-0.000253162	18.5689	-0.8
-0.000255325	18.6005	-0.8
-0.000257488	18.632	-0.8
-0.000259652	18.6635	-0.8
-0.000261815	18.6951	-0.8
-0.000263978	18.7266	-0.8
-0.000266141	18.7581	-0.8
-0.000268304	18.7897	-0.8
-0.000270467	18.8212	-0.8
-0.000272631	18.8527	-0.8
-0.000274794	18.8843	-0.8
-0.000276957	18.9158	-0.8
-0.00027912	18.9473	-0.8
-0.000281283	18.9789	-0.8
-0.000283446	19.0104	-0.8
-0.000283198	19.042	-0.8
-0.00028295	19.0735	-0.8
-0.000282702	19.105	-0.8
-0.000282454	19.1366	-0.8
-0.000282206	19.1681	-0.8
-0.000281958	19.1996	-0.8
-0.000281709	19.2312	-0.8
-0.000281461	19.2627	-0.8
-0.000281213	19.2942	-0.8
-0.000280965	19.3258	-0.8
-0.000280717	19.3573	-0.8
-0.000280469	19.3888	-0.8
-0.000280221	19.4204	-0.8
-0.000279972	19.4519	-0.8
-0.000279724	19.4834	-0.8
-0.000279476	19.515	-0.8
-0.000280391	19.5465	-0.8
-0.000281306	19.578	-0.8
-0.000282222	19.6096	-0.8
-0.000283137	19.6411	-0.8
-0.000284052	19.6726	-0.8
-0.000284967	19.7042	-0.8
-0.000285882	19.7357	-0.8
-0.000286798	19.7673	-0.8
-0.000287713	19.7988	-0.8
-0.000288628	19.8303	-0.8
-0.000289543	19.8619	-0.8
-0.000290458	19.8934	-0.8
-0.000291373	19.9249	-0.8
-0.000292289	19.9565	-0.8
-0.000293204	19.988	-0.8
-0.000294119	20.0195	-0.8
0.000261911	4.88281	-0.798438
0.000225653	4.91435	-0.798438
0.000189394	4.94588	-0.798438
0.000153135	4.97742	-0.798438
0.000116876	5.00895	-0.798438
8.06178e-05	5.04049	-0.798438
4.4359e-05	5.07202	-0.798438
8.10028e-06	5.10356	-0.798438
-2.81585e-05	5.13509	-0.798438
-6.44172e-05	5.16663	-0.798438
-0.000100676	5.19816	-0.798438
-0.000136935	5.2297	-0.798438
-0.000173193	5.26123	-0.798438
-0.000209452	5.29277	-0.798438
-0.000245711	5.3243	-0.798438
-0.00028197	5.35583	-0.798438
-0.000318228	5.38737	-0.798438
-0.000304698	5.4189	-0.798438
-0.000291167	5.45044	-0.798438
-0.000277637	5.48197	-0.798438
-0.000264106	5.51351	-0.798438
-0.000250576	5.54504	-0.798438
-0.000237045	5.57658	-0.798438
-0.000223514	5.60811	-0.798438
-0.000209984	5.63965	-0.798438
-0.000196453	5.67118	-0.798438
-0.000182923	5.70272	-0.798438
-0.000169392	5.73425	-0.798438
-0.000155862	5.76579	-0.798438
-0.000142331	5.79732	-0.798438
-0.000128801	5.82886	-0.798438
-0.00011527	5.86039	-0.798438
-0.000101739	5.89193	-0.798438
-7.8454e-05	5.92346	-0.798438
-5.51685e-05	5.955	-0.798438
-3.18831e-05	5.98653	-0.798438
-8.5977e-06	6.01807	-0.798438
1.46877e-05	6.0496	-0.798438
3.79731e-05	6.08114	-0.798438
6.12586e-05	6.11267	-0.798438
8.4544e-05	6.14421	-0.798438
0.000107829	6.17574	-0.798438
0.000131115	6.20728	-0.798438
0.0001544	6.23881	-0.798438
0.000177686	6.27035	-0.798438
0.000200971	6.30188	-0.798438
0.000224257	6.33341	-0.798438
0.000247542	6.36495	-0.798438
0.000270827	6.39648	-0.798438
0.000270063	6.42802	-0.798438
0.000269299	6.45955	-0.798438
0.000268534	6.49109	-0.798438
0.00026777	6.52262	-0.798438
0.000267005	6.55416	-0.798438
0.000266241	6.58569	-0.798438
0.000265476	6.61723	-0.798438
0.000264712	6.64876	-0.798438
0.000263947	6.6803	-0.798438
0.000263183	6.71183	-0.798438
0.000262419	6.74337	-0.798438
0.000261654	6.7749	-0.798438
0.00026089	6.80644	-0.798438
0.000260125	6.83797	-0.798438
0.000259361	6.86951	-0.798438
0.000258596	6.90104	-0.798438
0.000233607	6.93258	-0.798438
0.000208618	6.96411	-0.798438
0.000183628	6.99565	-0.798438
0.000158639	7.02718	-0.798438
0.00013365	7.05872	-0.798438
0.00010866	7.09025	-0.798438
8.36709e-05	7.12179	-0.798438
5.86815e-05	7.15332	-0.798438
3.36921e-05	7.18486	-0.798438
8.70278e-06	7.21639	-0.798438
-1.62866e-05	7.24792	-0.798438
-4.12759e-05	7.27946	-0.798438
-6.62653e-05	7.31099	-0.798438
-9.12547e-05	7.34253	-0.798438
-0.000116244	7.37406	-0.798438
-0.000141233	7.4056	-0.798438
-0.000149607	7.43713	-0.798438
-0.000157981	7.46867	-0.798438
-0.000166355	7.5002	-0.798438
-0.000174729	7.53174	-0.798438
-0.000183103	7.56327	-0.798438
-0.000191477	7.59481	-0.798438
-0.000199851	7.62634	-0.798438
-0.000208224	7.65788	-0.798438
-0.000216598	7.68941	-0.798438
-0.000224972	7.72095	-0.798438
-0.000233346	7.75248	-0.798438
-0.00024172	7.78402	-0.798438
-0.000250094	7.81555	-0.798438
-0.000258468	7.84709	-0.798438
-0.000266842	7.87862	-0.798438
-0.000275215	7.91016	-0.798438
-0.000271136	7.94169	-0.798438
-0.000267057	7.97323	-0.798438
-0.000262978	8.00476	-0.798438
-0.000258899	8.0363	-0.798438
-0.00025482	8.06783	-0.798438
-0.000250741	8.09937	-0.798438
-0.000246662	8.1309	-0.798438
-0.000242583	8.16243	-0.798438
-0.000238504	8.19397	-0.798438
-0.000234425	8.2255	-0.798438
-0.000230346	8.25704	-0.798438
-0.000226267	8.28857	-0.798438
-0.000222188	8.32011	-0.798438
-0.000218109	8.35164	-0.798438
-0.00021403	8.38318	-0.798438
-0.000209951	8.41471	-0.798438
-0.000200614	8.44625	-0.798438
-0.000191278	8.47778	-0.798438
-0.000181942	8.50932	-0.798438
-0.000172605	8.54085	-0.798438
-0.000163269	8.57239	-0.798438
-0.000153932	8.60392	-0.798438
-0.000144596	8.63546	-0.798438
-0.00013526	8.66699	-0.798438
-0.000125923	8.69853	-0.798438
-0.000116587	8.73006	-0.798438
-0.00010725	8.7616	-0.798438
-9.79139e-05	8.79313	-0.798438
-8.85775e-05	8.82467	-0.798438
-7.92411e-05	8.8562	-0.798438
-6.99047e-05	8.88774	-0.798438
-6.05683e-05	8.91927	-0.798438
-5.85268e-05	8.95081	-0.798438
-5.64852e-05	8.98234	-0.798438
-5.44436e-05	9.01388	-0.798438
-5.24021e-05	9.04541	-0.798438
-5.03605e-05	9.07694	-0.798438
-4.83189e-05	9.10848	-0.798438
-4.62774e-05	9.14001	-0.798438
-4.42358e-05	9.17155	-0.798438
-4.21942e-05	9.20308	-0.798438
-4.01527e-05	9.23462	-0.798438
-3.81111e-05	9.26615	-0.798438
-3.60696e-05	9.29769	-0.798438
-3.4028e-05	9.32922	-0.798438
-3.19864e-05	9.36076	-0.798438
-2.99449e-05	9.39229	-0.798438
-2.79033e-05	9.42383	-0.798438
-1.42847e-05	9.45536	-0.798438
-6.66037e-07	9.4869	-0.798438
1.29526e-05	9.51843	-0.798438
2.65712e-05	9.54997	-0.798438
4.01898e-05	9.5815	-0.798438
5.38085e-05	9.61304	-0.798438
6.74271e-05	9.64457	-0.798438
8.10457e-05	9.67611	-0.798438
9.46644e-05	9.70764	-0.798438
0.000108283	9.73918	-0.798438
0.000121902	9.77071	-0.798438
0.00013552	9.80225	-0.798438
0.000149139	9.83378	-0.798438
0.000162757	9.86532	-0.798438
0.000176376	9.89685	-0.798438
0.000189995	9.92839	-0.798438
0.000203659	9.95992	-0.798438
0.000217324	9.99146	-0.798438
0.000230989	10.023	-0.798438
0.000244653	10.0545	-0.798438
0.000258318	10.0861	-0.798438
0.000271982	10.1176	-0.798438
0.000285647	10.1491	-0.798438
0.000299311	10.1807	-0.798438
0.000312976	10.2122	-0.798438
0.000326641	10.2437	-0.798438
0.000340305	10.2753	-0.798438
0.00035397	10.3068	-0.798438
0.000367634	10.3383	-0.798438
0.000381299	10.3699	-0.798438
0.000394964	10.4014	-0.798438
0.000408628	10.4329	-0.798438
0.000420107	10.4645	-0.798438
0.000431586	10.496	-0.798438
0.000443064	10.5275	-0.798438
0.000454543	10.5591	-0.798438
0.000466022	10.5906	-0.798438
0.0004775	10.6222	-0.798438
0.000488979	10.6537	-0.798438
0.000500458	10.6852	-0.798438
0.000511936	10.7168	-0.798438
0.000523415	10.7483	-0.798438
0.000534894	10.7798	-0.798438
0.000546372	10.8114	-0.798438
0.000557851	10.8429	-0.798438
0.00056933	10.8744	-0.798438
0.000580808	10.906	-0.798438
0.000592287	10.9375	-0.798438
0.000591144	10.969	-0.798438
0.000590001	11.0006	-0.798438
0.000588858	11.0321	-0.798438
0.000587715	11.0636	-0.798438
0.000586572	11.0952	-0.798438
0.000585428	11.1267	-0.798438
0.000584285	11.1582	-0.798438
0.000583142	11.1898	-0.798438
0.000581999	11.2213	-0.798438
0.000580856	11.2528	-0.798438
0.000579713	11.2844	-0.798438
0.00057857	11.3159	-0.798438
0.000577427	11.3475	-0.798438
0.000576283	11.379	-0.798438
0.00057514	11.4105	-0.798438
0.000573997	11.4421	-0.798438
0.000567448	11.4736	-0.798438
0.000560899	11.5051	-0.798438
0.00055435	11.5367	-0.798438
0.000547801	11.5682	-0.798438
0.000541252	11.5997	-0.798438
0.000534703	11.6313	-0.798438
0.000528154	11.6628	-0.798438
0.000521605	11.6943	-0.798438
0.000515056	11.7259	-0.798438
0.000508507	11.7574	-0.798438
0.000501958	11.7889	-0.798438
0.000495409	11.8205	-0.798438
0.00048886	11.852	-0.798438
0.000482311	11.8835	-0.798438
0.000475762	11.9151	-0.798438
0.000469213	11.9466	-0.798438
0.000460398	11.9781	-0.798438
0.000451583	12.0097	-0.798438
0.000442768	12.0412	-0.798438
0.000433953	12.0728	-0.798438
0.000425139	12.1043	-0.798438
0.000416324	12.1358	-0.798438
0.000407509	12.1674	-0.798438
0.000398694	12.1989	-0.798438
0.000389879	12.2304	-0.798438
0.000381064	12.262	-0.798438
0.000372249	12.2935	-0.798438
0.000363434	12.325	-0.798438
0.00035462	12.3566	-0.798438
0.000345805	12.3881	-0.798438
0.00033699	12.4196	-0.798438
0.000328175	12.4512	-0.798438
0.000315901	12.4827	-0.798438
0.000303627	12.5142	-0.798438
0.000291352	12.5458	-0.798438
0.000279078	12.5773	-0.798438
0.000266804	12.6088	-0.798438
0.000254529	12.6404	-0.798438
0.000242255	12.6719	-0.798438
0.000229981	12.7035	-0.798438
0.000217707	12.735	-0.798438
0.000205432	12.7665	-0.798438
0.000193158	12.7981	-0.798438
0.000180884	12.8296	-0.798438
0.00016861	12.8611	-0.798438
0.000156335	12.8927	-0.798438
0.000144061	12.9242	-0.798438
0.000131787	12.9557	-0.798438
0.000121125	12.9873	-0.798438
0.000110463	13.0188	-0.798438
9.98016e-05	13.0503	-0.798438
8.91399e-05	13.0819	-0.798438
7.84781e-05	13.1134	-0.798438
6.78164e-05	13.1449	-0.798438
5.71547e-05	13.1765	-0.798438
4.64929e-05	13.208	-0.798438
3.58312e-05	13.2395	-0.798438
2.51694e-05	13.2711	-0.798438
1.45077e-05	13.3026	-0.798438
3.84595e-06	13.3341	-0.798438
-6.81579e-06	13.3657	-0.798438
-1.74775e-05	13.3972	-0.798438
-2.81393e-05	13.4288	-0.798438
-3.8801e-05	13.4603	-0.798438
-4.27582e-05	13.4918	-0.798438
-4.67153e-05	13.5234	-0.798438
-5.06725e-05	13.5549	-0.798438
-5.46296e-05	13.5864	-0.798438
-5.85868e-05	13.618	-0.798438
-6.25439e-05	13.6495	-0.798438
-6.65011e-05	13.681	-0.798438
-7.04582e-05	13.7126	-0.798438
-7.44154e-05	13.7441	-0.798438
-7.83726e-05	13.7756	-0.798438
-8.23297e-05	13.8072	-0.798438
-8.62869e-05	13.8387	-0.798438
-9.0244e-05	13.8702	-0.798438
-9.42012e-05	13.9018	-0.798438
-9.81583e-05	13.9333	-0.798438
-0.000102115	13.9648	-0.798438
-9.9093e-05	13.9964	-0.798438
-9.60705e-05	14.0279	-0.798438
-9.3048e-05	14.0594	-0.798438
-9.00255e-05	14.091	-0.798438
-8.7003e-05	14.1225	-0.798438
-8.39805e-05	14.1541	-0.798438
-8.0958e-05	14.1856	-0.798438
-7.79355e-05	14.2171	-0.798438
-7.49129e-05	14.2487	-0.798438
-7.18904e-05	14.2802	-0.798438
-6.88679e-05	14.3117	-0.798438
-6.58454e-05	14.3433	-0.798438
-6.28229e-05	14.3748	-0.798438
-5.98004e-05	14.4063	-0.798438
-5.67779e-05	14.4379	-0.798438
-5.37554e-05	14.4694	-0.798438
-4.30599e-05	14.5009	-0.798438
-3.23644e-05	14.5325	-0.798438
-2.16689e-05	14.564	-0.798438
-1.09734e-05	14.5955	-0.798438
-2.77864e-07	14.6271	-0.798438
1.04176e-05	14.6586	-0.798438
2.11132e-05	14.6901	-0.798438
3.18087e-05	14.7217	-0.798438
4.25042e-05	14.7532	-0.798438
5.31997e-05	14.7847	-0.798438
6.38952e-05	14.8163	-0.798438
7.45907e-05	14.8478	-0.798438
8.52862e-05	14.8794	-0.798438
9.59817e-05	14.9109	-0.798438
0.000106677	14.9424	-0.798438
0.000117373	14.974	-0.798438
0.000123902	15.0055	-0.798438
0.000130431	15.037	-0.798438
0.00013696	15.0686	-0.798438
0.000143489	15.1001	-0.798438
0.000150018	15.1316	-0.798438
0.000156547	15.1632	-0.798438
0.000163076	15.1947	-0.798438
0.000169605	15.2262	-0.798438
0.000176134	15.2578	-0.798438
0.000182663	15.2893	-0.798438
0.000189192	15.3208	-0.798438
0.000195721	15.3524	-0.798438
0.00020225	15.3839	-0.798438
0.000208779	15.4154	-0.798438
0.000215308	15.447	-0.798438
0.000221837	15.4785	-0.798438
0.000224079	15.5101	-0.798438
0.000226321	15.5416	-0.798438
0.000228563	15.5731	-0.798438
0.000230804	15.6047	-0.798438
0.000233046	15.6362	-0.798438
0.000235288	15.6677	-0.798438
0.00023753	15.6993	-0.798438
0.000239772	15.7308	-0.798438
0.000242014	15.7623	-0.798438
0.000244256	15.7939	-0.798438
0.000246497	15.8254	-0.798438
0.000248739	15.8569	-0.798438
0.000250981	15.8885	-0.798438
0.000253223	15.92	-0.798438
0.000255465	15.9515	-0.798438
0.000257707	15.9831	-0.798438
0.00025947	16.0146	-0.798438
0.000261234	16.0461	-0.798438
0.000262997	16.0777	-0.798438
0.000264761	16.1092	-0.798438
0.000266524	16.1407	-0.798438
0.000268288	16.1723	-0.798438
0.000270051	16.2038	-0.798438
0.000271815	16.2354	-0.798438
0.000273578	16.2669	-0.798438
0.000275342	16.2984	-0.798438
0.000277105	16.33	-0.798438
0.000278869	16.3615	-0.798438
0.000280632	16.393	-0.798438
0.000282395	16.4246	-0.798438
0.000284159	16.4561	-0.798438
0.000285922	16.4876	-0.798438
0.000282369	16.5192	-0.798438
0.000278815	16.5507	-0.798438
0.000275261	16.5822	-0.798438
0.000271707	16.6138	-0.798438
0.000268153	16.6453	-0.798438
0.000264599	16.6768	-0.798438
0.000261045	16.7084	-0.798438
0.000257491	16.7399	-0.798438
0.000253937	16.7714	-0.798438
0.000250384	16.803	-0.798438
0.00024683	16.8345	-0.798438
0.000243276	16.866	-0.798438
0.000239722	16.8976	-0.798438
0.000236168	16.9291	-0.798438
0.000232614	16.9607	-0.798438
0.00022906	16.9922	-0.798438
0.000218486	17.0237	-0.798438
0.000207911	17.0553	-0.798438
0.000197336	17.0868	-0.798438
0.000186761	17.1183	-0.798438
0.000176187	17.1499	-0.798438
0.000165612	17.1814	-0.798438
0.000155037	17.2129	-0.798438
0.000144463	17.2445	-0.798438
0.000133888	17.276	-0.798438
0.000123313	17.3075	-0.798438
0.000112738	17.3391	-0.798438
0.000102164	17.3706	-0.798438
9.15889e-05	17.4021	-0.798438
8.10142e-05	17.4337	-0.798438
7.04395e-05	17.4652	-0.798438
5.98648e-05	17.4967	-0.798438
4.90725e-05	17.5283	-0.798438
3.82803e-05	17.5598	-0.798438
2.74881e-05	17.5913	-0.798438
1.66958e-05	17.6229	-0.798438
5.90357e-06	17.6544	-0.798438
-4.88868e-06	17.686	-0.798438
-1.56809e-05	17.7175	-0.798438
-2.64732e-05	17.749	-0.798438
-3.72654e-05	17.7806	-0.798438
-4.80577e-05	17.8121	-0.798438
-5.88499e-05	17.8436	-0.798438
-6.96421e-05	17.8752	-0.798438
-8.04344e-05	17.9067	-0.798438
-9.12266e-05	17.9382	-0.798438
-0.000102019	17.9698	-0.798438
-0.000112811	18.0013	-0.798438
-0.000120911	18.0328	-0.798438
-0.000129011	18.0644	-0.798438
-0.000137111	18.0959	-0.798438
-0.00014521	18.1274	-0.798438
-0.00015331	18.159	-0.798438
-0.00016141	18.1905	-0.798438
-0.00016951	18.222	-0.798438
-0.00017761	18.2536	-0.798438
-0.00018571	18.2851	-0.798438
-0.000193809	18.3167	-0.798438
-0.000201909	18.3482	-0.798438
-0.000210009	18.3797	-0.798438
-0.000218109	18.4113	-0.798438
-0.000226209	18.4428	-0.798438
-0.000234308	18.4743	-0.798438
-0.000242408	18.5059	-0.798438
-0.000244667	18.5374	-0.798438
-0.000246926	18.5689	-0.798438
-0.000249184	18.6005	-0.798438
-0.000251443	18.632	-0.798438
-0.000253702	18.6635	-0.798438
-0.000255961	18.6951	-0.798438
-0.000258219	18.7266	-0.798438
-0.000260478	18.7581	-0.798438
-0.000262737	18.7897	-0.798438
-0.000264996	18.8212	-0.798438
-0.000267254	18.8527	-0.798438
-0.000269513	18.8843	-0.798438
-0.000271772	18.9158	-0.798438
-0.00027403	18.9473	-0.798438
-0.000276289	18.9789	-0.798438
-0.000278548	19.0104	-0.798438
-0.000278266	19.042	-0.798438
-0.000277984	19.0735	-0.798438
-0.000277702	19.105	-0.798438
-0.00027742	19.1366	-0.798438
-0.000277138	19.1681	-0.798438
-0.000276855	19.1996	-0.798438
-0.000276573	19.2312	-0.798438
-0.000276291	19.2627	-0.798438
-0.000276009	19.2942	-0.798438
-0.000275727	19.3258	-0.798438
-0.000275445	19.3573	-0.798438
-0.000275163	19.3888	-0.798438
-0.000274881	19.4204	-0.798438
-0.000274599	19.4519	-0.798438
-0.000274317	19.4834	-0.798438
-0.000274035	19.515	-0.798438
-0.000274658	19.5465	-0.798438
-0.00027528	19.578	-0.798438
-0.000275903	19.6096	-0.798438
-0.000276526	19.6411	-0.798438
-0.000277149	19.6726	-0.798438
-0.000277771	19.7042	-0.798438
-0.000278394	19.7357	-0.798438
-0.000279017	19.7673	-0.798438
-0.000279639	19.7988	-0.798438
-0.000280262	19.8303	-0.798438
-0.000280885	19.8619	-0.798438
-0.000281508	19.8934	-0.798438
-0.00028213	19.9249	-0.798438
-0.000282753	19.9565	-0.798438
-0.000283376	19.988	-0.798438
-0.000283999	20.0195	-0.798438
0.000262009	4.88281	-0.796875
0.000225581	4.91435	-0.796875
0.000189152	4.94588	-0.796875
0.000152723	4.97742	-0.796875
0.000116295	5.00895	-0.796875
7.98661e-05	5.04049	-0.796875
4.34375e-05	5.07202	-0.796875
7.00886e-06	5.10356	-0.796875
-2.94198e-05	5.13509	-0.796875
-6.58484e-05	5.16663	-0.796875
-0.000102277	5.19816	-0.796875
-0.000138706	5.2297	-0.796875
-0.000175134	5.26123	-0.796875
-0.000211563	5.29277	-0.796875
-0.000247992	5.3243	-0.796875
-0.00028442	5.35583	-0.796875
-0.000320849	5.38737	-0.796875
-0.00030739	5.4189	-0.796875
-0.000293931	5.45044	-0.796875
-0.000280471	5.48197	-0.796875
-0.000267012	5.51351	-0.796875
-0.000253553	5.54504	-0.796875
-0.000240094	5.57658	-0.796875
-0.000226635	5.60811	-0.796875
-0.000213176	5.63965	-0.796875
-0.000199717	5.67118	-0.796875
-0.000186258	5.70272	-0.796875
-0.000172799	5.73425	-0.796875
-0.00015934	5.76579	-0.796875
-0.00014588	5.79732	-0.796875
-0.000132421	5.82886	-0.796875
-0.000118962	5.86039	-0.796875
-0.000105503	5.89193	-0.796875
-8.23158e-05	5.92346	-0.796875
-5.91284e-05	5.955	-0.796875
-3.59409e-05	5.98653	-0.796875
-1.27535e-05	6.01807	-0.796875
1.04339e-05	6.0496	-0.796875
3.36213e-05	6.08114	-0.796875
5.68088e-05	6.11267	-0.796875
7.99962e-05	6.14421	-0.796875
0.000103184	6.17574	-0.796875
0.000126371	6.20728	-0.796875
0.000149558	6.23881	-0.796875
0.000172746	6.27035	-0.796875
0.000195933	6.30188	-0.796875
0.000219121	6.33341	-0.796875
0.000242308	6.36495	-0.796875
0.000265496	6.39648	-0.796875
0.000264646	6.42802	-0.796875
0.000263796	6.45955	-0.796875
0.000262946	6.49109	-0.796875
0.000262096	6.52262	-0.796875
0.000261246	6.55416	-0.796875
0.000260396	6.58569	-0.796875
0.000259546	6.61723	-0.796875
0.000258696	6.64876	-0.796875
0.000257846	6.6803	-0.796875
0.000256996	6.71183	-0.796875
0.000256146	6.74337	-0.796875
0.000255296	6.7749	-0.796875
0.000254446	6.80644	-0.796875
0.000253596	6.83797	-0.796875
0.000252746	6.86951	-0.796875
0.000251896	6.90104	-0.796875
0.000226822	6.93258	-0.796875
0.000201749	6.96411	-0.796875
0.000176675	6.99565	-0.796875
0.000151602	7.02718	-0.796875
0.000126528	7.05872	-0.796875
0.000101455	7.09025	-0.796875
7.63812e-05	7.12179	-0.796875
5.13077e-05	7.15332	-0.796875
2.62342e-05	7.18486	-0.796875
1.1607e-06	7.21639	-0.796875
-2.39128e-05	7.24792	-0.796875
-4.89863e-05	7.27946	-0.796875
-7.40598e-05	7.31099	-0.796875
-9.91333e-05	7.34253	-0.796875
-0.000124207	7.37406	-0.796875
-0.00014928	7.4056	-0.796875
-0.000157449	7.43713	-0.796875
-0.000165618	7.46867	-0.796875
-0.000173787	7.5002	-0.796875
-0.000181956	7.53174	-0.796875
-0.000190125	7.56327	-0.796875
-0.000198294	7.59481	-0.796875
-0.000206463	7.62634	-0.796875
-0.000214632	7.65788	-0.796875
-0.0002228	7.68941	-0.796875
-0.000230969	7.72095	-0.796875
-0.000239138	7.75248	-0.796875
-0.000247307	7.78402	-0.796875
-0.000255476	7.81555	-0.796875
-0.000263645	7.84709	-0.796875
-0.000271814	7.87862	-0.796875
-0.000279983	7.91016	-0.796875
-0.000275546	7.94169	-0.796875
-0.00027111	7.97323	-0.796875
-0.000266673	8.00476	-0.796875
-0.000262237	8.0363	-0.796875
-0.0002578	8.06783	-0.796875
-0.000253364	8.09937	-0.796875
-0.000248927	8.1309	-0.796875
-0.000244491	8.16243	-0.796875
-0.000240054	8.19397	-0.796875
-0.000235618	8.2255	-0.796875
-0.000231181	8.25704	-0.796875
-0.000226745	8.28857	-0.796875
-0.000222308	8.32011	-0.796875
-0.000217872	8.35164	-0.796875
-0.000213435	8.38318	-0.796875
-0.000208999	8.41471	-0.796875
-0.000199709	8.44625	-0.796875
-0.000190419	8.47778	-0.796875
-0.000181129	8.50932	-0.796875
-0.000171839	8.54085	-0.796875
-0.000162549	8.57239	-0.796875
-0.000153259	8.60392	-0.796875
-0.00014397	8.63546	-0.796875
-0.00013468	8.66699	-0.796875
-0.00012539	8.69853	-0.796875
-0.0001161	8.73006	-0.796875
-0.00010681	8.7616	-0.796875
-9.75203e-05	8.79313	-0.796875
-8.82304e-05	8.82467	-0.796875
-7.89405e-05	8.8562	-0.796875
-6.96507e-05	8.88774	-0.796875
-6.03608e-05	8.91927	-0.796875
-5.80989e-05	8.95081	-0.796875
-5.58371e-05	8.98234	-0.796875
-5.35752e-05	9.01388	-0.796875
-5.13133e-05	9.04541	-0.796875
-4.90514e-05	9.07694	-0.796875
-4.67896e-05	9.10848	-0.796875
-4.45277e-05	9.14001	-0.796875
-4.22658e-05	9.17155	-0.796875
-4.00039e-05	9.20308	-0.796875
-3.77421e-05	9.23462	-0.796875
-3.54802e-05	9.26615	-0.796875
-3.32183e-05	9.29769	-0.796875
-3.09564e-05	9.32922	-0.796875
-2.86946e-05	9.36076	-0.796875
-2.64327e-05	9.39229	-0.796875
-2.41708e-05	9.42383	-0.796875
-1.08812e-05	9.45536	-0.796875
2.40848e-06	9.4869	-0.796875
1.56981e-05	9.51843	-0.796875
2.89878e-05	9.54997	-0.796875
4.22774e-05	9.5815	-0.796875
5.55671e-05	9.61304	-0.796875
6.88567e-05	9.64457	-0.796875
8.21464e-05	9.67611	-0.796875
9.5436e-05	9.70764	-0.796875
0.000108726	9.73918	-0.796875
0.000122015	9.77071	-0.796875
0.000135305	9.80225	-0.796875
0.000148595	9.83378	-0.796875
0.000161884	9.86532	-0.796875
0.000175174	9.89685	-0.796875
0.000188464	9.92839	-0.796875
0.000201902	9.95992	-0.796875
0.00021534	9.99146	-0.796875
0.000228779	10.023	-0.796875
0.000242217	10.0545	-0.796875
0.000255655	10.0861	-0.796875
0.000269094	10.1176	-0.796875
0.000282532	10.1491	-0.796875
0.000295971	10.1807	-0.796875
0.000309409	10.2122	-0.796875
0.000322847	10.2437	-0.796875
0.000336286	10.2753	-0.796875
0.000349724	10.3068	-0.796875
0.000363163	10.3383	-0.796875
0.000376601	10.3699	-0.796875
0.000390039	10.4014	-0.796875
0.000403478	10.4329	-0.796875
0.000414742	10.4645	-0.796875
0.000426005	10.496	-0.796875
0.000437269	10.5275	-0.796875
0.000448533	10.5591	-0.796875
0.000459797	10.5906	-0.796875
0.000471061	10.6222	-0.796875
0.000482325	10.6537	-0.796875
0.000493589	10.6852	-0.796875
0.000504853	10.7168	-0.796875
0.000516117	10.7483	-0.796875
0.00052738	10.7798	-0.796875
0.000538644	10.8114	-0.796875
0.000549908	10.8429	-0.796875
0.000561172	10.8744	-0.796875
0.000572436	10.906	-0.796875
0.0005837	10.9375	-0.796875
0.000582508	10.969	-0.796875
0.000581317	11.0006	-0.796875
0.000580126	11.0321	-0.796875
0.000578934	11.0636	-0.796875
0.000577743	11.0952	-0.796875
0.000576552	11.1267	-0.796875
0.00057536	11.1582	-0.796875
0.000574169	11.1898	-0.796875
0.000572978	11.2213	-0.796875
0.000571786	11.2528	-0.796875
0.000570595	11.2844	-0.796875
0.000569403	11.3159	-0.796875
0.000568212	11.3475	-0.796875
0.000567021	11.379	-0.796875
0.000565829	11.4105	-0.796875
0.000564638	11.4421	-0.796875
0.000557971	11.4736	-0.796875
0.000551304	11.5051	-0.796875
0.000544638	11.5367	-0.796875
0.000537971	11.5682	-0.796875
0.000531304	11.5997	-0.796875
0.000524637	11.6313	-0.796875
0.00051797	11.6628	-0.796875
0.000511304	11.6943	-0.796875
0.000504637	11.7259	-0.796875
0.00049797	11.7574	-0.796875
0.000491303	11.7889	-0.796875
0.000484636	11.8205	-0.796875
0.000477969	11.852	-0.796875
0.000471303	11.8835	-0.796875
0.000464636	11.9151	-0.796875
0.000457969	11.9466	-0.796875
0.000449275	11.9781	-0.796875
0.000440581	12.0097	-0.796875
0.000431887	12.0412	-0.796875
0.000423193	12.0728	-0.796875
0.000414499	12.1043	-0.796875
0.000405805	12.1358	-0.796875
0.000397111	12.1674	-0.796875
0.000388417	12.1989	-0.796875
0.000379723	12.2304	-0.796875
0.000371029	12.262	-0.796875
0.000362335	12.2935	-0.796875
0.000353641	12.325	-0.796875
0.000344947	12.3566	-0.796875
0.000336253	12.3881	-0.796875
0.000327559	12.4196	-0.796875
0.000318865	12.4512	-0.796875
0.000307032	12.4827	-0.796875
0.000295199	12.5142	-0.796875
0.000283366	12.5458	-0.796875
0.000271533	12.5773	-0.796875
0.0002597	12.6088	-0.796875
0.000247867	12.6404	-0.796875
0.000236034	12.6719	-0.796875
0.000224201	12.7035	-0.796875
0.000212368	12.735	-0.796875
0.000200535	12.7665	-0.796875
0.000188702	12.7981	-0.796875
0.000176869	12.8296	-0.796875
0.000165036	12.8611	-0.796875
0.000153203	12.8927	-0.796875
0.00014137	12.9242	-0.796875
0.000129537	12.9557	-0.796875
0.000118859	12.9873	-0.796875
0.000108181	13.0188	-0.796875
9.75025e-05	13.0503	-0.796875
8.68242e-05	13.0819	-0.796875
7.61458e-05	13.1134	-0.796875
6.54675e-05	13.1449	-0.796875
5.47892e-05	13.1765	-0.796875
4.41109e-05	13.208	-0.796875
3.34325e-05	13.2395	-0.796875
2.27542e-05	13.2711	-0.796875
1.20759e-05	13.3026	-0.796875
1.39756e-06	13.3341	-0.796875
-9.28077e-06	13.3657	-0.796875
-1.99591e-05	13.3972	-0.796875
-3.06374e-05	13.4288	-0.796875
-4.13158e-05	13.4603	-0.796875
-4.54238e-05	13.4918	-0.796875
-4.95318e-05	13.5234	-0.796875
-5.36398e-05	13.5549	-0.796875
-5.77479e-05	13.5864	-0.796875
-6.18559e-05	13.618	-0.796875
-6.59639e-05	13.6495	-0.796875
-7.00719e-05	13.681	-0.796875
-7.418e-05	13.7126	-0.796875
-7.8288e-05	13.7441	-0.796875
-8.2396e-05	13.7756	-0.796875
-8.65041e-05	13.8072	-0.796875
-9.06121e-05	13.8387	-0.796875
-9.47201e-05	13.8702	-0.796875
-9.88281e-05	13.9018	-0.796875
-0.000102936	13.9333	-0.796875
-0.000107044	13.9648	-0.796875
-0.000103815	13.9964	-0.796875
-0.000100586	14.0279	-0.796875
-9.73575e-05	14.0594	-0.796875
-9.41286e-05	14.091	-0.796875
-9.08997e-05	14.1225	-0.796875
-8.76708e-05	14.1541	-0.796875
-8.44419e-05	14.1856	-0.796875
-8.1213e-05	14.2171	-0.796875
-7.79841e-05	14.2487	-0.796875
-7.47552e-05	14.2802	-0.796875
-7.15262e-05	14.3117	-0.796875
-6.82973e-05	14.3433	-0.796875
-6.50684e-05	14.3748	-0.796875
-6.18395e-05	14.4063	-0.796875
-5.86106e-05	14.4379	-0.796875
-5.53817e-05	14.4694	-0.796875
-4.49798e-05	14.5009	-0.796875
-3.45779e-05	14.5325	-0.796875
-2.4176e-05	14.564	-0.796875
-1.37741e-05	14.5955	-0.796875
-3.37216e-06	14.6271	-0.796875
7.02975e-06	14.6586	-0.796875
1.74317e-05	14.6901	-0.796875
2.78336e-05	14.7217	-0.796875
3.82355e-05	14.7532	-0.796875
4.86374e-05	14.7847	-0.796875
5.90393e-05	14.8163	-0.796875
6.94412e-05	14.8478	-0.796875
7.98431e-05	14.8794	-0.796875
9.02451e-05	14.9109	-0.796875
0.000100647	14.9424	-0.796875
0.000111049	14.974	-0.796875
0.000117218	15.0055	-0.796875
0.000123387	15.037	-0.796875
0.000129556	15.0686	-0.796875
0.000135725	15.1001	-0.796875
0.000141894	15.1316	-0.796875
0.000148063	15.1632	-0.796875
0.000154232	15.1947	-0.796875
0.000160401	15.2262	-0.796875
0.00016657	15.2578	-0.796875
0.000172739	15.2893	-0.796875
0.000178908	15.3208	-0.796875
0.000185077	15.3524	-0.796875
0.000191245	15.3839	-0.796875
0.000197414	15.4154	-0.796875
0.000203583	15.447	-0.796875
0.000209752	15.4785	-0.796875
0.000212127	15.5101	-0.796875
0.000214503	15.5416	-0.796875
0.000216878	15.5731	-0.796875
0.000219253	15.6047	-0.796875
0.000221628	15.6362	-0.796875
0.000224003	15.6677	-0.796875
0.000226378	15.6993	-0.796875
0.000228753	15.7308	-0.796875
0.000231128	15.7623	-0.796875
0.000233503	15.7939	-0.796875
0.000235878	15.8254	-0.796875
0.000238253	15.8569	-0.796875
0.000240628	15.8885	-0.796875
0.000243003	15.92	-0.796875
0.000245378	15.9515	-0.796875
0.000247753	15.9831	-0.796875
0.000249138	16.0146	-0.796875
0.000250522	16.0461	-0.796875
0.000251906	16.0777	-0.796875
0.000253291	16.1092	-0.796875
0.000254675	16.1407	-0.796875
0.000256059	16.1723	-0.796875
0.000257443	16.2038	-0.796875
0.000258828	16.2354	-0.796875
0.000260212	16.2669	-0.796875
0.000261596	16.2984	-0.796875
0.000262981	16.33	-0.796875
0.000264365	16.3615	-0.796875
0.000265749	16.393	-0.796875
0.000267133	16.4246	-0.796875
0.000268518	16.4561	-0.796875
0.000269902	16.4876	-0.796875
0.000266298	16.5192	-0.796875
0.000262694	16.5507	-0.796875
0.00025909	16.5822	-0.796875
0.000255486	16.6138	-0.796875
0.000251882	16.6453	-0.796875
0.000248278	16.6768	-0.796875
0.000244674	16.7084	-0.796875
0.00024107	16.7399	-0.796875
0.000237466	16.7714	-0.796875
0.000233862	16.803	-0.796875
0.000230258	16.8345	-0.796875
0.000226654	16.866	-0.796875
0.00022305	16.8976	-0.796875
0.000219446	16.9291	-0.796875
0.000215842	16.9607	-0.796875
0.000212238	16.9922	-0.796875
0.00020217	17.0237	-0.796875
0.000192102	17.0553	-0.796875
0.000182034	17.0868	-0.796875
0.000171966	17.1183	-0.796875
0.000161897	17.1499	-0.796875
0.000151829	17.1814	-0.796875
0.000141761	17.2129	-0.796875
0.000131693	17.2445	-0.796875
0.000121625	17.276	-0.796875
0.000111557	17.3075	-0.796875
0.000101489	17.3391	-0.796875
9.14212e-05	17.3706	-0.796875
8.13531e-05	17.4021	-0.796875
7.12851e-05	17.4337	-0.796875
6.1217e-05	17.4652	-0.796875
5.1149e-05	17.4967	-0.796875
4.09855e-05	17.5283	-0.796875
3.08219e-05	17.5598	-0.796875
2.06584e-05	17.5913	-0.796875
1.04949e-05	17.6229	-0.796875
3.31311e-07	17.6544	-0.796875
-9.83223e-06	17.686	-0.796875
-1.99958e-05	17.7175	-0.796875
-3.01593e-05	17.749	-0.796875
-4.03228e-05	17.7806	-0.796875
-5.04864e-05	17.8121	-0.796875
-6.06499e-05	17.8436	-0.796875
-7.08135e-05	17.8752	-0.796875
-8.0977e-05	17.9067	-0.796875
-9.11405e-05	17.9382	-0.796875
-0.000101304	17.9698	-0.796875
-0.000111468	18.0013	-0.796875
-0.00011925	18.0328	-0.796875
-0.000127032	18.0644	-0.796875
-0.000134814	18.0959	-0.796875
-0.000142596	18.1274	-0.796875
-0.000150378	18.159	-0.796875
-0.00015816	18.1905	-0.796875
-0.000165942	18.222	-0.796875
-0.000173724	18.2536	-0.796875
-0.000181506	18.2851	-0.796875
-0.000189288	18.3167	-0.796875
-0.00019707	18.3482	-0.796875
-0.000204852	18.3797	-0.796875
-0.000212635	18.4113	-0.796875
-0.000220417	18.4428	-0.796875
-0.000228199	18.4743	-0.796875
-0.000235981	18.5059	-0.796875
-0.000238335	18.5374	-0.796875
-0.000240689	18.5689	-0.796875
-0.000243044	18.6005	-0.796875
-0.000245398	18.632	-0.796875
-0.000247752	18.6635	-0.796875
-0.000250106	18.6951	-0.796875
-0.000252461	18.7266	-0.796875
-0.000254815	18.7581	-0.796875
-0.000257169	18.7897	-0.796875
-0.000259524	18.8212	-0.796875
-0.000261878	18.8527	-0.796875
-0.000264232	18.8843	-0.796875
-0.000266586	18.9158	-0.796875
-0.000268941	18.9473	-0.796875
-0.000271295	18.9789	-0.796875
-0.000273649	19.0104	-0.796875
-0.000273333	19.042	-0.796875
-0.000273017	19.0735	-0.796875
-0.000272701	19.105	-0.796875
-0.000272385	19.1366	-0.796875
-0.000272069	19.1681	-0.796875
-0.000271753	19.1996	-0.796875
-0.000271437	19.2312	-0.796875
-0.000271121	19.2627	-0.796875
-0.000270805	19.2942	-0.796875
-0.000270489	19.3258	-0.796875
-0.000270173	19.3573	-0.796875
-0.000269857	19.3888	-0.796875
-0.000269541	19.4204	-0.796875
-0.000269225	19.4519	-0.796875
-0.000268909	19.4834	-0.796875
-0.000268593	19.515	-0.796875
-0.000268924	19.5465	-0.796875
-0.000269254	19.578	-0.796875
-0.000269584	19.6096	-0.796875
-0.000269915	19.6411	-0.796875
-0.000270245	19.6726	-0.796875
-0.000270575	19.7042	-0.796875
-0.000270906	19.7357	-0.796875
-0.000271236	19.7673	-0.796875
-0.000271566	19.7988	-0.796875
-0.000271897	19.8303	-0.796875
-0.000272227	19.8619	-0.796875
-0.000272557	19.8934	-0.796875
-0.000272887	19.9249	-0.796875
-0.000273218	19.9565	-0.796875
-0.000273548	19.988	-0.796875
-0.000273878	20.0195	-0.796875
0.000262107	4.88281	-0.795313
0.000225508	4.91435	-0.795313
0.00018891	4.94588	-0.795313
0.000152311	4.97742	-0.795313
0.000115713	5.00895	-0.795313
7.91144e-05	5.04049	-0.795313
4.25159e-05	5.07202	-0.795313
5.91744e-06	5.10356	-0.795313
-3.06811e-05	5.13509	-0.795313
-6.72796e-05	5.16663	-0.795313
-0.000103878	5.19816	-0.795313
-0.000140477	5.2297	-0.795313
-0.000177075	5.26123	-0.795313
-0.000213674	5.29277	-0.795313
-0.000250272	5.3243	-0.795313
-0.000286871	5.35583	-0.795313
-0.000323469	5.38737	-0.795313
-0.000310081	5.4189	-0.795313
-0.000296694	5.45044	-0.795313
-0.000283306	5.48197	-0.795313
-0.000269919	5.51351	-0.795313
-0.000256531	5.54504	-0.795313
-0.000243143	5.57658	-0.795313
-0.000229756	5.60811	-0.795313
-0.000216368	5.63965	-0.795313
-0.00020298	5.67118	-0.795313
-0.000189593	5.70272	-0.795313
-0.000176205	5.73425	-0.795313
-0.000162818	5.76579	-0.795313
-0.00014943	5.79732	-0.795313
-0.000136042	5.82886	-0.795313
-0.000122655	5.86039	-0.795313
-0.000109267	5.89193	-0.795313
-8.61776e-05	5.92346	-0.795313
-6.30882e-05	5.955	-0.795313
-3.99987e-05	5.98653	-0.795313
-1.69093e-05	6.01807	-0.795313
6.18012e-06	6.0496	-0.795313
2.92695e-05	6.08114	-0.795313
5.2359e-05	6.11267	-0.795313
7.54484e-05	6.14421	-0.795313
9.85378e-05	6.17574	-0.795313
0.000121627	6.20728	-0.795313
0.000144717	6.23881	-0.795313
0.000167806	6.27035	-0.795313
0.000190895	6.30188	-0.795313
0.000213985	6.33341	-0.795313
0.000237074	6.36495	-0.795313
0.000260164	6.39648	-0.795313
0.000259228	6.42802	-0.795313
0.000258293	6.45955	-0.795313
0.000257357	6.49109	-0.795313
0.000256422	6.52262	-0.795313
0.000255486	6.55416	-0.795313
0.000254551	6.58569	-0.795313
0.000253615	6.61723	-0.795313
0.000252679	6.64876	-0.795313
0.000251744	6.6803	-0.795313
0.000250808	6.71183	-0.795313
0.000249873	6.74337	-0.795313
0.000248937	6.7749	-0.795313
0.000248002	6.80644	-0.795313
0.000247066	6.83797	-0.795313
0.000246131	6.86951	-0.795313
0.000245195	6.90104	-0.795313
0.000220038	6.93258	-0.795313
0.00019488	6.96411	-0.795313
0.000169722	6.99565	-0.795313
0.000144565	7.02718	-0.795313
0.000119407	7.05872	-0.795313
9.42492e-05	7.09025	-0.795313
6.90916e-05	7.12179	-0.795313
4.39339e-05	7.15332	-0.795313
1.87763e-05	7.18486	-0.795313
-6.38138e-06	7.21639	-0.795313
-3.1539e-05	7.24792	-0.795313
-5.66967e-05	7.27946	-0.795313
-8.18543e-05	7.31099	-0.795313
-0.000107012	7.34253	-0.795313
-0.00013217	7.37406	-0.795313
-0.000157327	7.4056	-0.795313
-0.000165291	7.43713	-0.795313
-0.000173255	7.46867	-0.795313
-0.000181219	7.5002	-0.795313
-0.000189183	7.53174	-0.795313
-0.000197147	7.56327	-0.795313
-0.000205111	7.59481	-0.795313
-0.000213075	7.62634	-0.795313
-0.000221039	7.65788	-0.795313
-0.000229003	7.68941	-0.795313
-0.000236967	7.72095	-0.795313
-0.00024493	7.75248	-0.795313
-0.000252894	7.78402	-0.795313
-0.000260858	7.81555	-0.795313
-0.000268822	7.84709	-0.795313
-0.000276786	7.87862	-0.795313
-0.00028475	7.91016	-0.795313
-0.000279956	7.94169	-0.795313
-0.000275162	7.97323	-0.795313
-0.000270368	8.00476	-0.795313
-0.000265574	8.0363	-0.795313
-0.00026078	8.06783	-0.795313
-0.000255986	8.09937	-0.795313
-0.000251192	8.1309	-0.795313
-0.000246398	8.16243	-0.795313
-0.000241604	8.19397	-0.795313
-0.00023681	8.2255	-0.795313
-0.000232016	8.25704	-0.795313
-0.000227223	8.28857	-0.795313
-0.000222429	8.32011	-0.795313
-0.000217635	8.35164	-0.795313
-0.000212841	8.38318	-0.795313
-0.000208047	8.41471	-0.795313
-0.000198803	8.44625	-0.795313
-0.00018956	8.47778	-0.795313
-0.000180317	8.50932	-0.795313
-0.000171073	8.54085	-0.795313
-0.00016183	8.57239	-0.795313
-0.000152587	8.60392	-0.795313
-0.000143343	8.63546	-0.795313
-0.0001341	8.66699	-0.795313
-0.000124857	8.69853	-0.795313
-0.000115613	8.73006	-0.795313
-0.00010637	8.7616	-0.795313
-9.71266e-05	8.79313	-0.795313
-8.78833e-05	8.82467	-0.795313
-7.86399e-05	8.8562	-0.795313
-6.93966e-05	8.88774	-0.795313
-6.01533e-05	8.91927	-0.795313
-5.76711e-05	8.95081	-0.795313
-5.51889e-05	8.98234	-0.795313
-5.27067e-05	9.01388	-0.795313
-5.02245e-05	9.04541	-0.795313
-4.77424e-05	9.07694	-0.795313
-4.52602e-05	9.10848	-0.795313
-4.2778e-05	9.14001	-0.795313
-4.02958e-05	9.17155	-0.795313
-3.78136e-05	9.20308	-0.795313
-3.53314e-05	9.23462	-0.795313
-3.28493e-05	9.26615	-0.795313
-3.03671e-05	9.29769	-0.795313
-2.78849e-05	9.32922	-0.795313
-2.54027e-05	9.36076	-0.795313
-2.29205e-05	9.39229	-0.795313
-2.04383e-05	9.42383	-0.795313
-7.47767e-06	9.45536	-0.795313
5.48299e-06	9.4869	-0.795313
1.84437e-05	9.51843	-0.795313
3.14043e-05	9.54997	-0.795313
4.4365e-05	9.5815	-0.795313
5.73257e-05	9.61304	-0.795313
7.02863e-05	9.64457	-0.795313
8.3247e-05	9.67611	-0.795313
9.62076e-05	9.70764	-0.795313
0.000109168	9.73918	-0.795313
0.000122129	9.77071	-0.795313
0.00013509	9.80225	-0.795313
0.00014805	9.83378	-0.795313
0.000161011	9.86532	-0.795313
0.000173972	9.89685	-0.795313
0.000186932	9.92839	-0.795313
0.000200144	9.95992	-0.795313
0.000213357	9.99146	-0.795313
0.000226569	10.023	-0.795313
0.000239781	10.0545	-0.795313
0.000252993	10.0861	-0.795313
0.000266205	10.1176	-0.795313
0.000279418	10.1491	-0.795313
0.00029263	10.1807	-0.795313
0.000305842	10.2122	-0.795313
0.000319054	10.2437	-0.795313
0.000332266	10.2753	-0.795313
0.000345478	10.3068	-0.795313
0.000358691	10.3383	-0.795313
0.000371903	10.3699	-0.795313
0.000385115	10.4014	-0.795313
0.000398327	10.4329	-0.795313
0.000409376	10.4645	-0.795313
0.000420425	10.496	-0.795313
0.000431474	10.5275	-0.795313
0.000442523	10.5591	-0.795313
0.000453573	10.5906	-0.795313
0.000464622	10.6222	-0.795313
0.000475671	10.6537	-0.795313
0.00048672	10.6852	-0.795313
0.000497769	10.7168	-0.795313
0.000508818	10.7483	-0.795313
0.000519867	10.7798	-0.795313
0.000530916	10.8114	-0.795313
0.000541965	10.8429	-0.795313
0.000553014	10.8744	-0.795313
0.000564063	10.906	-0.795313
0.000575112	10.9375	-0.795313
0.000573873	10.969	-0.795313
0.000572633	11.0006	-0.795313
0.000571394	11.0321	-0.795313
0.000570154	11.0636	-0.795313
0.000568914	11.0952	-0.795313
0.000567675	11.1267	-0.795313
0.000566435	11.1582	-0.795313
0.000565196	11.1898	-0.795313
0.000563956	11.2213	-0.795313
0.000562716	11.2528	-0.795313
0.000561477	11.2844	-0.795313
0.000560237	11.3159	-0.795313
0.000558998	11.3475	-0.795313
0.000557758	11.379	-0.795313
0.000556518	11.4105	-0.795313
0.000555279	11.4421	-0.795313
0.000548494	11.4736	-0.795313
0.00054171	11.5051	-0.795313
0.000534925	11.5367	-0.795313
0.00052814	11.5682	-0.795313
0.000521356	11.5997	-0.795313
0.000514571	11.6313	-0.795313
0.000507787	11.6628	-0.795313
0.000501002	11.6943	-0.795313
0.000494217	11.7259	-0.795313
0.000487433	11.7574	-0.795313
0.000480648	11.7889	-0.795313
0.000473864	11.8205	-0.795313
0.000467079	11.852	-0.795313
0.000460294	11.8835	-0.795313
0.00045351	11.9151	-0.795313
0.000446725	11.9466	-0.795313
0.000438152	11.9781	-0.795313
0.000429579	12.0097	-0.795313
0.000421006	12.0412	-0.795313
0.000412433	12.0728	-0.795313
0.000403859	12.1043	-0.795313
0.000395286	12.1358	-0.795313
0.000386713	12.1674	-0.795313
0.00037814	12.1989	-0.795313
0.000369567	12.2304	-0.795313
0.000360994	12.262	-0.795313
0.000352421	12.2935	-0.795313
0.000343847	12.325	-0.795313
0.000335274	12.3566	-0.795313
0.000326701	12.3881	-0.795313
0.000318128	12.4196	-0.795313
0.000309555	12.4512	-0.795313
[truncated: 491,341+ more rows]
