# Supplementary material for: Rhythmic interactions between the mediodorsal thalamus and prefrontal cortex precede human visual perception
Source: Nat Commun. 2022 Jun 29;13:3736. doi: 10.1038/s41467-022-31407-z (PMC9243108; doi:10.1038/s41467-022-31407-z)
Supplement: Supplementary file 4 — Source Data [file 41467_2022_31407_MOESM4_ESM.zip › source_data/fig_2.xlsx]

## Sheet: fig_2a
all_plv	freq	time
0.10461	4.88281	-0.8
0.134402	4.91435	-0.8
0.164195	4.94588	-0.8
0.193987	4.97742	-0.8
0.223779	5.00895	-0.8
0.253572	5.04049	-0.8
0.283364	5.07202	-0.8
0.313156	5.10356	-0.8
0.342948	5.13509	-0.8
0.372741	5.16663	-0.8
0.402533	5.19816	-0.8
0.432325	5.2297	-0.8
0.462118	5.26123	-0.8
0.49191	5.29277	-0.8
0.521702	5.3243	-0.8
0.551495	5.35583	-0.8
0.581287	5.38737	-0.8
0.577581	5.4189	-0.8
0.573875	5.45044	-0.8
0.570169	5.48197	-0.8
0.566463	5.51351	-0.8
0.562757	5.54504	-0.8
0.559051	5.57658	-0.8
0.555345	5.60811	-0.8
0.55164	5.63965	-0.8
0.547934	5.67118	-0.8
0.544228	5.70272	-0.8
0.540522	5.73425	-0.8
0.536816	5.76579	-0.8
0.53311	5.79732	-0.8
0.529404	5.82886	-0.8
0.525698	5.86039	-0.8
0.521992	5.89193	-0.8
0.522892	5.92346	-0.8
0.523792	5.955	-0.8
0.524692	5.98653	-0.8
0.525592	6.01807	-0.8
0.526491	6.0496	-0.8
0.527391	6.08114	-0.8
0.528291	6.11267	-0.8
0.529191	6.14421	-0.8
0.530091	6.17574	-0.8
0.530991	6.20728	-0.8
0.53189	6.23881	-0.8
0.53279	6.27035	-0.8
0.53369	6.30188	-0.8
0.53459	6.33341	-0.8
0.53549	6.36495	-0.8
0.53639	6.39648	-0.8
0.538314	6.42802	-0.8
0.540239	6.45955	-0.8
0.542164	6.49109	-0.8
0.544089	6.52262	-0.8
0.546014	6.55416	-0.8
0.547939	6.58569	-0.8
0.549864	6.61723	-0.8
0.551789	6.64876	-0.8
0.553714	6.6803	-0.8
0.555638	6.71183	-0.8
0.557563	6.74337	-0.8
0.559488	6.7749	-0.8
0.561413	6.80644	-0.8
0.563338	6.83797	-0.8
0.565263	6.86951	-0.8
0.567188	6.90104	-0.8
0.57255	6.93258	-0.8
0.577912	6.96411	-0.8
0.583274	6.99565	-0.8
0.588636	7.02718	-0.8
0.593998	7.05872	-0.8
0.59936	7.09025	-0.8
0.604722	7.12179	-0.8
0.610085	7.15332	-0.8
0.615447	7.18485	-0.8
0.620809	7.21639	-0.8
0.626171	7.24792	-0.8
0.631533	7.27946	-0.8
0.636895	7.31099	-0.8
0.642257	7.34253	-0.8
0.647619	7.37406	-0.8
0.652982	7.4056	-0.8
0.654344	7.43713	-0.8
0.655707	7.46867	-0.8
0.65707	7.5002	-0.8
0.658433	7.53174	-0.8
0.659796	7.56327	-0.8
0.661159	7.59481	-0.8
0.662521	7.62634	-0.8
0.663884	7.65788	-0.8
0.665247	7.68941	-0.8
0.66661	7.72095	-0.8
0.667973	7.75248	-0.8
0.669336	7.78402	-0.8
0.670699	7.81555	-0.8
0.672061	7.84709	-0.8
0.673424	7.87862	-0.8
0.674787	7.91016	-0.8
0.671918	7.94169	-0.8
0.669049	7.97323	-0.8
0.66618	8.00476	-0.8
0.663311	8.0363	-0.8
0.660441	8.06783	-0.8
0.657572	8.09937	-0.8
0.654703	8.1309	-0.8
0.651834	8.16243	-0.8
0.648965	8.19397	-0.8
0.646096	8.2255	-0.8
0.643227	8.25704	-0.8
0.640358	8.28857	-0.8
0.637488	8.32011	-0.8
0.634619	8.35164	-0.8
0.63175	8.38318	-0.8
0.628881	8.41471	-0.8
0.626214	8.44625	-0.8
0.623546	8.47778	-0.8
0.620879	8.50932	-0.8
0.618211	8.54085	-0.8
0.615544	8.57239	-0.8
0.612877	8.60392	-0.8
0.610209	8.63546	-0.8
0.607542	8.66699	-0.8
0.604874	8.69853	-0.8
0.602207	8.73006	-0.8
0.599539	8.7616	-0.8
0.596872	8.79313	-0.8
0.594205	8.82467	-0.8
0.591537	8.8562	-0.8
0.58887	8.88774	-0.8
0.586202	8.91927	-0.8
0.586981	8.95081	-0.8
0.58776	8.98234	-0.8
0.588539	9.01388	-0.8
0.589318	9.04541	-0.8
0.590097	9.07695	-0.8
0.590876	9.10848	-0.8
0.591655	9.14001	-0.8
0.592434	9.17155	-0.8
0.593213	9.20308	-0.8
0.593992	9.23462	-0.8
0.594771	9.26615	-0.8
0.59555	9.29769	-0.8
0.596329	9.32922	-0.8
0.597108	9.36076	-0.8
0.597887	9.39229	-0.8
0.598666	9.42383	-0.8
0.601256	9.45536	-0.8
0.603847	9.4869	-0.8
0.606437	9.51843	-0.8
0.609028	9.54997	-0.8
0.611618	9.5815	-0.8
0.614209	9.61304	-0.8
0.616799	9.64457	-0.8
0.61939	9.67611	-0.8
0.62198	9.70764	-0.8
0.62457	9.73918	-0.8
0.627161	9.77071	-0.8
0.629751	9.80225	-0.8
0.632342	9.83378	-0.8
0.634932	9.86532	-0.8
0.637523	9.89685	-0.8
0.640113	9.92839	-0.8
0.644216	9.95992	-0.8
0.648319	9.99146	-0.8
0.652423	10.023	-0.8
0.656526	10.0545	-0.8
0.660629	10.0861	-0.8
0.664732	10.1176	-0.8
0.668835	10.1491	-0.8
0.672938	10.1807	-0.8
0.677041	10.2122	-0.8
0.681144	10.2437	-0.8
0.685247	10.2753	-0.8
0.68935	10.3068	-0.8
0.693454	10.3383	-0.8
0.697557	10.3699	-0.8
0.70166	10.4014	-0.8
0.705763	10.4329	-0.8
0.713668	10.4645	-0.8
0.721573	10.496	-0.8
0.729477	10.5275	-0.8
0.737382	10.5591	-0.8
0.745287	10.5906	-0.8
0.753192	10.6222	-0.8
0.761097	10.6537	-0.8
0.769001	10.6852	-0.8
0.776906	10.7168	-0.8
0.784811	10.7483	-0.8
0.792716	10.7798	-0.8
0.800621	10.8114	-0.8
0.808526	10.8429	-0.8
0.81643	10.8744	-0.8
0.824335	10.906	-0.8
0.83224	10.9375	-0.8
0.840573	10.969	-0.8
0.848907	11.0006	-0.8
0.85724	11.0321	-0.8
0.865574	11.0636	-0.8
0.873907	11.0952	-0.8
0.882241	11.1267	-0.8
0.890574	11.1582	-0.8
0.898908	11.1898	-0.8
0.907241	11.2213	-0.8
0.915574	11.2528	-0.8
0.923908	11.2844	-0.8
0.932241	11.3159	-0.8
0.940575	11.3475	-0.8
0.948908	11.379	-0.8
0.957242	11.4105	-0.8
0.965575	11.4421	-0.8
0.955666	11.4736	-0.8
0.945758	11.5051	-0.8
0.935849	11.5367	-0.8
0.92594	11.5682	-0.8
0.916031	11.5997	-0.8
0.906123	11.6313	-0.8
0.896214	11.6628	-0.8
0.886305	11.6943	-0.8
0.876396	11.7259	-0.8
0.866488	11.7574	-0.8
0.856579	11.7889	-0.8
0.84667	11.8205	-0.8
0.836761	11.852	-0.8
0.826853	11.8835	-0.8
0.816944	11.9151	-0.8
0.807035	11.9466	-0.8
0.797536	11.9781	-0.8
0.788036	12.0097	-0.8
0.778537	12.0412	-0.8
0.769038	12.0728	-0.8
0.759538	12.1043	-0.8
0.750039	12.1358	-0.8
0.740539	12.1674	-0.8
0.73104	12.1989	-0.8
0.721541	12.2304	-0.8
0.712041	12.262	-0.8
0.702542	12.2935	-0.8
0.693043	12.325	-0.8
0.683543	12.3566	-0.8
0.674044	12.3881	-0.8
0.664545	12.4196	-0.8
0.655045	12.4512	-0.8
0.654367	12.4827	-0.8
0.65369	12.5142	-0.8
0.653012	12.5458	-0.8
0.652334	12.5773	-0.8
0.651656	12.6088	-0.8
0.650978	12.6404	-0.8
0.6503	12.6719	-0.8
0.649622	12.7035	-0.8
0.648944	12.735	-0.8
0.648266	12.7665	-0.8
0.647589	12.7981	-0.8
0.646911	12.8296	-0.8
0.646233	12.8611	-0.8
0.645555	12.8927	-0.8
0.644877	12.9242	-0.8
0.644199	12.9557	-0.8
0.640952	12.9873	-0.8
0.637705	13.0188	-0.8
0.634457	13.0503	-0.8
0.63121	13.0819	-0.8
0.627963	13.1134	-0.8
0.624715	13.1449	-0.8
0.621468	13.1765	-0.8
0.618221	13.208	-0.8
0.614973	13.2395	-0.8
0.611726	13.2711	-0.8
0.608479	13.3026	-0.8
0.605231	13.3341	-0.8
0.601984	13.3657	-0.8
0.598737	13.3972	-0.8
0.595489	13.4288	-0.8
0.592242	13.4603	-0.8
0.584094	13.4918	-0.8
0.575947	13.5234	-0.8
0.567799	13.5549	-0.8
0.559651	13.5864	-0.8
0.551504	13.618	-0.8
0.543356	13.6495	-0.8
0.535209	13.681	-0.8
0.527061	13.7126	-0.8
0.518913	13.7441	-0.8
0.510766	13.7756	-0.8
0.502618	13.8072	-0.8
0.49447	13.8387	-0.8
0.486323	13.8702	-0.8
0.478175	13.9018	-0.8
0.470027	13.9333	-0.8
0.46188	13.9648	-0.8
0.458333	13.9964	-0.8
0.454787	14.0279	-0.8
0.451241	14.0594	-0.8
0.447694	14.091	-0.8
0.444148	14.1225	-0.8
0.440602	14.1541	-0.8
0.437055	14.1856	-0.8
0.433509	14.2171	-0.8
0.429963	14.2487	-0.8
0.426417	14.2802	-0.8
0.42287	14.3117	-0.8
0.419324	14.3433	-0.8
0.415778	14.3748	-0.8
0.412231	14.4063	-0.8
0.408685	14.4379	-0.8
0.405139	14.4694	-0.8
0.407842	14.5009	-0.8
0.410544	14.5325	-0.8
0.413247	14.564	-0.8
0.41595	14.5955	-0.8
0.418653	14.6271	-0.8
0.421356	14.6586	-0.8
0.424059	14.6901	-0.8
0.426762	14.7217	-0.8
0.429465	14.7532	-0.8
0.432168	14.7847	-0.8
0.434871	14.8163	-0.8
0.437574	14.8478	-0.8
0.440277	14.8794	-0.8
0.442979	14.9109	-0.8
0.445682	14.9424	-0.8
0.448385	14.974	-0.8
0.446021	15.0055	-0.8
0.443658	15.037	-0.8
0.441294	15.0686	-0.8
0.43893	15.1001	-0.8
0.436566	15.1316	-0.8
0.434203	15.1632	-0.8
0.431839	15.1947	-0.8
0.429475	15.2262	-0.8
0.427111	15.2578	-0.8
0.424747	15.2893	-0.8
0.422384	15.3208	-0.8
0.42002	15.3524	-0.8
0.417656	15.3839	-0.8
0.415292	15.4154	-0.8
0.412928	15.447	-0.8
0.410565	15.4785	-0.8
0.408571	15.5101	-0.8
0.406578	15.5416	-0.8
0.404585	15.5731	-0.8
0.402591	15.6047	-0.8
0.400598	15.6362	-0.8
0.398605	15.6677	-0.8
0.396611	15.6993	-0.8
0.394618	15.7308	-0.8
0.392625	15.7623	-0.8
0.390631	15.7939	-0.8
0.388638	15.8254	-0.8
0.386645	15.8569	-0.8
0.384651	15.8885	-0.8
0.382658	15.92	-0.8
0.380665	15.9515	-0.8
0.378671	15.9831	-0.8
0.375581	16.0146	-0.8
0.372491	16.0461	-0.8
0.369401	16.0777	-0.8
0.36631	16.1092	-0.8
0.36322	16.1407	-0.8
0.36013	16.1723	-0.8
0.35704	16.2038	-0.8
0.35395	16.2354	-0.8
0.35086	16.2669	-0.8
0.347769	16.2984	-0.8
0.344679	16.33	-0.8
0.341589	16.3615	-0.8
0.338499	16.393	-0.8
0.335409	16.4246	-0.8
0.332318	16.4561	-0.8
0.329228	16.4876	-0.8
0.326414	16.5192	-0.8
0.323599	16.5507	-0.8
0.320784	16.5822	-0.8
0.31797	16.6138	-0.8
0.315155	16.6453	-0.8
0.31234	16.6768	-0.8
0.309526	16.7084	-0.8
0.306711	16.7399	-0.8
0.303897	16.7714	-0.8
0.301082	16.803	-0.8
0.298267	16.8345	-0.8
0.295453	16.866	-0.8
0.292638	16.8976	-0.8
0.289824	16.9291	-0.8
0.287009	16.9607	-0.8
0.284194	16.9922	-0.8
0.28731	17.0237	-0.8
0.290426	17.0553	-0.8
0.293542	17.0868	-0.8
0.296658	17.1183	-0.8
0.299774	17.1499	-0.8
0.30289	17.1814	-0.8
0.306006	17.2129	-0.8
0.309122	17.2445	-0.8
0.312238	17.276	-0.8
0.315354	17.3075	-0.8
0.31847	17.3391	-0.8
0.321586	17.3706	-0.8
0.324702	17.4021	-0.8
0.327818	17.4337	-0.8
0.330934	17.4652	-0.8
0.33405	17.4967	-0.8
0.341095	17.5283	-0.8
0.34814	17.5598	-0.8
0.355184	17.5913	-0.8
0.362229	17.6229	-0.8
0.369273	17.6544	-0.8
0.376318	17.686	-0.8
0.383362	17.7175	-0.8
0.390407	17.749	-0.8
0.397452	17.7806	-0.8
0.404496	17.8121	-0.8
0.411541	17.8436	-0.8
0.418585	17.8752	-0.8
0.42563	17.9067	-0.8
0.432674	17.9382	-0.8
0.439719	17.9698	-0.8
0.446764	18.0013	-0.8
0.450786	18.0328	-0.8
0.454808	18.0644	-0.8
0.45883	18.0959	-0.8
0.462852	18.1274	-0.8
0.466874	18.159	-0.8
0.470896	18.1905	-0.8
0.474919	18.222	-0.8
0.478941	18.2536	-0.8
0.482963	18.2851	-0.8
0.486985	18.3167	-0.8
0.491007	18.3482	-0.8
0.495029	18.3797	-0.8
0.499052	18.4113	-0.8
0.503074	18.4428	-0.8
0.507096	18.4743	-0.8
0.511118	18.5059	-0.8
0.510878	18.5374	-0.8
0.510639	18.5689	-0.8
0.510399	18.6005	-0.8
0.510159	18.632	-0.8
0.509919	18.6635	-0.8
0.509679	18.6951	-0.8
0.50944	18.7266	-0.8
0.5092	18.7581	-0.8
0.50896	18.7897	-0.8
0.50872	18.8212	-0.8
0.508481	18.8527	-0.8
0.508241	18.8843	-0.8
0.508001	18.9158	-0.8
0.507761	18.9473	-0.8
0.507522	18.9789	-0.8
0.507282	19.0104	-0.8
0.508464	19.042	-0.8
0.509646	19.0735	-0.8
0.510829	19.105	-0.8
0.512011	19.1366	-0.8
0.513193	19.1681	-0.8
0.514376	19.1996	-0.8
0.515558	19.2312	-0.8
0.51674	19.2627	-0.8
0.517923	19.2942	-0.8
0.519105	19.3258	-0.8
0.520287	19.3573	-0.8
0.52147	19.3888	-0.8
0.522652	19.4204	-0.8
0.523834	19.4519	-0.8
0.525017	19.4834	-0.8
0.526199	19.515	-0.8
0.526857	19.5465	-0.8
0.527514	19.578	-0.8
0.528171	19.6096	-0.8
0.528829	19.6411	-0.8
0.529486	19.6726	-0.8
0.530144	19.7042	-0.8
0.530801	19.7357	-0.8
0.531459	19.7673	-0.8
0.532116	19.7988	-0.8
0.532774	19.8303	-0.8
0.533431	19.8619	-0.8
0.534089	19.8934	-0.8
0.534746	19.9249	-0.8
0.535403	19.9565	-0.8
0.536061	19.988	-0.8
0.536718	20.0195	-0.8
0.0990949	4.88281	-0.796875
0.129036	4.91435	-0.796875
0.158977	4.94588	-0.796875
0.188918	4.97742	-0.796875
0.21886	5.00895	-0.796875
0.248801	5.04049	-0.796875
0.278742	5.07202	-0.796875
0.308683	5.10356	-0.796875
0.338624	5.13509	-0.796875
0.368565	5.16663	-0.796875
0.398507	5.19816	-0.796875
0.428448	5.2297	-0.796875
0.458389	5.26123	-0.796875
0.48833	5.29277	-0.796875
0.518271	5.3243	-0.796875
0.548212	5.35583	-0.796875
0.578154	5.38737	-0.796875
0.57426	5.4189	-0.796875
0.570367	5.45044	-0.796875
0.566474	5.48197	-0.796875
0.562581	5.51351	-0.796875
0.558687	5.54504	-0.796875
0.554794	5.57658	-0.796875
0.550901	5.60811	-0.796875
0.547008	5.63965	-0.796875
0.543114	5.67118	-0.796875
0.539221	5.70272	-0.796875
0.535328	5.73425	-0.796875
0.531435	5.76579	-0.796875
0.527541	5.79732	-0.796875
0.523648	5.82886	-0.796875
0.519755	5.86039	-0.796875
0.515862	5.89193	-0.796875
0.516868	5.92346	-0.796875
0.517875	5.955	-0.796875
0.518882	5.98653	-0.796875
0.519888	6.01807	-0.796875
0.520895	6.0496	-0.796875
0.521901	6.08114	-0.796875
0.522908	6.11267	-0.796875
0.523915	6.14421	-0.796875
0.524921	6.17574	-0.796875
0.525928	6.20728	-0.796875
0.526935	6.23881	-0.796875
0.527941	6.27035	-0.796875
0.528948	6.30188	-0.796875
0.529955	6.33341	-0.796875
0.530961	6.36495	-0.796875
0.531968	6.39648	-0.796875
0.534352	6.42802	-0.796875
0.536735	6.45955	-0.796875
0.539119	6.49109	-0.796875
0.541503	6.52262	-0.796875
0.543886	6.55416	-0.796875
0.54627	6.58569	-0.796875
0.548654	6.61723	-0.796875
0.551037	6.64876	-0.796875
0.553421	6.6803	-0.796875
0.555805	6.71183	-0.796875
0.558188	6.74337	-0.796875
0.560572	6.7749	-0.796875
0.562956	6.80644	-0.796875
0.565339	6.83797	-0.796875
0.567723	6.86951	-0.796875
0.570107	6.90104	-0.796875
0.575201	6.93258	-0.796875
0.580295	6.96411	-0.796875
0.585389	6.99565	-0.796875
0.590483	7.02718	-0.796875
0.595577	7.05872	-0.796875
0.600672	7.09025	-0.796875
0.605766	7.12179	-0.796875
0.61086	7.15332	-0.796875
0.615954	7.18485	-0.796875
0.621048	7.21639	-0.796875
0.626142	7.24792	-0.796875
0.631236	7.27946	-0.796875
0.63633	7.31099	-0.796875
0.641424	7.34253	-0.796875
0.646518	7.37406	-0.796875
0.651613	7.4056	-0.796875
0.652849	7.43713	-0.796875
0.654086	7.46867	-0.796875
0.655323	7.5002	-0.796875
0.656559	7.53174	-0.796875
0.657796	7.56327	-0.796875
0.659033	7.59481	-0.796875
0.660269	7.62634	-0.796875
0.661506	7.65788	-0.796875
0.662742	7.68941	-0.796875
0.663979	7.72095	-0.796875
0.665216	7.75248	-0.796875
0.666452	7.78402	-0.796875
0.667689	7.81555	-0.796875
0.668926	7.84709	-0.796875
0.670162	7.87862	-0.796875
0.671399	7.91016	-0.796875
0.668865	7.94169	-0.796875
0.66633	7.97323	-0.796875
0.663796	8.00476	-0.796875
0.661261	8.0363	-0.796875
0.658727	8.06783	-0.796875
0.656192	8.09937	-0.796875
0.653658	8.1309	-0.796875
0.651123	8.16243	-0.796875
0.648589	8.19397	-0.796875
0.646054	8.2255	-0.796875
0.64352	8.25704	-0.796875
0.640985	8.28857	-0.796875
0.638451	8.32011	-0.796875
0.635916	8.35164	-0.796875
0.633382	8.38318	-0.796875
0.630847	8.41471	-0.796875
0.6283	8.44625	-0.796875
0.625753	8.47778	-0.796875
0.623205	8.50932	-0.796875
0.620658	8.54085	-0.796875
0.618111	8.57239	-0.796875
0.615563	8.60392	-0.796875
0.613016	8.63546	-0.796875
0.610469	8.66699	-0.796875
0.607922	8.69853	-0.796875
0.605374	8.73006	-0.796875
0.602827	8.7616	-0.796875
0.60028	8.79313	-0.796875
0.597732	8.82467	-0.796875
0.595185	8.8562	-0.796875
0.592638	8.88774	-0.796875
0.590091	8.91927	-0.796875
0.590742	8.95081	-0.796875
0.591394	8.98234	-0.796875
0.592046	9.01388	-0.796875
0.592698	9.04541	-0.796875
0.59335	9.07695	-0.796875
0.594001	9.10848	-0.796875
0.594653	9.14001	-0.796875
0.595305	9.17155	-0.796875
0.595957	9.20308	-0.796875
0.596609	9.23462	-0.796875
0.59726	9.26615	-0.796875
0.597912	9.29769	-0.796875
0.598564	9.32922	-0.796875
0.599216	9.36076	-0.796875
0.599868	9.39229	-0.796875
0.600519	9.42383	-0.796875
0.60305	9.45536	-0.796875
0.605581	9.4869	-0.796875
0.608112	9.51843	-0.796875
0.610642	9.54997	-0.796875
0.613173	9.5815	-0.796875
0.615704	9.61304	-0.796875
0.618234	9.64457	-0.796875
0.620765	9.67611	-0.796875
0.623296	9.70764	-0.796875
0.625826	9.73918	-0.796875
0.628357	9.77071	-0.796875
0.630888	9.80225	-0.796875
0.633419	9.83378	-0.796875
0.635949	9.86532	-0.796875
0.63848	9.89685	-0.796875
0.641011	9.92839	-0.796875
0.645246	9.95992	-0.796875
0.649481	9.99146	-0.796875
0.653716	10.023	-0.796875
0.657951	10.0545	-0.796875
0.662186	10.0861	-0.796875
0.666421	10.1176	-0.796875
0.670656	10.1491	-0.796875
0.674891	10.1807	-0.796875
0.679126	10.2122	-0.796875
0.683361	10.2437	-0.796875
0.687596	10.2753	-0.796875
0.691831	10.3068	-0.796875
0.696066	10.3383	-0.796875
0.700301	10.3699	-0.796875
0.704536	10.4014	-0.796875
0.708771	10.4329	-0.796875
0.716206	10.4645	-0.796875
0.723641	10.496	-0.796875
0.731076	10.5275	-0.796875
0.738511	10.5591	-0.796875
0.745946	10.5906	-0.796875
0.753381	10.6222	-0.796875
0.760816	10.6537	-0.796875
0.76825	10.6852	-0.796875
0.775685	10.7168	-0.796875
0.78312	10.7483	-0.796875
0.790555	10.7798	-0.796875
0.79799	10.8114	-0.796875
0.805425	10.8429	-0.796875
0.81286	10.8744	-0.796875
0.820295	10.906	-0.796875
0.82773	10.9375	-0.796875
0.835549	10.969	-0.796875
0.843368	11.0006	-0.796875
0.851187	11.0321	-0.796875
0.859005	11.0636	-0.796875
0.866824	11.0952	-0.796875
0.874643	11.1267	-0.796875
0.882462	11.1582	-0.796875
0.890281	11.1898	-0.796875
0.8981	11.2213	-0.796875
0.905918	11.2528	-0.796875
0.913737	11.2844	-0.796875
0.921556	11.3159	-0.796875
0.929375	11.3475	-0.796875
0.937194	11.379	-0.796875
0.945013	11.4105	-0.796875
0.952832	11.4421	-0.796875
0.943036	11.4736	-0.796875
0.933241	11.5051	-0.796875
0.923446	11.5367	-0.796875
0.913651	11.5682	-0.796875
0.903855	11.5997	-0.796875
0.89406	11.6313	-0.796875
0.884265	11.6628	-0.796875
0.87447	11.6943	-0.796875
0.864674	11.7259	-0.796875
0.854879	11.7574	-0.796875
0.845084	11.7889	-0.796875
0.835289	11.8205	-0.796875
0.825493	11.852	-0.796875
0.815698	11.8835	-0.796875
0.805903	11.9151	-0.796875
0.796108	11.9466	-0.796875
0.786951	11.9781	-0.796875
0.777795	12.0097	-0.796875
0.768638	12.0412	-0.796875
0.759482	12.0728	-0.796875
0.750325	12.1043	-0.796875
0.741169	12.1358	-0.796875
0.732012	12.1674	-0.796875
0.722856	12.1989	-0.796875
0.713699	12.2304	-0.796875
0.704543	12.262	-0.796875
0.695386	12.2935	-0.796875
0.68623	12.325	-0.796875
0.677073	12.3566	-0.796875
0.667917	12.3881	-0.796875
0.65876	12.4196	-0.796875
0.649604	12.4512	-0.796875
0.64881	12.4827	-0.796875
0.648016	12.5142	-0.796875
0.647222	12.5458	-0.796875
0.646429	12.5773	-0.796875
0.645635	12.6088	-0.796875
0.644841	12.6404	-0.796875
0.644047	12.6719	-0.796875
0.643253	12.7035	-0.796875
0.642459	12.735	-0.796875
0.641666	12.7665	-0.796875
0.640872	12.7981	-0.796875
0.640078	12.8296	-0.796875
0.639284	12.8611	-0.796875
0.63849	12.8927	-0.796875
0.637696	12.9242	-0.796875
0.636903	12.9557	-0.796875
0.63326	12.9873	-0.796875
0.629619	13.0188	-0.796875
0.625977	13.0503	-0.796875
0.622334	13.0819	-0.796875
0.618693	13.1134	-0.796875
0.61505	13.1449	-0.796875
0.611408	13.1765	-0.796875
0.607767	13.208	-0.796875
0.604124	13.2395	-0.796875
0.600482	13.2711	-0.796875
0.596841	13.3026	-0.796875
0.593198	13.3341	-0.796875
0.589556	13.3657	-0.796875
0.585914	13.3972	-0.796875
0.582272	13.4288	-0.796875
0.57863	13.4603	-0.796875
0.570489	13.4918	-0.796875
0.562347	13.5234	-0.796875
0.554206	13.5549	-0.796875
0.546064	13.5864	-0.796875
0.537922	13.618	-0.796875
0.529781	13.6495	-0.796875
0.521639	13.681	-0.796875
0.513497	13.7126	-0.796875
0.505356	13.7441	-0.796875
0.497214	13.7756	-0.796875
0.489072	13.8072	-0.796875
0.480931	13.8387	-0.796875
0.472789	13.8702	-0.796875
0.464647	13.9018	-0.796875
0.456506	13.9333	-0.796875
0.448364	13.9648	-0.796875
0.445099	13.9964	-0.796875
0.441835	14.0279	-0.796875
0.43857	14.0594	-0.796875
0.435305	14.091	-0.796875
0.43204	14.1225	-0.796875
0.428776	14.1541	-0.796875
0.425511	14.1856	-0.796875
0.422246	14.2171	-0.796875
0.418981	14.2487	-0.796875
0.415716	14.2802	-0.796875
0.412452	14.3117	-0.796875
0.409187	14.3433	-0.796875
0.405922	14.3748	-0.796875
0.402657	14.4063	-0.796875
0.399392	14.4379	-0.796875
0.396128	14.4694	-0.796875
0.398561	14.5009	-0.796875
0.400994	14.5325	-0.796875
0.403427	14.564	-0.796875
0.40586	14.5955	-0.796875
0.408293	14.6271	-0.796875
0.410726	14.6586	-0.796875
0.413159	14.6901	-0.796875
0.415592	14.7217	-0.796875
0.418025	14.7532	-0.796875
0.420458	14.7847	-0.796875
0.422891	14.8163	-0.796875
0.425324	14.8478	-0.796875
0.427757	14.8794	-0.796875
0.43019	14.9109	-0.796875
0.432623	14.9424	-0.796875
0.435056	14.974	-0.796875
0.432722	15.0055	-0.796875
0.430388	15.037	-0.796875
0.428053	15.0686	-0.796875
0.425719	15.1001	-0.796875
0.423385	15.1316	-0.796875
0.42105	15.1632	-0.796875
0.418716	15.1947	-0.796875
0.416382	15.2262	-0.796875
0.414048	15.2578	-0.796875
0.411713	15.2893	-0.796875
0.409379	15.3208	-0.796875
0.407045	15.3524	-0.796875
0.404711	15.3839	-0.796875
0.402376	15.4154	-0.796875
0.400042	15.447	-0.796875
0.397708	15.4785	-0.796875
0.396101	15.5101	-0.796875
0.394494	15.5416	-0.796875
0.392887	15.5731	-0.796875
0.39128	15.6047	-0.796875
0.389673	15.6362	-0.796875
0.388066	15.6677	-0.796875
0.386459	15.6993	-0.796875
0.384852	15.7308	-0.796875
0.383245	15.7623	-0.796875
0.381638	15.7939	-0.796875
0.380031	15.8254	-0.796875
0.378424	15.8569	-0.796875
0.376817	15.8885	-0.796875
0.37521	15.92	-0.796875
0.373603	15.9515	-0.796875
0.371996	15.9831	-0.796875
0.369467	16.0146	-0.796875
0.366939	16.0461	-0.796875
0.36441	16.0777	-0.796875
0.361881	16.1092	-0.796875
0.359352	16.1407	-0.796875
0.356823	16.1723	-0.796875
0.354294	16.2038	-0.796875
0.351765	16.2354	-0.796875
0.349236	16.2669	-0.796875
0.346707	16.2984	-0.796875
0.344178	16.33	-0.796875
0.341649	16.3615	-0.796875
0.33912	16.393	-0.796875
0.336592	16.4246	-0.796875
0.334063	16.4561	-0.796875
0.331534	16.4876	-0.796875
0.329512	16.5192	-0.796875
0.32749	16.5507	-0.796875
0.325468	16.5822	-0.796875
0.323446	16.6138	-0.796875
0.321425	16.6453	-0.796875
0.319403	16.6768	-0.796875
0.317381	16.7084	-0.796875
0.315359	16.7399	-0.796875
0.313337	16.7714	-0.796875
0.311315	16.803	-0.796875
0.309294	16.8345	-0.796875
0.307272	16.866	-0.796875
0.30525	16.8976	-0.796875
0.303228	16.9291	-0.796875
0.301206	16.9607	-0.796875
0.299184	16.9922	-0.796875
0.302602	17.0237	-0.796875
0.306019	17.0553	-0.796875
0.309436	17.0868	-0.796875
0.312854	17.1183	-0.796875
0.316271	17.1499	-0.796875
0.319688	17.1814	-0.796875
0.323105	17.2129	-0.796875
0.326523	17.2445	-0.796875
0.32994	17.276	-0.796875
0.333357	17.3075	-0.796875
0.336775	17.3391	-0.796875
0.340192	17.3706	-0.796875
0.343609	17.4021	-0.796875
0.347027	17.4337	-0.796875
0.350444	17.4652	-0.796875
0.353861	17.4967	-0.796875
0.361043	17.5283	-0.796875
0.368224	17.5598	-0.796875
0.375406	17.5913	-0.796875
0.382588	17.6229	-0.796875
0.389769	17.6544	-0.796875
0.396951	17.686	-0.796875
0.404132	17.7175	-0.796875
0.411314	17.749	-0.796875
0.418496	17.7806	-0.796875
0.425677	17.8121	-0.796875
0.432859	17.8436	-0.796875
0.44004	17.8752	-0.796875
0.447222	17.9067	-0.796875
0.454403	17.9382	-0.796875
0.461585	17.9698	-0.796875
0.468767	18.0013	-0.796875
0.472591	18.0328	-0.796875
0.476416	18.0644	-0.796875
0.480241	18.0959	-0.796875
0.484066	18.1274	-0.796875
0.48789	18.159	-0.796875
0.491715	18.1905	-0.796875
0.49554	18.222	-0.796875
0.499365	18.2536	-0.796875
0.503189	18.2851	-0.796875
0.507014	18.3167	-0.796875
0.510839	18.3482	-0.796875
0.514664	18.3797	-0.796875
0.518488	18.4113	-0.796875
0.522313	18.4428	-0.796875
0.526138	18.4743	-0.796875
0.529963	18.5059	-0.796875
0.529497	18.5374	-0.796875
0.529031	18.5689	-0.796875
0.528566	18.6005	-0.796875
0.5281	18.632	-0.796875
0.527635	18.6635	-0.796875
0.527169	18.6951	-0.796875
0.526703	18.7266	-0.796875
0.526238	18.7581	-0.796875
0.525772	18.7897	-0.796875
0.525306	18.8212	-0.796875
0.524841	18.8527	-0.796875
0.524375	18.8843	-0.796875
0.52391	18.9158	-0.796875
0.523444	18.9473	-0.796875
0.522978	18.9789	-0.796875
0.522513	19.0104	-0.796875
0.523265	19.042	-0.796875
0.524017	19.0735	-0.796875
0.524769	19.105	-0.796875
0.525521	19.1366	-0.796875
0.526272	19.1681	-0.796875
0.527024	19.1996	-0.796875
0.527776	19.2312	-0.796875
0.528528	19.2627	-0.796875
0.52928	19.2942	-0.796875
0.530032	19.3258	-0.796875
0.530784	19.3573	-0.796875
0.531536	19.3888	-0.796875
0.532288	19.4204	-0.796875
0.53304	19.4519	-0.796875
0.533792	19.4834	-0.796875
0.534544	19.515	-0.796875
0.534804	19.5465	-0.796875
0.535065	19.578	-0.796875
0.535326	19.6096	-0.796875
0.535586	19.6411	-0.796875
0.535847	19.6726	-0.796875
0.536107	19.7042	-0.796875
0.536368	19.7357	-0.796875
0.536628	19.7673	-0.796875
0.536889	19.7988	-0.796875
0.537149	19.8303	-0.796875
0.53741	19.8619	-0.796875
0.53767	19.8934	-0.796875
0.537931	19.9249	-0.796875
0.538191	19.9565	-0.796875
0.538452	19.988	-0.796875
0.538712	20.0195	-0.796875
0.0935797	4.88281	-0.79375
0.12367	4.91435	-0.79375
0.15376	4.94588	-0.79375
0.18385	4.97742	-0.79375
0.21394	5.00895	-0.79375
0.24403	5.04049	-0.79375
0.27412	5.07202	-0.79375
0.30421	5.10356	-0.79375
0.3343	5.13509	-0.79375
0.36439	5.16663	-0.79375
0.39448	5.19816	-0.79375
0.42457	5.2297	-0.79375
0.45466	5.26123	-0.79375
0.48475	5.29277	-0.79375
0.51484	5.3243	-0.79375
0.54493	5.35583	-0.79375
0.57502	5.38737	-0.79375
0.57094	5.4189	-0.79375
0.566859	5.45044	-0.79375
0.562778	5.48197	-0.79375
0.558698	5.51351	-0.79375
0.554617	5.54504	-0.79375
0.550537	5.57658	-0.79375
0.546456	5.60811	-0.79375
0.542376	5.63965	-0.79375
0.538295	5.67118	-0.79375
0.534214	5.70272	-0.79375
0.530134	5.73425	-0.79375
0.526053	5.76579	-0.79375
0.521973	5.79732	-0.79375
0.517892	5.82886	-0.79375
0.513812	5.86039	-0.79375
0.509731	5.89193	-0.79375
0.510844	5.92346	-0.79375
0.511958	5.955	-0.79375
0.513071	5.98653	-0.79375
0.514185	6.01807	-0.79375
0.515298	6.0496	-0.79375
0.516412	6.08114	-0.79375
0.517525	6.11267	-0.79375
0.518639	6.14421	-0.79375
0.519752	6.17574	-0.79375
0.520865	6.20728	-0.79375
0.521979	6.23881	-0.79375
0.523092	6.27035	-0.79375
0.524206	6.30188	-0.79375
0.525319	6.33341	-0.79375
0.526433	6.36495	-0.79375
0.527546	6.39648	-0.79375
0.530389	6.42802	-0.79375
0.533231	6.45955	-0.79375
0.536074	6.49109	-0.79375
0.538916	6.52262	-0.79375
0.541759	6.55416	-0.79375
0.544601	6.58569	-0.79375
0.547444	6.61723	-0.79375
0.550286	6.64876	-0.79375
0.553129	6.6803	-0.79375
0.555971	6.71183	-0.79375
0.558814	6.74337	-0.79375
0.561656	6.7749	-0.79375
0.564499	6.80644	-0.79375
0.567341	6.83797	-0.79375
0.570184	6.86951	-0.79375
0.573026	6.90104	-0.79375
0.577852	6.93258	-0.79375
0.582678	6.96411	-0.79375
0.587504	6.99565	-0.79375
0.59233	7.02718	-0.79375
0.597157	7.05872	-0.79375
0.601983	7.09025	-0.79375
0.606809	7.12179	-0.79375
0.611635	7.15332	-0.79375
0.616461	7.18485	-0.79375
0.621287	7.21639	-0.79375
0.626113	7.24792	-0.79375
0.630939	7.27946	-0.79375
0.635765	7.31099	-0.79375
0.640591	7.34253	-0.79375
0.645417	7.37406	-0.79375
0.650244	7.4056	-0.79375
0.651354	7.43713	-0.79375
0.652464	7.46867	-0.79375
0.653575	7.5002	-0.79375
0.654685	7.53174	-0.79375
0.655796	7.56327	-0.79375
0.656906	7.59481	-0.79375
0.658017	7.62634	-0.79375
0.659127	7.65788	-0.79375
0.660238	7.68941	-0.79375
0.661348	7.72095	-0.79375
0.662459	7.75248	-0.79375
0.663569	7.78402	-0.79375
0.66468	7.81555	-0.79375
0.66579	7.84709	-0.79375
0.666901	7.87862	-0.79375
0.668011	7.91016	-0.79375
0.665811	7.94169	-0.79375
0.663611	7.97323	-0.79375
0.661412	8.00476	-0.79375
0.659212	8.0363	-0.79375
0.657012	8.06783	-0.79375
0.654812	8.09937	-0.79375
0.652612	8.1309	-0.79375
0.650412	8.16243	-0.79375
0.648212	8.19397	-0.79375
0.646012	8.2255	-0.79375
0.643813	8.25704	-0.79375
0.641613	8.28857	-0.79375
0.639413	8.32011	-0.79375
0.637213	8.35164	-0.79375
0.635013	8.38318	-0.79375
0.632813	8.41471	-0.79375
0.630386	8.44625	-0.79375
0.627959	8.47778	-0.79375
0.625532	8.50932	-0.79375
0.623105	8.54085	-0.79375
0.620677	8.57239	-0.79375
0.61825	8.60392	-0.79375
0.615823	8.63546	-0.79375
0.613396	8.66699	-0.79375
0.610969	8.69853	-0.79375
0.608542	8.73006	-0.79375
0.606115	8.7616	-0.79375
0.603687	8.79313	-0.79375
0.60126	8.82467	-0.79375
0.598833	8.8562	-0.79375
0.596406	8.88774	-0.79375
0.593979	8.91927	-0.79375
0.594503	8.95081	-0.79375
0.595028	8.98234	-0.79375
0.595553	9.01388	-0.79375
0.596077	9.04541	-0.79375
0.596602	9.07695	-0.79375
0.597127	9.10848	-0.79375
0.597651	9.14001	-0.79375
0.598176	9.17155	-0.79375
0.598701	9.20308	-0.79375
0.599225	9.23462	-0.79375
0.59975	9.26615	-0.79375
0.600275	9.29769	-0.79375
0.600799	9.32922	-0.79375
0.601324	9.36076	-0.79375
0.601849	9.39229	-0.79375
0.602373	9.42383	-0.79375
0.604844	9.45536	-0.79375
0.607315	9.4869	-0.79375
0.609786	9.51843	-0.79375
0.612257	9.54997	-0.79375
0.614728	9.5815	-0.79375
0.617199	9.61304	-0.79375
0.61967	9.64457	-0.79375
0.622141	9.67611	-0.79375
0.624611	9.70764	-0.79375
0.627082	9.73918	-0.79375
0.629553	9.77071	-0.79375
0.632024	9.80225	-0.79375
0.634495	9.83378	-0.79375
0.636966	9.86532	-0.79375
0.639437	9.89685	-0.79375
0.641908	9.92839	-0.79375
0.646275	9.95992	-0.79375
0.650642	9.99146	-0.79375
0.655009	10.023	-0.79375
0.659376	10.0545	-0.79375
0.663743	10.0861	-0.79375
0.668109	10.1176	-0.79375
0.672476	10.1491	-0.79375
0.676843	10.1807	-0.79375
0.68121	10.2122	-0.79375
0.685577	10.2437	-0.79375
0.689944	10.2753	-0.79375
0.694311	10.3068	-0.79375
0.698678	10.3383	-0.79375
0.703045	10.3699	-0.79375
0.707412	10.4014	-0.79375
0.711779	10.4329	-0.79375
0.718744	10.4645	-0.79375
0.725709	10.496	-0.79375
0.732674	10.5275	-0.79375
0.739639	10.5591	-0.79375
0.746604	10.5906	-0.79375
0.753569	10.6222	-0.79375
0.760534	10.6537	-0.79375
0.7675	10.6852	-0.79375
0.774465	10.7168	-0.79375
0.78143	10.7483	-0.79375
0.788395	10.7798	-0.79375
0.79536	10.8114	-0.79375
0.802325	10.8429	-0.79375
0.80929	10.8744	-0.79375
0.816255	10.906	-0.79375
0.82322	10.9375	-0.79375
0.830524	10.969	-0.79375
0.837829	11.0006	-0.79375
0.845133	11.0321	-0.79375
0.852437	11.0636	-0.79375
0.859741	11.0952	-0.79375
0.867046	11.1267	-0.79375
0.87435	11.1582	-0.79375
0.881654	11.1898	-0.79375
0.888958	11.2213	-0.79375
0.896262	11.2528	-0.79375
0.903567	11.2844	-0.79375
0.910871	11.3159	-0.79375
0.918175	11.3475	-0.79375
0.925479	11.379	-0.79375
0.932784	11.4105	-0.79375
0.940088	11.4421	-0.79375
0.930406	11.4736	-0.79375
0.920725	11.5051	-0.79375
0.911043	11.5367	-0.79375
0.901361	11.5682	-0.79375
0.891679	11.5997	-0.79375
0.881998	11.6313	-0.79375
0.872316	11.6628	-0.79375
0.862634	11.6943	-0.79375
0.852953	11.7259	-0.79375
0.843271	11.7574	-0.79375
0.833589	11.7889	-0.79375
0.823907	11.8205	-0.79375
0.814226	11.852	-0.79375
0.804544	11.8835	-0.79375
0.794862	11.9151	-0.79375
0.785181	11.9466	-0.79375
0.776367	11.9781	-0.79375
0.767553	12.0097	-0.79375
0.75874	12.0412	-0.79375
0.749926	12.0728	-0.79375
0.741112	12.1043	-0.79375
0.732299	12.1358	-0.79375
0.723485	12.1674	-0.79375
0.714672	12.1989	-0.79375
0.705858	12.2304	-0.79375
0.697044	12.262	-0.79375
0.688231	12.2935	-0.79375
0.679417	12.325	-0.79375
0.670604	12.3566	-0.79375
0.66179	12.3881	-0.79375
0.652976	12.4196	-0.79375
0.644163	12.4512	-0.79375
0.643253	12.4827	-0.79375
0.642343	12.5142	-0.79375
0.641433	12.5458	-0.79375
0.640523	12.5773	-0.79375
0.639614	12.6088	-0.79375
0.638704	12.6404	-0.79375
0.637794	12.6719	-0.79375
0.636884	12.7035	-0.79375
0.635974	12.735	-0.79375
0.635065	12.7665	-0.79375
0.634155	12.7981	-0.79375
0.633245	12.8296	-0.79375
0.632335	12.8611	-0.79375
0.631425	12.8927	-0.79375
0.630516	12.9242	-0.79375
0.629606	12.9557	-0.79375
0.625569	12.9873	-0.79375
0.621532	13.0188	-0.79375
0.617496	13.0503	-0.79375
0.613459	13.0819	-0.79375
0.609422	13.1134	-0.79375
0.605386	13.1449	-0.79375
0.601349	13.1765	-0.79375
0.597312	13.208	-0.79375
0.593276	13.2395	-0.79375
0.589239	13.2711	-0.79375
0.585202	13.3026	-0.79375
0.581166	13.3341	-0.79375
0.577129	13.3657	-0.79375
0.573092	13.3972	-0.79375
0.569055	13.4288	-0.79375
0.565019	13.4603	-0.79375
0.556883	13.4918	-0.79375
0.548748	13.5234	-0.79375
0.540612	13.5549	-0.79375
0.532476	13.5864	-0.79375
0.524341	13.618	-0.79375
0.516205	13.6495	-0.79375
0.508069	13.681	-0.79375
0.499934	13.7126	-0.79375
0.491798	13.7441	-0.79375
0.483662	13.7756	-0.79375
0.475527	13.8072	-0.79375
0.467391	13.8387	-0.79375
0.459256	13.8702	-0.79375
0.45112	13.9018	-0.79375
0.442984	13.9333	-0.79375
0.434849	13.9648	-0.79375
0.431865	13.9964	-0.79375
0.428882	14.0279	-0.79375
0.425899	14.0594	-0.79375
0.422916	14.091	-0.79375
0.419932	14.1225	-0.79375
0.416949	14.1541	-0.79375
0.413966	14.1856	-0.79375
0.410983	14.2171	-0.79375
0.407999	14.2487	-0.79375
0.405016	14.2802	-0.79375
0.402033	14.3117	-0.79375
0.39905	14.3433	-0.79375
0.396066	14.3748	-0.79375
0.393083	14.4063	-0.79375
0.3901	14.4379	-0.79375
0.387117	14.4694	-0.79375
0.38928	14.5009	-0.79375
0.391443	14.5325	-0.79375
0.393606	14.564	-0.79375
0.395769	14.5955	-0.79375
0.397932	14.6271	-0.79375
0.400096	14.6586	-0.79375
0.402259	14.6901	-0.79375
0.404422	14.7217	-0.79375
0.406585	14.7532	-0.79375
0.408748	14.7847	-0.79375
0.410911	14.8163	-0.79375
0.413074	14.8478	-0.79375
0.415238	14.8794	-0.79375
0.417401	14.9109	-0.79375
0.419564	14.9424	-0.79375
0.421727	14.974	-0.79375
0.419422	15.0055	-0.79375
0.417117	15.037	-0.79375
0.414813	15.0686	-0.79375
0.412508	15.1001	-0.79375
0.410203	15.1316	-0.79375
0.407898	15.1632	-0.79375
0.405594	15.1947	-0.79375
0.403289	15.2262	-0.79375
0.400984	15.2578	-0.79375
0.39868	15.2893	-0.79375
0.396375	15.3208	-0.79375
0.39407	15.3524	-0.79375
0.391765	15.3839	-0.79375
0.389461	15.4154	-0.79375
0.387156	15.447	-0.79375
0.384851	15.4785	-0.79375
0.383631	15.5101	-0.79375
0.38241	15.5416	-0.79375
0.381189	15.5731	-0.79375
0.379969	15.6047	-0.79375
0.378748	15.6362	-0.79375
0.377528	15.6677	-0.79375
0.376307	15.6993	-0.79375
0.375086	15.7308	-0.79375
0.373866	15.7623	-0.79375
0.372645	15.7939	-0.79375
0.371425	15.8254	-0.79375
0.370204	15.8569	-0.79375
0.368983	15.8885	-0.79375
0.367763	15.92	-0.79375
0.366542	15.9515	-0.79375
0.365322	15.9831	-0.79375
0.363354	16.0146	-0.79375
0.361386	16.0461	-0.79375
0.359419	16.0777	-0.79375
0.357451	16.1092	-0.79375
0.355483	16.1407	-0.79375
0.353516	16.1723	-0.79375
0.351548	16.2038	-0.79375
0.34958	16.2354	-0.79375
0.347613	16.2669	-0.79375
0.345645	16.2984	-0.79375
0.343678	16.33	-0.79375
0.34171	16.3615	-0.79375
0.339742	16.393	-0.79375
0.337775	16.4246	-0.79375
0.335807	16.4561	-0.79375
0.333839	16.4876	-0.79375
0.33261	16.5192	-0.79375
0.331381	16.5507	-0.79375
0.330152	16.5822	-0.79375
0.328923	16.6138	-0.79375
0.327694	16.6453	-0.79375
0.326465	16.6768	-0.79375
0.325236	16.7084	-0.79375
0.324007	16.7399	-0.79375
0.322778	16.7714	-0.79375
0.321549	16.803	-0.79375
0.32032	16.8345	-0.79375
0.31909	16.866	-0.79375
0.317861	16.8976	-0.79375
0.316632	16.9291	-0.79375
0.315403	16.9607	-0.79375
0.314174	16.9922	-0.79375
0.317893	17.0237	-0.79375
0.321611	17.0553	-0.79375
0.32533	17.0868	-0.79375
0.329049	17.1183	-0.79375
0.332767	17.1499	-0.79375
0.336486	17.1814	-0.79375
0.340204	17.2129	-0.79375
0.343923	17.2445	-0.79375
0.347642	17.276	-0.79375
0.35136	17.3075	-0.79375
0.355079	17.3391	-0.79375
0.358797	17.3706	-0.79375
0.362516	17.4021	-0.79375
0.366235	17.4337	-0.79375
0.369953	17.4652	-0.79375
0.373672	17.4967	-0.79375
0.380991	17.5283	-0.79375
0.388309	17.5598	-0.79375
0.395628	17.5913	-0.79375
0.402946	17.6229	-0.79375
0.410265	17.6544	-0.79375
0.417584	17.686	-0.79375
0.424902	17.7175	-0.79375
0.432221	17.749	-0.79375
0.43954	17.7806	-0.79375
0.446858	17.8121	-0.79375
0.454177	17.8436	-0.79375
0.461495	17.8752	-0.79375
0.468814	17.9067	-0.79375
0.476133	17.9382	-0.79375
0.483451	17.9698	-0.79375
0.49077	18.0013	-0.79375
0.494397	18.0328	-0.79375
0.498025	18.0644	-0.79375
0.501652	18.0959	-0.79375
0.505279	18.1274	-0.79375
0.508906	18.159	-0.79375
0.512534	18.1905	-0.79375
0.516161	18.222	-0.79375
0.519789	18.2536	-0.79375
0.523416	18.2851	-0.79375
0.527043	18.3167	-0.79375
0.530671	18.3482	-0.79375
0.534298	18.3797	-0.79375
0.537925	18.4113	-0.79375
0.541552	18.4428	-0.79375
0.54518	18.4743	-0.79375
0.548807	18.5059	-0.79375
0.548116	18.5374	-0.79375
0.547424	18.5689	-0.79375
0.546733	18.6005	-0.79375
0.546041	18.632	-0.79375
0.54535	18.6635	-0.79375
0.544658	18.6951	-0.79375
0.543967	18.7266	-0.79375
0.543275	18.7581	-0.79375
0.542584	18.7897	-0.79375
0.541892	18.8212	-0.79375
0.541201	18.8527	-0.79375
0.54051	18.8843	-0.79375
0.539818	18.9158	-0.79375
0.539127	18.9473	-0.79375
0.538435	18.9789	-0.79375
0.537744	19.0104	-0.79375
0.538065	19.042	-0.79375
0.538387	19.0735	-0.79375
0.538708	19.105	-0.79375
0.53903	19.1366	-0.79375
0.539352	19.1681	-0.79375
0.539673	19.1996	-0.79375
0.539995	19.2312	-0.79375
0.540316	19.2627	-0.79375
0.540638	19.2942	-0.79375
0.540959	19.3258	-0.79375
0.541281	19.3573	-0.79375
0.541602	19.3888	-0.79375
0.541924	19.4204	-0.79375
0.542246	19.4519	-0.79375
0.542567	19.4834	-0.79375
0.542889	19.515	-0.79375
0.542752	19.5465	-0.79375
0.542616	19.578	-0.79375
0.54248	19.6096	-0.79375
0.542343	19.6411	-0.79375
0.542207	19.6726	-0.79375
0.54207	19.7042	-0.79375
0.541934	19.7357	-0.79375
0.541798	19.7673	-0.79375
0.541661	19.7988	-0.79375
0.541525	19.8303	-0.79375
0.541388	19.8619	-0.79375
0.541252	19.8934	-0.79375
0.541116	19.9249	-0.79375
0.540979	19.9565	-0.79375
0.540843	19.988	-0.79375
0.540706	20.0195	-0.79375
0.0880646	4.88281	-0.790625
0.118303	4.91435	-0.790625
0.148542	4.94588	-0.790625
0.178781	4.97742	-0.790625
0.20902	5.00895	-0.790625
0.239259	5.04049	-0.790625
0.269498	5.07202	-0.790625
0.299737	5.10356	-0.790625
0.329976	5.13509	-0.790625
0.360215	5.16663	-0.790625
0.390453	5.19816	-0.790625
0.420692	5.2297	-0.790625
0.450931	5.26123	-0.790625
0.48117	5.29277	-0.790625
0.511409	5.3243	-0.790625
0.541648	5.35583	-0.790625
0.571887	5.38737	-0.790625
0.567619	5.4189	-0.790625
0.563351	5.45044	-0.790625
0.559083	5.48197	-0.790625
0.554815	5.51351	-0.790625
0.550547	5.54504	-0.790625
0.546279	5.57658	-0.790625
0.542011	5.60811	-0.790625
0.537744	5.63965	-0.790625
0.533476	5.67118	-0.790625
0.529208	5.70272	-0.790625
0.52494	5.73425	-0.790625
0.520672	5.76579	-0.790625
0.516404	5.79732	-0.790625
0.512136	5.82886	-0.790625
0.507868	5.86039	-0.790625
0.5036	5.89193	-0.790625
0.504821	5.92346	-0.790625
0.506041	5.955	-0.790625
0.507261	5.98653	-0.790625
0.508481	6.01807	-0.790625
0.509702	6.0496	-0.790625
0.510922	6.08114	-0.790625
0.512142	6.11267	-0.790625
0.513362	6.14421	-0.790625
0.514583	6.17574	-0.790625
0.515803	6.20728	-0.790625
0.517023	6.23881	-0.790625
0.518243	6.27035	-0.790625
0.519464	6.30188	-0.790625
0.520684	6.33341	-0.790625
0.521904	6.36495	-0.790625
0.523124	6.39648	-0.790625
0.526426	6.42802	-0.790625
0.529727	6.45955	-0.790625
0.533028	6.49109	-0.790625
0.53633	6.52262	-0.790625
0.539631	6.55416	-0.790625
0.542932	6.58569	-0.790625
0.546234	6.61723	-0.790625
0.549535	6.64876	-0.790625
0.552836	6.6803	-0.790625
0.556137	6.71183	-0.790625
0.559439	6.74337	-0.790625
0.56274	6.7749	-0.790625
0.566041	6.80644	-0.790625
0.569343	6.83797	-0.790625
0.572644	6.86951	-0.790625
0.575945	6.90104	-0.790625
0.580503	6.93258	-0.790625
0.585061	6.96411	-0.790625
0.58962	6.99565	-0.790625
0.594178	7.02718	-0.790625
0.598736	7.05872	-0.790625
0.603294	7.09025	-0.790625
0.607852	7.12179	-0.790625
0.61241	7.15332	-0.790625
0.616968	7.18485	-0.790625
0.621526	7.21639	-0.790625
0.626084	7.24792	-0.790625
0.630642	7.27946	-0.790625
0.6352	7.31099	-0.790625
0.639758	7.34253	-0.790625
0.644316	7.37406	-0.790625
0.648875	7.4056	-0.790625
0.649859	7.43713	-0.790625
0.650843	7.46867	-0.790625
0.651827	7.5002	-0.790625
0.652812	7.53174	-0.790625
0.653796	7.56327	-0.790625
0.65478	7.59481	-0.790625
0.655765	7.62634	-0.790625
0.656749	7.65788	-0.790625
0.657733	7.68941	-0.790625
0.658718	7.72095	-0.790625
0.659702	7.75248	-0.790625
0.660686	7.78402	-0.790625
0.66167	7.81555	-0.790625
0.662655	7.84709	-0.790625
0.663639	7.87862	-0.790625
0.664623	7.91016	-0.790625
0.662758	7.94169	-0.790625
0.660893	7.97323	-0.790625
0.659028	8.00476	-0.790625
0.657162	8.0363	-0.790625
0.655297	8.06783	-0.790625
0.653432	8.09937	-0.790625
0.651567	8.1309	-0.790625
0.649701	8.16243	-0.790625
0.647836	8.19397	-0.790625
0.645971	8.2255	-0.790625
0.644105	8.25704	-0.790625
0.64224	8.28857	-0.790625
0.640375	8.32011	-0.790625
0.63851	8.35164	-0.790625
0.636644	8.38318	-0.790625
0.634779	8.41471	-0.790625
0.632472	8.44625	-0.790625
0.630165	8.47778	-0.790625
0.627858	8.50932	-0.790625
0.625551	8.54085	-0.790625
0.623244	8.57239	-0.790625
0.620937	8.60392	-0.790625
0.61863	8.63546	-0.790625
0.616323	8.66699	-0.790625
0.614016	8.69853	-0.790625
0.611709	8.73006	-0.790625
0.609402	8.7616	-0.790625
0.607095	8.79313	-0.790625
0.604788	8.82467	-0.790625
0.602481	8.8562	-0.790625
0.600174	8.88774	-0.790625
0.597867	8.91927	-0.790625
0.598264	8.95081	-0.790625
0.598662	8.98234	-0.790625
0.599059	9.01388	-0.790625
0.599457	9.04541	-0.790625
0.599854	9.07695	-0.790625
0.600252	9.10848	-0.790625
0.600649	9.14001	-0.790625
0.601047	9.17155	-0.790625
0.601444	9.20308	-0.790625
0.601842	9.23462	-0.790625
0.602239	9.26615	-0.790625
0.602637	9.29769	-0.790625
0.603034	9.32922	-0.790625
0.603432	9.36076	-0.790625
0.603829	9.39229	-0.790625
0.604227	9.42383	-0.790625
0.606638	9.45536	-0.790625
0.609049	9.4869	-0.790625
0.61146	9.51843	-0.790625
0.613871	9.54997	-0.790625
0.616283	9.5815	-0.790625
0.618694	9.61304	-0.790625
0.621105	9.64457	-0.790625
0.623516	9.67611	-0.790625
0.625927	9.70764	-0.790625
0.628338	9.73918	-0.790625
0.630749	9.77071	-0.790625
0.633161	9.80225	-0.790625
0.635572	9.83378	-0.790625
0.637983	9.86532	-0.790625
0.640394	9.89685	-0.790625
0.642805	9.92839	-0.790625
0.647304	9.95992	-0.790625
0.651803	9.99146	-0.790625
0.656302	10.023	-0.790625
0.660801	10.0545	-0.790625
0.665299	10.0861	-0.790625
0.669798	10.1176	-0.790625
0.674297	10.1491	-0.790625
0.678796	10.1807	-0.790625
0.683295	10.2122	-0.790625
0.687794	10.2437	-0.790625
0.692293	10.2753	-0.790625
0.696791	10.3068	-0.790625
0.70129	10.3383	-0.790625
0.705789	10.3699	-0.790625
0.710288	10.4014	-0.790625
0.714787	10.4329	-0.790625
0.721282	10.4645	-0.790625
0.727777	10.496	-0.790625
0.734272	10.5275	-0.790625
0.740768	10.5591	-0.790625
0.747263	10.5906	-0.790625
0.753758	10.6222	-0.790625
0.760253	10.6537	-0.790625
0.766749	10.6852	-0.790625
0.773244	10.7168	-0.790625
0.779739	10.7483	-0.790625
0.786234	10.7798	-0.790625
0.792729	10.8114	-0.790625
0.799225	10.8429	-0.790625
0.80572	10.8744	-0.790625
0.812215	10.906	-0.790625
0.81871	10.9375	-0.790625
0.8255	10.969	-0.790625
0.832289	11.0006	-0.790625
0.839079	11.0321	-0.790625
0.845869	11.0636	-0.790625
0.852658	11.0952	-0.790625
0.859448	11.1267	-0.790625
0.866238	11.1582	-0.790625
0.873027	11.1898	-0.790625
0.879817	11.2213	-0.790625
0.886607	11.2528	-0.790625
0.893396	11.2844	-0.790625
0.900186	11.3159	-0.790625
0.906975	11.3475	-0.790625
0.913765	11.379	-0.790625
0.920555	11.4105	-0.790625
0.927344	11.4421	-0.790625
0.917776	11.4736	-0.790625
0.908208	11.5051	-0.790625
0.89864	11.5367	-0.790625
0.889072	11.5682	-0.790625
0.879503	11.5997	-0.790625
0.869935	11.6313	-0.790625
0.860367	11.6628	-0.790625
0.850799	11.6943	-0.790625
0.841231	11.7259	-0.790625
0.831662	11.7574	-0.790625
0.822094	11.7889	-0.790625
0.812526	11.8205	-0.790625
0.802958	11.852	-0.790625
0.79339	11.8835	-0.790625
0.783822	11.9151	-0.790625
0.774253	11.9466	-0.790625
0.765783	11.9781	-0.790625
0.757312	12.0097	-0.790625
0.748841	12.0412	-0.790625
0.74037	12.0728	-0.790625
0.7319	12.1043	-0.790625
0.723429	12.1358	-0.790625
0.714958	12.1674	-0.790625
0.706487	12.1989	-0.790625
0.698017	12.2304	-0.790625
0.689546	12.262	-0.790625
0.681075	12.2935	-0.790625
0.672604	12.325	-0.790625
0.664134	12.3566	-0.790625
0.655663	12.3881	-0.790625
0.647192	12.4196	-0.790625
0.638721	12.4512	-0.790625
0.637695	12.4827	-0.790625
0.63667	12.5142	-0.790625
0.635644	12.5458	-0.790625
0.634618	12.5773	-0.790625
0.633592	12.6088	-0.790625
0.632567	12.6404	-0.790625
0.631541	12.6719	-0.790625
0.630515	12.7035	-0.790625
0.629489	12.735	-0.790625
0.628464	12.7665	-0.790625
0.627438	12.7981	-0.790625
0.626412	12.8296	-0.790625
0.625386	12.8611	-0.790625
0.624361	12.8927	-0.790625
0.623335	12.9242	-0.790625
0.622309	12.9557	-0.790625
0.617878	12.9873	-0.790625
0.613446	13.0188	-0.790625
0.609015	13.0503	-0.790625
0.604584	13.0819	-0.790625
0.600152	13.1134	-0.790625
0.595721	13.1449	-0.790625
0.59129	13.1765	-0.790625
0.586858	13.208	-0.790625
0.582427	13.2395	-0.790625
0.577995	13.2711	-0.790625
0.573564	13.3026	-0.790625
0.569133	13.3341	-0.790625
0.564701	13.3657	-0.790625
0.56027	13.3972	-0.790625
0.555839	13.4288	-0.790625
0.551407	13.4603	-0.790625
0.543278	13.4918	-0.790625
0.535148	13.5234	-0.790625
0.527018	13.5549	-0.790625
0.518889	13.5864	-0.790625
0.510759	13.618	-0.790625
0.502629	13.6495	-0.790625
0.4945	13.681	-0.790625
0.48637	13.7126	-0.790625
0.478241	13.7441	-0.790625
0.470111	13.7756	-0.790625
0.461981	13.8072	-0.790625
0.453852	13.8387	-0.790625
0.445722	13.8702	-0.790625
0.437592	13.9018	-0.790625
0.429463	13.9333	-0.790625
0.421333	13.9648	-0.790625
0.418631	13.9964	-0.790625
0.41593	14.0279	-0.790625
0.413228	14.0594	-0.790625
0.410526	14.091	-0.790625
0.407825	14.1225	-0.790625
0.405123	14.1541	-0.790625
0.402421	14.1856	-0.790625
0.399719	14.2171	-0.790625
0.397018	14.2487	-0.790625
0.394316	14.2802	-0.790625
0.391614	14.3117	-0.790625
0.388913	14.3433	-0.790625
0.386211	14.3748	-0.790625
0.383509	14.4063	-0.790625
0.380807	14.4379	-0.790625
0.378106	14.4694	-0.790625
0.379999	14.5009	-0.790625
0.381892	14.5325	-0.790625
0.383785	14.564	-0.790625
0.385679	14.5955	-0.790625
0.387572	14.6271	-0.790625
0.389465	14.6586	-0.790625
0.391358	14.6901	-0.790625
0.393252	14.7217	-0.790625
0.395145	14.7532	-0.790625
0.397038	14.7847	-0.790625
0.398931	14.8163	-0.790625
0.400825	14.8478	-0.790625
0.402718	14.8794	-0.790625
0.404611	14.9109	-0.790625
0.406504	14.9424	-0.790625
0.408398	14.974	-0.790625
0.406123	15.0055	-0.790625
0.403847	15.037	-0.790625
0.401572	15.0686	-0.790625
0.399297	15.1001	-0.790625
0.397022	15.1316	-0.790625
0.394746	15.1632	-0.790625
0.392471	15.1947	-0.790625
0.390196	15.2262	-0.790625
0.387921	15.2578	-0.790625
0.385646	15.2893	-0.790625
0.38337	15.3208	-0.790625
0.381095	15.3524	-0.790625
0.37882	15.3839	-0.790625
0.376545	15.4154	-0.790625
0.37427	15.447	-0.790625
0.371994	15.4785	-0.790625
0.37116	15.5101	-0.790625
0.370326	15.5416	-0.790625
0.369492	15.5731	-0.790625
0.368657	15.6047	-0.790625
0.367823	15.6362	-0.790625
0.366989	15.6677	-0.790625
0.366155	15.6993	-0.790625
0.365321	15.7308	-0.790625
0.364486	15.7623	-0.790625
0.363652	15.7939	-0.790625
0.362818	15.8254	-0.790625
0.361984	15.8569	-0.790625
0.361149	15.8885	-0.790625
0.360315	15.92	-0.790625
0.359481	15.9515	-0.790625
0.358647	15.9831	-0.790625
0.35724	16.0146	-0.790625
0.355834	16.0461	-0.790625
0.354428	16.0777	-0.790625
0.353021	16.1092	-0.790625
0.351615	16.1407	-0.790625
0.350209	16.1723	-0.790625
0.348802	16.2038	-0.790625
0.347396	16.2354	-0.790625
0.345989	16.2669	-0.790625
0.344583	16.2984	-0.790625
0.343177	16.33	-0.790625
0.34177	16.3615	-0.790625
0.340364	16.393	-0.790625
0.338958	16.4246	-0.790625
0.337551	16.4561	-0.790625
0.336145	16.4876	-0.790625
0.335709	16.5192	-0.790625
0.335272	16.5507	-0.790625
0.334836	16.5822	-0.790625
0.3344	16.6138	-0.790625
0.333963	16.6453	-0.790625
0.333527	16.6768	-0.790625
0.333091	16.7084	-0.790625
0.332655	16.7399	-0.790625
0.332218	16.7714	-0.790625
0.331782	16.803	-0.790625
0.331346	16.8345	-0.790625
0.330909	16.866	-0.790625
0.330473	16.8976	-0.790625
0.330037	16.9291	-0.790625
0.3296	16.9607	-0.790625
0.329164	16.9922	-0.790625
0.333184	17.0237	-0.790625
0.337204	17.0553	-0.790625
0.341224	17.0868	-0.790625
0.345244	17.1183	-0.790625
0.349264	17.1499	-0.790625
0.353284	17.1814	-0.790625
0.357303	17.2129	-0.790625
0.361323	17.2445	-0.790625
0.365343	17.276	-0.790625
0.369363	17.3075	-0.790625
0.373383	17.3391	-0.790625
0.377403	17.3706	-0.790625
0.381423	17.4021	-0.790625
0.385443	17.4337	-0.790625
0.389463	17.4652	-0.790625
0.393483	17.4967	-0.790625
0.400938	17.5283	-0.790625
0.408394	17.5598	-0.790625
0.41585	17.5913	-0.790625
0.423305	17.6229	-0.790625
0.430761	17.6544	-0.790625
0.438217	17.686	-0.790625
0.445672	17.7175	-0.790625
0.453128	17.749	-0.790625
0.460584	17.7806	-0.790625
0.468039	17.8121	-0.790625
0.475495	17.8436	-0.790625
0.48295	17.8752	-0.790625
0.490406	17.9067	-0.790625
0.497862	17.9382	-0.790625
0.505317	17.9698	-0.790625
0.512773	18.0013	-0.790625
0.516203	18.0328	-0.790625
0.519633	18.0644	-0.790625
0.523063	18.0959	-0.790625
0.526493	18.1274	-0.790625
0.529923	18.159	-0.790625
0.533352	18.1905	-0.790625
0.536782	18.222	-0.790625
0.540212	18.2536	-0.790625
0.543642	18.2851	-0.790625
0.547072	18.3167	-0.790625
0.550502	18.3482	-0.790625
0.553932	18.3797	-0.790625
0.557362	18.4113	-0.790625
0.560792	18.4428	-0.790625
0.564222	18.4743	-0.790625
0.567652	18.5059	-0.790625
0.566734	18.5374	-0.790625
0.565817	18.5689	-0.790625
0.5649	18.6005	-0.790625
0.563982	18.632	-0.790625
0.563065	18.6635	-0.790625
0.562148	18.6951	-0.790625
0.56123	18.7266	-0.790625
0.560313	18.7581	-0.790625
0.559396	18.7897	-0.790625
0.558479	18.8212	-0.790625
0.557561	18.8527	-0.790625
0.556644	18.8843	-0.790625
0.555727	18.9158	-0.790625
0.554809	18.9473	-0.790625
0.553892	18.9789	-0.790625
0.552975	19.0104	-0.790625
0.552866	19.042	-0.790625
0.552757	19.0735	-0.790625
0.552648	19.105	-0.790625
0.552539	19.1366	-0.790625
0.552431	19.1681	-0.790625
0.552322	19.1996	-0.790625
0.552213	19.2312	-0.790625
0.552104	19.2627	-0.790625
0.551995	19.2942	-0.790625
0.551887	19.3258	-0.790625
0.551778	19.3573	-0.790625
0.551669	19.3888	-0.790625
0.55156	19.4204	-0.790625
0.551451	19.4519	-0.790625
0.551342	19.4834	-0.790625
0.551234	19.515	-0.790625
0.5507	19.5465	-0.790625
0.550167	19.578	-0.790625
0.549634	19.6096	-0.790625
0.5491	19.6411	-0.790625
0.548567	19.6726	-0.790625
0.548034	19.7042	-0.790625
0.5475	19.7357	-0.790625
0.546967	19.7673	-0.790625
0.546434	19.7988	-0.790625
0.5459	19.8303	-0.790625
0.545367	19.8619	-0.790625
0.544834	19.8934	-0.790625
0.5443	19.9249	-0.790625
0.543767	19.9565	-0.790625
0.543234	19.988	-0.790625
0.5427	20.0195	-0.790625
0.0825494	4.88281	-0.7875
0.112937	4.91435	-0.7875
0.143325	4.94588	-0.7875
0.173713	4.97742	-0.7875
0.2041	5.00895	-0.7875
0.234488	5.04049	-0.7875
0.264876	5.07202	-0.7875
0.295264	5.10356	-0.7875
0.325651	5.13509	-0.7875
0.356039	5.16663	-0.7875
0.386427	5.19816	-0.7875
0.416815	5.2297	-0.7875
0.447202	5.26123	-0.7875
0.47759	5.29277	-0.7875
0.507978	5.3243	-0.7875
0.538366	5.35583	-0.7875
0.568753	5.38737	-0.7875
0.564298	5.4189	-0.7875
0.559843	5.45044	-0.7875
0.555388	5.48197	-0.7875
0.550933	5.51351	-0.7875
0.546477	5.54504	-0.7875
0.542022	5.57658	-0.7875
0.537567	5.60811	-0.7875
0.533112	5.63965	-0.7875
0.528656	5.67118	-0.7875
0.524201	5.70272	-0.7875
0.519746	5.73425	-0.7875
0.515291	5.76579	-0.7875
0.510835	5.79732	-0.7875
0.50638	5.82886	-0.7875
0.501925	5.86039	-0.7875
0.49747	5.89193	-0.7875
0.498797	5.92346	-0.7875
0.500124	5.955	-0.7875
0.501451	5.98653	-0.7875
0.502778	6.01807	-0.7875
0.504105	6.0496	-0.7875
0.505432	6.08114	-0.7875
0.506759	6.11267	-0.7875
0.508086	6.14421	-0.7875
0.509413	6.17574	-0.7875
0.51074	6.20728	-0.7875
0.512067	6.23881	-0.7875
0.513394	6.27035	-0.7875
0.514722	6.30188	-0.7875
0.516049	6.33341	-0.7875
0.517376	6.36495	-0.7875
0.518703	6.39648	-0.7875
0.522463	6.42802	-0.7875
0.526223	6.45955	-0.7875
0.529983	6.49109	-0.7875
0.533743	6.52262	-0.7875
0.537503	6.55416	-0.7875
0.541263	6.58569	-0.7875
0.545024	6.61723	-0.7875
0.548784	6.64876	-0.7875
0.552544	6.6803	-0.7875
0.556304	6.71183	-0.7875
0.560064	6.74337	-0.7875
0.563824	6.7749	-0.7875
0.567584	6.80644	-0.7875
0.571344	6.83797	-0.7875
0.575104	6.86951	-0.7875
0.578865	6.90104	-0.7875
0.583155	6.93258	-0.7875
0.587445	6.96411	-0.7875
0.591735	6.99565	-0.7875
0.596025	7.02718	-0.7875
0.600315	7.05872	-0.7875
0.604605	7.09025	-0.7875
0.608895	7.12179	-0.7875
0.613185	7.15332	-0.7875
0.617475	7.18485	-0.7875
0.621765	7.21639	-0.7875
[truncated: 244,754+ more rows]

## Sheet: fig_2c
subj	angle	length
1	0.924697	0.178412
2	-2.83909	0.195564
3	2.58868	0.152559
4	1.93838	0.162798
5	0.21105	0.139562
6	-1.32064	0.214495
mean	1.84509	0.207681

## Sheet: fig_2d
vals_pp1	vals_pp2	vals_pp3	vals_pp4	vals_pp5	vals_pp6	freq_pp1	freq_pp2	freq_pp3	freq_pp4	freq_pp5	freq_pp6	obs_boolean
0.0675077	0.0600183	0.0572961	0.0553602	0.0608963	0.057164	7	10	9	10	11	7	0
0.0556824	0.0634033	0.0579033	0.0613228	0.0526544	0.0813651	7	10	9	10	11	7	0
0.0578372	0.064237	0.0495714	0.0549299	0.0528133	0.0573809	7	10	9	10	11	7	0
0.0606391	0.0672583	0.0652491	0.0647086	0.0571571	0.0637246	7	10	9	10	11	7	0
0.058027	0.0628242	0.0491613	0.0566366	0.0497201	0.0689341	7	10	9	10	11	7	0
0.063169	0.0585768	0.0584011	0.0547339	0.0588973	0.0851611	7	10	9	10	11	7	0
0.0725859	0.0656424	0.0626771	0.0545122	0.0533115	0.0674785	7	10	9	10	11	7	0
0.0663386	0.0623656	0.0563889	0.0580752	0.054231	0.0707859	7	10	9	10	11	7	0
0.0604741	0.0578681	0.0509415	0.0526194	0.0518673	0.0705902	7	10	9	10	11	7	0
0.0529367	0.0651355	0.0583399	0.0520953	0.0497855	0.0715182	7	10	9	10	11	7	0
0.0602558	0.0722329	0.0490004	0.0632873	0.0574788	0.0629105	7	10	9	10	11	7	0
0.0741373	0.062021	0.0507625	0.0628467	0.0485265	0.0665442	7	10	9	10	11	7	0
0.0564392	0.059632	0.060468	0.0580085	0.0560811	0.0729749	7	10	9	10	11	7	0
0.0673002	0.0601514	0.0524198	0.056284	0.0570664	0.0598833	7	10	9	10	11	7	0
0.068837	0.0581573	0.058496	0.058843	0.0577364	0.0700527	7	10	9	10	11	7	0
0.058386	0.0700438	0.0561208	0.0691688	0.0526314	0.0697546	7	10	9	10	11	7	0
0.0666361	0.0647028	0.0512579	0.0568838	0.0581596	0.0743337	7	10	9	10	11	7	0
0.0558456	0.0597022	0.0481167	0.0568285	0.0606206	0.0663914	7	10	9	10	11	7	0
0.0641884	0.0634537	0.0557636	0.0626669	0.0514971	0.0664386	7	10	9	10	11	7	0
0.0606491	0.0647719	0.0611457	0.0579144	0.0538191	0.0626477	7	10	9	10	11	7	0
0.0614994	0.0771922	0.0513097	0.0605925	0.0582428	0.0659065	7	10	9	10	11	7	0
0.0653703	0.0563425	0.0524951	0.0623026	0.0571303	0.0609636	7	10	9	10	11	7	0
0.0568157	0.065527	0.0559342	0.0632547	0.061529	0.0688006	7	10	9	10	11	7	0
0.0733942	0.0569398	0.0484578	0.062467	0.0519443	0.063751	7	10	9	10	11	7	0
0.0628584	0.07079	0.0536219	0.0680785	0.0649946	0.0632412	7	10	9	10	11	7	0
0.0567632	0.0757651	0.048931	0.0583998	0.0522182	0.0639991	7	10	9	10	11	7	0
0.066595	0.081145	0.0538735	0.0583336	0.0505148	0.0656156	7	10	9	10	11	7	0
0.0513992	0.0632902	0.0591641	0.0659622	0.0487501	0.058923	7	10	9	10	11	7	0
0.0586633	0.0606554	0.0541611	0.0534185	0.0578329	0.0722181	7	10	9	10	11	7	0
0.0544781	0.0579994	0.061939	0.0539268	0.0480204	0.0698307	7	10	9	10	11	7	0
0.066969	0.0631679	0.0514264	0.0523258	0.0560389	0.0664765	7	10	9	10	11	7	0
0.0612067	0.0630934	0.0564359	0.0692136	0.0572169	0.0675827	7	10	9	10	11	7	0
0.0618818	0.0621641	0.0585381	0.0595373	0.0606938	0.069133	7	10	9	10	11	7	0
0.0622652	0.0672874	0.0541512	0.051777	0.054557	0.0584619	7	10	9	10	11	7	0
0.0811499	0.0600039	0.0542367	0.0566356	0.053034	0.0797444	7	10	9	10	11	7	0
0.0480195	0.0651114	0.0464518	0.063726	0.0539755	0.0862915	7	10	9	10	11	7	0
0.0621952	0.0643962	0.0592772	0.0654827	0.0522981	0.0738974	7	10	9	10	11	7	0
0.0584035	0.0641966	0.0497896	0.0627547	0.0630329	0.0587428	7	10	9	10	11	7	0
0.0577477	0.0573513	0.0554258	0.0573461	0.058399	0.0688557	7	10	9	10	11	7	0
0.0714198	0.0725041	0.0563691	0.0561245	0.0583164	0.0513982	7	10	9	10	11	7	0
0.0589525	0.064024	0.048403	0.0617299	0.0617181	0.0706871	7	10	9	10	11	7	0
0.0602886	0.0673446	0.060333	0.0513246	0.0587362	0.0807136	7	10	9	10	11	7	0
0.0524912	0.0600733	0.0626655	0.0612116	0.0516234	0.0654277	7	10	9	10	11	7	0
0.0576787	0.061004	0.0526542	0.0575485	0.0515103	0.0615726	7	10	9	10	11	7	0
0.0657889	0.0674085	0.0566761	0.0577458	0.0622734	0.0803769	7	10	9	10	11	7	0
0.0677993	0.0633454	0.0617904	0.0568321	0.0630077	0.0627827	7	10	9	10	11	7	0
0.0520424	0.0694876	0.0542479	0.0586122	0.0587668	0.0618228	7	10	9	10	11	7	0
0.0517108	0.0568202	0.0505117	0.0556722	0.0566986	0.0679155	7	10	9	10	11	7	0
0.0599477	0.0672943	0.0607862	0.0601394	0.0575592	0.0662437	7	10	9	10	11	7	0
0.0674114	0.0708698	0.0582819	0.0554058	0.0495531	0.0653082	7	10	9	10	11	7	0
0.0721065	0.0634177	0.06091	0.0603514	0.0609316	0.0727461	7	10	9	10	11	7	0
0.0590693	0.0717038	0.0543742	0.0646817	0.0548535	0.0620168	7	10	9	10	11	7	0
0.0555314	0.060387	0.0563106	0.0680981	0.0604772	0.0626672	7	10	9	10	11	7	0
0.0551076	0.0702965	0.0657069	0.0588679	0.0507308	0.0625682	7	10	9	10	11	7	0
0.062657	0.0684268	0.0551977	0.0572025	0.0536851	0.0634338	7	10	9	10	11	7	0
0.055208	0.0740064	0.0553676	0.0668875	0.0557168	0.0615359	7	10	9	10	11	7	0
0.055451	0.0638782	0.0523398	0.0620995	0.0603603	0.0653111	7	10	9	10	11	7	0
0.0551221	0.0633371	0.048898	0.0680844	0.0530193	0.0677867	7	10	9	10	11	7	0
0.070853	0.0667265	0.0618833	0.0578903	0.0595546	0.0675806	7	10	9	10	11	7	0
0.0495215	0.0658611	0.0579704	0.0597289	0.0623831	0.0615768	7	10	9	10	11	7	0
0.0557863	0.0698977	0.0512608	0.0556864	0.0593568	0.0624906	7	10	9	10	11	7	0
0.057598	0.0680455	0.0543803	0.0680903	0.0530624	0.0681883	7	10	9	10	11	7	0
0.0555426	0.0641566	0.0497783	0.0557262	0.0567679	0.0729839	7	10	9	10	11	7	0
0.0469288	0.0557039	0.0546192	0.0543189	0.0558613	0.0627067	7	10	9	10	11	7	0
0.0554135	0.0616037	0.0553951	0.0573382	0.0605578	0.0601615	7	10	9	10	11	7	0
0.0690409	0.0628505	0.0547217	0.06346	0.0571648	0.0669896	7	10	9	10	11	7	0
0.0691865	0.0663549	0.0553449	0.0550739	0.0548253	0.0623922	7	10	9	10	11	7	0
0.0738704	0.0640608	0.0517306	0.058764	0.0578822	0.0731188	7	10	9	10	11	7	0
0.0704643	0.0674569	0.0506159	0.0617693	0.0497993	0.0516835	7	10	9	10	11	7	0
0.0659318	0.0687095	0.056488	0.0580569	0.04928	0.0701938	7	10	9	10	11	7	0
0.0540994	0.0681073	0.058192	0.064661	0.0523417	0.0603466	7	10	9	10	11	7	0
0.057678	0.0633929	0.0614848	0.057426	0.0531158	0.0707729	7	10	9	10	11	7	0
0.0614457	0.0676493	0.0619796	0.0647529	0.056564	0.0636317	7	10	9	10	11	7	0
0.0532351	0.0670274	0.0583214	0.0623328	0.0634787	0.0645044	7	10	9	10	11	7	0
0.0525104	0.0665179	0.053926	0.06057	0.053226	0.0630926	7	10	9	10	11	7	0
0.0641338	0.0654635	0.0575026	0.0658918	0.0537671	0.0584156	7	10	9	10	11	7	0
0.0624437	0.0672221	0.0639692	0.0632912	0.0624478	0.0621972	7	10	9	10	11	7	0
0.0616427	0.069241	0.0466112	0.0564812	0.0567849	0.0629096	7	10	9	10	11	7	0
0.0643215	0.0723648	0.0546419	0.0614168	0.0649376	0.0775693	7	10	9	10	11	7	0
0.0691239	0.0629862	0.0608749	0.0696197	0.0620673	0.0750986	7	10	9	10	11	7	0
0.0535116	0.0658111	0.0614664	0.0554514	0.0549655	0.060495	7	10	9	10	11	7	0
0.0632619	0.0662644	0.0533187	0.0533982	0.0622223	0.0620856	7	10	9	10	11	7	0
0.0509943	0.0721502	0.0673714	0.0549945	0.056726	0.074433	7	10	9	10	11	7	0
0.0583658	0.0705815	0.0576405	0.053289	0.0604331	0.0648046	7	10	9	10	11	7	0
0.0650097	0.0715711	0.0613671	0.0644553	0.0661582	0.0714518	7	10	9	10	11	7	0
0.060253	0.0665494	0.0624436	0.0523021	0.0591038	0.0612609	7	10	9	10	11	7	0
0.0668472	0.068515	0.0522706	0.0645066	0.0523601	0.0562852	7	10	9	10	11	7	0
0.0628229	0.0596493	0.0563414	0.0682992	0.0588995	0.0598152	7	10	9	10	11	7	0
0.0543196	0.0700396	0.0509835	0.0593244	0.049294	0.0605231	7	10	9	10	11	7	0
0.0590783	0.0578745	0.0468619	0.0678801	0.0563269	0.0605434	7	10	9	10	11	7	0
0.0580262	0.0570075	0.0577353	0.0591565	0.0640638	0.0710323	7	10	9	10	11	7	0
0.0591464	0.0662688	0.0572644	0.0688382	0.0526397	0.0595094	7	10	9	10	11	7	0
0.0637587	0.0750004	0.0568106	0.0734055	0.0528569	0.058588	7	10	9	10	11	7	0
0.0557863	0.059588	0.055606	0.0557347	0.0642104	0.0568841	7	10	9	10	11	7	0
0.0619544	0.0707986	0.0527329	0.0586247	0.0510369	0.0612295	7	10	9	10	11	7	0
0.0568855	0.0630943	0.0538156	0.0601445	0.054716	0.0591494	7	10	9	10	11	7	0
0.066263	0.0718117	0.0586718	0.0593627	0.0537672	0.076952	7	10	9	10	11	7	0
0.0643021	0.0618028	0.0515382	0.0581924	0.0602128	0.0629899	7	10	9	10	11	7	0
0.0612253	0.06264	0.0588501	0.0650244	0.0565576	0.061007	7	10	9	10	11	7	0
0.061056	0.0616428	0.0649318	0.0522895	0.0516628	0.0719016	7	10	9	10	11	7	0
0.0992457	0.117649	0.0822079	0.0895486	0.0931201	0.143529	7	10	9	10	11	7	1

## Sheet: fig_2e
vals_avg	vals_sem	freqs	condition
0.284443	0.160907	0	1
0.0712534	0.198663	0.980392	1
0.148288	0.100105	1.96078	1
0.546963	0.219416	2.94118	1
0.765357	0.470931	3.92157	1
0.730999	0.564187	4.90196	1
0.791076	0.35375	5.88235	1
0.927241	0.47257	6.86275	1
1.38504	0.610202	7.84314	1
1.58342	0.470602	8.82353	1
1.1413	0.347431	9.80392	1
1.01948	0.261317	10.7843	1
1.13287	0.21666	11.7647	1
1.2173	0.150823	12.7451	1
1.03208	0.29157	13.7255	1
0.790611	0.349167	14.7059	1
0.524161	0.2248	15.6863	1
0.491371	0.319475	16.6667	1
0.216745	0.366319	17.6471	1
-0.0234404	0.233544	18.6275	1
-0.259423	0.19454	19.6078	1
-0.351407	0.22894	20.5882	1
-0.484522	0.292358	21.5686	1
-0.485291	0.253322	22.549	1
-0.463254	0.326768	23.5294	1
-0.287197	0.378234	24.5098	1
-0.237053	0.328238	25.4902	1
-0.33524	0.327792	26.4706	1
-0.190404	0.423623	27.451	1
-0.131872	0.44038	28.4314	1
-0.0933337	0.433575	29.4118	1
-0.0457576	0.368008	30.3922	1
0.0190565	0.355258	31.3725	1
-0.013263	0.299128	32.3529	1
0.0197108	0.225844	33.3333	1
-0.0299189	0.250924	34.3137	1
-0.0382252	0.203254	35.2941	1
-0.181158	0.141301	36.2745	1
-0.109462	0.151362	37.2549	1
-0.07434	0.188531	38.2353	1
0.0377205	0.205495	39.2157	1
0.104354	0.248978	40.1961	1
0.0364585	0.36064	41.1765	1
0.150308	0.440595	42.1569	1
0.334347	0.385029	43.1373	1
0.232221	0.449836	44.1176	1
0.0377396	0.433763	45.098	1
0.0787145	0.393681	46.0784	1
0.151522	0.29365	47.0588	1
0.194999	0.229461	48.0392	1
0.107051	0.170992	49.0196	1
-0.0145446	0.1663	50	1
-0.0856551	0.244716	50.9804	1
-0.226157	0.334951	51.9608	1
-0.309892	0.374951	52.9412	1
-0.402833	0.396927	53.9216	1
-0.355381	0.337756	54.902	1
-0.33469	0.29297	55.8824	1
-0.3323	0.28337	56.8627	1
-0.19539	0.267021	57.8431	1
0.032932	0.237089	58.8235	1
0.115915	0.180215	59.8039	1
0.203285	0.166387	60.7843	1
0.164823	0.206729	61.7647	1
0.178801	0.209428	62.7451	1
0.250288	0.151638	63.7255	1
0.248672	0.0705698	64.7059	1
0.298275	0.107142	65.6863	1
0.384624	0.233954	66.6667	1
0.427047	0.244876	67.6471	1
0.451713	0.225151	68.6275	1
0.455626	0.247775	69.6078	1
0.404162	0.208498	70.5882	1
0.343411	0.221482	71.5686	1
0.245173	0.151049	72.549	1
0.0752729	0.167047	73.5294	1
-0.0210313	0.236071	74.5098	1
-0.0780302	0.285641	75.4902	1
-0.142486	0.300227	76.4706	1
0.0104411	0.231144	77.451	1
0.0534684	0.195941	78.4314	1
0.0338629	0.1776	79.4118	1
-0.0518294	0.205773	80.3922	1
-0.00858693	0.179322	81.3725	1
0.096511	0.260134	82.3529	1
0.236775	0.290055	83.3333	1
0.129236	0.275923	84.3137	1
0.00799439	0.229196	85.2941	1
-0.0654787	0.26584	86.2745	1
0.12533	0.337553	87.2549	1
0.177037	0.275673	88.2353	1
0.0758429	0.248283	89.2157	1
-0.107244	0.246977	90.1961	1
-0.0731728	0.233608	91.1765	1
0.0303979	0.287367	92.1569	1
0.115977	0.327927	93.1373	1
-0.0766331	0.291923	94.1176	1
-0.257161	0.230484	95.098	1
-0.26517	0.155847	96.0784	1
6.74938e-05	0.225721	97.0588	1
0.000508756	0.233481	98.0392	1
-0.00546937	0.244532	99.0196	1
-0.0134233	0.254748	100	1
0.328495	0.19015	0	2
0.470894	0.246944	0.980392	2
0.684002	0.331793	1.96078	2
0.655907	0.321511	2.94118	2
0.488011	0.273277	3.92157	2
0.50769	0.249583	4.90196	2
0.633487	0.292539	5.88235	2
0.404047	0.326062	6.86275	2
0.22001	0.342467	7.84314	2
-0.0324964	0.290539	8.82353	2
-0.24361	0.236998	9.80392	2
-0.317449	0.251932	10.7843	2
-0.380275	0.282367	11.7647	2
-0.56528	0.207665	12.7451	2
-0.345645	0.313135	13.7255	2
-0.222261	0.304781	14.7059	2
-0.267032	0.250987	15.6863	2
-0.228585	0.230537	16.6667	2
-0.125879	0.268679	17.6471	2
-0.220155	0.347815	18.6275	2
-0.187333	0.334578	19.6078	2
-0.350874	0.350837	20.5882	2
-0.546016	0.396863	21.5686	2
-0.559323	0.40717	22.549	2
-0.381106	0.384342	23.5294	2
-0.233698	0.354267	24.5098	2
-0.207171	0.322951	25.4902	2
-0.340255	0.375062	26.4706	2
-0.255294	0.414119	27.451	2
-0.0619523	0.31705	28.4314	2
0.144184	0.318596	29.4118	2
0.248137	0.311805	30.3922	2
0.204012	0.208792	31.3725	2
0.32581	0.150875	32.3529	2
0.428495	0.083984	33.3333	2
0.418389	0.112301	34.3137	2
0.461778	0.166541	35.2941	2
0.341023	0.13404	36.2745	2
0.0738827	0.121258	37.2549	2
-0.114574	0.15406	38.2353	2
-0.113413	0.129443	39.2157	2
-0.0941703	0.117154	40.1961	2
-0.102206	0.0790218	41.1765	2
-0.244323	0.109648	42.1569	2
-0.195479	0.103262	43.1373	2
-0.0920762	0.149958	44.1176	2
-0.0338427	0.205228	45.098	2
-0.0228841	0.252734	46.0784	2
0.0520352	0.260015	47.0588	2
-0.0784598	0.318599	48.0392	2
-0.297677	0.39355	49.0196	2
-0.40166	0.380028	50	2
-0.300362	0.285623	50.9804	2
-0.259065	0.163188	51.9608	2
-0.266725	0.150902	52.9412	2
-0.395974	0.16421	53.9216	2
-0.45038	0.145501	54.902	2
-0.364845	0.23687	55.8824	2
-0.342573	0.219273	56.8627	2
-0.47458	0.287989	57.8431	2
-0.527544	0.365247	58.8235	2
-0.525543	0.366096	59.8039	2
-0.334047	0.301658	60.7843	2
-0.0122747	0.297237	61.7647	2
0.100195	0.321963	62.7451	2
0.129895	0.273274	63.7255	2
0.172728	0.206308	64.7059	2
0.217639	0.1643	65.6863	2
0.273408	0.224346	66.6667	2
0.200392	0.27543	67.6471	2
0.250877	0.285861	68.6275	2
0.289487	0.320729	69.6078	2
0.211546	0.395798	70.5882	2
0.193695	0.420009	71.5686	2
0.0664056	0.428488	72.549	2
-0.0674062	0.4566	73.5294	2
-0.157762	0.391336	74.5098	2
-0.3713	0.37626	75.4902	2
-0.422946	0.410314	76.4706	2
-0.212731	0.454996	77.451	2
-0.0956732	0.46614	78.4314	2
-0.111246	0.449329	79.4118	2
-0.187459	0.426544	80.3922	2
0.0243859	0.481572	81.3725	2
0.283996	0.391699	82.3529	2
0.310703	0.334341	83.3333	2
0.0776762	0.24896	84.3137	2
0.0316414	0.207898	85.2941	2
0.15287	0.241582	86.2745	2
0.198011	0.248082	87.2549	2
0.0353186	0.248041	88.2353	2
-0.246772	0.258309	89.2157	2
-0.311858	0.189368	90.1961	2
-0.15326	0.18089	91.1765	2
-0.0433897	0.228091	92.1569	2
0.0741006	0.235842	93.1373	2
0.136085	0.212972	94.1176	2
0.0586022	0.187168	95.098	2
0.0432422	0.189688	96.0784	2
-0.134146	0.279825	97.0588	2
-0.170483	0.287073	98.0392	2
-0.248104	0.274326	99.0196	2
-0.31076	0.269879	100	2

## Sheet: fig_2f
vals_pp1	vals_pp2	vals_pp3	vals_pp4	vals_pp5	vals_pp6	obs_boolean
0.0217534	0.0257995	0.00691556	0.014519	0.0210678	0.0304134	1
6.6648e-05	0.00259905	0.009633	0.000598484	-0.00165721	0.0131953	0
-0.00176866	-0.00814014	0.00212887	-0.0066591	-0.00296633	-0.00546767	0
-0.00581226	0.00198215	-0.00665425	0.000914517	-0.00572885	0.0104859	0
-0.00512985	0.000643387	0.000998629	0.00243548	0.00206916	0.00146343	0
-0.0238412	-0.00304643	0.00019732	0.00481234	0.00295891	0.00602464	0
0.00716237	0.010272	0.0127142	0.00251092	-0.000683695	-0.0076345	0
-0.00160423	-0.0104759	0.000776604	-0.00128339	-0.00409118	0.00287147	0
-0.00578223	0.00354781	-0.00999407	0.000687953	0.006014	-0.00113343	0
0.0114986	-0.00326082	-0.00206875	-0.00237954	-0.000320329	-0.00496857	0
0.0195401	0.00405461	0.00526048	0.00442918	-0.0125038	-0.0146308	0
-0.0015097	0.00881358	0.00296253	-0.00130563	-0.00607088	0.00871625	0
0.00104833	-8.28337e-05	-0.00097433	0.00225741	0.00166579	-0.0121682	0
-0.0119282	-0.00097419	0.00189672	-0.000754976	0.00352921	0.00364612	0
-0.00699	-0.00207398	0.00500008	0.00909264	0.00574651	0.00494912	0
-0.00514044	-0.00772239	0.00837283	0.00195762	0.00443108	0.00660641	0
0.00609396	-0.00677431	0.00049434	0.00118858	-0.00316168	0.00384837	0
0.00355155	-0.00632777	-0.000270698	-0.00184615	-0.00284059	-0.0136939	0
-0.0102521	-0.0109572	-0.00206071	0.0213431	-0.00172701	0.00775346	0
0.000844148	0.00290522	-0.00227291	0.00637633	0.00240575	-0.0105518	0
0.00520184	-9.68155e-05	0.0130845	0.00450969	-0.00609914	-0.0190753	0
-0.00786873	0.00416885	0.00172093	0.00199585	0.00187281	0.00659416	0
0.00343123	-0.00678874	0.00578981	-0.00104787	-0.00342788	-0.0201453	0
0.00557191	0.00151635	0.00324719	-0.00227677	0.0030681	0.00846776	0
0.001753	-0.000614702	-8.31758e-05	0.0032498	-0.00912589	-0.00185601	0
-0.00114963	0.0207095	-0.00160824	0.000399114	-0.00493873	-0.00300672	0
0.00255311	-0.00111325	0.0060567	-0.00116914	0.00847479	-0.0118452	0
0.00253393	-0.00344709	-0.00140989	-0.000647866	0.00218759	-0.010438	0
-0.00361153	-0.000349176	-0.0075453	0.00394142	0.00341718	-0.00371509	0
-0.00387307	-0.00186596	-0.00243993	0.00197079	-0.00286773	0.00350829	0
-0.00435357	0.00685728	0.00456221	-0.00371077	-0.0100413	-0.00501423	0
0.00473157	0.00334983	-0.000476671	-0.0128635	0.00242533	-0.00342006	0
-0.00862085	-0.000269987	0.00770945	-0.00391934	-0.00359753	0.0190521	0
-0.00652666	-0.00321762	-0.00266022	-0.00359527	-0.00192444	0.000588195	0
-0.001839	0.0108794	0.000951688	-0.00726798	0.000718485	-0.00456984	0
-0.00254989	-0.0022145	0.00213988	0.00652872	0.0185614	0.00020232	0
-0.00107713	0.000876889	-0.00380628	0.0137688	0.00382265	0.0100504	0
-0.00972735	-0.00397768	-0.00475836	0.00389464	-0.000494322	0.00213257	0
-0.00209981	0.00170725	-0.00327748	0.0079068	-0.0085183	0.0106102	0
0.00471446	0.00808556	-0.00392702	0.00523448	0.00440588	0.00972686	0
0.0102806	0.013967	0.00682684	-0.00462791	-0.0061506	-0.00563777	0
-0.0050053	-0.0106312	1.69626e-05	0.00312697	-0.00120664	0.00586558	0
0.00601609	-0.00980024	0.00373998	-0.00579167	-0.0115966	0.00103041	0
-0.00262789	-0.00822346	-0.00448325	0.0013139	0.00762053	0.000222886	0
-0.00828668	0.00255701	0.00162514	-9.17234e-05	-0.00214453	0.00259612	0
-0.00246978	0.00100458	0.00293109	-0.000714964	0.0106488	-0.00528766	0
0.00387379	0.00158584	0.000249003	0.00108268	0.00457768	-0.00482233	0
-0.000383146	-0.00116167	-0.000477271	-0.00209433	0.00608846	0.00811348	0
-0.000787019	0.0103155	-0.00329559	-0.00224973	-0.00774082	-0.004797	0
0.00808344	-0.00371477	-0.00309126	0.00236757	0.000899854	0.0115633	0
-0.00562467	0.0166134	-0.00368119	-0.00168739	0.00101216	0.00159812	0
-0.00650062	0.0239607	-0.000692058	-0.00236628	-0.00078778	0.00322077	0
0.00257041	0.000616688	0.00506494	-0.00241021	0.00361341	0.00281916	0
-0.00907954	-0.000269405	0.0027777	-0.00471605	0.00914075	0.00401701	0
0.0012057	0.00403858	-0.00318825	-0.00200851	0.00168967	-0.0161672	0
-0.000624067	-0.00473746	-0.00199807	0.0081586	0.00246724	-0.00140523	0
0.00141385	-0.00407788	0.000743347	0.00372763	0.00623439	0.00229079	0
-0.00473879	-0.000564727	0.00217661	-0.00732769	-0.00242933	0.00550031	0
0.00755968	-0.00661625	0.00401295	-0.00390938	0.0081633	-0.0113688	0
-0.00141469	-0.0083894	0.00455315	-0.00659739	-0.00333597	0.00637594	0
0.00455517	-0.00105424	0.000667864	0.00642785	0.00474889	0.00266674	0
-0.000561235	0.00105116	0.00265859	0.00787142	0.000536118	0.00045714	0
0.00115212	2.14479e-05	0.0139615	-0.0012724	-0.00848667	0.000237383	0
-0.00878173	0.00456678	-0.00333644	-0.00209997	0.000722414	0.004591	0
0.000501584	0.00282728	0.000292519	0.00862429	0.00549098	0.00502877	0
-0.0025518	0.012151	-0.00634377	3.60934e-05	-0.00313177	-0.00244261	0
-0.00716664	-0.0048758	0.000536418	0.00197708	-0.0016094	-0.00231848	0
-0.00242518	-1.1579e-06	0.00327467	-0.0032647	-0.00331056	0.011365	0
-0.00685485	0.000292729	-0.0027005	0.00603094	0.0166362	-0.00981505	0
-0.000280785	0.00264004	-0.00238705	-0.0036714	-0.00131809	0.0234568	0
-0.00606172	0.0107088	-0.00408967	0.00467078	0.00117898	-0.00919836	0
0.00414191	-0.00539593	0.000858465	0.00867477	0.000658566	0.00685	0
0.00409179	0.00345045	-0.00268838	-0.00936741	-0.000784401	0.0161408	0
-0.00980744	0.012333	-0.00495547	0.00286645	-0.000956947	-0.000409185	0
-0.0116088	0.0140607	0.00389921	0.000961102	0.000844317	-0.00324586	0
-0.0102172	-0.00833752	-0.0017915	-0.00583634	-0.0007813	-0.00957707	0
-0.00473966	0.00170418	0.00438616	0.00789678	0.00315813	0.00794321	0
-0.00596281	-0.00394623	-0.0094262	-0.0074224	-0.00100775	0.000775753	0
0.0130049	0.017643	0.00082163	-0.00566334	0.00534722	-0.00321159	0
0.00782425	0.0126214	-0.00361561	0.00312014	-0.000620337	-0.000699363	0
-0.00932618	-0.00733627	0.0214333	0.00467771	0.00289156	0.00849716	0
0.010447	0.00120046	-0.00328882	0.00343777	0.00774085	-0.000193618	0
-0.00287615	0.00312413	-0.0026854	0.00925611	0.00164465	0.00495823	0
-0.0182624	0.0113685	-0.0190271	-0.0033143	0.00356912	-0.00580613	0
0.00777734	-0.00830024	-0.00360695	0.00132784	0.00774688	0.00368296	0
-0.00352547	-0.00323745	-0.0080103	-0.00368396	0.00254114	0.00222634	0
-0.00199834	0.00279956	0.00442188	0.00903282	-0.000693632	-0.0055299	0
0.000427579	0.00552242	-0.00929514	-0.00491836	-0.00575707	0.007336	0
-0.00719742	-0.000204259	0.0056338	-0.0189228	-0.00320362	-0.0259573	0
0.0010594	-0.00888625	0.00373444	-0.00125326	0.00310605	-0.00562476	0
-0.000525028	0.0166033	-0.000582048	0.0070767	0.00165613	0.00137342	0
0.00379222	0.0129057	0.00363474	-0.00799892	0.00890632	-0.000854599	0
0.0114915	-0.00370609	-0.00218454	0.00469534	0.00050632	0.00151826	0
-0.00678163	-0.00265489	-0.0050111	-0.000905656	0.000109	0.0029401	0
0.00616904	0.00609797	0.00825932	0.00917238	0.0042233	0.0219845	0
-0.00317429	0.00782915	-0.00176104	0.00168183	-0.000404808	0.0100609	0
-0.00491519	-0.00458212	-0.000583122	0.013099	0.000894124	0.00334721	0
0.0151842	-0.0018104	-0.0019268	0.0100145	0.00380433	0.0119382	0
-0.00944542	0.00193265	0.00354514	-0.00451619	-0.00148717	0.00111447	0
-0.0020246	0.00251716	-0.00339193	0.000318496	0.00149683	0.00310627	0
-0.00177211	-0.00320365	0.00742344	-0.0127913	-0.00563412	-0.000517346	0
0.00604594	-0.00988002	-0.00931447	-0.004799	-0.00304366	0.0300414	0
0.0150853	-0.00418079	-0.00132747	-0.00277564	-0.00476915	0.0031828	0
-0.00904232	-0.00130799	0.00111143	0.00220297	0.000349322	-0.0077169	0
-0.00204303	-0.00535347	0.00669776	-0.00751938	-0.00411245	-0.00700555	0
0.000142113	0.00624355	0.00113331	0.00101494	-0.0051213	-0.00741788	0
-0.00697769	0.00482489	-0.00919728	-0.000335772	-0.00421724	-0.0110003	0
0.00183577	-0.0119709	-0.00228379	-0.0110614	-0.00412112	0.00032329	0
0.00380507	0.0125906	0.0018973	0.000163101	0.00506142	0.00266549	0
0.00168824	-0.00125847	-0.00091758	0.00125486	-0.00337801	0.0014614	0
0.00230881	-0.00171776	-0.00413873	0.00530726	0.00909003	0.0085091	0
0.00343799	-0.000441608	-0.00332018	-0.00808288	-0.00327225	0.00248668	0
0.0047476	-0.010358	0.00160408	-0.00110776	0.00269953	0.00235454	0
0.00661906	0.00419264	-0.00438769	-0.000997443	-0.00107358	-0.000698259	0
-0.00407551	0.00756059	0.0135532	-0.00476914	0.00163778	-0.010796	0
8.49165e-06	-0.011307	0.000393257	-0.00238129	0.00324807	0.023211	0
-0.0134181	-0.00352374	-0.00117019	-0.00516095	-0.000241864	-0.00293547	0
0.00158778	0.00520928	0.0069811	-0.00949342	-0.000212211	-9.414e-05	0
0.000807991	-0.00544552	-0.002013	-0.00136098	-0.000847037	-0.00503104	0
0.0025956	0.00808868	-0.00202208	0.00340639	-0.00926255	0.00582141	0
0.00242136	0.000418702	-0.010143	-0.00486742	0.00642987	0.00411459	0
0.000324927	-0.00526421	-0.00160424	0.000244676	-0.000856499	0.00177338	0
-0.000745161	-0.0118063	-0.00470932	0.0085854	0.000116148	-0.00914382	0
-0.00448285	0.00774574	-0.00122362	-0.00581872	-0.00529587	-0.00662901	0
-0.00988911	0.0134912	0.00139316	0.0047557	-0.000136801	0.00145135	0
-0.00345424	-0.000276904	0.00641858	0.00182468	-0.0042163	0.00821917	0
-0.00867649	0.00966568	-0.00153894	0.000581963	0.00766324	-0.00811771	0
-0.0081316	-0.00549165	0.00101987	-0.000392662	-0.0043252	-0.0116835	0
0.00231029	0.0134112	-0.000531305	0.00274113	-0.00532378	0.000333448	0
0.00186094	-0.00413492	0.00314853	0.00570821	0.010933	0.0181696	0
-0.000581544	-0.00137564	0.000555563	0.00282418	-0.00562004	0.00168653	0
-0.00835481	-0.00500791	-0.0024407	0.00427154	-0.00931203	-0.00973695	0
0.00203324	0.00697539	0.00244474	0.00388585	-0.00226935	-0.00134469	0
0.00391339	-0.00794288	-9.91895e-05	-0.00656325	-0.00121312	0.00230719	0
-0.00395864	-0.00100795	0.000772456	-0.00263562	-0.00551452	-0.0128555	0
0.00513805	0.000848368	-0.00716577	-0.00304605	-0.00458316	-0.00476469	0
0.00213073	-0.0053075	0.00400273	-0.0111696	0.0152252	-0.0056931	0
0.00506976	0.0114335	0.00811317	0.00174646	-0.00380387	-0.000342796	0
-0.00632914	-0.00768261	0.00382153	-0.0133562	-0.000293668	-0.0275978	0
-0.0130531	0.00696017	-0.00295422	-0.00232365	0.0015491	-0.00234062	0
-0.00760798	-0.00391904	-0.00240752	0.000890087	-0.0188764	0.000122849	0
0.0082039	-0.00269941	-0.000957545	-0.00944957	0.00117843	0.0017359	0
0.000122	-0.000798569	-0.00105758	-0.0034645	-0.00215841	-0.000383282	0
0.0100517	-0.000779554	0.00625959	0.00171594	0.00246378	0.00597392	0
0.0175161	0.00193496	0.00148096	-0.0137641	-0.00061777	-0.00920471	0
0.0124369	-0.00641732	-0.00219868	0.00528458	-0.00240236	0.0127392	0
-0.0064742	0.00439601	0.00825134	0.00970149	0.000227056	-0.0149805	0
0.00135666	0.0111164	0.00109076	0.00126228	-0.00378122	0.00258298	0
0.00513338	-0.000419149	0.00182202	-0.00384947	-1.03865e-05	0.00109384	0
-0.00683468	-0.00127039	-0.00779728	0.0011626	0.00157253	-0.00831027	0
0.00196683	-0.00961781	-0.00266378	0.000725635	-0.00778479	0.00112397	0
-0.00476203	-0.00214518	-0.00110201	-0.0115299	-0.00228519	0.0233373	0
0.00186801	-0.00693133	0.00449147	0.0069805	0.00179033	0.00642707	0
-0.000755765	-0.00847017	0.000169709	-0.00546521	-0.00193918	0.0122152	0
0.00088588	0.0113874	0.000683232	-0.00502169	-0.00103312	0.00429527	0
-0.00565552	0.0057785	-0.0115458	0.00584164	-0.00340524	0.00416107	0
0.000879721	0.00793908	0.00254503	-0.00156475	0.00657704	0.00152477	0
0.0101674	-0.0015271	0.00310983	0.00377509	0.0061589	0.00455221	0
0.00190157	0.00772681	-0.000495629	0.00215035	0.00318855	-0.00355787	0
-0.000941978	0.00370372	0.00240031	0.01047	0.0109953	-0.00149618	0
0.0167926	0.00187902	-0.000909086	-0.00349063	-0.00438906	0.00246022	0
0.00746055	0.0110408	-0.00340302	-0.0114466	-0.00865304	-0.00844938	0
0.00186855	-0.00131314	0.00141072	-0.00339977	-0.00435525	-0.00254051	0
-0.000591712	-0.00220042	-0.00600347	-0.00668073	-0.00198385	0.0142005	0
-0.00470679	-0.00307525	0.0157953	0.00736778	0.00663995	0.00474147	0
0.0121385	0.0101725	0.00850678	0.000881788	-0.0016215	-0.00189708	0
-0.00126252	-0.0107809	-0.0016413	-0.000994318	0.00511193	0.0061366	0
0.0273484	0.00891504	-0.001843	-0.00337362	-0.00618387	0.00457428	0
0.00136868	0.00512405	-0.00254505	-0.000252564	0.00663309	0.00629003	0
0.00403671	-0.000257269	-0.00129795	0.00117979	-0.00539976	0.00834432	0
0.00844446	-0.00209709	0.00776625	-0.00606397	0.00558653	0.00240653	0
0.000875356	0.00691321	0.00117533	-0.00283068	-0.00335931	-0.00408692	0
0.00725763	-0.00142764	0.00377698	0.0100624	0.000884959	-0.000954745	0
-0.000787783	-0.00240099	0.00874552	0.00384124	-0.00106839	-0.00536574	0
-0.010254	-0.00327203	-0.00498247	0.000212591	-0.0100839	0.0099713	0
-0.00742977	0.000190533	0.00641949	0.00784486	0.00026654	0.0173961	0
-0.000628372	0.006301	0.000915667	0.00113149	-0.00344835	0.0209349	0
0.00148972	0.00221727	0.00835686	-0.00654824	-0.00861054	0.00330917	0
0.0147835	-0.000841001	-0.001511	-0.00433081	-0.00111198	-0.00457769	0
0.000420474	-0.00421104	-0.00424918	-0.00732671	0.00306363	0.00182798	0
-0.00163174	0.0114431	-0.00634107	0.00157741	-0.00104617	0.00182849	0
-0.00860897	0.00958327	-0.00187864	0.00580132	0.00184798	-0.0165177	0
0.00443906	0.00356982	-0.00366113	0.00413825	0.00103106	0.00845788	0
-0.00733981	-0.000168887	0.00504141	-0.00356033	-0.00305105	0.0135972	0
-0.000734699	0.00528388	-0.00315839	0.004622	-0.00104792	0.000879976	0
-0.00145688	0.0139702	0.00357414	-0.00329875	-0.00151525	0.00210767	0
-0.0210503	-0.00504109	0.00623133	-0.00367099	0.00312323	-0.00373663	0
-0.00113508	-6.34847e-05	-0.000871752	-0.00852798	-0.000537767	0.019228	0
-0.00133644	-0.00358957	-0.00237591	-1.74778e-06	-0.0114654	0.0181161	0
-0.00254717	-0.0026637	-0.00845853	0.00130707	0.000971193	0.00196557	0
-0.00471903	0.00771543	0.000544407	0.0104621	-0.00267691	-0.0161114	0
0.00257324	-0.00141214	0.00681395	-0.00472273	0.00286165	-0.00260163	0
-0.0246265	-0.0124511	0.00304426	0.0061255	-0.00569752	0.00261636	0
-0.00145903	0.0163845	-0.00828392	0.00199684	-0.00155739	0.00455356	0
-0.000620884	-0.00447983	0.0069635	0.00101532	-0.0041148	-0.00943433	0
-0.0104543	0.00815508	0.000307858	-0.00414892	-0.0101799	0.000801233	0
0.00707927	-0.0023006	0.00256689	0.00559741	-0.00452995	-0.0072351	0
-0.00432802	0.00215416	0.00218693	-0.00464733	-0.00231188	0.00810447	0
0.010418	0.00291454	0.000433704	0.0022414	0.00267008	0.00280629	0
0.00075064	0.00711026	-0.00455853	-0.0211465	-3.07513e-05	-0.00117384	0
-0.00672603	0.003333	0.00188185	-0.00607021	-0.00262338	-0.0032473	0
