# Supplementary material for: Rhythmic interactions between the mediodorsal thalamus and prefrontal cortex precede human visual perception
Source: Nat Commun. 2022 Jun 29;13:3736. doi: 10.1038/s41467-022-31407-z (PMC9243108; doi:10.1038/s41467-022-31407-z)
Supplement: Supplementary file 4 — Source Data [file 41467_2022_31407_MOESM4_ESM.zip › source_data/fig_3.xlsx]

## Sheet: Sheet1
vals_pp1	vals_pp2	vals_pp3	vals_pp4	vals_pp5	vals_pp6	obs_boolean
0.472392	0.437775	0.456941	0.0809632	0.0122473	0.0724992	1
0.00437147	0.0076389	0.0069967	-0.00880099	-0.00247348	0.0129252	0
-0.00838184	0.0195792	0.0342997	-0.0024642	0.00283767	-0.0082533	0
-0.0082384	-0.0157524	-0.00703603	-0.0246266	0.00612171	0.0143946	0
0.0160843	-0.00434899	0.00503851	0.00771867	-0.0226622	0.00940299	0
0.00792561	0.0159985	-0.0141562	0.00658664	0.0317878	0.0141197	0
0.00634492	0.0233829	-0.0231295	0.00726935	0.00114555	0.0127641	0
0.0220749	0.00948538	-0.0255758	-0.00506511	0.0229002	0.00469353	0
-0.00801148	-0.0356727	0.00404732	0.0260884	-0.0326124	-0.0162532	0
0.00576307	0.0150676	0.0161976	-0.00612694	-0.000439516	-0.0159377	0
0.00789843	0.0055337	0.000548816	0.00944273	-0.00978726	-0.00742917	0
-0.0253687	0.0280991	0.0314622	0.0204557	-0.0134481	0.0347637	0
-0.00886992	-0.0345491	0.0133364	0.00630835	-0.0149925	0.00207188	0
-0.00147106	-0.00157966	0.0111261	0.0209143	0.00152485	0.0216927	0
-0.00305104	0.0215863	0.00453974	-0.00848348	0.00761369	-0.00412725	0
0.0183069	-0.0064278	-0.0113725	0.00847764	-0.0138095	-0.00401795	0
0.0127383	0.00722473	0.0024604	0.0139809	0.00165478	-0.010391	0
0.00390247	0.00143582	0.0110017	0.0062056	-0.0188069	0.0169679	0
0.0060618	0.0208181	0.0277081	0.00901808	-0.0163252	0.0119504	0
0.0114468	-0.00748801	-0.0171981	0.0467321	0.0213275	0.0295517	0
0.00287738	0.0189274	0.0136349	0.0054405	0.0386233	0.0103601	0
-0.00825301	-0.0211653	-0.0123715	0.0242705	0.0120462	0.00678253	0
0.0260971	0.0202072	0.00485626	-0.00710251	0.0107423	0.00114188	0
-0.000339547	0.00339371	0.00072586	0.0065862	-0.00455069	0.0100032	0
-0.0232765	0.0160086	0.0188773	0.0133525	-0.00520617	0.0411942	0
0.0112126	0.040723	-0.00520043	0.00174952	-0.00837431	0.00363958	0
0.00563911	0.00937229	0.00990761	0.00646148	-0.000151266	0.02164	0
0.0128287	0.0303695	0.0320244	0.0109263	-0.01172	0.0269024	0
-0.00204534	0.0026254	0.0333677	0.0119088	0.00715295	0.0218494	0
0.0238602	-0.00417331	-0.0111775	-0.00136125	0.0159037	-0.00562171	0
-0.0132594	0.0147324	0.00182406	-0.00241136	-0.0164779	0.0247598	0
0.00672317	-0.00755752	0.00365309	-0.0248682	0.00212373	0.00765695	0
-0.0224475	0.0119098	0.0103947	-0.0120085	0.00487472	0.00359261	0
-0.0195726	0.00648738	0.00546457	0.0129828	0.00145228	0.00622588	0
-0.0175466	-0.0203552	-0.00290855	-0.00530854	0.0262514	0.000423239	0
0.00547708	0.0138902	0.0117711	-0.00216963	0.0243735	-0.0145075	0
-0.00289314	0.022643	-0.0052653	0.0172214	0.0283726	0.0238342	0
-0.0223182	0.0279466	-0.0124479	-0.00459192	0.00202901	-0.0302046	0
0.0237377	-0.0185447	0.00495786	0.0155027	-0.00451175	0.0067215	0
0.0235797	-0.0134483	-0.0068726	-0.0253371	0.0149734	-0.0126058	0
-0.0146629	0.0213043	-0.0229085	0.0162506	0.0067024	0.00476999	0
0.0197068	0.0219877	0.0341505	-0.00997024	-0.0116145	-0.0182872	0
-0.015311	0.00109001	0.00273221	0.0192465	0.015344	0.00429582	0
-0.0148251	0.00689865	0.00986935	0.0228089	0.0300266	0.0169867	0
0.00168198	-0.00525146	0.0075677	-0.011318	0.0202566	-0.0265896	0
-0.0248049	-0.00982444	0.000520921	-0.0205329	-0.00159865	-0.00135572	0
-0.00595466	-0.00521428	0.0165165	0.00139008	-0.0276551	-0.0202891	0
0.00376499	0.00101553	0.0325638	-0.00636304	-0.0246404	-0.0179804	0
-0.00896766	-0.00915025	0.000501014	-0.0161761	0.00139847	0.00323051	0
-0.00222956	0.0244857	-0.0199263	-0.0376085	-0.0155677	-0.016197	0
0.0133311	0.0249907	-0.027272	-0.0204662	0.019496	0.0202618	0
-0.00389393	-0.0195997	0.0136439	-0.00126494	-0.00769027	-0.022342	0
-0.00534261	0.00339634	-0.026788	0.0159909	0.001969	0.00341691	0
0.015408	-0.017927	0.0143349	0.00414067	0.0104812	0.00744653	0
-0.0188869	0.00103727	0.0142579	0.012804	0.0262838	-0.0162294	0
0.0185472	0.0262568	0.0158925	-0.00286159	0.0162931	0.0361794	0
0.00483945	0.00843074	0.00035432	0.0139563	0.00532989	0.0212202	0
0.0210837	-0.00202673	0.00712837	-0.0312785	0.00966942	0.00414626	0
-0.0246805	-0.00402532	-0.00204909	0.0301035	0.00157524	-0.023368	0
-0.00588301	0.0249741	-0.0156775	-0.0124251	-0.00640681	-0.00197827	0
0.0230644	-0.039187	0.0228702	0.0185169	0.00754662	-0.00236173	0
-0.0109596	0.0181345	-0.00414335	-0.00360788	0.0280493	-0.0134265	0
-0.0214844	0.0252029	0.0224254	-0.0077575	0.0101756	-0.00338672	0
0.0160562	-0.0214061	-0.0106222	-0.00598072	-0.0082141	-0.0036471	0
-0.0107812	-0.00975899	0.0210516	0.0187837	-0.0179224	-0.0438707	0
-0.0263962	0.00988312	0.0114663	-0.00714477	-0.00230232	0.00950776	0
0.00659483	0.0137897	0.00507367	0.0133792	-0.035323	0.0114404	0
0.000715117	0.0234979	0.0220911	0.0226165	-0.0231165	-0.00982443	0
-0.0137943	0.0168229	-0.00534209	-0.0297921	-0.0109601	-0.0331789	0
0.0124063	0.00236632	0.00938329	-0.00442027	-0.0089286	-0.00207916	0
-0.0150953	0.0127605	0.00554015	-0.0255497	0.00375478	0.0441526	0
-0.00541301	-0.0134574	-0.0381782	-0.00230734	0.0233082	-0.00136792	0
0.0182054	-0.000179126	-0.0144742	-0.00212449	0.012934	-0.00882471	0
-0.0110273	0.0165187	-0.00273117	-0.00559543	-0.00315484	-0.0098545	0
-0.0302156	0.0120603	-0.0266569	0.0421347	0.0235927	0.00580763	0
0.00883409	-0.0208715	4.978e-05	0.00634377	-0.0109953	0.0166831	0
0.0154292	0.000905299	0.00021351	0.00818906	-0.000677315	-0.007962	0
-0.0127378	-0.00536078	0.00380052	0.0144791	-0.0158097	0.00619516	0
0.00489778	0.00768183	-0.00924052	-0.0158868	-0.0188114	-0.00319148	0
0.000596879	0.0315963	0.0195039	-0.0239756	-0.0159493	-0.000168268	0
-0.0157916	0.00737999	-0.00295912	0.0125729	0.00603697	0.00413095	0
-0.0380041	-0.00772957	-0.00311557	0.0100864	-0.0147094	-0.00501023	0
0.0132124	-0.0156364	0.0339286	-0.0185557	-0.00258884	-0.00900615	0
0.00534316	0.00147785	0.040349	-0.0218133	-0.00544878	0.00537795	0
-0.0358392	0.00445813	0.0260612	-0.00269985	0.00517815	-0.0190003	0
-1.66353e-05	0.0199984	0.0162054	-0.02728	0.00588649	-0.00407018	0
0.0319914	-0.00322928	0.00138322	-0.0276077	0.0142191	-0.0256392	0
0.0065622	0.0314454	0.0119906	0.00673692	0.00213383	-0.0180997	0
-0.0100648	0.0196067	-0.00670989	0.00445898	-0.00752488	-0.0104303	0
-0.00959467	0.0177039	0.0241193	0.00546514	-0.00203778	-0.0102446	0
-0.00628471	-0.0257631	0.0230511	0.00221327	-0.0454351	-0.0163931	0
0.0135177	0.0155426	-0.0229817	0.0142412	-0.00931729	-0.00436264	0
0.0143848	-0.0122113	0.0225762	0.000292166	-0.00096914	-0.00294746	0
-0.00704576	0.0101692	0.00985698	0.0202948	0.0455026	0.0241981	0
-0.0261456	0.000584042	-0.0176446	0.000882911	0.0104518	-0.0184608	0
-0.0135287	0.0207432	0.0283175	0.00710456	0.0266184	-0.00503971	0
0.0238688	0.0162498	-0.00294493	-0.0237701	-0.0233906	0.0292619	0
-0.00195643	-0.00903207	-6.93262e-05	-0.0277083	-0.00501676	-0.00451902	0
-0.00257164	-0.00582815	0.0203117	0.0028064	-0.0222715	-0.0197835	0
-0.0176329	-0.00450316	0.00168389	-0.00234922	0.0152164	0.0124067	0
-0.0102316	-0.0109245	0.00290607	0.0122042	-0.0153196	0.0106925	0
-0.015864	-0.0118909	-0.00856471	0.00366045	-0.0154272	-0.00260542	0
0.00793224	-0.0130887	0.00178703	-0.0055262	0.00297866	-0.0179458	0
-0.0189597	0.0287489	0.0185131	0.00504752	0.00804187	0.0157606	0
-0.0328827	0.0111468	0.0223205	-0.0059235	0.0209009	-0.00262976	0
0.0357068	-0.00906731	-0.00745001	0.00707581	0.00873563	0.0110789	0
0.00319749	0.0195233	0.0329611	-0.0194372	0.0391558	-0.0027881	0
-0.0266134	-0.00178431	0.00471653	-0.00342681	-0.0152729	0.00300896	0
0.0149525	-0.0166233	-0.0103182	0.0149239	-0.020004	0.0167989	0
0.00360909	0.00405848	0.00208536	0.00213002	-0.0307817	-0.00727648	0
-0.026476	-0.0146343	0.0227622	-0.00957883	0.00074247	0.0137041	0
-0.0114997	-0.00888599	-0.0172528	-0.0129683	0.002647	0.0268257	0
0.0199702	-0.00242401	-0.015203	-0.022426	-0.0284973	0.0264869	0
0.00653424	0.0211246	-0.0149459	0.0104201	0.0146062	-0.0214522	0
0.0301761	-0.0016808	-0.00217022	-0.0111665	-0.0159203	0.00303153	0
0.00841653	0.0171883	0.0124906	0.0118154	-0.000871125	0.00813905	0
-0.0341461	-0.00258457	-0.0170004	0.00997407	0.00652142	0.0109132	0
0.0199322	-0.0315017	0.00110212	0.0216632	-0.012644	0.019015	0
-0.0136488	0.0239989	0.00352414	0.0102091	-0.00119629	0.0198326	0
0.0239019	-0.0170564	-0.010215	-0.0379547	0.0294555	-0.0326023	0
0.0164293	0.00698852	-0.0123507	-0.000634749	-0.0066292	-0.021408	0
0.00237127	0.0170882	-0.0163676	0.0315572	9.53849e-06	-0.021391	0
0.00671372	0.00842902	0.00569547	-0.0170193	-0.0184609	-0.0123538	0
0.00425632	-0.01032	0.00160455	-0.0211394	0.00423968	0.00439373	0
-0.019559	0.00873495	-0.00569658	0.00886474	-0.0157195	0.0284291	0
0.00653432	-0.00883065	-0.00413961	-0.000511377	0.0164595	0.0160434	0
0.0037079	-0.000530395	-0.0074978	0.00222827	-0.0150272	0.00721639	0
-0.0109774	-0.00980586	-0.0045739	-0.0113892	-0.0314353	0.0224662	0
-0.0219434	0.0100245	0.00913894	-0.00071702	-0.0246803	0.00640717	0
0.0215755	0.00791774	0.0155804	0.00624012	0.0252755	-0.00478191	0
0.00745119	0.0104397	0.000540991	0.00375035	-0.0122411	0.0275316	0
-0.0140495	0.00505084	0.00842636	0.00625024	0.00905186	0.0139908	0
0.00870354	0.00962362	0.0202608	0.0271576	0.01575	-0.00317765	0
0.00442821	-0.00360802	0.00583469	-0.040468	-0.00468901	-0.00893974	0
-0.011141	0.0144713	0.00360116	-0.0018523	0.0161867	0.00275548	0
0.00138067	-0.00624999	0.00420478	-0.025752	0.00816664	-0.00883402	0
0.023327	-0.0117237	0.00436571	-0.00976937	0.000314457	0.0338903	0
-0.0123273	-0.00311825	-0.00855868	-0.00125119	0.0372576	-0.00391498	0
-0.00973136	0.0193755	0.000796309	0.0147708	-0.00424821	0.0165404	0
-0.0229706	-0.0270262	-0.00220615	-0.0160383	0.000860826	-0.0143731	0
-0.0211587	0.0546833	0.0021418	-0.0297334	0.00618225	-0.00308631	0
-0.0108999	-0.0184389	-0.0123447	-0.0235948	-0.023272	0.00336645	0
0.000876149	-0.0202471	-0.0245313	0.0129078	0.0022222	0.0154668	0
0.00263887	0.0114064	-0.0199015	-0.0112565	0.024268	-0.00220934	0
-0.00345014	-0.0136136	-0.0128682	0.00567192	-0.0138624	0.00352867	0
-0.0129245	-0.00640361	-0.00684271	-0.0153997	0.0109693	0.0187993	0
0.00289363	0.00771761	-0.00369111	0.00284745	-0.0099455	-0.00257375	0
5.16138e-05	0.00254146	0.00609236	0.00668234	-0.00458437	-0.00302442	0
-0.00161822	0.00504849	0.0119416	0.0223755	0.00141987	0.0113352	0
-0.0255538	0.0205725	0.0192253	-0.0113163	0.00546407	-0.00314132	0
0.00124225	-0.0034849	-0.0193146	-0.00685867	-0.00127932	-0.010045	0
0.0125414	-0.00945376	-0.0166055	0.0199058	0.00905437	0.0168038	0
-0.00324609	-0.00983562	0.00168413	0.0206025	-0.0126324	-0.0120331	0
0.0131257	0.00640065	0.0180015	0.0188389	-0.0115286	0.0191503	0
0.0100244	0.00573425	0.0364114	0.00774571	0.0185801	0.00525746	0
-0.0111911	-0.0152	0.0129344	-0.0176342	0.00110339	0.00397939	0
-0.0225795	0.00540878	0.0109805	0.027127	-0.0100964	0.00192289	0
-0.00134683	0.0178359	-0.0153641	0.00149754	0.00604718	0.0148152	0
-0.0192997	0.0261013	0.00277818	0.00126509	0.0105992	0.0124851	0
0.00951251	-0.00671541	-0.00153388	-0.00544553	-0.00345046	-0.0244332	0
-0.0172234	-0.0211421	0.000499201	-0.0123637	0.00776931	0.00794029	0
-0.0113121	0.000261049	0.00890461	0.00147327	-0.0556532	0.013938	0
-0.0234187	-0.00818328	-0.00730645	-0.0207912	0.00998676	0.00339313	0
0.00935062	-0.0163331	-0.00294284	-0.0117487	-0.00259874	-0.00297617	0
0.00873582	0.0286827	-0.0183891	0.0051963	-0.0154383	-0.010942	0
0.00249914	0.00154123	-0.00709952	0.00438934	-0.00175772	0.0132886	0
0.00141157	0.0166886	0.0260758	0.013964	-0.0253405	-0.00984822	0
-0.0155433	-0.00832267	-0.010066	-0.02589	0.0107155	-0.0144982	0
0.0045151	0.0148083	-0.00181164	0.0133624	0.00787253	0.0165225	0
0.0134399	0.00260591	-0.011972	-0.00367762	-0.0056795	0.00398321	0
0.00140591	0.00968527	0.000280592	-0.00965258	-0.00818918	-0.000735237	0
-0.0167582	0.0267353	0.00898149	0.0133016	0.0104741	-0.0101635	0
0.00698015	0.0038024	-0.0114256	-0.00675507	0.0243826	-0.00584533	0
0.00563953	-0.0120089	0.0082867	0.0026652	0.00223235	-0.0101699	0
0.00442385	0.02935	-0.0266633	-0.00919333	-0.0249356	0.0222928	0
0.0287787	-0.0133563	-0.00695267	0.0208603	0.0165779	0.00313771	0
-0.010031	-0.000813569	0.00964772	0.00358999	-0.0393605	-0.0126805	0
0.011725	-0.0132879	0.0145075	-0.0248031	0.00850212	-0.0140174	0
0.0201271	0.00508628	-0.00900771	-0.0066741	-0.0282006	0.00975118	0
0.0383426	-0.0107118	0.0288064	0.0195484	-0.0214856	-0.00364922	0
-0.0431863	0.00349277	-0.00625455	-0.0123218	-0.00820549	-0.00443786	0
0.000954932	-0.0157656	0.0211711	-0.0157755	0.00460884	-0.00778342	0
0.00245771	-0.000758713	-0.0253683	0.00213108	-0.000238325	-0.00751759	0
0.00814143	0.000581276	-0.00139839	0.0221578	0.00805285	0.0148796	0
-0.000314728	0.0044024	0.00695463	0.0217282	0.0169563	-0.0115337	0
0.0361846	-0.00265682	-0.0105524	-0.00587783	-0.0220939	-0.00219855	0
0.00987534	-0.0223554	0.0083293	0.0256521	-0.0142164	-0.0122439	0
-0.00493643	0.00137609	0.0101886	0.00285068	-0.0025286	-0.0114844	0
-0.0150459	-0.0117723	0.00783715	-0.0339995	-0.00386892	-0.00197741	0
-0.00820881	0.0137529	-0.00474125	-0.00110421	0.011303	-0.0218204	0
-0.0120695	-0.00718085	0.0269783	-0.00815172	0.0188065	-0.00946256	0
0.041305	0.0236585	-0.0127558	0.00365361	-0.0329883	-0.00295091	0
-0.0127252	-0.0078285	-0.0320236	-0.0331919	0.00558815	-0.00973007	0
-0.0158069	0.00167404	0.0169286	-0.00654568	-0.0290394	0.0427976	0
0.0140928	-0.0140932	-0.0177016	0.000509994	-0.0301517	0.00343937	0
0.00895628	0.0202921	-0.0138993	0.000620986	-0.00111375	0.0131543	0
0.00339156	0.00811576	-0.0303968	0.0315399	0.0199719	-0.016111	0
-0.0183302	0.00368339	0.0295039	0.0266349	0.0134749	-0.0156486	0
0.00891836	-0.0077383	-0.00216957	0.0118918	-0.00555682	-0.013198	0
0.015734	0.0336035	-0.0219627	-0.0235646	0.0186233	0.00185634	0
-0.00957659	-4.04063e-05	-0.0544134	0.0391897	0.00101323	0.0103627	0
-0.00963311	0.0142411	-0.0158856	0.00359064	0.0113488	-0.00286997	0
0.0151	-0.000308166	-0.0198876	0.0299395	0.00605133	0.0236181	0
-0.00730522	0.000411272	0.0169988	0.00650702	0.0147441	-0.0154316	0
0.00908777	0.00884617	0.00474604	0.0132722	-0.0076033	-0.0198041	0
-0.00213478	0.000194886	-0.0064117	-0.00714782	0.000524337	0.00871335	0
-0.0129824	-0.00220257	-0.00716253	-0.00354662	-0.0133204	0.0027301	0
0.0160769	0.00967832	0.00294327	0.00473449	0.00836672	-0.00209786	0
0.00976053	-0.00845522	0.0204346	-0.0132932	0.0018144	0.0402081	0
-0.0240343	0.027865	0.0105034	0.00563954	-0.00966091	0.007301	0
-0.0111589	-0.0187393	0.0092368	0.0389704	0.02704	0.0160048	0
-0.0356446	0.011829	0.00455488	0.0178305	-0.0253335	0.000110037	0
9.72755e-05	0.0132568	0.00687695	0.0152552	0.00654938	0.0122908	0
0.00211601	0.0104436	-0.0126477	-0.010806	-0.00690296	0.0148867	0
-0.00283442	0.0153133	0.00567724	-0.00349709	0.0206886	0.0185588	0
-0.0290475	0.00867564	0.011692	0.0447019	-0.00686935	-0.0149029	0
-0.00596162	-0.0221402	0.00945187	-0.0137926	-0.0109586	-0.0414314	0
-0.0157492	-0.0130559	-0.0148892	0.0181185	0.0141532	-0.00514293	0
0.0254438	0.00985105	-0.0332104	0.0325402	-0.0220893	-0.0113148	0
0.0107368	-0.00033373	0.00619138	0.00978691	0.00925485	-0.0197899	0
-0.0184693	-0.0136966	0.00398693	0.0175916	0.0265871	0.00607987	0
-0.00776039	-0.0151617	0.0231802	-0.0209837	-0.0282404	0.0202012	0
-0.00401582	-0.00294403	-0.0195938	0.0240926	0.00975998	-0.0149821	0
-0.0185813	0.00573211	0.00536921	-0.00809163	0.00785222	-0.00236897	0
0.000478384	-0.0241247	0.00454109	0.0218814	-0.0102995	0.0142495	0
0.0131108	0.0107113	-0.0159347	-0.00719685	-0.00568616	0.0161174	0
0.00650067	0.00844613	0.0127209	0.00902987	-0.0104277	-0.010312	0
0.0233953	-0.0210133	-0.0351659	0.0209897	0.00844193	-0.0277029	0
-0.00368615	-0.00722283	-0.00369914	0.0117004	0.00276795	0.017708	0
-0.00274377	0.00201969	-0.00521025	-0.00406842	0.0180158	0.0091394	0
-0.0134193	-0.0125154	-0.0281643	0.00316595	0.0139805	-0.0259564	0
-0.00553216	-0.00400138	0.0158527	-0.0148362	0.00230036	-0.00202097	0
-0.00867936	-0.0225849	-0.0014362	-0.000482433	-0.0147865	-0.0152125	0
0.0177758	0.00154542	-0.00372614	0.019515	-0.0214317	0.0217515	0
0.0281712	1.19075e-05	-0.000643024	6.44487e-06	-0.00470808	-0.00815637	0
0.00654453	-0.00503434	0.0261731	-0.000526495	-0.0172069	-0.00709103	0
0.000862636	0.00304997	-0.0218195	0.000186161	0.0129364	0.0114525	0
-0.00710699	-0.0179902	0.00942797	0.00995541	0.0154528	-0.023361	0
0.0112019	-0.0108756	-0.0113901	0.000441935	-0.00777471	-0.0114523	0
0.0131905	-0.0296066	0.0045665	-0.00668713	0.0201704	0.0189246	0
-0.0116505	-0.00423282	-0.0221989	0.0127852	0.0605378	-0.0102391	0
-0.0116914	-0.0172653	0.00704108	-0.00213637	-0.00764139	0.0160361	0
-0.0246221	-0.0140626	0.00138248	0.0539204	0.00758391	0.0167857	0
0.000570977	0.0137666	-0.0491824	0.010963	-0.00792152	-0.0104055	0
-0.0209935	0.0167756	-0.0135499	0.00431689	0.013996	0.0307496	0
-0.0195529	0.0146281	0.0300686	0.0246656	-0.00708031	0.0341551	0
0.00694386	-0.00197537	0.0132896	0.0138755	0.0128754	-0.00480871	0
0.0170088	0.00753852	-0.0156226	-0.0271987	-0.0283184	-4.63075e-05	0
-0.00669259	-0.0198489	0.0105933	-0.00641537	0.0147116	0.00529503	0
-0.00757636	-0.034667	-0.00995591	0.0146231	0.00319046	-0.00182254	0
-0.0105042	-0.0178076	-0.0116573	-0.0119741	0.00777035	0.0029636	0
0.000147451	0.00248636	-0.0264608	0.0107349	0.00794452	0.0286713	0
0.00340817	-0.0060561	0.0263475	-0.00143599	0.0166434	0.00387819	0
-0.0267944	0.00729815	-0.00874274	-0.0324684	0.00623083	-0.0201808	0
-0.011605	-0.00789214	-0.0306466	-0.0234495	0.00148641	0.0191597	0
-0.0290348	-0.00672967	-0.0037432	0.0130797	0.00578724	0.0127832	0
-0.0191413	0.015032	0.00810209	-0.00858672	0.000549774	-0.000986895	0
-0.00277979	-0.0126654	-0.0200952	-0.0162994	0.0213164	-0.00681706	0
0.00314898	-0.00807491	0.0227504	0.00944799	0.00119152	0.00540018	0
-0.0149261	0.00190912	0.0111685	0.00933112	-0.00186626	-0.0139424	0
0.000597662	-0.00156793	0.0132653	-0.0171928	0.00763717	-0.0135877	0
0.0152314	-0.00643611	-0.0281983	-0.0023651	0.00386607	0.0133355	0
0.00186667	0.000858726	0.00957173	-0.011509	0.0277355	-0.0158967	0
0.00506878	-0.0366838	0.0134205	0.019574	0.0136161	0.0143789	0
0.00533883	0.0275833	0.00746433	-0.0174527	-0.0139626	0.0304422	0
0.00774526	0.0174506	-0.0040553	-0.00248093	-0.029008	0.00650897	0
0.00398908	0.0172301	-0.00634919	0.0018473	-0.0127706	0.000739458	0
-0.00818066	-0.0110098	0.00610955	-0.00917776	0.00252056	-0.00513447	0
-0.0044493	-0.00849158	-0.0112041	-0.0143172	-0.0084093	-0.00352339	0
0.0113681	0.00707733	0.0350063	0.00621791	-0.00519355	0.00225933	0
0.0148036	0.0168072	-0.00760141	-0.00616891	0.0140101	-0.0231415	0
-0.00152063	-0.0233599	0.0284901	0.0268384	0.00450528	0.0118212	0
0.000143257	-0.00795177	-0.00431672	0.00968489	-0.0035636	0.0229777	0
-0.0121101	0.0105083	0.0327919	-0.0248163	-0.00839528	-0.0102394	0
0.0250177	-0.0225201	-0.00875836	0.00828242	-0.00867859	0.00869783	0
0.0267999	0.00306808	-0.0147714	-0.00553286	0.00692758	-0.013787	0
-0.00973205	-0.0254525	0.0202731	0.00710704	-0.0140209	0.0130876	0
0.00186527	-0.022752	0.00361086	0.0014745	-0.00239308	-0.0147811	0
-0.0131439	-0.00882559	-0.00229088	0.00167372	0.0100085	-0.0171035	0
0.00457129	0.00234564	0.0159446	-0.0046243	-0.00712218	-0.00457343	0
-0.00719061	-0.00161419	-0.0136853	0.00823957	-0.0172376	-0.0160344	0
-0.0055466	-0.00937398	-0.0189253	-0.0188806	-0.0140513	-0.00980962	0
-0.00650362	-0.0158481	-0.00796597	0.0116834	0.00842359	-0.0039393	0
-0.0150033	-0.000445034	0.0241901	0.0165534	-0.00756268	0.0236357	0
0.0161231	0.0101075	-0.00800147	-0.013432	0.00101577	-0.0275301	0
-0.0299382	-0.0297664	0.00983194	0.00366956	0.000984746	-0.00496085	0
-0.0128814	-0.0112808	-0.00907471	0.00142595	0.00766385	0.0196504	0
0.00477903	0.00452107	0.00356518	0.0165692	-0.000903375	-0.014356	0
0.00267167	-0.0301478	0.013734	0.000218578	0.00358959	-0.0236002	0
0.014548	0.00468447	0.0033796	0.0134247	0.0223674	0.029084	0
0.021962	-0.0268218	0.0188672	0.0173139	-0.0113499	0.01195	0
-0.00688473	0.00391976	0.00948214	0.0197739	-0.0031825	0.00514218	0
0.0130538	-0.00892468	0.0218092	-0.0172097	-0.00950016	-0.0100957	0
-0.0119341	0.0344704	-0.0040045	0.0115652	-0.00380169	-0.0100202	0
-0.00928255	0.012138	0.00986655	0.00980466	-0.00123482	0.00199948	0
0.00564501	0.00572347	0.00763933	0.0303435	0.0012767	-0.0217436	0
-0.0114649	0.00147811	0.00930917	-0.0137542	0.00358665	-0.0259542	0
-0.0213918	0.0199203	-0.0112875	0.0381291	0.00594591	0.0477893	0
-0.01875	-0.046358	-0.00621001	0.00934897	-0.027173	-0.0199403	0
-0.0136592	-0.00868912	0.00543156	-0.00828855	-0.0100026	-0.00387106	0
0.0208191	-0.0089428	0.00243067	0.0388845	0.0180872	-0.0288038	0
0.0138057	0.0111131	0.00369182	0.0052418	0.00061024	-0.0157862	0
-0.00206015	0.0319963	-0.0059465	0.0282749	-0.0134004	0.0148314	0
0.00538193	0.0553126	0.0124266	0.0232616	-0.00159401	0.0289134	0
0.00778664	0.0204662	0.0337731	0.0382032	-0.0134973	-0.00290454	0
-0.018117	0.0114235	-0.00338673	-0.00268198	-0.017275	0.00720218	0
-0.0217705	0.0136409	0.0169971	0.00256944	0.0217732	-0.00938286	0
-0.00538959	0.0204738	-0.0221156	-0.00225367	-0.0232547	0.0173016	0
0.00891869	0.00996829	0.0104635	-0.0196088	0.0105831	0.000908477	0
0.00320436	-0.0170914	-0.0266574	0.00236177	0.0127522	0.0152437	0
0.00379608	0.00349813	0.000640981	-0.0132508	-0.0109401	0.00268136	0
-0.011013	0.0130943	0.00280652	0.0231423	-0.0227686	0.0233422	0
0.0183443	-0.00424996	-0.00176704	-0.00404545	-0.0234536	0.0172478	0
-0.0111314	-0.0178126	0.00912038	-0.0353527	0.0106006	0.0134731	0
0.0126984	0.0410738	0.0123443	0.00150191	0.00276205	-0.00563949	0
-0.0148778	0.00625114	0.0106105	-0.0278512	0.0106488	0.0177003	0
0.0143466	0.00641396	0.0165006	0.0235554	-0.0108481	-0.00654006	0
0.00949366	-0.0190903	-0.000467853	0.00989649	-0.0323191	0.00564073	0
-0.00425759	-0.032843	0.00148289	-0.0109341	0.00225427	-0.0106	0
-0.00530446	-0.0156858	-0.000971852	-0.00179021	0.00467477	0.00304467	0
0.025694	-0.00096099	0.0265993	0.0186997	0.00252107	0.0339196	0
-0.00143341	0.00658712	-0.000610809	0.0142273	0.0061194	-0.0142331	0
-0.00295975	0.00341433	0.0223545	0.0032647	-0.0372328	-0.00963171	0
0.0157445	0.0115598	0.000838344	-0.00757379	-0.0259459	-0.0520209	0
1.12079e-05	0.0138181	0.00904228	-0.0106693	0.0170278	0.0134806	0
-0.0066172	0.0167965	0.0202957	0.00324831	-0.0128241	6.6132e-07	0
-0.0132116	-0.00425069	-0.00158873	0.019953	-0.00478683	-0.0113955	0
-0.0121303	0.000840514	-0.00606105	0.028853	0.014486	0.00622977	0
0.0157281	0.0206774	-0.0223151	-0.0224158	-0.0255412	-0.0208491	0
0.0207566	-0.0125237	-0.007225	0.00414552	-0.0178777	-0.0151495	0
0.0182242	0.0155941	0.0147539	0.0245475	0.000235421	0.0155656	0
-0.0188818	0.0104883	0.0174476	0.00614166	-0.00117405	0.00743552	0
0.0168947	-0.0219585	0.0236961	0.0194753	0.00536904	-0.00174285	0
-0.0124091	-0.00860833	-0.0101113	3.21708e-05	-0.0110926	-0.00912787	0
-0.00130447	0.0209656	0.0242878	0.0128966	-0.00630932	0.00789284	0
-0.019531	-0.00854369	0.00310143	-0.00455914	0.0247564	-0.027322	0
-0.00839064	-0.0365124	0.000779605	-0.0246948	0.0201687	0.0167578	0
0.0210499	-0.0147055	0.00721847	0.00857598	0.0100137	0.00530397	0
0.03762	-0.0371849	-0.0135086	0.0118835	-0.013266	0.0178216	0
-0.0209286	0.00311169	-0.00874405	0.000254979	-0.0122926	-0.0050678	0
-0.00157786	0.000412446	-0.00203363	-0.0373317	-0.00996231	0.0140667	0
-0.00623538	0.00588513	-0.0228133	-0.0258135	-0.0171076	-0.00166331	0
0.0305215	0.0408771	-0.0122967	0.0123297	-0.00345118	-0.00271759	0
0.00381001	0.00293344	-0.00433887	0.000751214	-0.00235779	0.00144689	0
-0.00968097	0.00137605	0.00451648	0.0060142	-0.00992858	-0.0215702	0
0.0154383	-0.0104474	-0.00541473	6.03039e-05	0.00680514	0.00916399	0
0.012205	-0.00921742	0.0247819	0.00189542	0.00421082	0.0022715	0
-0.0168915	-0.0106523	0.0163276	0.0152907	-0.0140341	0.0124993	0
-0.022337	-0.0126274	-0.0121346	0.00635059	-0.00556994	-0.0299071	0
0.00207659	-0.00716855	-0.0129977	-0.0261985	0.0022577	0.00456146	0
-0.0134117	-0.023773	-0.00700612	-0.00247439	-0.00184082	-0.0422157	0
0.0122419	-0.0034062	0.00183881	-0.0110687	0.00189788	0.00250163	0
-0.0244005	0.0027488	0.00599402	-0.0106233	-0.0254791	0.00556265	0
0.041877	0.00245535	-0.00120947	-0.0073216	-0.00451425	0.00202289	0
0.00802468	0.0166815	-0.0211044	-0.0144659	0.00683431	0.0282506	0
0.0400603	0.0208421	-0.00778926	-0.0318044	0.00760755	0.00839658	0
0.00336915	-0.010796	0.00931447	0.0201615	-0.00254931	0.0179486	0
-0.0102284	-0.039233	-0.0135821	0.00955379	-0.00458841	0.00942585	0
-0.000823043	0.0114225	0.0177449	-0.014682	-0.0234841	-0.00652671	0
0.0363239	0.0257094	-0.00104041	-0.0277544	0.00499549	0.0170375	0
0.00719112	0.00697258	-0.00347572	-0.00985191	0.00874197	-0.00279437	0
0.0088652	0.00869214	-0.0164345	0.0106343	0.0155406	0.0294071	0
-0.00693977	0.000248086	-0.00364765	-0.00910663	-0.0186715	0.0233137	0
-0.00120122	0.0214426	0.0125902	0.00568821	0.00315223	0.0272788	0
0.00835188	-0.0150078	-0.00518	0.0288758	-0.0293028	0.013566	0
-0.0111038	0.00395478	-0.000977614	0.0234717	0.000519155	0.0112108	0
-0.00744978	0.00749101	0.00303046	-0.0176276	0.0162946	0.00224437	0
0.00255002	-0.0115304	0.0150229	-0.0130877	0.0108882	0.0133725	0
-0.000594144	-0.0267042	0.00234182	0.0153084	-0.0102905	-0.00226071	0
-0.0154961	-0.0132158	0.01018	-0.00302417	-0.00861349	0.0137265	0
0.0237392	-0.00897279	-0.0241074	0.0233119	0.0338088	0.0118347	0
-0.0347121	0.0106579	-0.00770839	0.00598054	-0.0186362	0.0153823	0
-0.0254671	0.00130102	0.0151949	-0.0178834	-0.000120152	-0.0152484	0
0.0120819	-0.0161969	-0.00244581	0.0143025	-0.0282047	-0.0274203	0
-0.0103015	0.0126951	0.00112561	-0.0106763	-0.0111077	-0.00899392	0
0.00463927	-0.0247933	-0.0130312	-0.00976581	0.0180553	0.00760508	0
-0.000956815	-0.00775901	0.00466104	0.0175336	-0.0049813	0.0137026	0
-0.0171624	0.00650219	-0.032218	-0.00762729	0.0287129	-0.00124692	0
0.00493669	-0.0134258	0.0100269	-0.00293794	-0.0200323	0.0128545	0
-0.0273353	-0.00812964	-0.0217597	-0.0419381	-0.0012823	0.0156957	0
0.00134467	-0.00547499	-0.0036182	0.0114627	-0.0380369	0.0107882	0
-0.00310156	0.00304808	0.00448616	-0.0224759	-0.00792637	-0.0199559	0
0.00303092	0.0196771	-0.00517689	0.00181618	0.00766786	-0.00900082	0
-0.00610902	0.0187517	0.0152264	0.0174909	-0.00534065	-0.00782019	0
0.0164721	-0.010028	0.00118213	0.00163758	0.00732117	0.0252141	0
-0.0129553	-0.0076059	-0.0120285	-0.0153559	-0.0122748	-0.0169331	0
-0.00596329	-0.0130306	0.0145275	-0.0114073	0.000459659	1.3185e-05	0
-0.00481281	0.00165717	0.00419968	-0.0151419	0.0224809	0.0166104	0
0.00454051	0.00671968	0.00956818	0.0114836	0.0103653	0.00941895	0
-0.0109058	-0.00250357	-0.028653	0.00569082	-9.43765e-05	-0.0125413	0
-0.00165257	-0.0220135	0.00179844	0.0119948	0.00413173	-0.0255419	0
-0.0268973	-0.0206549	-0.00974766	-0.0147354	-0.0219969	0.00385441	0
0.008963	-0.00191492	0.0251598	-0.0148765	-0.0124576	-0.0215328	0
-0.0208664	0.000794618	-0.00361759	0.00734991	-0.0428471	0.00261463	0
-0.00910273	-0.00796197	0.00459574	-0.0134944	0.0154723	0.00784328	0
-0.000666458	-0.0140111	0.00113695	-0.0140341	-0.0203913	0.00229185	0
-0.0026703	-0.00676462	-0.003767	0.0208417	0.0212168	0.018538	0
-0.0141631	-0.00329011	-0.00954449	-0.007519	-0.00712606	-0.00763431	0
-0.012715	-0.00326456	-0.00266865	-0.00350403	0.0151301	0.00327996	0
0.00119374	-0.0224803	0.00846778	-0.0214456	-0.0154805	-0.0183712	0
0.015918	0.00951264	0.0110242	0.0257544	0.0239514	-0.0103051	0
0.00503567	0.00880609	0.00991677	0.011772	-0.00474471	0.0129	0
0.0276937	0.0152284	0.02206	0.00642726	-0.0454477	-0.0110067	0
-0.0156755	-0.000684001	0.0108548	0.0175494	-0.00803804	-0.011131	0
0.0151771	0.0131275	0.0301963	0.0118256	-0.0169678	-0.00821399	0
0.0193328	0.000782679	0.0113389	0.0282262	0.00511974	0.0234133	0
-0.00276497	0.022671	0.00820592	-0.000271076	0.0145858	-0.0313055	0
-0.00509532	0.0112153	-0.0142184	0.00457415	0.0180635	0.0420641	0
-0.015797	0.00994864	0.0138432	0.00171843	-0.0146452	-0.00856908	0
0.00194183	0.00745841	-0.0127471	-0.0551485	0.00539371	0.0111915	0
-0.00565423	0.0085071	0.000455501	-0.00259576	0.0206283	-0.0127371	0
0.0168532	0.010738	0.0234982	-0.0218628	0.0360822	0.015001	0
0.00642712	0.0158598	-0.0103304	-0.00972157	-0.0201086	0.0146622	0
0.017666	0.00613474	-0.0130016	0.0102582	0.000358272	-0.0104802	0
0.00857407	0.00227247	-0.0109562	0.00137352	0.00157203	-0.0129885	0
-0.0143659	0.00647601	0.0021163	0.0163405	-0.0211263	-0.00711499	0
-0.0130876	0.0139808	-0.0259117	0.00788701	0.00937018	-0.010068	0
-0.00251054	-0.000410981	-0.00346587	-0.00681127	0.000615207	-0.00199038	0
-0.0253272	-0.00163736	0.017699	0.0196957	0.0154976	-0.0146844	0
-0.00168647	-0.000384384	0.0322769	-0.0104282	0.00361532	-0.00817441	0
-0.0347172	0.0312687	-0.00468126	-0.00814017	-0.000164223	0.0194501	0
-0.00287456	0.00214285	0.0405937	-0.00194964	-0.0262915	0.00397264	0
-0.00866383	0.00599707	-0.0079276	-0.0159508	-0.00914646	0.0136856	0
0.00108261	0.0301744	-0.0212271	0.0110973	-0.0192276	0.00114668	0
0.0155621	0.00666661	-0.0130438	0.00586278	0.00685619	0.0253682	0
0.0308072	-0.00939396	-0.0148634	0.00664773	0.00259274	0.0198509	0
-0.0223346	0.00649242	-0.0149465	0.0240929	-0.0061673	-0.0197389	0
-0.0300096	0.00438449	-0.0245416	-0.0114665	-0.00663654	0.0107962	0
-0.0181526	0.0162319	-0.0016943	0.046195	-0.00278075	0.00403638	0
0.0190305	-0.00777547	-0.0167764	-0.00591205	0.00084976	0.00298902	0
-0.014895	-0.0112283	-0.00675383	-0.0158314	0.00371508	0.00871017	0
0.000738853	-0.000772691	-0.00160612	0.0193859	0.012381	0.00864301	0
-0.0240666	-0.018391	0.0298261	-0.00939493	0.00854501	0.0189471	0
-0.0129655	0.00692717	0.0220113	-0.00174929	-0.035032	-0.0116308	0
0.0126216	-6.31694e-05	0.0190314	0.003938	-0.00996417	-0.00423138	0
-0.00727329	0.00119823	0.00935509	0.00483231	-0.0195739	-0.0306224	0
-0.0250864	-0.00105108	0.0142673	-0.0139869	-0.0132732	0.00330393	0
-0.0197579	0.00954537	0.00929079	-0.0171094	0.0107836	0.0201755	0
0.0225944	-0.00896343	0.0120185	0.0080634	0.0034232	-0.02688	0
0.021593	-0.0321538	0.00168089	-0.010935	0.0158144	-0.0166688	0
0.00488392	-0.00202794	-0.00351617	0.0158355	-0.0275568	0.0287957	0
0.0175927	-0.0121953	0.0165148	-0.028563	0.0143678	0.00342767	0
0.00117459	0.0234016	0.0223742	-0.0232928	-0.00963977	0.00485481	0
-0.0138247	0.00446307	0.000289258	-0.0224117	0.00231507	0.0109735	0
-0.00541954	0.00750255	0.0208527	-0.00826024	-0.00262012	0.0038214	0
0.0208206	0.000196901	0.0190783	0.00942306	0.00104604	0.0211986	0
-0.00103558	-0.00847766	-0.000936273	-0.00210528	-0.0115973	0.0238918	0
0.0105699	-0.00982654	0.0279529	-0.00478883	-0.00449128	-0.0416117	0
-0.0163645	-0.0408889	0.0281953	0.0202032	0.00931224	-0.0231504	0
0.0155362	0.00686091	0.0155241	-0.00468231	0.0151379	-0.014321	0
-0.0342665	0.021224	-0.00902229	0.0182688	0.00195314	0.0075162	0
-0.0028497	0.00125205	0.00413759	-0.000252212	0.0104087	-0.012161	0
-0.0284986	0.0104167	-0.0119131	0.00748133	0.0122464	-0.00437778	0
0.0158345	0.0385099	-0.0195614	0.0147131	0.00166777	-0.0300227	0
-0.00249158	0.00641867	-0.0271434	0.0334962	-0.0109615	-0.0108744	0
-0.0248744	-0.00746943	-0.00479802	0.014773	0.0277433	0.0103627	0
-0.00531749	-0.0122032	0.0046259	0.0222261	-0.00437873	0.00906946	0
-0.0156446	-0.00878613	0.0264284	0.0229702	0.0303918	0.0325318	0
0.00588929	-0.0017934	-0.0298619	0.0236021	-0.0195576	-0.00763677	0
0.0162462	-0.00526481	-0.00591741	-0.00873724	-0.000875317	-0.00789024	0
-0.000279955	-0.0023046	-0.00323465	-0.0107926	0.00461103	0.0330757	0
-0.0118425	-0.0186402	0.0299289	0.0216131	-0.0108375	-0.010372	0
-0.0298835	-0.0101601	0.00216092	-0.00910517	-0.00709018	-0.00450952	0
0.00283028	-0.00873953	0.00552847	0.00530655	-0.0375199	0.00193238	0
-0.00220519	0.0262407	0.0021216	-0.0146589	0.00498904	0.0161111	0
0.000692499	0.0149253	0.0050203	0.00860176	-0.00999678	-0.00213676	0
0.0131839	0.0127958	0.010685	-0.0210883	-0.00255095	0.0224265	0
0.0253306	0.00571084	0.00115305	0.0365063	-0.0123528	0.0140207	0
-0.0130501	-0.0060328	0.0232357	-0.0170391	-0.015036	-0.0313835	0
-0.00810761	0.0204402	0.0179001	-0.0153115	0.00216575	-0.0116156	0
0.0105746	0.00527171	0.0161408	-0.0200667	0.0299928	0.0253377	0
-0.00609366	-0.00357241	-0.003515	0.00826614	-0.00996803	0.0014545	0
-0.00789536	-0.0118875	0.0303862	-0.00478889	0.0197882	0.0186177	0
0.00756535	-0.00543573	-0.00718113	-0.00772782	-0.0145986	0.00639697	0
0.00192427	0.0165891	-0.0162789	-0.025447	0.0255251	-0.00480133	0
0.00102877	-0.000291788	0.00561625	-0.0111837	0.0335921	-0.018752	0
-0.012782	-0.0049778	0.0164018	-0.00198879	-0.0493215	0.00694977	0
0.0171119	0.000246024	-0.0152614	0.00640992	-0.0234148	-0.00584988	0
-0.0186353	-0.00656511	0.0249997	0.0216248	-0.0204267	-0.0119264	0
-0.00895028	0.00692624	0.0188167	0.0227697	-0.0103377	-0.0147682	0
0.0266876	0.0197195	0.0140419	-0.0148626	0.0135202	-0.0128702	0
0.0168291	0.00396948	0.0162413	0.0228156	0.00320308	0.00415043	0
0.00376531	0.00799517	0.0200412	0.0172741	-0.0149469	-0.00910733	0
-0.0124759	0.0192125	-0.015942	-0.0101278	-0.00205483	-0.00286604	0
-0.0237415	0.0146965	0.0198422	0.0329322	-0.0129265	0.0178492	0
0.00343109	0.0156657	-0.0216746	-0.023693	0.00629247	-0.00690044	0
0.0174638	-0.0045211	0.0465702	0.000114084	-0.00299313	-0.00631052	0
0.00232164	0.00614045	0.0121313	0.0181065	0.00396468	-0.0113375	0
0.00262847	0.00531127	0.00206055	-0.00665097	0.00423614	0.0132017	0
-0.00923343	0.0251854	0.00475493	0.00396109	0.00672969	0.00934533	0
-0.00590644	-0.0171743	0.00236396	-0.0248281	-0.0146982	0.0146752	0
0.0157275	0.000442619	0.017877	-0.0120787	-0.00398574	-0.00692091	0
-0.0161765	-0.00262099	-0.0066209	0.010097	0.0167077	0.00669979	0
-0.00625173	0.00142164	-0.00946463	0.0205719	0.00771334	0.0080291	0
0.0189074	-0.0156023	-0.0130382	-0.0167978	0.00110707	-0.0215657	0
-0.01537	0.00840556	0.0158559	-0.012206	0.00374304	-0.013804	0
-0.00746834	0.0141795	-0.0239493	-0.0135333	0.00560368	0.00138054	0
0.00729774	0.000683424	-0.0128194	0.00251049	-0.00442971	-0.0347907	0
-0.0155947	0.0185799	0.0334128	0.0013656	-0.0275959	-0.0140118	0
0.00786519	0.020028	-0.00759681	-0.00373539	-0.00456921	0.00566142	0
-0.0017636	0.00894443	0.0134056	-0.00155821	-0.00194725	-0.010811	0
