# Supplementary material for: Rhythmic interactions between the mediodorsal thalamus and prefrontal cortex precede human visual perception
Source: Nat Commun. 2022 Jun 29;13:3736. doi: 10.1038/s41467-022-31407-z (PMC9243108; doi:10.1038/s41467-022-31407-z)
Supplement: Supplementary file 4 — Source Data [file 41467_2022_31407_MOESM4_ESM.zip › source_data/supp_fig_11.xlsx]

## Sheet: Sheet1
vals_pp1	vals_pp2	vals_pp3	vals_pp4	vals_pp5	vals_pp6	obs_boolean
0.00572832	0.00363155	0.00454874	0.000618259	-0.00232787	0.000352891	1
-0.000162735	0.000141435	0.000132657	-0.000113083	-0.00037808	0.000134436	0
5.28417e-05	0.000532657	-0.000157304	1.51181e-05	-0.000232912	-0.000304368	0
-0.000241512	0.00056993	0.000382147	-0.000357052	0.000263324	-0.000523912	0
-0.000474397	-9.75066e-05	-5.21301e-05	-1.61479e-05	-0.000294516	0.000159828	0
-0.000325679	-0.000206203	-0.000175202	-6.9472e-05	5.92897e-05	-0.000357497	0
-0.000548868	0.000236549	0.000389783	-0.0004088	0.000361093	-4.60206e-05	0
6.56848e-06	-0.00026873	-0.000106267	-0.000374222	-0.000233109	0.000164689	0
0.000775986	0.000609572	-6.39667e-05	1.73292e-05	-0.000435658	-0.000278643	0
-0.000541332	0.000436199	8.88593e-05	4.95139e-05	-0.000602931	0.000169597	0
-9.33345e-05	0.00095707	-0.000620382	0.000290845	-0.000296043	8.42202e-05	0
0.000512721	0.00045401	-0.000164684	0.000319899	-0.000244993	-0.000223467	0
4.23324e-05	-0.000228782	-0.000371676	1.10142e-05	-0.000236563	-0.000458965	0
0.0010828	0.000639457	0.000210723	0.000149365	-0.000417682	-0.000109219	0
0.00025216	0.00017418	-2.90416e-05	-5.99901e-05	-0.000162837	0.000770953	0
5.92856e-05	0.000598829	9.06624e-06	0.00011866	-0.000623151	0.000374217	0
-0.000400205	0.000994153	-9.76762e-05	-0.000191559	0.000467628	4.72693e-05	0
0.000395107	0.000215453	-0.000123169	0.000112603	0.000183633	-0.000233555	0
0.00022919	3.9696e-05	0.000171746	4.13779e-05	-0.000600841	1.62519e-05	0
0.000371002	-0.000660623	-0.000242328	-0.000226724	0.000313985	6.33364e-05	0
0.000767041	0.000623766	-0.000159923	-0.00034782	-0.000222525	0.000228998	0
4.85865e-05	-0.000258199	0.000199861	0.000146315	-0.000363986	0.000261625	0
0.000230772	-0.000888962	-0.000349372	-0.000291467	0.000179017	-0.000215816	0
-0.000124059	-4.36856e-05	0.000139304	6.93948e-05	-0.000362013	-0.000234573	0
-0.000491439	-0.000424328	-0.00033116	-0.00020892	-7.78228e-05	0.000362002	0
-0.000294624	0.000344239	0.000230114	0.000291772	9.22149e-05	7.37316e-05	0
0.000507402	-0.000572795	-0.000197785	0.000416052	0.000220838	0.000121192	0
-0.000676553	-0.000447948	0.000173425	0.000116442	0.000117668	-0.000106855	0
-0.000437252	0.0009197	-0.000285061	-0.000576606	-0.000103527	0.000649866	0
-0.000958156	0.000559912	-0.00122911	0.000139078	8.33565e-05	-0.000523705	0
1.33294e-05	0.00055393	0.000503259	-0.000281194	-0.000301547	0.00037058	0
0.000122829	-0.000558099	0.000762318	0.000106471	0.000241981	0.000159549	0
0.000402872	-0.00102732	-0.000246371	-0.000251211	-4.82935e-05	0.00029973	0
-0.000427511	-0.000633739	0.000541175	-7.86562e-05	-0.000297315	-0.000114226	0
6.79069e-05	0.00106297	0.000172879	0.000226465	0.000156114	0.000222764	0
-0.000801587	0.000112299	-0.000225075	0.000412305	0.00106083	2.09779e-06	0
0.000614387	8.80495e-05	0.000409045	-2.52903e-05	-0.000531141	-0.000151998	0
-0.000744615	0.00133875	-0.000451909	0.00047046	-1.00972e-05	-0.00024334	0
0.00079728	0.000422435	-0.000605739	-0.000270973	0.000675882	-3.95354e-05	0
0.000945398	-4.14277e-06	-0.000603453	0.000101471	0.000292046	-0.000544927	0
0.000281742	-0.000249362	-8.6488e-05	0.000109766	-0.000286325	6.18224e-05	0
-0.000211526	0.000360437	0.00041371	0.000133631	0.000128479	-0.000451465	0
0.000581712	-0.000159024	0.000504503	-2.16879e-05	-5.87784e-05	-0.000234139	0
0.000497618	9.41866e-05	-0.000272742	7.67334e-06	-0.000232146	-0.000351657	0
-0.000795759	-0.00102836	8.7796e-05	-0.000531118	0.00037453	9.92035e-05	0
-0.00111859	-0.000398396	-9.39398e-05	-0.000512248	3.43691e-05	0.000465096	0
-0.000653913	-0.000393792	-1.70949e-05	-2.68469e-05	5.48803e-05	0.000366153	0
0.000109941	0.000382017	-0.000168597	-9.13094e-05	0.000235071	0.000150253	0
0.000259553	-0.000194797	-0.000571257	-0.00013224	-6.5678e-05	-0.000264752	0
-0.000147222	0.000627611	-0.00013956	-0.000387975	-0.000368431	0.000833579	0
0.000819115	-0.000534284	-0.000223624	0.000264169	1.34526e-05	-0.000244716	0
0.000252148	-0.000441955	0.000363894	3.16912e-05	-0.00035954	-0.000519697	0
0.00059142	-3.07733e-05	-0.00066763	0.000107483	7.45738e-05	-0.00018403	0
0.000395057	0.000449184	-0.000103608	-0.000179344	-0.00030576	0.000260463	0
0.000573089	0.000563352	-9.98914e-05	-8.31409e-05	2.22345e-05	-0.000328799	0
0.000194133	0.000344063	0.000476996	0.000111224	0.000338002	-0.000108579	0
-0.000316841	0.000525381	-0.000237755	0.000203125	2.4804e-05	0.000117688	0
0.000358469	-0.000589367	-5.97002e-05	-2.73018e-06	0.000380861	0.000309327	0
-0.000496513	-0.000269757	-0.000250983	-6.4439e-05	0.000369777	-0.000180315	0
0.000164855	0.000402762	-0.000400423	-0.000377135	-0.000227955	-0.00058874	0
0.000102901	0.000643893	2.3312e-05	0.000147216	0.000213122	-0.000251778	0
0.000238618	0.000453441	-0.000391712	-0.000369442	0.000240832	9.42436e-05	0
-5.89975e-05	7.04961e-05	0.000125839	0.000193748	4.55705e-05	-0.000186371	0
-0.000705001	-0.000263381	-0.000521029	0.000185471	6.51675e-05	-0.000111388	0
-0.000141192	-0.000450816	-4.92862e-06	0.000657595	-0.000457818	0.00033904	0
-0.000212017	0.000406443	-0.000105952	0.000272809	-0.000276806	-8.4324e-07	0
0.000147726	0.000627921	0.000334332	8.04761e-05	0.000444408	-0.000424549	0
0.000353878	0.000233113	0.000971225	-0.000301993	6.78782e-05	-0.00055607	0
7.3103e-05	-0.000644775	0.000424958	-6.71277e-05	0.000145613	0.000105293	0
0.000489468	0.000246798	5.81392e-05	0.000382135	5.3873e-05	0.000686156	0
-0.000224678	0.000142133	-6.43702e-05	0.000246267	-0.000214048	-0.000264282	0
-0.000451842	7.53117e-05	1.84536e-05	-3.79372e-05	-0.000113224	-6.44964e-06	0
-0.000400091	0.000390336	-0.0001417	0.000164512	-0.00036146	0.000140486	0
0.00055799	0.00020647	0.000231867	0.000299772	0.000462465	4.25791e-05	0
0.000560306	0.00052102	0.000208011	2.96244e-05	-0.000143581	0.000320184	0
-9.13388e-05	0.000292307	-0.000131361	0.000178052	0.000174814	0.000257501	0
-3.12282e-05	0.000239383	-0.000518268	-0.000186389	-2.60123e-05	1.75295e-05	0
-0.00121703	0.00077205	9.84929e-05	-0.000221955	0.000605964	-0.000490586	0
0.000284485	0.000691152	9.88036e-05	-1.29936e-05	-7.14405e-05	-4.78825e-05	0
0.000901791	1.05802e-05	-0.000129263	-0.000149451	0.000482327	-0.000289076	0
0.000754893	-4.0936e-05	-5.97284e-06	-0.000214373	6.67505e-05	0.000252132	0
0.000103081	-0.00143162	0.000188486	7.8969e-05	0.000139549	0.000748108	0
-0.000888376	0.000232407	-0.00024283	-0.000230359	1.89377e-06	-0.000157758	0
0.000288681	-0.00029817	-5.61682e-05	-0.00028612	-3.45697e-05	0.000608339	0
-3.20346e-05	-0.000234218	-0.000476179	-8.08035e-05	-0.000579793	0.000141098	0
-0.00102219	-0.00100842	-0.000582031	-0.000481227	0.000116087	0.000436617	0
0.000439704	0.000142592	9.87519e-05	6.2065e-05	0.00105153	0.000247268	0
5.30081e-05	-0.000227242	1.22233e-05	-4.47864e-05	-8.41673e-05	0.000325734	0
0.000216583	-0.000124598	-0.000227867	0.000180107	0.000439195	-0.000492413	0
-0.000137172	-0.00044066	0.000549038	0.000384366	0.000211711	-2.07448e-05	0
3.37421e-05	-0.00013189	0.000194149	0.000330723	-0.000215358	0.000236147	0
0.000760995	3.56428e-05	-0.000219219	0.000131866	-0.000465424	-0.000556656	0
0.000598319	-0.00113668	0.000183133	-0.000191357	0.000300194	0.00014618	0
0.000275798	-0.000346168	-0.000261287	0.00031702	-0.000233263	-0.000294101	0
0.000376512	-0.000225532	-3.05058e-05	-6.11252e-05	0.000322131	0.000360033	0
7.95538e-07	-0.000601537	-2.32803e-05	2.1779e-05	0.000100329	0.000465552	0
0.000520221	0.000404253	0.000565313	-0.000111078	-0.000573243	0.000168834	0
0.000500407	-0.000545176	0.000339488	-0.000212467	-0.000339217	-4.74017e-05	0
-6.90067e-05	-0.000736892	-0.000546234	-0.000117186	0.000131734	-0.000358389	0
0.000361144	0.000186263	-0.000300042	-0.000133288	0.000191236	0.000196825	0
0.000103348	0.000670798	-0.000212921	0.000216717	0.000289252	0.000609126	0
2.68323e-05	0.000659608	0.000443153	0.000305352	-0.000137279	0.000281051	0
3.84539e-05	4.00908e-05	-0.000554587	7.49743e-05	-0.000109586	-0.000167053	0
9.25626e-05	-0.000745539	-0.000495831	-1.4682e-05	0.000586581	0.000130962	0
0.00073485	-0.000896503	0.000222703	9.83707e-05	-0.000403374	0.000538099	0
9.81196e-05	-0.000335083	-3.4253e-05	0.000323394	9.26691e-05	0.000184111	0
0.00022561	0.00043355	-0.000282032	4.57632e-05	0.000200406	1.68528e-05	0
0.00129309	0.000292526	-8.16124e-05	0.000511982	-0.000177452	0.000556647	0
0.000264176	0.000810368	-2.81416e-05	0.000503171	7.22922e-05	-0.000362465	0
-0.00064267	-0.000715264	-0.000116173	-0.000209681	-3.22002e-06	-7.26706e-06	0
7.31083e-05	-0.000632079	-0.000257146	-0.000201121	-0.000121161	-2.47499e-05	0
-0.000183157	0.000525682	0.000175779	0.000144865	7.48569e-05	3.89523e-05	0
0.000123131	-0.000379067	0.000221897	6.68569e-05	-0.000239372	0.000450349	0
0.000644314	-0.000657166	0.000102091	0.000204408	-0.000249872	-0.000323309	0
0.000455388	0.00051741	-0.000430316	0.000189465	-0.000801157	-0.000282027	0
-0.000794501	0.00042344	-3.11413e-05	-2.95655e-05	-9.55703e-05	-0.00015401	0
0.00023316	0.000213219	0.000198513	-0.000195145	-0.000558193	-0.000272063	0
-0.000415983	-0.000630234	0.000260282	-0.000570254	0.000519641	0.000274881	0
-0.000834896	-0.0002783	0.000277131	-0.000186897	-0.000252381	0.00029106	0
-0.000220379	0.00062877	0.000153296	-0.000324961	6.46366e-05	9.45689e-05	0
-0.000242692	-0.000844221	-0.000411877	0.000330768	0.000606219	-0.000291981	0
0.000508349	-0.00103154	-0.000251425	8.15561e-05	-0.000152383	-0.000135611	0
0.000772063	0.000189407	-2.9114e-05	-0.000119027	0.000552415	-0.000206203	0
0.000316692	-0.00099987	0.000423281	-0.000500731	0.000329364	-0.000171106	0
-0.000907739	3.21499e-05	0.000161125	3.03841e-06	-0.000651871	-0.000362413	0
0.000198581	0.000442908	-0.000512266	0.000219352	0.00026346	-9.22441e-05	0
0.000104678	-0.00066926	0.000232164	0.000195396	-0.000474969	-0.00034076	0
-1.9534e-05	0.000398684	-6.2024e-05	-0.000134813	-0.00024422	-0.000271135	0
-3.8492e-05	0.000101611	-1.69633e-05	-4.85655e-06	-0.000288322	0.000206675	0
-0.000403789	0.000264327	-0.000566686	-0.000152511	0.000106118	-0.000203586	0
9.90852e-05	-9.57357e-05	-6.00563e-06	-0.000440188	-0.00024826	-0.00010485	0
-0.000304473	0.000157207	-0.000382048	-0.000223275	-0.000532845	-0.000735702	0
-0.000457236	0.00148019	0.000950999	2.85585e-06	0.000158994	-0.000125523	0
0.000197462	-0.000311617	-2.00475e-05	-0.000137972	-0.000448015	-0.000753298	0
0.000309305	0.000320496	0.000356735	-0.000190478	-4.08537e-05	0.000146453	0
0.000267472	0.000588991	-8.53394e-05	-0.000308176	-0.000401564	0.000226829	0
0.00108592	-0.00148802	-3.56421e-06	9.38471e-06	9.40979e-05	0.00103816	0
-0.000501042	0.000199608	0.000248527	0.000159446	0.00012882	0.000358714	0
-0.000156023	0.000326599	-8.00549e-05	-0.000177827	2.47276e-05	0.000388024	0
-0.000160336	-0.000669767	-0.000247521	2.91492e-06	0.000336693	0.00014159	0
0.000114217	-0.000163586	-1.10765e-06	-3.5941e-05	-0.000107854	0.000361248	0
-0.000794625	0.00076472	-0.000679645	-5.01016e-06	-0.000169088	0.000608347	0
0.000305834	0.000434031	2.65486e-05	0.000450843	6.28634e-05	0.000116891	0
0.000193326	0.000619092	0.000280101	8.57763e-05	-0.000451223	-0.000424212	0
7.45237e-05	0.000541556	-0.000279104	-0.000193439	-0.000790121	9.83231e-05	0
0.00037111	0.00029779	-0.000327054	-0.000360361	-0.000699628	2.72106e-06	0
-0.000291354	-0.000388448	-0.000537686	-6.81338e-05	-5.99696e-05	-2.07284e-05	0
0.000177316	0.000153177	0.000362457	0.000155664	-0.000161845	-0.000603491	0
1.99745e-06	-0.000434908	-0.0003695	-0.000186203	-0.00116841	0.000288662	0
0.000301472	-0.000721151	-7.04482e-05	0.00050282	0.000466096	-0.000142532	0
-6.06442e-05	6.21459e-05	3.29866e-05	-7.80707e-05	0.000420613	5.3169e-06	0
0.000711818	-0.000373201	0.000363342	-0.000173923	-8.21324e-05	-0.00029776	0
3.4816e-05	0.000906112	0.000139564	-0.000143759	-3.97166e-05	-9.0511e-05	0
1.54543e-05	0.000249693	-0.000283932	-0.000293144	0.000354604	-0.000833914	0
-0.000996031	0.000901615	0.000241757	6.3887e-05	-0.000255139	1.78017e-05	0
0.00120593	0.000377895	-0.000445971	0.000143394	-2.73737e-05	7.34087e-05	0
-0.000125997	0.000128318	5.95778e-05	-0.000412096	-0.000110042	-0.000476366	0
-8.48513e-05	-0.000354984	0.000164998	-0.000128293	-0.000506151	-0.000430302	0
-7.18839e-06	-0.000799471	-0.000173954	-9.93524e-05	-0.000254312	7.32964e-06	0
-0.000857253	-0.00016882	-0.000329662	6.73079e-05	-0.000377458	-0.000526345	0
-0.000213878	-0.000371744	-3.08537e-05	1.62929e-05	-0.000161928	2.2561e-05	0
-0.000234024	-0.000301491	-0.000215988	6.71677e-05	-0.000371265	0.000364767	0
0.000412908	-0.000426015	-0.000276764	-0.000236879	-5.17955e-05	0.000117163	0
6.70466e-05	-0.000832383	0.000482949	-1.48962e-05	-0.000249283	-0.00011044	0
-4.31904e-06	-3.71851e-05	0.000264289	-0.000223387	-0.000146903	-0.00053309	0
-0.000552891	-0.000546248	-0.000347032	-0.000221105	0.000718907	-8.67486e-05	0
-2.82918e-05	0.000360493	-0.000292397	0.000110918	0.000222222	-0.000229951	0
6.43358e-05	-0.00037556	0.000555824	-4.00721e-05	-0.000636153	-0.000155384	0
0.000231293	0.000504643	-0.0002341	0.000458897	0.000312332	0.000236821	0
-0.000145134	0.000455178	0.000352695	0.000745952	8.80627e-05	0.000249998	0
0.000115882	-0.000373501	-0.00016031	0.000484742	0.000214177	-0.000711769	0
-0.000189945	0.000301427	0.000214267	-8.9644e-06	-0.000442716	0.000281266	0
7.65188e-05	-0.000324473	-0.000242202	5.90883e-05	0.000294344	6.67668e-06	0
-0.000101994	-0.000833761	-0.000249266	0.000335193	0.000180457	1.34683e-06	0
-0.000160352	0.000185407	-2.71157e-06	0.000262538	0.000391709	-0.000263618	0
-0.000292924	-5.02729e-05	-0.000480906	3.40548e-05	3.34235e-05	-0.000221115	0
-0.000128352	-0.000140967	-0.000112866	-0.000186001	0.000137517	-0.000236233	0
9.33638e-05	0.00019496	0.000437756	-4.64368e-05	0.000473949	6.32927e-05	0
0.000231512	0.00060434	0.000138052	-0.000477026	-0.000394922	-0.000195319	0
0.000784704	0.000353253	-0.00018834	-2.34255e-05	-0.00049703	0.000876395	0
0.00103168	0.00057134	0.000387219	-0.000153625	0.000357353	0.000116278	0
3.4061e-05	-0.00074312	-0.000115706	0.000359014	-0.000715922	9.07943e-05	0
0.000212784	-0.000189003	0.000513362	-0.000119806	-0.000143989	0.000200648	0
-0.00033186	0.000222684	0.000729154	9.83509e-05	5.74774e-06	-0.000450448	0
0.000682234	-0.000634627	0.000245185	0.000389977	-0.000212031	-0.00038747	0
-0.000531215	3.69579e-05	0.000551034	0.000178819	0.000110026	-0.000139015	0
0.000389484	-0.000588238	-6.76156e-05	0.000291088	0.000417907	-7.48033e-05	0
3.8251e-05	-0.000486402	-0.000325901	-8.04478e-05	-0.000121981	0.000115167	0
-0.0008242	6.96191e-05	-0.000431365	0.000555051	0.000365128	0.000199669	0
0.000410078	-6.50948e-05	0.000236863	0.000259399	7.1979e-05	0.00023174	0
4.43615e-05	0.000458931	0.000251213	-0.000189208	0.000221543	-1.27468e-05	0
-0.00036495	0.000522797	-0.000391845	0.000133696	0.000367671	0.000154323	0
-0.000118765	-0.000667337	9.65306e-05	0.000150748	-0.000381691	-0.000429402	0
-4.41071e-05	-0.000405754	0.000370124	-0.000237207	-0.000135108	9.46495e-05	0
-9.65051e-05	-0.000299812	0.000382049	-0.000137506	-7.69438e-05	0.000678378	0
0.000460133	0.000150154	0.000227869	-0.000205566	0.000519394	0.000119139	0
0.000667093	-0.000186112	0.000350746	-0.000148078	0.000252926	-1.09201e-05	0
-7.10824e-05	0.000206757	-5.73465e-06	-0.000144481	-0.000519874	-0.000360418	0
-4.09129e-05	4.88465e-05	0.000242709	-9.10119e-05	0.000231795	-0.00032738	0
-0.000292458	-0.000617223	0.000112289	-0.000136941	-0.000189242	0.000744941	0
0.00027032	0.000689984	-7.19484e-05	0.000429752	-0.000573371	0.000530628	0
-0.000513918	-0.000516756	0.000664032	-0.000406687	-0.00048555	-0.000161079	0
0.000686968	-0.000934587	0.000576663	-0.000118696	7.05148e-05	2.82841e-05	0
0.00017124	-3.51325e-05	7.89835e-05	-1.21693e-05	6.91791e-05	-6.6398e-06	0
-0.000151956	0.000215882	-0.000297542	0.000206537	0.000230311	0.000464993	0
1.45323e-05	0.000201686	0.000370073	0.000468811	0.000710013	-1.04134e-05	0
0.000213297	-0.000430577	-0.000533508	6.94697e-05	-0.000158019	0.000600048	0
0.000199013	-0.000935814	0.000510669	1.03121e-05	0.000302108	-0.000458083	0
0.000345059	0.000785795	0.000393365	-0.000255942	-0.000712244	-0.000391448	0
0.000304131	-0.000725652	0.000188754	0.000184711	-4.76097e-05	-0.000397973	0
-0.000690847	0.00173294	-0.000135159	-0.00019177	-0.000641756	0.00102977	0
0.00010635	0.000570378	0.000291585	-9.47648e-05	-0.000170464	0.000392455	0
-0.000293841	-0.000210059	0.000180366	0.000208892	-0.000223617	0.000264602	0
0.000114608	-6.67518e-05	-0.000250277	0.000340836	-0.000641373	-0.000347313	0
-0.000307806	-0.000433491	-5.08923e-05	0.000270392	0.000241144	1.10846e-05	0
4.10679e-05	-0.000389869	0.000344396	-5.26567e-05	0.000396523	-1.70911e-05	0
0.000164769	0.000550153	-0.000295228	0.000397526	-0.00029296	-0.000290713	0
-0.000160227	0.000322828	1.33564e-05	-0.000107514	-0.000373169	-0.00055231	0
0.000409429	-0.000439774	-4.78717e-05	0.000352475	-8.52365e-05	0.000303792	0
-0.000565638	-0.000381021	-0.000373633	0.000572179	-9.4175e-05	-0.000532786	0
0.000566861	0.000843578	-0.000213929	6.63322e-06	-0.000235196	0.000118851	0
-0.000266046	-0.000609963	-0.000151309	-0.000149173	0.000173421	0.000116335	0
0.000311853	0.000338653	-0.00126709	0.0001117	-0.000550472	0.0003165	0
0.000200711	-0.000193021	-4.15041e-05	-0.000302675	0.000318127	-0.000172222	0
0.000162103	-0.000935225	-8.20001e-06	-1.81422e-05	-4.40714e-05	-0.000230272	0
-0.000207092	0.000329725	-0.000313497	-5.45449e-05	-0.00022913	-5.29958e-05	0
-0.000168672	-0.00055622	-0.000209395	0.000265879	-0.000191062	0.000302515	0
-7.05194e-05	-0.00134062	0.000558465	-0.000206484	0.000103312	-0.000430252	0
-0.000357682	7.51797e-05	4.87092e-05	0.000322232	0.000152534	-3.07238e-05	0
-0.000371163	2.86468e-05	-3.42986e-05	2.59755e-05	0.000613697	-0.000281082	0
-0.000262802	0.000874755	0.000356128	-7.93816e-05	-9.12168e-05	-0.000355012	0
-3.59474e-05	0.000596777	-0.000282208	7.38151e-05	-0.000206552	0.000252162	0
0.000177257	-0.000544569	-0.000290165	-9.15374e-05	-0.000528508	0.000115561	0
0.000561442	-0.00025708	0.000131922	6.46394e-05	-0.000108258	6.71022e-05	0
0.000427497	0.00108541	-0.000131462	-0.000293112	-0.000891856	4.72998e-05	0
-1.6282e-05	0.000653704	0.000453869	-0.000225365	-0.000221386	0.000223037	0
0.00070229	-0.000701331	0.00023772	-6.55613e-05	0.000662522	-0.000282088	0
-0.000431868	-0.000191078	0.000454734	0.000178894	-0.000221084	0.000166377	0
-5.55356e-07	-0.000124381	-9.23214e-05	0.000143385	1.85354e-05	-0.000245637	0
-0.00041983	-0.000389209	0.000299188	-0.00014777	-0.000653279	-0.000227976	0
0.000327025	-0.000794486	-0.000685353	-0.000112708	-9.76313e-05	7.8539e-05	0
-4.10006e-05	-0.000695242	3.86621e-05	-0.000417928	0.000511506	0.000272854	0
-0.000223289	0.00100105	0.00020931	0.000271753	-0.000371202	-0.000299375	0
0.000550108	-0.000341254	9.44643e-05	4.4805e-05	0.000849905	0.000425778	0
8.55394e-05	-0.000158223	-6.31658e-05	3.36826e-05	-1.02167e-05	-0.000125938	0
-0.000577085	-0.000116469	-0.000159397	5.70771e-05	-0.000608985	0.000221066	0
0.000350671	0.00057727	0.000261325	-1.03319e-05	0.0002204	0.000372843	0
-0.000478822	-0.000402829	-0.00013082	-0.000256741	0.000128144	-0.000321318	0
0.000622999	-0.000106061	-5.11449e-05	7.0874e-05	-0.000380445	-0.000108001	0
0.000554943	7.84055e-05	-0.000452594	-0.000426277	-2.35189e-05	-0.000342018	0
0.000215648	-0.00011108	7.07928e-05	0.000243293	-0.000385092	0.000593681	0
0.00027519	-0.000446568	0.000231015	-1.72216e-06	-0.000123248	5.11876e-05	0
4.79001e-05	-0.000229822	0.000116445	0.000378753	-1.3921e-06	-2.59189e-05	0
0.000136764	0.000276403	-0.000214306	-0.000308424	-5.21381e-05	0.00014075	0
-0.000334836	-7.27106e-05	-0.000507195	-0.000370746	-0.000548664	-8.35626e-05	0
-0.00030858	0.000916961	-0.000283473	-0.00012681	0.000620874	0.000367191	0
-0.000502812	-0.000352311	-0.000492285	0.0001482	0.000153943	-0.000268808	0
0.000462981	-0.000563392	-0.000315403	-9.17849e-05	-0.00115868	0.000302207	0
-0.000394477	-0.00028184	-2.84356e-05	-0.000236018	3.78426e-06	-1.41551e-06	0
-0.00083017	-0.000237617	-0.00019617	-0.000258632	-0.000139813	0.000316328	0
-0.000465902	0.000654353	0.000184925	-0.000411121	-3.41227e-06	-0.000307308	0
-0.000580228	0.000415819	3.64789e-05	-5.17472e-05	-0.000350792	-0.000302217	0
-3.37235e-05	9.59046e-05	-0.000129004	7.86906e-05	0.000195425	0.000224323	0
-0.00101669	0.000596735	-0.000473429	0.000564247	-4.49879e-05	-0.000181485	0
-0.000208346	-0.000677938	0.000234298	3.41164e-06	0.000342528	-0.000165923	0
0.000223958	0.000483161	-7.60221e-05	-0.0004613	-0.000216488	-8.10298e-05	0
-0.00059275	0.000498272	-0.000369968	3.31525e-05	0.000310545	-0.00017367	0
-0.000274	-0.000250022	0.000124829	-0.000210436	0.000376846	-0.000538793	0
0.000255895	0.000255855	8.50474e-05	-3.00098e-05	-0.000194984	6.20439e-05	0
-0.000240456	0.000531468	-0.000629147	0.000261768	-0.000114361	-6.09324e-05	0
0.000223219	-1.5392e-05	-0.000217966	-0.000102187	-0.000737904	-4.54548e-05	0
0.000308214	0.00060478	-0.000548974	0.000325711	0.000398032	0.000468306	0
0.000494755	0.00171446	-2.43471e-05	-0.000101458	2.30124e-06	-0.000188635	0
0.000448797	0.000349299	-0.000447038	8.44044e-05	-5.28047e-05	0.000206612	0
-0.000140603	0.000340479	-0.000192534	-0.000180749	-0.000647243	0.000588208	0
-0.000141565	-8.80225e-05	-0.000565545	0.000468872	-7.92013e-05	-5.96264e-05	0
0.000500341	0.00032622	0.000354435	-0.000318972	8.91819e-05	-0.00023646	0
-0.000653689	-0.000415493	0.000433632	0.00038962	0.000121617	0.000661158	0
-0.000141962	0.00118073	0.000608695	2.79568e-05	2.53625e-05	8.11848e-05	0
0.000438441	-0.000294607	3.37088e-05	-0.000111176	0.000197909	0.000179851	0
-0.000196421	0.000126124	0.000239271	-8.93402e-05	0.000219348	-0.00018753	0
-2.66311e-05	-0.000206982	0.000429306	-0.000182108	0.000651166	0.000237633	0
-0.000417095	0.000181086	-0.000246813	-3.89406e-05	-8.57513e-05	0.000121588	0
-0.000478561	-0.000603701	0.000168812	0.000168915	-0.0002318	-0.000129868	0
-0.000314334	0.000716681	0.000121249	-0.000553501	-0.000160913	-4.16319e-05	0
0.000321159	-0.000724156	-0.00030679	0.000152196	-4.22714e-05	-5.42421e-06	0
-5.23078e-05	0.000213275	-0.000676101	0.000498883	-0.000303336	-9.13413e-06	0
-0.000404315	-0.000747432	-0.000298617	-0.00010743	-2.5485e-05	-0.000244509	0
0.000472999	-0.000382406	-0.00024404	-0.000146729	-0.000113147	-0.000385095	0
0.00049281	-0.000224316	0.000269358	0.000258445	-0.000671325	0.000231108	0
-0.00066032	0.000740388	5.10499e-05	0.000251786	-4.09211e-05	-0.000521577	0
0.000164942	0.000833217	-8.86231e-05	-0.000195619	0.000413652	-5.4469e-05	0
-0.000533032	-0.000142223	5.50698e-05	-0.000238365	0.000394121	-0.000115444	0
0.00119432	-0.000896081	-6.82549e-05	-0.000145784	0.000293106	-0.000571931	0
-0.000176388	-0.000296733	0.000297379	0.000188825	0.000269408	-0.000192	0
0.000530203	5.92192e-05	0.000170279	5.42184e-05	0.000404595	5.72153e-05	0
0.000126995	-0.000273001	-0.000325674	0.000123357	3.82532e-05	-4.92202e-05	0
-0.000454792	-0.000542978	-0.000121941	-6.0977e-05	0.000123129	-2.9341e-05	0
0.000424601	0.000459689	-0.000119637	0.000269673	-8.27045e-05	-0.000389261	0
0.000543396	-0.000812886	-0.00030663	-0.000433503	0.000561172	-0.000348114	0
0.000747469	-0.000374969	-0.000499692	-6.64676e-05	-0.000486864	-1.13189e-06	0
0.000410927	-0.00020197	0.000267378	3.77264e-05	8.21911e-05	6.90943e-05	0
0.00075345	0.000477088	-0.00014523	-0.000112961	0.000366103	0.000311676	0
-0.000525218	4.40517e-05	5.74225e-05	-0.000199905	-0.000230037	0.000932225	0
0.000757231	-0.000482434	0.000192973	1.40963e-05	0.000378962	-0.000151879	0
0.000282272	0.000627397	1.08046e-05	0.000257611	0.000791268	-3.5358e-05	0
0.000282506	0.000818354	0.00036544	-8.99084e-05	0.000318183	-0.000107687	0
-0.000186505	0.000915118	-0.000107561	-0.000206066	-0.000287049	7.37398e-05	0
0.000467176	-0.00059493	-0.000358919	0.000140847	5.05814e-05	0.00011931	0
-0.000608239	-0.000182332	-9.42527e-05	3.64302e-05	-0.000150719	0.000124119	0
-0.000134026	-5.19476e-05	-0.000125404	0.00043813	-0.000136568	-7.63991e-05	0
0.000850131	-0.00057266	-0.00010635	-6.64427e-05	0.000146684	-6.4276e-05	0
-0.000525128	0.000648354	0.000195012	3.12898e-05	-4.99579e-05	-0.000432171	0
-0.000432671	-0.000693887	-0.000639565	-2.82189e-05	0.000174654	4.05161e-06	0
-0.00074883	0.000307321	-8.21889e-05	-8.58162e-05	-0.000105112	-0.000652765	0
-0.000130235	0.00028535	-0.000218327	6.44069e-05	0.000345626	-0.000136226	0
-5.39641e-06	-0.00138729	-0.000365151	0.000327519	-9.89655e-05	-7.38309e-05	0
0.000405179	0.000664584	-0.000408102	0.000429718	-0.000282091	0.000574122	0
-0.000468078	-3.91375e-05	0.000690926	0.000253075	0.0002237	1.6894e-05	0
-0.000695	0.000382169	-0.000553554	-0.000470747	-9.61939e-05	-0.000236706	0
-0.000354368	0.00051147	-0.000102894	-0.000136215	-0.000544748	4.35248e-05	0
0.000189983	0.000833156	-6.44971e-05	-0.000233113	0.000257307	1.39574e-05	0
0.000315761	0.00136588	-0.00022277	-0.000179299	-0.000162314	-8.54047e-05	0
0.000564075	-0.000206207	7.7713e-06	-1.04974e-05	0.000413756	0.000458065	0
-0.000148266	-0.000194599	3.88156e-05	8.18779e-05	-8.14508e-05	-0.000120364	0
0.000387993	-0.000496969	0.000384836	-0.000275321	5.7201e-05	-7.59877e-05	0
0.00117283	-0.000202312	0.000336349	3.11244e-05	0.00010865	7.69586e-05	0
0.000492427	-0.000574794	-0.000329204	-0.000172801	-0.000463936	0.000234956	0
0.000461125	0.000387563	-0.000150755	4.20987e-05	-0.000697132	0.0004181	0
0.000470423	3.08853e-06	0.000376137	-0.000322471	-0.000121773	0.000143531	0
-0.000173742	0.000380394	-0.00016605	0.000490057	0.000162769	-0.00011304	0
0.000437446	0.000100641	3.81216e-05	0.00027547	-0.000346187	0.000511434	0
0.000205612	-0.000345139	-0.000614088	0.000437888	4.82902e-05	-0.000472438	0
-0.000108247	0.000872542	0.000176679	-0.000118927	-0.000303809	4.40883e-05	0
0.000707534	0.000895789	0.000170243	0.000168581	0.0001302	0.000391258	0
0.00040967	-0.000936563	-0.000182127	-3.46547e-05	-0.000213423	-6.73123e-06	0
0.000205747	-0.000962575	0.000199508	-7.72057e-05	-2.30162e-05	-5.30224e-05	0
1.62913e-05	0.000255279	-0.00022043	-0.000502988	0.000116366	0.000154792	0
0.000581911	-0.000268406	-6.22354e-05	-2.34962e-05	0.000223333	-3.93655e-05	0
0.000301479	-4.81443e-05	-5.06907e-05	0.00057307	-0.000447153	-0.000326138	0
0.000291074	0.000437028	-5.88401e-05	-0.000171001	-9.90347e-05	-0.000388094	0
-0.000411072	-0.000964931	-0.000532779	-0.000177673	0.000130388	0.000166707	0
0.000381364	0.000559312	0.000385082	9.37744e-05	0.000628124	-0.000292198	0
-5.01396e-06	0.000295777	0.000233413	-0.000224997	-4.68308e-05	0.000590926	0
-0.000752349	-0.000610815	-3.77905e-05	-0.000335644	0.00024605	-0.00141182	0
-0.000301793	0.00010935	4.65172e-05	-4.46514e-05	-0.000773233	-7.62364e-05	0
-0.000104214	0.00082549	0.000412276	0.00041414	4.33468e-05	0.000768329	0
1.3766e-05	-0.000480014	-0.000638783	-5.82388e-06	0.000404084	4.96459e-05	0
0.000416094	0.000366557	-0.000116902	0.000403506	1.66238e-05	-0.000233471	0
7.82182e-06	0.000223246	0.000323205	0.000435786	0.000120892	-0.00013864	0
0.000296909	0.000639068	-1.96644e-05	0.000412894	-0.000148557	0.000310268	0
0.000188866	2.69991e-05	-0.00073093	4.53851e-05	0.000339966	0.000319257	0
0.00034084	-0.000496504	0.000504589	-0.000506256	0.000606902	0.000276598	0
-0.000186061	0.00019087	0.000327208	-0.000226693	0.000803759	0.000121244	0
0.000386107	0.000391242	-0.000158163	0.000213648	5.59851e-05	-0.000428926	0
7.54933e-05	0.000401346	-1.30759e-05	-3.725e-05	-0.000237882	0.000420976	0
0.000261886	-0.000617963	-0.000324731	1.05103e-05	0.000311778	0.000303614	0
0.00045913	-0.000362708	-0.000269887	-0.000169804	0.000622096	-8.02057e-05	0
0.000136883	0.000565101	0.00011273	-4.23875e-05	0.000140762	0.000114832	0
9.8882e-05	0.000636422	-0.000108628	-3.5724e-05	0.000118939	-8.9277e-05	0
0.000464649	-0.00039595	-0.000515588	-5.49105e-05	-0.000351453	-0.000858759	0
-0.000815148	0.000193651	0.000217006	-0.000250918	0.000638576	0.000163494	0
0.000321504	0.000119549	0.000249793	-2.61801e-05	-0.000254607	-0.000567196	0
-0.000605034	0.000280217	-0.000446966	1.83269e-05	-0.000404551	0.000117321	0
-0.000251692	-0.000683208	-0.000144479	0.000325191	-0.000190241	-0.000633133	0
0.000317082	0.000131351	-2.32384e-05	-0.000409868	0.000367105	-0.000247388	0
0.000390681	0.000882064	0.000112608	3.84458e-05	-0.000249614	-0.000684486	0
0.000138188	7.98548e-05	-0.000409829	-9.00704e-05	5.6695e-05	-0.000304439	0
-0.000217541	-0.000146045	-0.000244481	-3.01758e-05	-1.77777e-05	-0.000315524	0
0.00046791	-0.000415181	-0.000391742	9.10452e-05	-0.000272161	-0.000528797	0
0.000471088	-0.000407935	0.000529057	-4.46614e-05	-0.000224677	0.000337347	0
0.000476849	-0.000250058	4.65867e-05	-1.43049e-05	-0.000620455	0.000231658	0
-0.000491775	1.0256e-05	0.000580776	0.000178854	0.00031864	6.65472e-05	0
-0.000213174	0.000223275	-0.000342565	0.000216566	0.000531886	-3.27281e-05	0
-0.000600941	0.00140455	-0.000590944	0.000193196	0.00030519	-0.000128943	0
0.000530437	0.00124886	4.06128e-07	-8.46506e-05	0.00036701	0.000360016	0
-0.000757266	-6.27892e-05	-0.000340492	0.000283778	-0.000298595	-0.000315257	0
-0.000208286	-7.18707e-05	9.91822e-06	0.000224234	0.000488008	-0.000236805	0
0.000275495	-0.000599813	0.000488585	-0.000140325	-5.46375e-05	6.51892e-06	0
-0.00024296	-0.000141314	0.000315099	-0.000421732	2.77622e-05	7.99768e-05	0
0.000316424	-0.000131772	0.000470859	0.000112136	-0.000203704	0.000539849	0
0.000386933	-0.0001934	-0.000148049	-0.000331005	-0.000781644	0.000294624	0
-0.00011626	-0.000686785	-0.000492636	-0.00054275	0.000446566	0.000572397	0
-0.000453686	0.000329371	0.000273846	-3.26048e-05	-0.0001003	-0.000465784	0
0.000226523	-0.000420042	0.000636892	-2.12895e-05	-0.000132285	0.000410584	0
-0.000227927	-0.000461464	-0.000306951	-0.000266485	5.54973e-05	0.00013402	0
0.000189537	-0.00104147	0.000198324	-0.000110989	-0.000264442	-0.000242693	0
-0.000267698	-0.000491564	9.98251e-05	-1.26609e-05	0.000135942	-0.000273155	0
-0.00119896	-0.000361365	-6.08645e-06	-0.000363255	5.05163e-05	-0.000132222	0
-0.000563086	0.00100014	0.000902538	-0.000329325	0.000164189	-0.000615703	0
0.00028055	0.000313219	-0.000276186	-0.000374876	3.70604e-05	0.000207781	0
0.000399238	0.000604584	-0.00043001	-0.000321742	-5.89526e-06	0.000165054	0
-0.000423718	-0.000783602	8.80415e-06	-0.000155839	-7.04277e-05	-0.00034172	0
0.000217908	-0.000525785	-0.000624599	-2.24416e-05	-0.000459967	0.000275546	0
0.000123206	0.00052696	-0.000479112	-5.86115e-05	0.000215201	4.33984e-05	0
-0.000136253	0.000720208	0.000363467	0.000281205	0.00065105	-0.00045158	0
-0.000380573	-0.000455459	-0.000124619	-0.000267456	5.19691e-05	-0.000622821	0
0.000517168	0.000383152	0.000813463	0.000369667	0.000108035	-0.000599459	0
6.61475e-05	0.000462907	-5.40407e-05	-4.78543e-05	-0.000450841	0.000201498	0
9.71871e-05	0.00102814	6.32006e-05	0.000275297	0.000134528	-3.40855e-05	0
0.000365834	-0.000242939	0.000471103	0.000129932	0.00031221	6.20061e-05	0
0.000112952	-0.00125682	-0.000553742	-6.79701e-05	0.00017392	-0.000136036	0
-0.000359992	3.33562e-05	-6.04272e-05	0.000281179	-0.000417987	-0.000382927	0
-0.000302918	-0.000757568	-0.000104081	-0.000244887	0.000159956	-0.00079556	0
0.000405569	0.000149058	0.000412401	-0.000203592	0.000189274	0.000397525	0
-0.000594282	-0.000133551	-1.22151e-05	-0.000144497	0.000294208	-0.000384728	0
0.000195265	0.00116252	-0.000226583	2.64425e-05	-0.000158345	1.67098e-05	0
-0.000432431	-0.000682949	0.000276585	-0.000328577	0.000586312	0.0004102	0
-0.000170122	0.000436517	-0.000251872	-0.000109929	-1.28656e-05	0.000499709	0
-0.000263607	0.000607624	0.000621342	-8.088e-07	0.00018088	9.78745e-05	0
-0.000457625	-0.000158508	-0.000776512	0.000342902	0.000188403	-0.000408595	0
0.000563173	-0.000238065	-9.85903e-05	0.000125301	0.000672625	-0.000274502	0
0.000626012	-0.000424136	0.000104579	4.18311e-05	0.000319243	-0.000251496	0
6.32215e-05	-0.00152288	-0.000261781	7.84973e-05	0.00014299	0.000445068	0
-0.000510941	-0.000638811	-0.000100983	-0.000246047	-0.000105955	-0.000442109	0
-0.000324968	-7.73448e-05	-0.000404308	-0.000204712	0.000305213	-0.000382342	0
-0.000540445	-2.27112e-05	-0.00054311	6.66116e-05	-0.000650094	0.000106343	0
-0.000673909	7.20413e-05	-0.000208597	-0.000356788	2.24498e-05	-2.61423e-05	0
0.000381733	8.1528e-05	-0.00010868	4.1404e-06	0.000206848	0.00025258	0
-0.000261006	-0.000743908	-0.000858189	-0.000206232	0.000214167	2.82999e-05	0
-0.000167735	-0.000162265	-0.000322339	-6.81708e-05	0.000391642	0.00022337	0
0.000599468	-0.00109828	-0.000463131	-7.14137e-05	-0.000712135	0.000220437	0
-0.000406178	-0.000509168	0.000811901	-0.0001047	-0.000205035	-0.000208696	0
-0.000431672	-3.36744e-05	-9.74961e-05	2.42498e-05	0.000101531	-0.000270552	0
0.000628907	-5.79503e-05	0.000101445	0.00032584	-7.8345e-05	0.000147325	0
-0.000376669	-2.25783e-05	-8.2023e-05	0.000227151	-0.000184865	0.000815213	0
7.89572e-06	-0.000406925	-0.000705328	3.42873e-05	-0.000471828	1.52997e-05	0
0.000798244	0.000648417	0.000644224	-0.000203742	-0.00062907	-2.74767e-06	0
-0.000795644	0.000761271	0.00030999	-4.71875e-05	-8.06853e-05	-0.000264623	0
0.000166843	-0.000273898	-5.24586e-05	2.1984e-05	0.000402664	-0.000150509	0
6.17677e-05	0.00058858	0.000381746	-0.000118644	-2.94641e-05	0.000116999	0
-0.000422899	0.000945655	0.000746021	-0.000376994	0.000451347	0.000272129	0
0.000536832	-8.09133e-05	-8.40185e-05	-0.000102348	-0.000181892	4.33666e-05	0
-0.000408178	0.00015299	0.00021771	-0.000258685	0.000134447	-0.000140137	0
-0.0006563	-0.000364811	0.000202387	0.000445696	5.57183e-05	8.67199e-05	0
5.99204e-05	7.96544e-05	-0.000225907	0.000342959	-0.000335738	7.44915e-05	0
0.000464223	0.000799734	0.000310708	2.99433e-05	0.000408087	0.000230085	0
-0.000590054	-8.56688e-05	-0.000507185	5.9864e-06	0.00011759	-0.000120932	0
-0.00018897	-0.000356039	0.000154483	0.000244907	0.000231339	-0.000365511	0
-5.64926e-05	-0.000983745	-0.000276053	0.000221833	9.01025e-05	-0.000158893	0
0.000406777	-0.000571684	0.000312609	3.23169e-05	-5.44554e-05	0.00021917	0
-0.000630944	0.000475955	6.73869e-06	6.41266e-05	-0.000151134	-6.81124e-05	0
0.00021239	0.00110071	0.000150581	-1.46955e-05	0.000100289	-0.000525529	0
0.000182724	-0.000315153	0.000206045	3.67523e-05	-0.000187394	-0.000566457	0
0.000139747	-0.00111114	-0.000330999	-0.000106034	3.63969e-05	-0.000465753	0
-0.000508648	-0.000185803	-0.000200559	-0.000320142	0.0002997	0.000149922	0
3.48107e-05	-0.000105111	-0.000135013	7.69256e-05	-0.000209085	0.000417859	0
4.74828e-06	0.000883534	-3.2651e-05	-0.000189643	-0.000203386	-7.44341e-05	0
0.000557401	-0.000277217	0.00018853	0.000244077	0.00038813	0.000184011	0
0.000686466	0.000289722	0.000405512	0.000232807	-0.000198275	0.000204764	0
-0.000904893	-0.000681363	-4.60542e-05	-0.0001036	-0.000232833	0.000732598	0
-0.000108005	0.00057145	0.000370721	-0.000185616	-0.000327173	-0.000113556	0
0.00072176	-1.31719e-06	0.000199568	0.000610235	-3.59815e-05	0.000119229	0
0.000174128	5.70072e-05	0.000274238	-0.00054749	-0.000803414	7.19191e-05	0
-0.000501762	0.000580296	9.26403e-06	9.40328e-05	1.91481e-06	0.000274565	0
-0.000307346	0.000353955	-0.000127015	-6.55256e-05	0.00058312	6.23572e-05	0
-0.000651349	-0.000878493	-0.000179292	8.86751e-05	0.000544756	-0.000371894	0
-0.000427039	-0.000236614	-0.000137873	5.48491e-05	-0.000882662	0.000267651	0
0.000434484	-0.000199753	4.73965e-05	-0.000128191	0.000163674	-0.000710241	0
-2.30089e-05	0.000198461	-0.000637664	-6.97891e-05	0.000549699	-0.000408766	0
0.000172722	-0.0011167	-5.589e-05	3.78081e-06	0.000202214	0.000266295	0
0.000925627	-0.000879081	7.44826e-06	-0.000231983	0.000362624	-8.98536e-05	0
-0.00016012	-4.29692e-05	0.000699488	-4.68135e-05	-0.000444491	-0.000148869	0
0.000850368	-0.000813194	-0.000244237	0.000187635	-0.000256207	-0.000841983	0
6.52804e-05	-0.000884268	-0.000655641	0.000387004	-0.000431455	0.000116313	0
-0.000316392	0.000650473	-0.000152153	0.000171302	-0.000421918	-0.000452193	0
-0.000263885	-0.000143287	0.000264589	4.63495e-05	-0.000115819	0.000292952	0
0.000155051	0.000827321	9.54191e-05	2.63117e-05	7.40267e-05	0.000636266	0
-0.000115693	0.000254108	7.33474e-05	9.58202e-05	-0.000521524	0.000772626	0
0.000882212	0.000334677	-0.0003322	-5.93811e-05	-0.000360737	-0.000691983	0
0.000726694	0.000141439	0.000816141	-6.86764e-05	8.84727e-05	-0.000382305	0
0.000160318	-0.000711892	0.00027361	6.10576e-05	-9.96961e-05	0.000124618	0
7.16641e-05	0.000244167	7.03535e-05	0.000200607	7.88907e-06	-0.00034226	0
-0.00054272	-0.000756411	-8.62143e-05	3.8584e-05	-0.000368037	-0.000235554	0
0.000692863	-0.000506836	-0.000285229	-1.0807e-05	0.000678307	-0.000282027	0
0.000742797	-2.2752e-06	0.000233089	1.89371e-05	0.00017508	-0.000300822	0
-0.00022799	0.0012522	2.8426e-05	8.36767e-05	0.000207939	0.000675488	0
-0.000219346	0.000548065	0.000390774	-8.24373e-08	-0.000346775	0.000674768	0
0.000427347	-0.000426101	0.000256897	-0.000373032	-0.00010497	5.59981e-05	0
-3.9138e-05	-0.000494499	0.000201036	0.000214759	3.7799e-05	-6.69419e-05	0
0.000120376	0.000740648	0.000117951	-0.000134269	-5.49045e-05	-0.000130724	0
-0.000310998	0.000285245	0.000287309	6.69931e-05	-0.000313167	0.000392183	0
-6.37257e-05	0.000188967	0.000200913	-7.5734e-05	0.0007861	0.000658342	0
-0.000390105	-2.94892e-05	0.000282141	-8.42222e-08	-0.000122257	-0.000314071	0
0.000187833	-0.000135565	-0.000127986	0.000203139	0.000274058	5.72217e-05	0
0.000294019	-0.000162705	6.18813e-05	0.000199667	7.5317e-05	-0.000300263	0
0.000395999	-0.000636514	-6.33275e-05	-0.000162885	0.000286422	0.000126181	0
0.000451314	-0.00019253	0.0006317	-0.000185659	0.000202942	0.000268069	0
9.73275e-05	-0.000383501	0.000104316	-0.000318098	8.42773e-05	-0.000429034	0
0.000621312	-0.000205148	8.96444e-05	-0.000355452	0.00066623	0.000219726	0
0.000524466	0.000339885	0.000145832	0.000358175	0.000156256	-0.000412331	0
-0.000484342	-0.0001452	0.000251184	0.000181367	0.000320758	0.000910818	0
0.000115919	-0.000440037	4.55884e-05	-0.000314481	0.000117753	-0.000519905	0
8.82806e-05	0.00153414	-8.77038e-05	7.28114e-05	0.000229717	0.000174276	0
0.000101984	0.00138908	3.20686e-05	-0.00015546	0.000141727	-0.000363452	0
0.000980998	-0.000546675	3.77349e-05	-6.32161e-05	0.000517743	-0.00020487	0
0.000213117	0.000171637	0.0002642	-4.01522e-05	0.000248914	-0.000439717	0
0.000716231	-0.000108957	-0.000410668	-2.17966e-05	-0.000296065	-5.78823e-05	0
0.000909275	-0.000204444	0.000256039	-0.000101039	0.000398693	0.000197973	0
0.000495235	-0.000164515	4.78745e-05	0.000620898	-4.36674e-05	0.000125676	0
0.000148319	-0.000309501	0.000229721	6.75914e-05	9.96366e-05	-0.000506272	0
-0.000880012	-0.000774405	9.9908e-05	0.000402857	-0.000130702	-4.43154e-05	0
0.000844922	0.000391952	-0.000385848	-0.000144197	-1.81845e-05	0.000346622	0
6.37286e-05	-0.000381492	0.000107535	-1.7037e-06	-0.000276621	9.50154e-05	0
-0.00041548	0.000670531	9.59532e-05	-9.31028e-05	-0.000298853	0.00060059	0
4.63621e-05	-0.00036458	-0.00035669	0.000143184	-0.000351028	-0.000140818	0
-0.000129405	-0.000805517	2.6258e-05	0.000185511	-0.000311421	0.000328833	0
-0.000336411	-6.87452e-05	-2.49593e-05	-0.000282388	0.00015721	0.000817132	0
-0.00083223	-0.000325555	-0.000461263	-0.000362214	9.99342e-05	4.47853e-05	0
9.36112e-05	-0.00104028	-0.000133768	0.000171919	-0.000190302	-3.5107e-05	0
0.000544129	0.000807612	0.000102608	-0.000153826	-0.000157784	0.000143392	0
-0.000233843	0.000745557	5.66364e-05	0.000357297	-2.29045e-05	-0.000307463	0
-0.000247276	0.000189881	0.000162075	-0.000311916	-0.000317938	-0.000416708	0
0.000825477	0.000202294	0.00041489	0.000199461	-0.000268967	-0.000308137	0
-0.000638319	-0.000127014	2.08479e-05	-2.10697e-05	8.47558e-05	-0.000307931	0
-0.000937744	0.000201227	0.000238311	-6.28107e-05	-0.000881335	1.16908e-05	0
0.000590199	-0.000105946	-4.47345e-05	-0.000253751	0.000376389	0.000458995	0
-0.000254108	0.000593442	2.37099e-05	8.49195e-05	-0.000166985	0.000150566	0
-8.65013e-05	-0.000146981	-9.81256e-05	-0.000344084	-0.00035675	9.61861e-05	0
3.6346e-05	-0.000425989	-0.000506913	0.000158728	8.67328e-05	-4.58493e-05	0
-0.000463363	-0.000376586	-0.000347307	4.11466e-05	1.66583e-05	0.000590884	0
0.000516721	0.000139932	0.000169871	0.000245639	0.000637521	0.000336557	0
0.000464147	0.000597113	0.000197745	-0.00021123	0.000584314	-0.000657251	0
-0.000446066	-0.00152569	1.31369e-05	-0.000563752	0.000817413	-0.000303043	0
0.000194228	0.0001179	8.21827e-05	0.000206624	-0.000387191	-0.000121886	0
-0.000310488	-3.51189e-07	-0.000410798	0.000519814	-0.000310243	-4.00312e-05	0
0.000251055	0.00144896	0.000180962	0.000396936	-0.000717602	-0.000124893	0
-0.000544788	0.000611549	3.86278e-05	-0.000187621	-0.000770558	-1.26765e-05	0
0.000413675	4.61018e-05	0.000538108	0.00073122	0.000694862	9.21007e-05	0
0.000384565	-0.000106399	0.000630105	-2.23321e-05	0.000464324	0.000120044	0
0.000375086	0.000724464	0.000452039	0.000384224	0.000291593	-0.000369353	0
-0.000337477	-0.000830531	0.0006013	-5.39217e-05	2.1148e-05	-0.000522242	0
-0.000655525	-0.000693528	0.000415696	-5.16077e-05	-0.000399195	0.000437085	0
0.000446616	-0.00046597	-0.00026693	-0.000206725	0.000338268	0.000508567	0
0.000388458	0.000187612	0.00091826	-0.000216885	-0.000510776	0.000186562	0
-0.000637152	0.00073494	-0.000254583	-0.000119609	-0.000145105	0.000129454	0
-0.000125493	0.000262383	0.000124267	-1.09799e-05	1.78824e-05	-0.000481073	0
-0.000549211	-0.000398926	0.000123861	-0.000636357	-5.0216e-05	-0.000218081	0
0.000197925	0.00146391	7.49936e-05	-3.73157e-05	0.000411818	-0.0003055	0
-0.000299417	-0.000509645	0.000311513	-0.00026747	-8.14788e-05	0.000239863	0
0.000142946	-0.000542768	-5.29172e-05	-0.000325198	7.15475e-05	6.27698e-06	0
-0.000352797	0.000279981	-0.000232778	0.000297629	0.000366882	-0.000182379	0
0.000465787	-0.000181736	0.000114165	0.000289954	-7.34392e-05	0.000178212	0
0.00043724	-0.000299968	6.84943e-05	-0.000444021	-0.000462578	8.70178e-05	0
0.000153213	-0.000425235	8.54393e-06	0.000231196	-0.000196788	-0.000357612	0
-0.00095127	-0.000421315	0.000313823	-2.87378e-05	-0.000528716	7.14224e-05	0
0.000286328	0.000636676	0.00059811	0.000101512	-0.000332911	-0.000174794	0
0.000255258	-0.000831091	-0.00033219	0.000190732	-7.10706e-05	-0.000306812	0
-0.000309017	-0.000427612	-2.3893e-05	-0.000235473	8.57054e-05	0.000353484	0
-3.66347e-05	7.1393e-06	9.92961e-05	-0.000191271	-0.000612841	-0.000344112	0
0.000278406	-0.000116813	-0.000211043	0.000296043	-1.65082e-05	2.24707e-05	0
0.000470143	-0.000685626	-0.000240464	-0.000232548	0.000277344	0.000315101	0
0.000926468	-0.000254101	-0.000715524	-8.87317e-05	-7.06692e-05	-9.86902e-05	0
0.000107526	-0.000331527	6.5556e-05	-5.32747e-05	-9.58017e-05	-0.000402286	0
-3.83897e-05	5.03212e-05	-0.000324344	-0.000131139	4.26677e-05	-0.000136889	0
0.000246569	-4.17895e-05	0.000134323	4.97869e-05	0.000362831	7.05267e-05	0
-0.000509716	-0.00034051	7.49797e-06	-0.000318009	-0.000191897	-9.0779e-05	0
1.83006e-05	-0.000504493	6.8537e-05	6.51532e-05	0.000144113	0.000191868	0
-0.000106353	-0.0010613	0.000110417	-0.000122217	-0.000203081	0.000248753	0
-2.11117e-05	-0.00124788	-0.000200969	0.000205791	-6.89502e-06	-0.000346206	0
1.6109e-05	-2.0789e-05	-0.000394691	-0.000536364	0.000622774	6.67386e-05	0
-0.000811498	0.0003039	0.000146191	-9.20824e-05	-5.60432e-05	-0.000155753	0
-0.000474743	-0.000895179	-0.000175222	6.36112e-05	-0.000834402	-2.58975e-05	0
0.000171539	0.000150437	2.19225e-05	-0.000135996	0.000143182	0.000674212	0
-0.000238915	0.000811712	-8.84405e-05	0.000163663	-0.000221064	0.000356279	0
-0.000543496	-0.00049769	0.000481013	1.57279e-05	-9.74851e-05	0.000201971	0
-0.000465803	0.00111839	-0.000304093	8.2751e-05	-0.000515557	-0.000207869	0
-0.000171036	0.000357272	-0.000150367	2.99411e-05	-0.000458784	-0.00090328	0
-0.000150256	0.000341154	6.51148e-05	-0.000180343	-0.000144521	0.000135645	0
-0.000516026	5.95383e-05	-0.000280796	0.000437525	0.000198877	-0.000334698	0
0.000678682	0.000277199	0.000240448	0.000219953	0.000234655	-0.000423814	0
-0.000144221	-1.49154e-05	0.000291619	-0.000135222	-0.000250026	-0.000707599	0
-5.15544e-05	0.000731962	-0.000181484	0.000493184	-0.000322537	7.45309e-05	0
0.00029461	0.000212227	-7.64341e-05	-0.00018181	-0.000339361	0.000216172	0
-0.000588633	-0.000805374	-2.97893e-05	-0.000109747	-0.000433564	-0.000422906	0
-0.000783221	0.00124968	-1.12668e-05	-0.000195834	-0.000260608	-0.000150553	0
-0.000119668	-0.000806054	-0.000221989	-0.000176265	0.00043824	8.67427e-05	0
0.000432074	-6.63702e-05	0.000343379	-3.49117e-05	-0.000370875	-9.7429e-05	0
-0.000883817	0.00108197	4.64576e-05	-0.000600258	3.9856e-05	0.000101172	0
0.000217857	0.0002219	0.000652686	0.00017712	9.0632e-05	0.000383974	0
-4.36768e-05	-0.000424351	-0.000107302	0.000269019	-0.000152618	7.82625e-05	0
0.000718133	-0.000336857	0.000167415	0.000557448	-1.05393e-05	-0.000165351	0
-0.000548409	-9.85178e-05	-0.000132225	-0.000156108	0.000229403	-0.000390974	0
-2.53248e-05	-0.000366431	-0.000439242	0.000124285	0.000219108	-0.000112933	0
0.000483602	-0.000152372	-0.000221147	1.3457e-05	0.000451199	-0.000298511	0
-0.000248872	0.000334562	5.71598e-05	-0.000171775	0.000198194	0.000394431	0
-0.000523343	0.000477923	3.92075e-05	-9.44672e-05	-0.000253499	0.000252478	0
0.000284508	0.000121251	0.000204342	-5.47372e-06	-0.000131614	3.65774e-05	0
7.141e-05	0.0011247	0.000154763	0.000170651	-6.95276e-05	-0.000607734	0
-0.00104641	0.000103286	-0.000321721	0.000397682	-0.000704943	-0.000587788	0
-0.000845686	-0.000759368	-0.000157404	8.85702e-05	0.000270595	-0.000420495	0
-5.84994e-05	-3.11958e-05	0.000386887	-2.40056e-05	-0.00050694	-0.000457199	0
-7.24395e-05	0.00025661	0.000424997	-0.000164381	5.53449e-05	0.000107871	0
0.000441675	0.00112095	-0.000364752	-0.000122239	0.000105061	0.000576727	0
-6.85515e-06	-9.0443e-05	0.000276075	-8.76464e-05	-0.000403654	7.8941e-05	0
0.000128537	-0.000339977	-0.000129736	-3.52811e-05	0.000353816	2.95174e-05	0
0.000243762	0.000213466	-0.000418627	0.000346326	-3.53472e-05	-0.000140698	0
0.000193203	-0.000584811	0.000336502	1.61289e-05	-4.42378e-05	-0.000418295	0
0.000405631	-0.000159492	-0.000194919	-0.000138737	5.53035e-05	0.00038757	0
-0.000126725	0.0003435	-6.78327e-05	-0.00035971	-0.000376987	-0.000198875	0
-0.00111309	0.000374523	-0.000110008	4.658e-05	-0.000368162	-0.000331753	0
0.000304903	0.000415253	-9.7772e-05	8.10744e-05	-0.000212025	0.00035299	0
-0.000390833	0.000904667	-7.84238e-05	-0.000173078	0.000289061	5.09774e-05	0
-0.000158085	0.00035773	0.000203914	0.000138759	0.000348792	-0.000338248	0
8.04011e-05	0.00015515	-3.71339e-05	-0.000299072	0.000748276	-6.376e-05	0
-0.000452656	-0.000496691	0.000485605	-9.41505e-05	-0.000276902	-0.000177913	0
0.000617753	-0.00122731	-7.95982e-05	-0.000155614	-0.0005984	0.000437411	0
0.00039441	0.000210489	-0.000135846	-1.00178e-05	-0.000503146	0.000286155	0
0.000284075	0.000789835	4.6077e-05	0.000141382	-9.63261e-05	0.000381709	0
5.6643e-05	-0.000542497	-0.000434667	-0.000122072	5.16982e-06	-0.0003273	0
1.8462e-05	-0.000142667	0.000450083	5.07529e-05	-0.000431475	0.000134895	0
-0.000428695	-3.94061e-05	-0.000583442	0.000170547	1.21533e-06	-0.000532302	0
0.000479001	-0.00018912	0.000292135	-0.000334047	0.000352237	0.000271068	0
0.000606467	0.000373928	0.000149593	-0.000182082	0.000292046	0.000162777	0
0.000250495	-4.57735e-05	6.38347e-05	-9.63071e-05	-0.000489295	0.000228091	0
0.00025424	0.00111326	-0.000166754	0.000323957	-0.000402948	-0.00016728	0
0.000189981	0.000632674	0.000250187	0.000233585	2.46741e-05	-0.000743131	0
0.00021928	0.000758178	0.00039413	-0.000323358	-0.000153583	3.84486e-05	0
0.000202658	0.000678309	0.000434319	0.000280988	-0.000172457	-0.000520216	0
-0.000437637	0.00031813	-0.000498502	-0.000197774	-5.13895e-05	-0.000573109	0
-0.000139924	9.26568e-05	0.000230887	-0.000480053	-4.53596e-05	0.000751734	0
-6.22867e-05	-0.000231749	-0.000284081	-9.45622e-05	0.000193986	0.000167151	0
0.000459677	0.000727522	-0.000195643	0.000178267	0.000101769	-1.83407e-05	0
0.000529548	-7.47312e-05	8.3069e-06	-0.000133118	-0.000376176	-7.6479e-05	0
-0.000215622	-0.000955886	0.00073436	0.000389312	-0.00019464	0.000542507	0
0.000291178	0.00101899	0.00023843	-0.000334353	-0.000742232	-0.000615901	0
-0.000254397	0.000408357	-0.000393774	0.000111744	5.26484e-05	-0.000977004	0
0.000292258	-0.000145563	-0.000343865	0.000113527	-0.00010087	-0.000322497	0
-0.00059526	0.00042872	6.30216e-05	0.000231566	0.000179023	-8.58802e-05	0
-0.000392908	0.000195981	-1.41863e-05	-0.000436034	-0.000118271	-0.000542933	0
0.000301123	0.00073755	0.000144648	0.000361694	0.000441183	-0.000108194	0
-0.000760952	0.000482266	-0.000814609	5.39359e-05	0.0003437	-0.000319571	0
0.000431597	0.000588778	0.000678201	1.56084e-05	-3.50176e-06	0.000265664	0
-0.000818671	0.00089707	0.000249251	-0.000183343	-0.000377039	0.000106907	0
-0.000579047	0.000451237	-0.000462202	2.28122e-05	-5.49184e-06	7.04837e-05	0
-1.87994e-05	0.000467309	-0.000364504	-4.20793e-05	0.000274547	-4.33527e-05	0
-0.000118438	-0.000168997	-1.2442e-05	9.55468e-05	0.000250697	8.01508e-05	0
-0.000176501	-7.92524e-05	-0.000103726	0.00017061	0.000402986	-0.000206268	0
-0.000216687	0.000764963	1.04631e-05	-0.000286418	-8.97298e-05	0.000218963	0
0.00102054	-0.000675171	-0.000116463	0.000216149	0.000273964	0.000209073	0
9.86067e-05	-0.000372325	-5.47814e-05	0.000118764	0.000168713	0.000118247	0
-0.000487554	-0.000898586	0.000423016	-0.000450038	-0.00015598	0.000365191	0
0.000181565	0.000420655	0.000224573	0.000121118	8.35287e-05	0.000116583	0
-0.00034572	-0.000800251	5.64681e-05	-6.81722e-05	-0.00045009	0.000130301	0
-0.00042745	0.000131546	-0.000209344	-5.73778e-05	-6.51509e-05	-0.000331431	0
-0.00024944	-0.000267739	8.66571e-05	-6.4985e-05	-6.969e-05	-0.00028272	0
-0.000843228	-0.000463603	8.65931e-06	-2.55979e-05	0.000221461	0.000154938	0
0.000375896	0.000245689	-0.000172557	4.55884e-05	-0.000402663	-0.000257679	0
-0.000274482	0.000267917	-0.000210455	0.000224461	0.000592213	-0.000385709	0
-0.000395036	-3.61463e-06	-0.000584785	0.000115442	-0.000263577	0.000120401	0
0.000196477	-0.000199956	-7.68208e-06	5.71326e-06	0.000380952	-0.000289835	0
0.000952948	0.000152113	-0.000133177	-0.000434569	0.000164837	0.000101623	0
8.0227e-05	-0.000274291	0.000245963	-0.000502197	-4.63987e-05	0.000238482	0
0.000166309	-0.000715642	-9.02102e-05	-0.000633996	-0.00047734	-6.28622e-05	0
0.000652956	0.000252515	0.000224305	-0.000271824	-5.8361e-05	-0.00029738	0
-0.000228673	6.85781e-05	-0.000675444	-0.000201234	-0.00013416	-0.000391649	0
-0.000478448	-0.000587991	-0.000457762	-6.2493e-05	0.000607442	7.33754e-05	0
-6.03099e-05	0.000177253	0.000458062	3.23116e-05	-5.05321e-07	-0.000204564	0
-0.000319231	0.000447189	0.000310599	-0.000226333	-8.29018e-05	-0.00090665	0
0.000265842	0.000116439	-0.000296548	-0.000259896	-0.000517412	0.000439829	0
-1.57222e-05	0.000681182	2.88536e-06	-0.000370975	6.76597e-05	0.000145142	0
0.000453911	-0.000313424	-0.000354634	-0.000163389	5.70659e-05	-0.000310692	0
-0.00024996	-0.000656068	7.04889e-05	-0.000206626	0.000186286	0.00085938	0
0.000429243	0.000185178	1.54039e-05	0.000381049	-0.000535092	0.000190955	0
-0.000350027	0.000903066	0.000177241	2.20585e-05	-0.000208452	6.66766e-05	0
0.00011501	0.000312495	-5.62635e-05	0.000262596	-4.9181e-05	-0.000205271	0
0.000240863	0.000504331	-2.11269e-05	0.000141147	-3.38465e-05	8.73279e-05	0
0.000230397	0.000147859	-8.98579e-05	0.000313509	0.000452392	-0.000298289	0
-0.000195827	0.000158395	-0.000318318	1.07952e-05	0.000172071	-0.000331013	0
0.00039733	-6.06843e-07	-2.40038e-05	6.18278e-05	-0.000488092	0.000444607	0
0.000113499	0.000194661	-0.000280691	0.000192394	-0.000114872	0.000429954	0
-0.000674432	0.00041146	0.000166334	0.000234651	0.000320479	-0.000273149	0
6.73087e-05	6.49572e-05	0.000363159	5.70175e-06	0.000572327	0.000292497	0
-0.000557087	-6.35187e-05	0.000419221	0.000420864	0.000690125	-0.000162136	0
0.00035756	-0.000386837	-4.84949e-05	-0.000311869	6.6419e-05	0.00063762	0
-0.000494885	-0.000447151	0.000237425	-1.78152e-05	-3.24693e-05	0.000246262	0
0.000555388	-8.89315e-05	-0.000270315	-0.000163268	0.000463754	0.000147343	0
-0.000255957	0.000747368	-4.50865e-05	3.35096e-05	0.00014036	-0.000145844	0
-0.000197473	0.000637365	-0.00023651	-0.000107404	0.000759807	5.50573e-05	0
0.00033349	-0.000382579	0.000447355	0.000490227	-0.000478338	0.000106618	0
0.000838278	0.000467262	-0.000483743	-1.84922e-05	-5.45966e-05	3.18807e-05	0
0.000321038	0.000584103	-0.000139979	-0.000485074	-0.00042332	0.000483462	0
-2.70025e-05	4.78983e-05	-8.23575e-05	4.29662e-05	0.000211369	-0.000108076	0
0.000438304	0.00100324	-9.05416e-05	-0.000644269	-8.43406e-05	0.00014359	0
0.000288128	0.000180514	-0.000163863	-8.33205e-05	-0.000515869	0.000517423	0
-0.000195967	2.36167e-05	-0.000273913	0.000173823	0.00047848	-0.000532742	0
-7.61673e-05	0.000123105	-0.000404633	5.60471e-05	0.00054938	0.000514371	0
0.000265687	-0.000614173	-0.000281358	-0.000151861	-0.000761893	0.000282343	0
-0.000321782	-0.000343418	-8.58055e-05	0.000383898	0.000204787	0.000510097	0
0.00138583	-0.000176288	-0.000550177	0.000118604	-0.000514295	0.00010926	0
0.000255185	-0.000283576	7.03452e-05	-0.0002054	0.000518574	-0.000428367	0
0.000197477	-0.00028281	0.000454275	-2.31196e-05	0.000131245	0.000193593	0
-0.00052476	-0.000428693	-0.000130346	2.20973e-05	0.000119114	-0.000194782	0
0.000766364	-0.000619295	0.000100135	0.000210811	-0.00055246	0.000496625	0
0.000189705	-0.000456704	0.000475018	-0.000373138	-0.000359972	-0.000206702	0
-0.000550234	-0.000107897	3.31307e-05	0.000228308	0.000227381	3.24688e-05	0
0.000512858	-0.000390946	-0.000363801	-0.000358519	-0.000146048	0.000598024	0
-0.000312102	-8.23397e-05	-1.09841e-05	-0.00019356	0.000162255	-0.000426347	0
0.00019645	0.000293078	-9.99615e-05	-3.07613e-05	-0.000302272	0.000230751	0
-0.000414818	-0.00170925	0.000420875	-0.000258342	0.00011505	-0.000460332	0
-0.000506104	-1.73456e-05	-0.000138875	4.12676e-05	0.000119118	-0.000248042	0
-0.000480432	-0.000945211	-0.000339623	0.000144952	0.000443568	-0.000173276	0
-0.000533578	5.08971e-05	-0.000589407	-0.000190329	-0.0004297	-0.000378208	0
-0.000249346	-0.000521682	-9.36722e-05	0.000266557	-0.000789411	7.71685e-05	0
-0.000512052	9.10715e-06	-0.00010178	-0.000216055	0.000246351	-0.000257248	0
-0.000580944	-0.000641985	-0.000245724	-0.00018818	0.000427721	-0.000136603	0
-0.000170772	-0.00054458	-0.000220624	-0.000443066	1.21882e-05	0.000271599	0
-0.000307282	-0.000832805	0.000190712	-0.00023244	-0.000448594	0.000266383	0
0.00104692	-0.000357238	0.000332749	0.000566256	-0.000313393	-0.000918413	0
0.000599311	2.7668e-05	-5.39405e-05	-0.000209119	-0.000292168	-1.996e-05	0
1.43722e-05	-0.000240888	-6.60699e-05	-8.3441e-05	0.000486559	-0.000143837	0
2.30222e-06	-0.000273951	-0.000281866	-0.000115468	3.30138e-05	0.000271651	0
0.000266525	-7.22559e-05	-0.00012468	-5.99957e-05	0.000157246	0.000246932	0
7.30363e-05	0.000152617	8.62034e-05	0.000153171	0.000265579	-0.00034155	0
2.47366e-05	0.000325622	-4.80905e-06	0.000209183	-0.000555268	-0.000504368	0
0.000627845	0.000765175	-0.000312359	-3.75305e-05	-0.000241799	0.000452699	0
2.59166e-05	-0.000327279	7.15568e-05	-0.000168995	0.000654834	-0.000245784	0
0.000407288	-0.000738684	0.000127792	-1.1366e-06	0.000142279	-0.000401659	0
-0.000410552	-0.00043222	0.000115276	-0.000323475	0.000413892	-0.000226565	0
0.000131756	0.000423038	-8.91632e-05	-9.93571e-05	-0.000224545	0.000391591	0
-0.000351803	0.000179926	-4.55806e-05	0.000169204	6.26647e-05	-0.000162397	0
-0.000429364	0.00117043	-0.00067258	-9.63145e-06	0.000136362	-0.000332169	0
0.000369674	3.1205e-06	-0.00027408	-0.00022869	-0.000790946	-0.000356955	0
-0.000215915	0.000612977	-0.000246559	0.00029827	-1.07578e-05	0.000428704	0
-0.000118931	0.000197306	0.000327411	-0.000323375	0.000426875	-0.000984997	0
-0.000357098	7.20188e-05	0.000236358	-6.95826e-05	-0.000407823	-1.57294e-05	0
-0.000187192	0.000132541	-0.000263767	-6.67151e-05	-0.000543969	0.000335025	0
0.000699068	-0.000738585	0.000245061	-0.00039698	0.000132528	0.000374025	0
0.000305543	-0.00104442	0.000489268	0.000105116	0.000315632	0.000109557	0
-0.000546693	0.000397019	-2.53393e-06	1.58952e-06	-0.000221887	-0.000335768	0
0.000251872	-6.37049e-05	-0.000367404	-6.01011e-05	6.96568e-06	0.000476768	0
-0.000942762	-0.000626186	-2.81904e-05	-5.50581e-05	-0.000446705	0.000415432	0
-0.000413023	0.000142448	0.000103046	-0.000184766	-0.000330544	8.35924e-05	0
0.000670542	7.96226e-07	-0.000168636	-3.4284e-05	0.000359196	1.2643e-05	0
0.00013825	0.00025169	0.00022231	-4.50539e-05	0.000166649	9.2135e-05	0
-0.000550904	-0.000174231	-0.000323905	-5.40902e-05	3.47527e-05	0.000463596	0
0.000341019	-0.000557462	0.000370946	-0.000149838	-2.5905e-05	8.90994e-05	0
-0.000146762	4.52774e-05	0.000391714	-4.99194e-06	-5.27334e-05	-0.000133543	0
0.000811045	-0.00036747	-3.22062e-05	0.000128912	-0.000742546	0.00016519	0
0.00047293	-0.000292679	0.000170699	0.000209691	0.000110155	0.000121341	0
-0.000520864	-0.000269886	-0.000778011	-0.000322351	-0.000494739	-0.000244179	0
-5.11621e-05	-0.000520725	-0.000275157	3.16066e-06	7.15301e-05	0.000762672	0
-0.000169478	0.000120913	-0.000313445	2.13831e-05	0.000293991	0.000316085	0
-0.000864137	-0.000418727	-0.00016256	0.000157297	-1.31892e-05	0.000816621	0
-0.000422785	0.000983038	-7.46024e-05	0.00033389	-0.000868934	0.000159245	0
0.0002582	7.97585e-05	0.000279112	-0.000159679	-5.50249e-05	0.000656553	0
0.000771042	-0.000540313	6.90518e-05	0.000485911	0.000258368	0.000283489	0
0.000303321	0.000552968	2.84839e-05	0.000494499	0.000532092	0.000166972	0
-0.000424332	-0.000602931	-7.53859e-05	-0.000154779	-0.000180295	0.000250546	0
0.000335601	-2.37771e-05	-0.00028836	-0.000478314	0.000119605	0.000254711	0
-0.000439248	0.000748226	-1.41041e-05	0.000200872	0.000418177	0.000164339	0
-0.000282472	0.000522093	0.00029041	8.33727e-05	-6.7715e-06	-5.61705e-05	0
0.00011483	9.04559e-05	7.03346e-05	0.000354652	1.84057e-05	6.16715e-05	0
-1.60738e-05	-0.000566776	-0.000322303	-0.000399	0.000262672	1.95065e-05	0
-7.72655e-05	-0.000706192	0.000273006	0.000672448	-0.00103763	0.000113964	0
-0.00025899	-0.000359234	0.000178682	0.000206106	8.3958e-05	0.000397989	0
0.000236302	0.00142338	0.000234605	0.000418219	0.00034094	-6.58447e-06	0
0.000290481	-0.000305999	-0.000242941	0.000249431	-3.1731e-05	-0.00031977	0
-0.000396991	0.000999287	-0.0003009	0.000521309	3.65419e-05	6.2669e-05	0
-5.49727e-05	-0.000139794	-0.000273768	-0.000197207	-2.68003e-05	-0.00059611	0
0.000473389	0.000526234	-0.000124923	8.49597e-05	-0.000728122	0.000156058	0
-0.000193867	0.000151166	0.000425645	-3.79471e-05	0.00017541	0.000181301	0
7.61439e-05	-0.000360962	-4.89242e-05	0.000193442	-0.00030132	-0.00019941	0
-0.000550719	0.00050383	0.000502807	0.00011081	0.000174702	0.000144958	0
0.000734977	0.000125772	-2.20583e-05	-0.000152243	0.000184101	3.53406e-05	0
0.000494086	-0.000290341	-0.000407665	-0.000298062	-0.000190452	0.000295722	0
-0.000137017	-0.00047404	0.00031378	-0.000492473	0.000501117	-0.000448316	0
0.000211153	1.83584e-05	0.00026689	-4.01803e-05	-0.000181102	0.000148618	0
-0.000201148	0.000322248	0.000328781	-0.000139199	0.000221859	-0.000122692	0
0.000635305	6.56194e-05	0.000756916	6.90258e-07	-0.00030602	7.07327e-05	0
0.000662532	-0.000158938	-8.57317e-05	6.27395e-05	0.000289303	-0.000595666	0
0.000588063	0.000444848	-0.000293851	1.71658e-05	-0.000148401	-2.34647e-05	0
0.000565398	-0.000530297	-0.0002148	-0.000201756	0.000472691	0.000279344	0
0.000300202	-0.000136536	-0.00019995	-0.000150047	0.000261568	0.000170572	0
8.40873e-05	0.000197385	-7.29551e-05	-0.000307227	4.72368e-05	5.58285e-05	0
0.000157603	0.000290312	0.000108957	0.000232452	6.76824e-05	-0.000268124	0
0.000332739	0.000647681	0.000560298	-1.02783e-05	-9.53564e-05	-0.000156429	0
-0.000488172	-0.000184072	3.52274e-05	9.04706e-05	0.000517002	0.000462512	0
-0.000262718	0.000137216	0.000820394	-0.000117496	-0.000404602	0.000279459	0
0.000374003	-0.000309315	0.000580474	0.000230798	-0.000341199	0.000525355	0
-0.000274192	0.000562972	0.000357918	0.000394746	-0.000367878	-0.000210581	0
1.6796e-05	-0.000559368	4.73533e-05	-0.000252302	-0.000737112	7.36957e-05	0
-4.33647e-05	-9.22342e-05	-6.50897e-05	-0.00010206	-0.000356264	-0.000221206	0
-0.0007019	-0.000344523	-0.00027653	-6.67089e-05	-0.000233396	0.000183097	0
0.000164732	-0.00101437	-0.000147607	-0.000266705	0.000299762	0.000554387	0
-0.000282387	-0.000307599	8.81947e-07	-8.20994e-05	-0.000150682	8.81662e-05	0
0.000753779	-3.61077e-05	0.000215525	-0.00048801	-7.00728e-05	-0.000269776	0
-0.000444903	-0.000678894	-5.72266e-05	0.000161752	0.000229852	-2.58478e-05	0
0.000396222	0.00132565	0.000497295	-0.000612477	0.000213103	0.000360203	0
0.000122928	0.00090139	7.85487e-05	-0.000284578	-3.20065e-05	-0.000300384	0
-0.000805574	0.000570595	-0.000141176	-0.000478364	0.00024158	1.69637e-05	0
-0.000493715	-0.000121969	-0.000314207	0.00014094	0.000199875	-0.000702606	0
-7.90599e-05	0.000635802	-0.000402844	-1.75497e-06	-5.67093e-05	0.000423063	0
-0.000658682	0.000658722	-0.00041644	0.000225862	5.56233e-05	-0.000541916	0
0.00111168	-0.00110938	-1.16477e-05	-0.000116191	0.000330164	-0.000329739	0
-1.75319e-05	3.02266e-05	-0.000661327	-0.000110742	3.63405e-05	-4.41359e-05	0
3.73266e-05	-0.000383012	0.000238652	-0.000424743	-0.000216863	-0.000595718	0
-0.000111767	-9.7861e-06	-0.000232204	-0.000148335	2.19174e-05	0.00014882	0
6.73858e-05	0.000471784	-0.000262265	-0.000233239	0.00016232	-0.000715793	0
-0.0004644	-0.000203088	-0.000236619	0.00010976	6.30932e-05	-0.000171039	0
-0.000360724	-0.000477861	-0.000771942	-9.50764e-05	0.000171161	-0.000309733	0
-0.00112048	-8.04116e-05	5.92982e-05	-0.000193516	0.000187133	0.000334189	0
4.46986e-05	8.42923e-05	9.1326e-05	-2.11014e-05	0.000500512	-0.000201632	0
-0.000637478	-0.000807639	0.000568361	0.000242565	-0.000331951	-0.000529311	0
0.000518918	5.36384e-06	0.00015029	0.000336064	1.15656e-05	9.85465e-05	0
0.000389423	-0.00129061	0.000137258	0.00034485	7.99144e-05	-0.000273335	0
-0.000558965	-0.000113574	-1.15517e-05	0.000243389	0.000363402	0.000141599	0
0.000520269	0.000954688	0.000504491	-0.000419455	-0.000133368	-0.000346318	0
-7.36706e-05	-0.00134027	0.0002131	-0.0002303	0.000148118	0.000100905	0
-0.000546796	8.86694e-07	-0.000258788	0.000249646	-0.000315147	-0.000536515	0
-0.000440554	0.000634137	-0.000522051	-0.000266911	0.000473104	4.83923e-05	0
-0.000602796	-0.000839575	0.000504742	-1.5505e-05	-5.268e-05	-0.000215491	0
-0.000166187	-9.50553e-05	0.000394091	-6.63551e-05	0.000128589	0.000143376	0
-3.21291e-05	-0.000571169	0.000236718	-8.66072e-05	-0.000124168	3.94049e-05	0
-0.00036417	0.000193388	-0.000780725	-0.000185115	6.71969e-05	0.000431417	0
0.000725501	0.000283776	6.52162e-05	-4.22684e-05	0.00060254	-0.000385924	0
-0.000268734	-0.000119349	-0.000103904	0.000208828	0.000618197	-0.000165742	0
2.77182e-05	6.35481e-05	0.000168658	-0.000221451	-3.3795e-05	0.000277587	0
0.00059522	0.000986033	0.000435689	-4.80054e-05	-0.000476559	0.000221571	0
-0.000119274	-0.00158807	0.000689103	-6.52887e-05	-0.000102398	6.2792e-05	0
-1.18228e-05	0.000105798	-0.000323226	-0.000106796	5.40865e-06	-0.000236489	0
-0.000264532	0.000424548	-0.000570287	0.000136354	-0.000273491	-1.41271e-05	0
0.000679862	-0.000959293	-0.000609235	0.000315416	0.000301535	-0.00026004	0
0.000104416	7.52762e-05	-0.000412759	1.53437e-05	5.56274e-06	-0.000534653	0
0.000306544	-0.000122911	-0.000248464	-4.69161e-05	-1.9371e-05	0.000291918	0
-0.00107507	0.000621128	-0.00057907	0.000239307	-0.000376802	3.32188e-05	0
-0.000446962	-0.000753905	0.000338452	0.000314095	-0.000132762	-5.50692e-05	0
0.000724288	-0.000807858	6.55316e-05	-0.000231148	2.22513e-05	-0.000830104	0
0.000217189	-0.00103166	0.00046063	1.23841e-05	-0.00016438	-0.000361881	0
0.000692147	0.000602755	0.000185605	0.000323838	0.000230315	1.1797e-06	0
0.000660837	-0.000596148	-0.000266196	-0.000154877	6.31154e-05	8.64609e-05	0
-4.52432e-05	-0.000175585	0.000827456	0.000110935	2.66114e-05	-0.000194641	0
-5.14074e-06	-2.79735e-05	-0.000413478	0.000214668	0.000280569	0.000694568	0
-0.000420524	-0.000320362	0.000100392	0.000222564	-0.000436802	-0.000423752	0
-0.000363927	0.000703213	0.000282319	0.000108305	-0.000190611	0.000265649	0
6.29997e-06	0.000103683	-7.20644e-05	-7.35302e-05	-7.39821e-05	0.000385213	0
-0.000167981	0.00032241	0.000203685	4.71549e-05	-0.000507832	-0.000281763	0
0.000884904	-0.000661198	-2.07672e-05	0.000113283	-0.000125872	5.88387e-06	0
-0.000430709	-4.11781e-05	-4.62652e-05	5.65768e-05	-0.000354569	-0.000241977	0
-6.74439e-05	-0.000141521	6.8477e-05	-0.000403501	2.58103e-05	0.000291281	0
-0.000509964	0.00104834	0.00023993	0.000148781	-5.73294e-05	0.00054316	0
-0.000278972	-0.000246232	-0.000247093	2.23208e-05	0.000133288	0.000213883	0
0.000333389	-0.000915388	0.000253288	-0.000379609	0.000397141	-0.00014119	0
0.000322042	0.000586994	0.00064659	5.03716e-05	-0.00014546	0.000211325	0
-8.9673e-05	-0.000665145	-0.000250541	0.000112427	0.000132303	0.000551916	0
-0.000586928	-0.000422706	0.000424478	-8.18253e-05	0.000115125	-1.49233e-06	0
-0.000179648	-0.000878414	-4.97035e-05	0.0004785	-0.000576854	0.00028311	0
0.00059585	-0.000314057	-0.000104863	-5.77738e-05	-0.000250533	-0.000233389	0
0.00045787	-8.95792e-05	0.000385045	-0.000183862	0.000113553	0.000386093	0
0.000221801	-0.000356556	-9.27366e-05	3.72964e-05	-0.000395009	-0.000418805	0
-0.000660797	0.000602609	0.000287827	8.57411e-05	-0.000561793	0.000127214	0
-0.000117743	-0.000421535	0.000358499	0.000149727	0.000543618	0.00015235	0
-0.000312221	-0.000237546	-0.000379022	0.000157266	8.85247e-05	0.0003362	0
3.83408e-05	-0.000820924	-0.000207847	1.9338e-05	-1.96201e-05	-7.08157e-05	0
0.000560246	-0.000518124	0.000136413	0.000192942	-0.000123508	0.00038165	0
-0.000381436	-0.00027669	-0.000127615	-0.000104879	-6.73955e-05	0.000110639	0
-0.000488435	0.00034136	-0.000365612	0.000164228	-0.000184942	-0.00010992	0
0.000286607	-0.000637371	-0.000237792	-0.00046061	0.000300027	0.000126303	0
-0.000790887	-0.000756304	0.000308382	0.000147786	0.000142554	0.000328474	0
0.00105529	0.000115383	-0.000596367	4.29853e-05	6.69095e-05	-0.000580654	0
0.000108905	0.000832778	0.000516555	-1.12922e-05	0.000168413	3.46657e-05	0
0.000698763	-0.000287411	-5.17387e-05	0.000199215	-0.00025442	-0.000132398	0
-0.000221467	0.000679599	0.000347354	-0.000376261	7.64513e-05	0.000497164	0
-0.000320565	-0.00043439	7.0558e-05	-0.000161096	8.15326e-05	-0.000443563	0
0.000277332	5.81788e-05	-0.00038263	-0.000314992	-0.000236205	-0.000309348	0
0.000219443	0.000716105	0.000471991	-0.000200379	-0.00020034	9.93688e-05	0
-0.000274178	-0.000507232	-0.000206122	-0.000178075	0.000167554	0.000148044	0
-0.000422793	-0.000632586	0.000200912	-0.000188362	1.39875e-05	0.000215255	0
-0.000132017	-7.38872e-05	-0.000474231	-3.78314e-05	-0.000138761	6.16457e-05	0
-0.000505972	-4.84356e-05	0.000372019	0.000133789	-0.000768422	0.000312237	0
-0.000374125	9.85532e-05	0.000143228	0.00035537	-0.000527712	0.000131175	0
8.55205e-05	-0.00056332	8.52678e-05	-0.000104569	0.000111094	-0.000465303	0
-0.000702322	0.000698258	-0.000312881	-0.000485524	-0.000112205	-0.000567242	0
0.000269991	-8.49778e-05	-0.000175636	-0.000234806	-0.000228601	-0.000281351	0
-0.000697958	-0.000927301	0.000174871	0.000328784	0.000105879	0.000293951	0
-0.000344663	0.000787911	-2.12362e-06	7.86656e-05	-0.000280552	8.56872e-05	0
0.000610608	0.000848857	4.22616e-05	-3.24372e-05	0.000680026	-0.000398669	0
-0.000315483	-0.000234575	-0.000179804	-0.000132026	-0.000236829	0.000216762	0
0.000258239	-0.000411926	-0.000100379	3.45201e-05	3.88999e-05	0.000286791	0
0.00010815	0.00034555	0.00017807	0.000259797	3.47275e-05	-0.000257383	0
0.000144062	-0.000765857	2.35897e-05	-2.00156e-06	-0.00013352	-0.000373906	0
-0.000205786	0.000826221	0.000319145	1.69632e-05	-0.000196963	0.000446813	0
0.000287571	0.000577543	-0.00036836	8.6145e-05	-2.07995e-05	0.000327687	0
0.00028608	-0.00153831	-0.000406731	9.63515e-05	0.000505187	-0.000223136	0
0.000365416	0.00144408	-0.000239638	-0.000104761	-0.000399934	-5.75125e-05	0
-0.00012092	0.000448375	0.000247844	-0.000161936	-0.000957041	-0.000494132	0
-0.000251022	0.000546902	-0.00021222	6.78792e-05	-0.000772745	7.85017e-05	0
-0.000323568	-1.16409e-05	6.14853e-05	3.44307e-05	7.08105e-05	0.000470156	0
-1.60825e-05	0.000476188	0.000164651	-4.08447e-05	-0.00045856	-0.000246572	0
-0.000255381	-0.000375353	0.000198266	0.000178201	0.000632333	0.000284129	0
0.000980157	4.83733e-05	-9.12912e-05	-8.96788e-05	-0.000218963	6.80645e-05	0
0.00112068	-0.000515901	-0.000412388	0.000383022	0.000101397	0.000192376	0
0.00024116	-0.000341254	0.000258086	3.19169e-05	-0.000110816	-0.000118088	0
0.000277705	-0.000900708	0.000151895	0.000213922	5.23423e-05	0.000332033	0
0.00017706	0.000357827	0.000139152	6.11358e-05	0.00060599	-9.72562e-05	0
-0.00138029	-0.000419272	-0.000301914	0.000226965	-7.83666e-05	0.000205932	0
5.17567e-05	-7.54807e-05	0.000208762	0.000138537	-0.000381756	0.000888587	0
0.000210621	0.000469434	8.66302e-05	-0.000157536	0.000521764	-0.000288675	0
0.000102096	5.80757e-05	0.000644156	0.000201852	0.000170468	0.000174985	0
-3.14284e-05	0.000147661	-0.000195771	0.000441555	-0.000291105	-0.000501321	0
-0.000141436	-0.000310275	0.000290206	0.00026476	0.000298981	-0.000177137	0
-5.54757e-06	0.000231113	0.000201301	-2.69302e-05	-0.000543884	0.000531506	0
0.000325689	0.000590093	0.000291092	-0.000268067	-0.00020429	-0.000158154	0
-0.000988451	0.000316577	0.000518908	-4.62519e-05	-0.000276083	0.000254767	0
0.000543451	3.14961e-05	0.000240169	-0.000336889	0.000634687	-0.000245547	0
0.000156249	-0.000362826	-9.51518e-05	-0.000281036	2.56763e-05	-0.00053946	0
0.000455003	0.000594307	-0.00044165	-4.72369e-05	-9.48209e-05	0.000321183	0
0.00055459	-5.37873e-05	-0.000247413	0.000134466	-0.000295376	-0.00112571	0
0.000198563	3.60507e-05	0.000131289	-1.37781e-05	-0.000159899	-0.0001695	0
0.000240634	-0.000755349	-9.71128e-05	0.000230604	-0.000313193	-0.000280783	0
-0.000486525	-0.000211962	0.000976362	0.00012017	-0.000101094	-0.000522614	0
0.000828419	0.000202183	1.85257e-05	-0.000173072	0.000238792	-0.000109073	0
0.000217674	-0.000447157	0.000343721	0.000308202	0.000480339	-0.000203288	0
-0.000245885	-0.000101105	-0.000287685	-5.4767e-05	-0.000233675	0.000251353	0
-0.000183398	-0.000512976	-0.000443884	-0.000129799	-0.000162594	0.000210948	0
0.000221259	-0.000348067	-0.000389332	-0.0006056	-0.00056997	0.000176655	0
0.000626616	0.000415816	4.43276e-05	0.000236293	-0.000370249	0.000419621	0
0.000167439	0.000613094	-8.19144e-05	-0.000115839	-1.99874e-05	-0.000397565	0
0.000376354	0.000192758	-0.000280876	-0.000202066	-0.00012086	0.000427085	0
0.000295586	0.000591149	-0.000410582	7.45175e-05	0.000188929	0.000264108	0
-0.000543009	0.000758707	-0.000440104	0.000190319	-2.50308e-05	-4.67862e-05	0
-0.000595497	-0.00137364	-0.000265027	6.23774e-05	0.000409235	-1.2731e-05	0
-0.000218198	-0.00053379	-0.000244187	7.52746e-05	-7.42537e-06	-0.000229915	0
-0.000606052	-0.00045641	0.000141899	-0.000295587	0.000615786	-0.000195783	0
-0.000333453	0.000167155	4.87338e-05	0.000165372	-4.105e-05	-5.20412e-05	0
0.000511321	0.000463674	-0.000294175	4.49302e-05	6.21444e-05	0.000194792	0
0.000461817	-0.000517302	-0.00037408	-0.000328509	-0.000224594	4.17085e-05	0
-0.000124362	-0.000196308	-0.000332729	0.000325584	-0.000214379	0.000175747	0
-0.000427757	-0.000585269	0.000118806	-0.000222306	-0.000333485	-0.000590706	0
6.76911e-05	-0.000341043	-0.000966817	-0.000297787	0.000324277	5.14717e-05	0
-4.70991e-05	0.000137627	-0.00027313	0.00023003	-0.00015213	2.10592e-05	0
-0.000646848	0.000127922	-0.000147936	2.46238e-05	0.000730538	0.000336245	0
-0.000454792	0.000633156	-1.63865e-05	0.00022617	-0.000238205	-0.000151673	0
0.000946791	-0.000120592	0.000114809	-2.05174e-05	-0.000158616	-0.000854857	0
0.000278471	-0.000259884	-0.000409411	0.000162811	-9.89322e-05	7.46549e-05	0
0.000568833	-0.000125864	-8.29641e-05	-3.29592e-05	-3.93135e-06	-0.000573286	0
-0.00101785	0.000678397	-0.00071013	-0.000171085	0.000328784	-1.46749e-05	0
-0.000348174	-0.000816351	4.99706e-05	-5.52409e-05	2.54486e-05	0.000289912	0
0.000792287	0.000491348	-0.000196336	3.35095e-05	-0.000149791	-0.000636193	0
0.000616868	-0.000335672	0.000336561	-0.000154918	-0.000187801	5.12412e-05	0
-0.000630425	0.000461426	-0.000267763	9.35986e-05	-0.000840463	-0.000849131	0
-0.000257773	0.000665997	0.000108355	-0.000418161	0.000355046	-0.000212398	0
0.000242948	0.000426099	0.000367994	0.000116879	0.00034512	0.000699456	0
0.000214413	-0.000573226	9.20948e-05	-0.00016379	0.000282653	0.000988057	0
0.000139037	-0.000641996	0.000487042	0.000103788	9.99074e-05	-0.000365604	0
0.000226925	0.00125957	-0.000235398	9.83153e-06	-0.000414403	-0.00060018	0
0.000636306	-0.000194957	-8.24504e-05	9.15573e-05	-0.000241639	-3.54393e-06	0
0.000291316	-0.000602709	-0.000173474	0.000172246	0.000203302	-0.000175561	0
-0.000275399	0.000413437	0.000216701	2.2625e-05	-0.000412043	0.000465653	0
-0.000137205	0.000295773	0.000388131	-7.79947e-05	7.77043e-05	-0.000343529	0
-0.000193103	-6.7332e-05	-1.75312e-05	-0.000104265	0.000182658	3.42128e-05	0
0.00110528	-0.00115995	-0.000260759	0.000101337	-0.000111881	7.79383e-05	0
0.000491596	-2.67203e-05	0.000253883	4.91232e-05	-0.000365011	0.000582253	0
-0.00169629	-0.00110977	0.000573813	3.0077e-05	-0.000182689	-0.000325867	0
-0.000275569	-0.000691274	0.000282849	-0.000172366	-0.000373504	-0.000135727	0
0.000149526	-0.000329379	0.000637583	0.000139521	0.000302986	4.21851e-05	0
0.000417976	-0.00059828	-0.000413421	0.000422457	-0.000421278	-8.77822e-05	0
-0.000470925	0.000665478	-0.000311998	0.000155927	-0.000163103	-0.000270437	0
0.000160765	0.000674471	0.000166178	8.64219e-07	0.000399736	2.99845e-05	0
0.00017376	-0.000309596	0.000693846	-0.000412434	0.000269083	-9.0585e-05	0
-0.000384124	0.00105197	-0.000171991	0.000364171	-1.76055e-05	-0.000349549	0
-0.0008415	-0.000146322	0.000186416	2.4682e-05	-0.00105963	-0.000134913	0
0.000731627	9.64704e-05	0.000182389	-0.000253725	9.52103e-05	0.000323356	0
-0.00030648	-9.2222e-05	0.000566781	0.000173012	-0.000361471	-0.000119014	0
-0.000962971	0.000264314	0.000849864	3.48903e-05	0.000292659	0.000175961	0
0.000131928	0.00133777	-0.000208286	-0.000266616	0.00018082	-0.000552267	0
0.00015197	0.000229644	0.000291349	-0.000195669	-0.000538303	-0.000767607	0
-0.000291624	0.000127865	0.000382548	-0.000222791	-0.000156441	-0.000445835	0
-0.000500712	0.000544493	-0.000316173	5.70185e-05	9.08787e-05	-0.0010653	0
0.000336946	6.02407e-05	0.000361116	-0.000103201	0.000300149	-0.000401889	0
-0.000344258	-0.000358368	0.000421133	-0.00010687	-3.47945e-05	0.000269384	0
0.000627693	0.000495028	-0.000557813	-0.000140959	0.000324996	-0.000278069	0
0.000857324	0.000750402	-0.00011254	-0.000209778	0.000838507	-0.000502075	0
-6.07248e-05	-0.000683759	-0.000116795	0.00049313	0.000566581	0.00034285	0
-2.18188e-05	0.000704436	0.000223544	0.00029673	6.38817e-07	-0.000527145	0
-0.000143652	0.000109043	0.000483102	0.000139098	-8.60611e-05	-0.000369346	0
-0.000277928	-0.000284181	-0.000325928	-0.000317286	-0.000315553	-0.000380481	0
-0.000224368	-0.000220559	0.00030093	0.000348134	0.000320049	-5.62036e-05	0
0.000683833	-0.000911796	8.40197e-05	1.56959e-05	6.27675e-06	0.000810557	0
-7.51114e-05	-0.0020346	-0.000414855	0.000192264	0.000161766	-8.08177e-05	0
-0.000183707	0.000160794	-0.000330692	-0.000196398	-0.000157947	0.000442433	0
0.000390484	0.00066749	-0.000189584	0.000269512	-0.000115903	0.000388341	0
-0.000442655	-0.000174467	0.000404275	-0.000165796	3.76617e-05	-0.000434897	0
9.17195e-05	-0.000217152	0.000311703	7.6385e-05	-0.000211029	-0.000373126	0
2.23447e-06	0.000401631	0.000230249	-0.000122754	-0.000604208	-0.000629389	0
-0.000129764	-0.000488565	0.000129956	-0.00017857	0.000193128	-0.000348225	0
0.000531769	0.000565236	-0.000342273	-0.000186361	0.000183818	-0.000728053	0
-0.000423421	-0.000164277	0.000690049	0.000111838	-0.000326046	0.000174542	0
0.000191732	0.000134117	0.000389521	-0.000538785	-0.000167375	-0.000522551	0
0.000356907	-0.00032335	7.78354e-05	5.61807e-05	0.000946094	-0.00034307	0
0.000701724	-0.00018871	-0.000172939	0.000364847	0.000729257	-0.000494507	0
0.000128847	0.000571651	0.000570362	4.64713e-05	-0.000721021	0.000245272	0
-0.000250096	4.37087e-05	0.000147911	1.3529e-05	-0.000371045	-0.000278564	0
-0.000339271	-0.000110741	0.000365541	-1.01503e-05	-0.00109171	-0.000527888	0
0.000286368	-0.000168449	0.000252388	2.50438e-06	0.000436146	0.000290534	0
-0.000212696	0.000333505	0.000514316	-0.000273339	2.25874e-05	-0.000495824	0
0.000421705	-0.000842871	-0.000277787	-0.000251128	0.000339762	-0.000126464	0
1.22478e-05	0.00135816	-5.68543e-05	-0.000170603	-8.14464e-05	0.000987473	0
-0.000388166	7.79226e-06	-0.00019488	1.23702e-07	-5.84386e-05	1.29663e-08	0
7.23194e-05	-6.29903e-05	-0.000869687	6.20619e-05	-0.000268146	0.00025626	0
-0.000272016	0.000364873	0.000152604	8.89687e-05	0.000169741	0.000327438	0
