# Supplementary material for: Rhythmic interactions between the mediodorsal thalamus and prefrontal cortex precede human visual perception
Source: Nat Commun. 2022 Jun 29;13:3736. doi: 10.1038/s41467-022-31407-z (PMC9243108; doi:10.1038/s41467-022-31407-z)
Supplement: Supplementary file 4 — Source Data [file 41467_2022_31407_MOESM4_ESM.zip › source_data/supp_fig_12.xlsx]

## Sheet: Sheet1
md_pp1	md_pp2	md_pp3	md_pp4	md_pp5	md_pp6	ant_pp1	ant_pp2	ant_pp3	ant_pp4	ant_pp5	time
-3.9975e-08	6.24871e-07	-2.06792e-08	3.99843e-08	1.44703e-07	2.11877e-07	2.03084e-07	-8.16056e-08	-4.09853e-07	-7.32504e-08	-2.77725e-07	-2
-6.06226e-08	6.07138e-07	-4.4624e-08	5.9929e-08	1.46201e-07	2.04669e-07	1.64117e-07	-8.42607e-08	-3.95859e-07	-7.90755e-08	-2.53741e-07	-1.998
-7.9555e-08	5.90098e-07	-6.70354e-08	7.76503e-08	1.47967e-07	1.97086e-07	1.27068e-07	-8.70434e-08	-3.83562e-07	-8.42825e-08	-2.30653e-07	-1.996
-9.54815e-08	5.7441e-07	-8.63633e-08	9.15841e-08	1.50339e-07	1.8879e-07	9.35132e-08	-9.00428e-08	-3.74544e-07	-8.83658e-08	-2.09232e-07	-1.994
-1.07367e-07	5.60631e-07	-1.01465e-07	1.00511e-07	1.53571e-07	1.79591e-07	6.47652e-08	-9.3302e-08	-3.70082e-07	-9.08923e-08	-1.90082e-07	-1.992
-1.14524e-07	5.49175e-07	-1.11714e-07	1.03672e-07	1.57775e-07	1.69471e-07	4.17649e-08	-9.68079e-08	-3.7101e-07	-9.15437e-08	-1.73599e-07	-1.99
-1.16677e-07	5.40278e-07	-1.17028e-07	1.00838e-07	1.62872e-07	1.58587e-07	2.50088e-08	-1.00489e-07	-3.7763e-07	-9.01528e-08	-1.5994e-07	-1.988
-1.13982e-07	5.33981e-07	-1.17808e-07	9.23249e-08	1.68571e-07	1.47234e-07	1.45122e-08	-1.0422e-07	-3.89667e-07	-8.67301e-08	-1.49036e-07	-1.986
-1.06999e-07	5.30131e-07	-1.14807e-07	7.89491e-08	1.74371e-07	1.35805e-07	9.81833e-09	-1.07839e-07	-4.06288e-07	-8.14757e-08	-1.40612e-07	-1.984
-9.66345e-08	5.28405e-07	-1.08963e-07	6.19292e-08	1.79597e-07	1.24714e-07	1.00519e-08	-1.11165e-07	-4.26178e-07	-7.47759e-08	-1.34249e-07	-1.982
-8.40309e-08	5.28347e-07	-1.01218e-07	4.27374e-08	1.83453e-07	1.14341e-07	1.40133e-08	-1.14025e-07	-4.47655e-07	-6.71812e-08	-1.29444e-07	-1.98
-7.04479e-08	5.29411e-07	-9.23597e-08	2.29224e-08	1.85104e-07	1.04964e-07	2.03037e-08	-1.16281e-07	-4.68836e-07	-5.93695e-08	-1.25683e-07	-1.978
-5.71263e-08	5.31021e-07	-8.2924e-08	3.92365e-09	1.83765e-07	9.67284e-08	2.74689e-08	-1.17856e-07	-4.87807e-07	-5.20952e-08	-1.22511e-07	-1.976
-4.51615e-08	5.32623e-07	-7.31522e-08	-1.30985e-08	1.78796e-07	8.96295e-08	3.41433e-08	-1.18748e-07	-5.02808e-07	-4.61309e-08	-1.1958e-07	-1.974
-3.53995e-08	5.33742e-07	-6.30186e-08	-2.73939e-08	1.69785e-07	8.35282e-08	3.91787e-08	-1.19035e-07	-5.12389e-07	-4.22052e-08	-1.16678e-07	-1.972
-2.83668e-08	5.34018e-07	-5.2307e-08	-3.86971e-08	1.56618e-07	7.81903e-08	4.1743e-08	-1.1887e-07	-5.15545e-07	-4.09444e-08	-1.13737e-07	-1.97
-2.42435e-08	5.33239e-07	-4.07157e-08	-4.72341e-08	1.39524e-07	7.3343e-08	4.13769e-08	-1.18459e-07	-5.11796e-07	-4.28211e-08	-1.1081e-07	-1.968
-2.28801e-08	5.31351e-07	-2.79646e-08	-5.36592e-08	1.19087e-07	6.87372e-08	3.80029e-08	-1.18029e-07	-5.0122e-07	-4.81162e-08	-1.08032e-07	-1.966
-2.38552e-08	5.28452e-07	-1.3882e-08	-5.89316e-08	9.62242e-08	6.42038e-08	3.18882e-08	-1.17795e-07	-4.84434e-07	-5.68942e-08	-1.05577e-07	-1.964
-2.65658e-08	5.24768e-07	1.54671e-09	-6.41457e-08	7.21256e-08	5.96927e-08	2.35679e-08	-1.17915e-07	-4.62525e-07	-6.89942e-08	-1.03607e-07	-1.962
-3.03357e-08	5.20616e-07	1.81713e-08	-7.03397e-08	4.81698e-08	5.52852e-08	1.37412e-08	-1.18468e-07	-4.36942e-07	-8.40343e-08	-1.02237e-07	-1.96
-3.45254e-08	5.1635e-07	3.57087e-08	-7.83073e-08	2.58071e-08	5.11776e-08	3.15575e-09	-1.19423e-07	-4.09365e-07	-1.01428e-07	-1.01511e-07	-1.958
-3.86292e-08	5.12312e-07	5.38014e-08	-8.84407e-08	6.4319e-09	4.76384e-08	-7.50207e-09	-1.20641e-07	-3.81556e-07	-1.20407e-07	-1.01395e-07	-1.956
-4.23427e-08	5.08767e-07	7.20864e-08	-1.00626e-07	-8.7497e-09	4.49452e-08	-1.76963e-08	-1.21877e-07	-3.55217e-07	-1.40054e-07	-1.01783e-07	-1.954
-4.55915e-08	5.05865e-07	9.02575e-08	-1.14209e-07	-1.88417e-08	4.33165e-08	-2.70992e-08	-1.22816e-07	-3.31852e-07	-1.59342e-07	-1.02517e-07	-1.952
-4.85176e-08	5.03598e-07	1.08108e-07	-1.28041e-07	-2.33578e-08	4.28476e-08	-3.56115e-08	-1.23102e-07	-3.12662e-07	-1.77173e-07	-1.03405e-07	-1.95
-5.14257e-08	5.01796e-07	1.25549e-07	-1.40596e-07	-2.22869e-08	4.34667e-08	-4.33459e-08	-1.22393e-07	-2.98458e-07	-1.92432e-07	-1.0424e-07	-1.948
-5.46999e-08	5.00127e-07	1.42596e-07	-1.50155e-07	-1.61174e-08	4.49175e-08	-5.05777e-08	-1.20413e-07	-2.89618e-07	-2.0405e-07	-1.0481e-07	-1.946
-5.87042e-08	4.98133e-07	1.59338e-07	-1.55028e-07	-5.81471e-09	4.67735e-08	-5.76742e-08	-1.16993e-07	-2.86078e-07	-2.11071e-07	-1.04905e-07	-1.944
-6.36833e-08	4.95277e-07	1.75897e-07	-1.53789e-07	7.2477e-09	4.84831e-08	-6.50124e-08	-1.12112e-07	-2.87359e-07	-2.12729e-07	-1.04318e-07	-1.942
-6.96825e-08	4.91008e-07	1.92386e-07	-1.45487e-07	2.13998e-08	4.9437e-08	-7.28977e-08	-1.05921e-07	-2.9264e-07	-2.08528e-07	-1.0284e-07	-1.94
-7.64978e-08	4.84825e-07	2.08878e-07	-1.29818e-07	3.48203e-08	4.90477e-08	-8.14939e-08	-9.87374e-08	-3.0085e-07	-1.98303e-07	-1.0027e-07	-1.938
-8.36676e-08	4.7634e-07	2.25387e-07	-1.07217e-07	4.57041e-08	4.68286e-08	-9.0774e-08	-9.10309e-08	-3.10796e-07	-1.82277e-07	-9.64153e-08	-1.936
-9.05075e-08	4.65328e-07	2.41873e-07	-7.88579e-08	5.24356e-08	4.24582e-08	-1.00497e-07	-8.33818e-08	-3.2129e-07	-1.61071e-07	-9.11181e-08	-1.934
-9.6185e-08	4.51758e-07	2.58246e-07	-4.65672e-08	5.37525e-08	3.58212e-08	-1.10215e-07	-7.64255e-08	-3.31284e-07	-1.35693e-07	-8.42771e-08	-1.932
-9.98244e-08	4.35798e-07	2.74387e-07	-1.26504e-08	4.88817e-08	2.70201e-08	-1.19311e-07	-7.0786e-08	-3.3998e-07	-1.07473e-07	-7.58797e-08	-1.93
-1.00627e-07	4.17811e-07	2.90153e-07	2.03477e-08	3.76316e-08	1.63574e-08	-1.27061e-07	-6.70069e-08	-3.46909e-07	-7.79612e-08	-6.60306e-08	-1.928
-9.79899e-08	3.98316e-07	3.05391e-07	4.99152e-08	2.04304e-08	4.29343e-09	-1.32719e-07	-6.5487e-08	-3.51971e-07	-4.88002e-08	-5.49702e-08	-1.926
-9.16071e-08	3.77954e-07	3.19931e-07	7.38478e-08	-1.69972e-09	-8.61161e-09	-1.35611e-07	-6.64302e-08	-3.55425e-07	-2.15742e-08	-4.30788e-08	-1.924
-8.15346e-08	3.57431e-07	3.33585e-07	9.04877e-08	-2.72299e-08	-2.17617e-08	-1.35233e-07	-6.98138e-08	-3.57826e-07	2.33375e-09	-3.08601e-08	-1.922
-6.82118e-08	3.37471e-07	3.46147e-07	9.89002e-08	-5.42671e-08	-3.45842e-08	-1.31331e-07	-7.53825e-08	-3.59935e-07	2.18636e-08	-1.89049e-08	-1.92
-5.2434e-08	3.18764e-07	3.57395e-07	9.8966e-08	-8.07381e-08	-4.65754e-08	-1.23961e-07	-8.26681e-08	-3.6259e-07	3.63613e-08	-7.84018e-09	-1.918
-3.52766e-08	3.01929e-07	3.67114e-07	9.138e-08	-1.04593e-07	-5.73287e-08	-1.13513e-07	-9.10338e-08	-3.66581e-07	4.56114e-08	1.73099e-09	-1.916
-1.79826e-08	2.87484e-07	3.75121e-07	7.75592e-08	-1.24004e-07	-6.65418e-08	-1.00704e-07	-9.97396e-08	-3.72521e-07	4.98169e-08	9.28636e-09	-1.914
-1.82699e-09	2.75821e-07	3.81301e-07	5.94721e-08	-1.37544e-07	-7.40075e-08	-8.65173e-08	-1.0802e-07	-3.80755e-07	4.95309e-08	1.44304e-08	-1.912
1.20236e-08	2.67202e-07	3.85632e-07	3.94117e-08	-1.44309e-07	-7.9593e-08	-7.2126e-08	-1.15163e-07	-3.91299e-07	4.55529e-08	1.69214e-08	-1.91
2.26361e-08	2.61753e-07	3.88211e-07	1.974e-08	-1.43993e-07	-8.32157e-08	-5.87758e-08	-1.2059e-07	-4.03829e-07	3.8806e-08	1.66759e-08	-1.908
2.94066e-08	2.59471e-07	3.89239e-07	2.63325e-09	-1.36888e-07	-8.48223e-08	-4.7664e-08	-1.23908e-07	-4.17719e-07	3.02137e-08	1.37543e-08	-1.906
3.2112e-08	2.60227e-07	3.89003e-07	-1.01415e-08	-1.23827e-07	-8.43789e-08	-3.98162e-08	-1.24945e-07	-4.32116e-07	2.05946e-08	8.33121e-09	-1.904
3.09156e-08	2.6378e-07	3.87817e-07	-1.73946e-08	-1.06074e-07	-8.18727e-08	-3.59789e-08	-1.23762e-07	-4.46061e-07	1.05867e-08	6.60444e-10	-1.902
2.63267e-08	2.69782e-07	3.85964e-07	-1.86086e-08	-8.51733e-08	-7.73257e-08	-3.65389e-08	-1.2063e-07	-4.58609e-07	6.12395e-10	-8.9564e-09	-1.9
1.91232e-08	2.77791e-07	3.83619e-07	-1.3952e-08	-6.27859e-08	-7.08172e-08	-4.14788e-08	-1.15984e-07	-4.68968e-07	-9.11571e-09	-2.0192e-08	-1.898
1.02499e-08	2.87285e-07	3.80798e-07	-4.21423e-09	-4.05242e-08	-6.25106e-08	-5.03731e-08	-1.1037e-07	-4.76607e-07	-1.85517e-08	-3.2702e-08	-1.896
7.07453e-10	2.97675e-07	3.77322e-07	9.32597e-09	-1.98081e-08	-5.26764e-08	-6.24253e-08	-1.04377e-07	-4.81337e-07	-2.77455e-08	-4.61215e-08	-1.894
-8.55298e-09	3.08328e-07	3.72823e-07	2.50785e-08	-1.75426e-09	-4.17093e-08	-7.65423e-08	-9.85665e-08	-4.83342e-07	-3.67583e-08	-6.00546e-08	-1.892
-1.67176e-08	3.18586e-07	3.66781e-07	4.13421e-08	1.28918e-08	-3.01307e-08	-9.14373e-08	-9.34226e-08	-4.83162e-07	-4.55799e-08	-7.40616e-08	-1.89
-2.3171e-08	3.27802e-07	3.586e-07	5.65009e-08	2.37793e-08	-1.85746e-08	-1.05751e-07	-8.93064e-08	-4.81622e-07	-5.40631e-08	-8.76537e-08	-1.888
-2.75258e-08	3.35362e-07	3.47716e-07	6.91956e-08	3.09331e-08	-7.75511e-09	-1.1818e-07	-8.64344e-08	-4.79724e-07	-6.18873e-08	-1.00299e-07	-1.886
-2.96235e-08	3.40725e-07	3.33707e-07	7.84518e-08	3.46982e-08	1.58452e-09	-1.2759e-07	-8.48748e-08	-4.78505e-07	-6.85586e-08	-1.11443e-07	-1.884
-2.95088e-08	3.43452e-07	3.16404e-07	8.37568e-08	3.5659e-08	8.73674e-09	-1.3312e-07	-8.45616e-08	-4.78898e-07	-7.34486e-08	-1.20541e-07	-1.882
-2.73863e-08	3.43232e-07	2.95977e-07	8.50818e-08	3.45404e-08	1.31008e-08	-1.34247e-07	-8.53237e-08	-4.8159e-07	-7.58653e-08	-1.27107e-07	-1.88
-2.35691e-08	3.3991e-07	2.7298e-07	8.28546e-08	3.21048e-08	1.42517e-08	-1.3082e-07	-8.69227e-08	-4.86921e-07	-7.51484e-08	-1.3076e-07	-1.878
-1.84283e-08	3.33492e-07	2.48341e-07	7.78913e-08	2.90529e-08	1.19973e-08	-1.23057e-07	-8.90952e-08	-4.94821e-07	-7.07732e-08	-1.31268e-07	-1.876
-1.235e-08	3.24156e-07	2.23299e-07	7.12963e-08	2.5938e-08	6.416e-09	-1.11506e-07	-9.15921e-08	-5.04795e-07	-6.2449e-08	-1.28581e-07	-1.874
-5.70688e-09	3.1224e-07	1.99286e-07	6.43441e-08	2.31032e-08	-2.13194e-09	-9.69798e-08	-9.42121e-08	-5.15969e-07	-5.01982e-08	-1.22851e-07	-1.872
1.15654e-09	2.98222e-07	1.77761e-07	5.83516e-08	2.0646e-08	-1.30201e-08	-8.04728e-08	-9.68233e-08	-5.27179e-07	-3.44049e-08	-1.14416e-07	-1.87
7.92497e-09	2.82691e-07	1.60029e-07	5.45515e-08	1.84149e-08	-2.53995e-08	-6.3063e-08	-9.93726e-08	-5.371e-07	-1.58248e-08	-1.03781e-07	-1.868
1.43044e-08	2.663e-07	1.47049e-07	5.39738e-08	1.60407e-08	-3.82667e-08	-4.58188e-08	-1.01882e-07	-5.44398e-07	4.44617e-09	-9.15651e-08	-1.866
2.00104e-08	2.49728e-07	1.3928e-07	5.73416e-08	1.29975e-08	-5.05501e-08	-2.97116e-08	-1.0443e-07	-5.47887e-07	2.5043e-08	-7.84421e-08	-1.864
2.47583e-08	2.33625e-07	1.36578e-07	6.49885e-08	8.69139e-09	-6.12081e-08	-1.5546e-08	-1.07133e-07	-5.46674e-07	4.44395e-08	-6.50753e-08	-1.862
2.82594e-08	2.1857e-07	1.38161e-07	7.68021e-08	2.56473e-09	-6.93309e-08	-3.91051e-09	-1.10107e-07	-5.40265e-07	6.10823e-08	-5.20549e-08	-1.86
3.02275e-08	2.05031e-07	1.42661e-07	9.21992e-08	-5.79403e-09	-7.42346e-08	4.84833e-09	-1.13446e-07	-5.28634e-07	7.35397e-08	-3.98469e-08	-1.858
3.03951e-08	1.93343e-07	1.48267e-07	1.10138e-07	-1.65506e-08	-7.55388e-08	1.06274e-08	-1.17187e-07	-5.12233e-07	8.06505e-08	-2.87591e-08	-1.856
2.85414e-08	1.83695e-07	1.52923e-07	1.29171e-07	-2.95505e-08	-7.32184e-08	1.35476e-08	-1.213e-07	-4.9195e-07	8.16556e-08	-1.89288e-08	-1.854
2.45259e-08	1.7613e-07	1.54588e-07	1.47538e-07	-4.42832e-08	-6.7619e-08	1.39178e-08	-1.25674e-07	-4.69011e-07	7.6296e-08	-1.03316e-08	-1.852
1.83257e-08	1.7056e-07	1.51498e-07	1.63298e-07	-5.98956e-08	-5.94344e-08	1.21871e-08	-1.30121e-07	-4.44847e-07	6.48635e-08	-2.81027e-09	-1.85
1.00692e-08	1.66797e-07	1.42411e-07	1.74496e-07	-7.52575e-08	-4.96436e-08	8.89244e-09	-1.34394e-07	-4.20938e-07	4.81942e-08	3.88112e-09	-1.848
5.96032e-11	1.64576e-07	1.26785e-07	1.79345e-07	-8.90745e-08	-3.94132e-08	4.60621e-09	-1.38209e-07	-3.98644e-07	2.7601e-08	1.00241e-08	-1.846
-1.12155e-08	1.63595e-07	1.0488e-07	1.76417e-07	-1.00035e-07	-2.99755e-08	-1.11811e-10	-1.41278e-07	-3.79055e-07	4.75098e-09	1.58806e-08	-1.844
-2.30951e-08	1.63541e-07	7.77469e-08	1.64805e-07	-1.06975e-07	-2.24954e-08	-4.75507e-09	-1.43343e-07	-3.62875e-07	-1.85014e-08	2.16425e-08	-1.842
-3.47773e-08	1.6412e-07	4.71198e-08	1.4426e-07	-1.09027e-07	-1.79442e-08	-8.90252e-09	-1.44206e-07	-3.50352e-07	-4.03068e-08	2.73923e-08	-1.84
-4.53734e-08	1.65069e-07	1.52192e-08	1.15249e-07	-1.05749e-07	-1.69935e-08	-1.22426e-08	-1.43759e-07	-3.41267e-07	-5.90155e-08	3.30811e-08	-1.838
-5.39816e-08	1.66166e-07	-1.55047e-08	7.89573e-08	-9.71924e-08	-1.99459e-08	-1.45899e-08	-1.41998e-07	-3.34986e-07	-7.33514e-08	3.85238e-08	-1.836
-5.97733e-08	1.67227e-07	-4.26522e-08	3.71997e-08	-8.3912e-08	-2.67102e-08	-1.58947e-08	-1.39031e-07	-3.30564e-07	-8.25425e-08	4.34165e-08	-1.834
-6.20852e-08	1.68099e-07	-6.41389e-08	-7.73351e-09	-6.69123e-08	-3.68243e-08	-1.62459e-08	-1.35065e-07	-3.2689e-07	-8.63928e-08	4.73687e-08	-1.832
-6.05053e-08	1.68647e-07	-7.84116e-08	-5.3286e-08	-4.75317e-08	-4.95234e-08	-1.58673e-08	-1.30393e-07	-3.22846e-07	-8.52863e-08	4.99501e-08	-1.83
-5.49419e-08	1.68744e-07	-8.45905e-08	-9.68736e-08	-2.72856e-08	-6.38426e-08	-1.51034e-08	-1.25361e-07	-3.17467e-07	-8.01243e-08	5.07431e-08	-1.828
-4.5664e-08	1.68262e-07	-8.25252e-08	-1.36123e-07	-7.68866e-09	-7.87416e-08	-1.43956e-08	-1.20336e-07	-3.10065e-07	-7.22051e-08	4.93953e-08	-1.826
-3.33046e-08	1.67074e-07	-7.27654e-08	-1.69082e-07	9.91888e-09	-9.32313e-08	-1.42462e-08	-1.15666e-07	-3.00309e-07	-6.3064e-08	4.56652e-08	-1.824
-1.88229e-08	1.65059e-07	-5.64595e-08	-1.9438e-07	2.45165e-08	-1.06489e-07	-1.51708e-08	-1.11651e-07	-2.88245e-07	-5.42933e-08	3.94559e-08	-1.822
-3.42579e-09	1.6212e-07	-3.52027e-08	-2.11316e-07	3.55011e-08	-1.17942e-07	-1.7643e-08	-1.08507e-07	-2.74255e-07	-4.73652e-08	3.08331e-08	-1.82
1.15443e-08	1.58203e-07	-1.08592e-08	-2.19887e-07	4.27256e-08	-1.27321e-07	-2.20364e-08	-1.06357e-07	-2.58959e-07	-4.34778e-08	2.00259e-08	-1.818
2.47434e-08	1.53315e-07	1.46157e-08	-2.20734e-07	4.64766e-08	-1.3466e-07	-2.85704e-08	-1.05211e-07	-2.43093e-07	-4.34381e-08	7.40964e-09	-1.816
3.49658e-08	1.47544e-07	3.93336e-08	-2.15039e-07	4.73976e-08	-1.40268e-07	-3.72696e-08	-1.0498e-07	-2.27364e-07	-4.75908e-08	-6.52592e-09	-1.814
4.12747e-08	1.41061e-07	6.15968e-08	-2.04382e-07	4.63725e-08	-1.4466e-07	-4.79409e-08	-1.05486e-07	-2.12324e-07	-5.57962e-08	-2.12205e-08	-1.812
4.31052e-08	1.34115e-07	7.99821e-08	-1.90568e-07	4.43903e-08	-1.48474e-07	-6.01766e-08	-1.06488e-07	-1.98276e-07	-6.74545e-08	-3.60941e-08	-1.81
4.03287e-08	1.27014e-07	9.33867e-08	-1.75455e-07	4.24098e-08	-1.52379e-07	-7.33816e-08	-1.0771e-07	-1.8523e-07	-8.15691e-08	-5.0599e-08	-1.808
3.32687e-08	1.20093e-07	1.01043e-07	-1.60785e-07	4.12453e-08	-1.56985e-07	-8.68267e-08	-1.08879e-07	-1.72913e-07	-9.6843e-08	-6.42686e-08	-1.806
2.26658e-08	1.13668e-07	1.02512e-07	-1.48044e-07	4.14867e-08	-1.6278e-07	-9.9718e-08	-1.09749e-07	-1.6083e-07	-1.11798e-07	-7.67577e-08	-1.804
9.59612e-09	1.07998e-07	9.76684e-08	-1.38348e-07	4.34622e-08	-1.70082e-07	-1.11279e-07	-1.10138e-07	-1.48372e-07	-1.24905e-07	-8.78702e-08	-1.802
-4.64901e-09	1.0324e-07	8.66778e-08	-1.32373e-07	4.72429e-08	-1.79027e-07	-1.2083e-07	-1.09938e-07	-1.34937e-07	-1.34726e-07	-9.75731e-08	-1.8
-1.87045e-08	9.94224e-08	6.9985e-08	-1.30333e-07	5.26829e-08	-1.89575e-07	-1.27864e-07	-1.09129e-07	-1.20062e-07	-1.40037e-07	-1.05994e-07	-1.798
-3.12792e-08	9.64337e-08	4.82992e-08	-1.31993e-07	5.94836e-08	-2.01537e-07	-1.32094e-07	-1.07774e-07	-1.03533e-07	-1.3995e-07	-1.13404e-07	-1.796
-4.12897e-08	9.40247e-08	2.25807e-08	-1.36738e-07	6.72657e-08	-2.14617e-07	-1.33488e-07	-1.06006e-07	-8.54525e-08	-1.33996e-07	-1.20184e-07	-1.794
-4.79666e-08	9.18348e-08	-5.97798e-09	-1.43662e-07	7.56383e-08	-2.28455e-07	-1.32262e-07	-1.04005e-07	-6.62636e-08	-1.22178e-07	-1.26782e-07	-1.792
-5.09196e-08	8.94313e-08	-3.59861e-08	-1.51696e-07	8.4251e-08	-2.42662e-07	-1.28856e-07	-1.01967e-07	-4.67211e-08	-1.04981e-07	-1.3366e-07	-1.79
-5.01573e-08	8.63614e-08	-6.59089e-08	-1.59735e-07	9.28251e-08	-2.56857e-07	-1.23881e-07	-1.00072e-07	-2.78104e-08	-8.3329e-08	-1.41237e-07	-1.788
-4.6062e-08	8.2207e-08	-9.41462e-08	-1.66764e-07	1.01162e-07	-2.70675e-07	-1.18046e-07	-9.84569e-08	-1.06307e-08	-5.84972e-08	-1.49833e-07	-1.786
-3.93249e-08	7.66372e-08	-1.19135e-07	-1.71963e-07	1.09129e-07	-2.83782e-07	-1.12085e-07	-9.71906e-08	3.74355e-09	-3.19871e-08	-1.59622e-07	-1.784
-3.08538e-08	6.94503e-08	-1.39469e-07	-1.74779e-07	1.16638e-07	-2.95861e-07	-1.06679e-07	-9.62598e-08	1.44038e-08	-5.36908e-09	-1.70595e-07	-1.782
-2.16649e-08	6.06004e-08	-1.54027e-07	-1.74959e-07	1.23612e-07	-3.06614e-07	-1.02392e-07	-9.55689e-08	2.07322e-08	1.98817e-08	-1.8254e-07	-1.78
-1.27731e-08	5.02048e-08	-1.62094e-07	-1.72544e-07	1.29959e-07	-3.15749e-07	-9.96187e-08	-9.49482e-08	2.2495e-08	4.25381e-08	-1.95046e-07	-1.778
-5.09327e-09	3.85322e-08	-1.63465e-07	-1.67821e-07	1.35554e-07	-3.22981e-07	-9.85639e-08	-9.41731e-08	1.98918e-08	6.17401e-08	-2.0753e-07	-1.776
6.39126e-10	2.5973e-08	-1.58508e-07	-1.61259e-07	1.40234e-07	-3.28046e-07	-9.92312e-08	-9.29892e-08	1.35557e-08	7.7062e-08	-2.19288e-07	-1.774
3.91995e-09	1.29969e-08	-1.48182e-07	-1.53417e-07	1.43814e-07	-3.30723e-07	-1.01439e-07	-9.11407e-08	4.50432e-09	8.85181e-08	-2.29563e-07	-1.772
4.49936e-09	1.03864e-10	-1.34007e-07	-1.44862e-07	1.46106e-07	-3.30871e-07	-1.04851e-07	-8.83974e-08	-5.95343e-09	9.65046e-08	-2.37629e-07	-1.77
2.37587e-09	-1.22268e-08	-1.17965e-07	-1.36092e-07	1.46957e-07	-3.28468e-07	-1.09019e-07	-8.45793e-08	-1.6343e-08	1.0169e-07	-2.42874e-07	-1.768
-2.23458e-09	-2.35808e-08	-1.02353e-07	-1.2748e-07	1.46284e-07	-3.2366e-07	-1.13432e-07	-7.95748e-08	-2.51683e-08	1.04869e-07	-2.44875e-07	-1.766
-8.94799e-09	-3.36438e-08	-8.9594e-08	-1.19242e-07	1.44102e-07	-3.16786e-07	-1.17567e-07	-7.33539e-08	-3.10578e-08	1.06809e-07	-2.43451e-07	-1.764
-1.72721e-08	-4.22237e-08	-8.20141e-08	-1.11442e-07	1.40543e-07	-3.08399e-07	-1.2094e-07	-6.59739e-08	-3.28969e-08	1.08113e-07	-2.38687e-07	-1.762
-2.6668e-08	-4.92586e-08	-8.16142e-08	-1.0401e-07	1.35851e-07	-2.99254e-07	-1.23144e-07	-5.75795e-08	-2.99314e-08	1.09118e-07	-2.30929e-07	-1.76
-3.66048e-08	-5.48122e-08	-8.98567e-08	-9.67912e-08	1.30359e-07	-2.90266e-07	-1.23887e-07	-4.83968e-08	-2.18329e-08	1.09856e-07	-2.20739e-07	-1.758
-4.66018e-08	-5.90583e-08	-1.07491e-07	-8.96031e-08	1.24451e-07	-2.82443e-07	-1.2301e-07	-3.87228e-08	-8.72073e-09	1.10068e-07	-2.08827e-07	-1.756
-5.62545e-08	-6.22558e-08	-1.3444e-07	-8.22938e-08	1.18504e-07	-2.76797e-07	-1.20492e-07	-2.89099e-08	8.86131e-09	1.09286e-07	-1.95964e-07	-1.754
-6.52434e-08	-6.47192e-08	-1.69759e-07	-7.48015e-08	1.12831e-07	-2.74245e-07	-1.16444e-07	-1.93474e-08	3.00059e-08	1.06946e-07	-1.82895e-07	-1.752
-7.3329e-08	-6.67855e-08	-2.11681e-07	-6.7199e-08	1.0763e-07	-2.75503e-07	-1.11084e-07	-1.04391e-08	5.35344e-08	1.02536e-07	-1.70251e-07	-1.75
-8.03379e-08	-6.87819e-08	-2.57742e-07	-5.97214e-08	1.02953e-07	-2.81003e-07	-1.04707e-07	-2.57932e-09	7.81087e-08	9.57305e-08	-1.58486e-07	-1.748
-8.6146e-08	-7.09963e-08	-3.04986e-07	-5.27725e-08	9.86902e-08	-2.90833e-07	-9.76458e-08	3.87277e-09	1.0235e-07	8.65041e-08	-1.47844e-07	-1.746
-9.06656e-08	-7.36536e-08	-3.50212e-07	-4.6905e-08	9.4588e-08	-3.04707e-07	-9.02354e-08	8.61901e-09	1.24958e-07	7.51936e-08	-1.38345e-07	-1.744
-9.38404e-08	-7.68995e-08	-3.90269e-07	-4.27757e-08	9.02865e-08	-3.21976e-07	-8.2778e-08	1.1447e-08	1.44813e-07	6.25022e-08	-1.29811e-07	-1.742
-9.56506e-08	-8.07928e-08	-4.22343e-07	-4.10771e-08	8.53748e-08	-3.41674e-07	-7.55204e-08	1.22521e-08	1.61066e-07	4.94402e-08	-1.219e-07	-1.74
-9.61267e-08	-8.53069e-08	-4.44218e-07	-4.2451e-08	7.9454e-08	-3.62597e-07	-6.86399e-08	1.10532e-08	1.73198e-07	3.72084e-08	-1.14167e-07	-1.738
-9.53677e-08	-9.034e-08	-4.54495e-07	-4.73935e-08	7.21976e-08	-3.83395e-07	-6.22419e-08	8.00235e-09	1.81061e-07	2.70421e-08	-1.06122e-07	-1.736
-9.3559e-08	-9.57331e-08	-4.52732e-07	-5.61639e-08	6.34007e-08	-4.02691e-07	-5.63662e-08	3.38299e-09	1.84882e-07	2.0037e-08	-9.7292e-08	-1.734
-9.098e-08	-1.01294e-07	-4.39496e-07	-6.87129e-08	5.30113e-08	-4.19191e-07	-5.09992e-08	-2.4025e-09	1.85241e-07	1.69841e-08	-8.72789e-08	-1.732
-8.79999e-08	-1.06824e-07	-4.1632e-07	-8.46414e-08	4.11403e-08	-4.31785e-07	-4.60899e-08	-8.8574e-09	1.83026e-07	1.82374e-08	-7.58055e-08	-1.73
-8.50533e-08	-1.12148e-07	-3.85569e-07	-1.03203e-07	2.80511e-08	-4.39641e-07	-4.15653e-08	-1.54263e-08	1.79346e-07	2.36381e-08	-6.27559e-08	-1.728
-8.26005e-08	-1.17137e-07	-3.50223e-07	-1.23354e-07	1.41313e-08	-4.42263e-07	-3.73455e-08	-2.15391e-08	1.75442e-07	3.25058e-08	-4.82013e-08	-1.726
-8.10717e-08	-1.21732e-07	-3.13589e-07	-1.43844e-07	-1.46339e-10	-4.39532e-07	-3.33547e-08	-2.66607e-08	1.72562e-07	4.37014e-08	-3.24123e-08	-1.724
-8.08062e-08	-1.25949e-07	-2.78988e-07	-1.6335e-07	-1.42677e-08	-4.31702e-07	-2.953e-08	-3.03389e-08	1.71844e-07	5.57527e-08	-1.5854e-08	-1.722
-8.19934e-08	-1.29888e-07	-2.49431e-07	-1.80619e-07	-2.77188e-08	-4.19376e-07	-2.58278e-08	-3.22486e-08	1.74193e-07	6.70266e-08	8.38871e-10	-1.72
-8.46266e-08	-1.33713e-07	-2.27327e-07	-1.94617e-07	-4.0019e-08	-4.03445e-07	-2.22279e-08	-3.22241e-08	1.80179e-07	7.59235e-08	1.69075e-08	-1.718
-8.84794e-08	-1.37637e-07	-2.14253e-07	-2.04643e-07	-5.07433e-08	-3.85006e-07	-1.87367e-08	-3.02766e-08	1.8996e-07	8.1069e-08	3.15335e-08	-1.716
-9.31099e-08	-1.41888e-07	-2.10813e-07	-2.10417e-07	-5.95335e-08	-3.6526e-07	-1.53883e-08	-2.6595e-08	2.03247e-07	8.14765e-08	4.3917e-08	-1.714
-9.78957e-08	-1.46679e-07	-2.16598e-07	-2.12105e-07	-6.60998e-08	-3.45411e-07	-1.22438e-08	-2.15273e-08	2.19305e-07	7.6663e-08	5.33621e-08	-1.712
-1.02097e-07	-1.52172e-07	-2.30257e-07	-2.10286e-07	-7.0218e-08	-3.26563e-07	-9.3876e-09	-1.55463e-08	2.37014e-07	6.67055e-08	5.93572e-08	-1.71
-1.04942e-07	-1.58449e-07	-2.49667e-07	-2.05876e-07	-7.17249e-08	-3.09633e-07	-6.91868e-09	-9.20122e-09	2.54959e-07	5.22345e-08	6.16413e-08	-1.708
-1.05724e-07	-1.65491e-07	-2.72182e-07	-2.00007e-07	-7.0517e-08	-2.95285e-07	-4.93765e-09	-3.06183e-09	2.71571e-07	3.43698e-08	6.02437e-08	-1.706
-1.03898e-07	-1.73176e-07	-2.94933e-07	-1.93886e-07	-6.65521e-08	-2.83905e-07	-3.5302e-09	2.34016e-09	2.8528e-07	1.46082e-08	5.54898e-08	-1.704
-9.91671e-08	-1.8128e-07	-3.15148e-07	-1.88653e-07	-5.98561e-08	-2.75591e-07	-2.74899e-09	6.56502e-09	2.9469e-07	-5.32167e-09	4.79707e-08	-1.702
-9.15393e-08	-1.89505e-07	-3.30452e-07	-1.85261e-07	-5.05304e-08	-2.70186e-07	-2.59758e-09	9.3088e-09	2.98729e-07	-2.36234e-08	3.84759e-08	-1.7
-8.13606e-08	-1.97506e-07	-3.39117e-07	-1.84389e-07	-3.87596e-08	-2.67331e-07	-3.01997e-09	1.04318e-08	2.96785e-07	-3.86002e-08	2.78998e-08	-1.698
-6.9303e-08	-2.04938e-07	-3.40236e-07	-1.8639e-07	-2.4816e-08	-2.6653e-07	-3.899e-09	9.96881e-09	2.88789e-07	-4.88141e-08	1.71324e-08	-1.696
-5.63174e-08	-2.11496e-07	-3.338e-07	-1.91301e-07	-9.05753e-09	-2.67231e-07	-5.06555e-09	8.1192e-09	2.7524e-07	-5.32244e-08	6.95148e-09	-1.694
-4.355e-08	-2.16953e-07	-3.20683e-07	-1.98874e-07	8.0793e-09	-2.68892e-07	-6.31817e-09	5.21906e-09	2.57167e-07	-5.12968e-08	-2.06855e-09	-1.692
-3.223e-08	-2.21191e-07	-3.02516e-07	-2.08648e-07	2.60948e-08	-2.71037e-07	-7.45094e-09	1.69783e-09	2.36024e-07	-4.30749e-08	-9.61712e-09	-1.69
-2.35395e-08	-2.24215e-07	-2.81487e-07	-2.20031e-07	4.44475e-08	-2.73294e-07	-8.28501e-09	-1.97487e-09	2.13539e-07	-2.9206e-08	-1.56687e-08	-1.688
-1.84784e-08	-2.26153e-07	-2.60073e-07	-2.32383e-07	6.25811e-08	-2.75405e-07	-8.69844e-09	-5.34554e-09	1.91522e-07	-1.09167e-08	-2.04621e-08	-1.686
-1.77385e-08	-2.27233e-07	-2.40746e-07	-2.45091e-07	7.99551e-08	-2.77219e-07	-8.64866e-09	-8.02934e-09	1.71666e-07	1.00667e-08	-2.44417e-08	-1.684
-2.16036e-08	-2.27752e-07	-2.25679e-07	-2.5762e-07	9.60779e-08	-2.78661e-07	-8.18285e-09	-9.75228e-09	1.55363e-07	3.16508e-08	-2.81721e-08	-1.682
-2.98866e-08	-2.28032e-07	-2.16486e-07	-2.69539e-07	1.1054e-07	-2.79706e-07	-7.43392e-09	-1.03779e-08	1.43557e-07	5.15557e-08	-3.22383e-08	-1.68
-4.19167e-08	-2.28364e-07	-2.14034e-07	-2.80532e-07	1.23043e-07	-2.80336e-07	-6.60197e-09	-9.91601e-09	1.3666e-07	6.7532e-08	-3.71491e-08	-1.678
-5.658e-08	-2.28969e-07	-2.18339e-07	-2.90378e-07	1.33427e-07	-2.80524e-07	-5.92435e-09	-8.5124e-09	1.34529e-07	7.75944e-08	-4.32569e-08	-1.676
-7.24155e-08	-2.29953e-07	-2.28559e-07	-2.98931e-07	1.41686e-07	-2.80216e-07	-5.63915e-09	-6.42291e-09	1.36517e-07	8.02485e-08	-5.07049e-08	-1.674
-8.77569e-08	-2.31291e-07	-2.43093e-07	-3.06089e-07	1.47975e-07	-2.79346e-07	-5.94862e-09	-3.97492e-09	1.41574e-07	7.46841e-08	-5.9407e-08	-1.672
-1.00907e-07	-2.32821e-07	-2.59769e-07	-3.11771e-07	1.526e-07	-2.77857e-07	-6.98865e-09	-1.52238e-09	1.48403e-07	6.09073e-08	-6.90616e-08	-1.67
-1.10327e-07	-2.34271e-07	-2.76098e-07	-3.15907e-07	1.55997e-07	-2.75731e-07	-8.80932e-09	6.00219e-10	1.55619e-07	3.97909e-08	-7.91936e-08	-1.668
-1.14813e-07	-2.35292e-07	-2.89568e-07	-3.1844e-07	1.58689e-07	-2.73026e-07	-1.13694e-08	2.11936e-09	1.61918e-07	1.30301e-08	-8.92195e-08	-1.666
-1.13646e-07	-2.35511e-07	-2.97946e-07	-3.19333e-07	1.61233e-07	-2.69896e-07	-1.45451e-08	2.85494e-09	1.66214e-07	-1.69977e-08	-9.85247e-08	-1.664
-1.06688e-07	-2.34594e-07	-2.99543e-07	-3.18597e-07	1.64158e-07	-2.66601e-07	-1.81505e-08	2.74039e-09	1.67737e-07	-4.74576e-08	-1.06545e-07	-1.662
-9.44134e-08	-2.32294e-07	-2.93413e-07	-3.16314e-07	1.67902e-07	-2.6349e-07	-2.19663e-08	1.82823e-09	1.66078e-07	-7.53403e-08	-1.12846e-07	-1.66
-7.78794e-08	-2.28504e-07	-2.79467e-07	-3.12649e-07	1.72748e-07	-2.60959e-07	-2.57704e-08	2.80745e-10	1.61192e-07	-9.77732e-08	-1.17181e-07	-1.658
-5.86199e-08	-2.23275e-07	-2.58478e-07	-3.07862e-07	1.78784e-07	-2.59387e-07	-2.93668e-08	-1.6535e-09	1.53352e-07	-1.12321e-07	-1.1954e-07	-1.656
-3.84926e-08	-2.1683e-07	-2.31982e-07	-3.02287e-07	1.85875e-07	-2.59068e-07	-3.26072e-08	-3.67442e-09	1.43077e-07	-1.1724e-07	-1.20157e-07	-1.654
-1.94857e-08	-2.09543e-07	-2.02102e-07	-2.96302e-07	1.93666e-07	-2.60129e-07	-3.54032e-08	-5.47264e-09	1.3105e-07	-1.1166e-07	-1.19497e-07	-1.652
-3.51092e-09	-2.01903e-07	-1.71293e-07	-2.90272e-07	2.01606e-07	-2.62468e-07	-3.77291e-08	-6.77374e-09	1.18027e-07	-9.56728e-08	-1.18197e-07	-1.65
7.79501e-09	-1.94462e-07	-1.42073e-07	-2.84485e-07	2.08999e-07	-2.65719e-07	-3.96153e-08	-7.37875e-09	1.04762e-07	-7.03195e-08	-1.16986e-07	-1.648
1.32391e-08	-1.87774e-07	-1.16756e-07	-2.79091e-07	2.15071e-07	-2.69254e-07	-4.11357e-08	-7.19504e-09	9.19491e-08	-3.74859e-08	-1.16578e-07	-1.646
1.21924e-08	-1.82334e-07	-9.72277e-08	-2.74051e-07	2.19041e-07	-2.72224e-07	-4.23914e-08	-6.25295e-09	8.01751e-08	2.82384e-10	-1.17562e-07	-1.644
4.64975e-09	-1.7852e-07	-8.47927e-08	-2.69116e-07	2.20205e-07	-2.73645e-07	-4.3494e-08	-4.70537e-09	6.98959e-08	4.00216e-08	-1.20291e-07	-1.642
-8.77404e-09	-1.76554e-07	-8.00957e-08	-2.63838e-07	2.18004e-07	-2.72522e-07	-4.45498e-08	-2.80977e-09	6.14207e-08	7.86234e-08	-1.24808e-07	-1.64
-2.6912e-08	-1.7648e-07	-8.31302e-08	-2.5762e-07	2.12078e-07	-2.67985e-07	-4.5647e-08	-8.94993e-10	5.49062e-08	1.13113e-07	-1.30807e-07	-1.638
-4.81653e-08	-1.78164e-07	-9.33155e-08	-2.49807e-07	2.02307e-07	-2.59435e-07	-4.68441e-08	6.82621e-10	5.03575e-08	1.40908e-07	-1.37637e-07	-1.636
-7.06651e-08	-1.81311e-07	-1.09625e-07	-2.39796e-07	1.88827e-07	-2.46659e-07	-4.81609e-08	1.5877e-09	4.76331e-08	1.60033e-07	-1.44375e-07	-1.634
-9.24561e-08	-1.85502e-07	-1.30742e-07	-2.27148e-07	1.72024e-07	-2.29911e-07	-4.95707e-08	1.55196e-09	4.6456e-08	1.69284e-07	-1.49922e-07	-1.632
-1.11686e-07	-1.90251e-07	-1.55216e-07	-2.11702e-07	1.52505e-07	-2.09936e-07	-5.0995e-08	4.11666e-10	4.64326e-08	1.6831e-07	-1.53152e-07	-1.63
-1.26782e-07	-1.95054e-07	-1.81603e-07	-1.93644e-07	1.31059e-07	-1.87933e-07	-5.23009e-08	-1.86865e-09	4.70808e-08	1.5763e-07	-1.53062e-07	-1.628
-1.36594e-07	-1.99453e-07	-2.08572e-07	-1.73532e-07	1.08594e-07	-1.65459e-07	-5.33026e-08	-5.18878e-09	4.78702e-08	1.38564e-07	-1.48919e-07	-1.626
-1.40499e-07	-2.03085e-07	-2.34982e-07	-1.5226e-07	8.60693e-08	-1.4428e-07	-5.37693e-08	-9.32217e-09	4.82707e-08	1.13099e-07	-1.40388e-07	-1.624
-1.38441e-07	-2.05726e-07	-2.59913e-07	-1.3097e-07	6.44251e-08	-1.262e-07	-5.34396e-08	-1.39396e-08	4.78098e-08	8.36943e-08	-1.27601e-07	-1.622
-1.3093e-07	-2.07314e-07	-2.82677e-07	-1.109e-07	4.45146e-08	-1.12873e-07	-5.20449e-08	-1.86431e-08	4.61294e-08	5.30436e-08	-1.11184e-07	-1.62
-1.18966e-07	-2.07952e-07	-3.02809e-07	-9.32194e-08	2.70421e-08	-1.05628e-07	-4.93391e-08	-2.30056e-08	4.30366e-08	2.3821e-08	-9.22149e-08	-1.618
-1.03932e-07	-2.079e-07	-3.20038e-07	-7.8839e-08	1.25159e-08	-1.0533e-07	-4.51341e-08	-2.66098e-08	3.854e-08	-1.56807e-09	-7.21195e-08	-1.616
-8.74411e-08	-2.07539e-07	-3.34268e-07	-6.8256e-08	1.21861e-09	-1.12287e-07	-3.93376e-08	-2.90835e-08	3.28636e-08	-2.12067e-08	-5.25232e-08	-1.614
-7.11788e-08	-2.07324e-07	-3.4555e-07	-6.14403e-08	-6.8024e-09	-1.26214e-07	-3.19861e-08	-3.01272e-08	2.64334e-08	-3.38316e-08	-3.50658e-08	-1.612
-5.67357e-08	-2.07725e-07	-3.54058e-07	-5.77925e-08	-1.17239e-08	-1.46257e-07	-2.327e-08	-2.95328e-08	1.98348e-08	-3.89283e-08	-2.12077e-08	-1.61
-4.54651e-08	-2.09165e-07	-3.60069e-07	-5.61826e-08	-1.39164e-08	-1.71076e-07	-1.35426e-08	-2.71935e-08	1.37409e-08	-3.67431e-08	-1.20502e-08	-1.608
-3.83703e-08	-2.11965e-07	-3.63942e-07	-5.50714e-08	-1.38984e-08	-1.98969e-07	-3.30913e-09	-2.31064e-08	8.82037e-09	-2.82143e-08	-8.19695e-09	-1.606
-3.60312e-08	-2.16299e-07	-3.6609e-07	-5.27011e-08	-1.22817e-08	-2.28039e-07	6.80583e-09	-1.73681e-08	5.63257e-09	-1.48269e-08	-9.67196e-09	-1.604
-3.85761e-08	-2.22168e-07	-3.66956e-07	-4.73336e-08	-9.71311e-09	-2.56366e-07	1.61118e-08	-1.01667e-08	4.52595e-09	1.58554e-09	-1.59104e-08	-1.602
-4.56937e-08	-2.294e-07	-3.66974e-07	-3.75041e-08	-6.81961e-09	-2.82189e-07	2.39221e-08	-1.76943e-09	5.55406e-09	1.90708e-08	-2.58213e-08	-1.6
-5.66828e-08	-2.37665e-07	-3.6654e-07	-2.22544e-08	-4.16206e-09	-3.04059e-07	2.96315e-08	7.49304e-09	8.42547e-09	3.57869e-08	-3.79168e-08	-1.598
-7.05278e-08	-2.46521e-07	-3.65976e-07	-1.31202e-09	-2.20084e-09	-3.20957e-07	3.27924e-08	1.72454e-08	1.24999e-08	5.02024e-08	-5.04886e-08	-1.596
-8.59941e-08	-2.55469e-07	-3.6551e-07	2.48137e-08	-1.27516e-09	-3.32368e-07	3.31777e-08	2.70909e-08	1.68374e-08	6.12447e-08	-6.18113e-08	-1.594
-1.01731e-07	-2.64012e-07	-3.65263e-07	5.4835e-08	-1.59577e-09	-3.38289e-07	3.08203e-08	3.66369e-08	2.02997e-08	6.83796e-08	-7.03434e-08	-1.592
-1.16375e-07	-2.71722e-07	-3.65248e-07	8.67933e-08	-3.24895e-09	-3.39183e-07	2.60213e-08	4.55243e-08	2.16934e-08	7.16179e-08	-7.4904e-08	-1.59
-1.28651e-07	-2.78288e-07	-3.65396e-07	1.18259e-07	-6.20853e-09	-3.35884e-07	1.93238e-08	5.34556e-08	1.99373e-08	7.14535e-08	-7.48004e-08	-1.588
-1.37461e-07	-2.83556e-07	-3.65578e-07	1.46601e-07	-1.03521e-08	-3.29458e-07	1.14526e-08	6.02208e-08	1.4229e-08	6.87478e-08	-6.98946e-08	-1.586
-1.41965e-07	-2.87538e-07	-3.65647e-07	1.69287e-07	-1.54779e-08	-3.21047e-07	3.22843e-09	6.57158e-08	4.18543e-09	6.45784e-08	-6.06011e-08	-1.584
-1.4164e-07	-2.90409e-07	-3.65475e-07	1.84184e-07	-2.13207e-08	-3.11713e-07	-4.53362e-09	6.99514e-08	-1.0068e-08	6.00753e-08	-4.78175e-08	-1.582
-1.36327e-07	-2.92478e-07	-3.64985e-07	1.89807e-07	-2.75653e-08	-3.02302e-07	-1.11254e-08	7.30489e-08	-2.78743e-08	5.6267e-08	-3.27998e-08	-1.58
-1.26252e-07	-2.94138e-07	-3.64171e-07	1.85498e-07	-3.38591e-08	-2.93356e-07	-1.60339e-08	7.52228e-08	-4.80975e-08	5.39539e-08	-1.69992e-08	-1.578
-1.12027e-07	-2.95817e-07	-3.63093e-07	1.71502e-07	-3.98263e-08	-2.85077e-07	-1.90018e-08	7.67518e-08	-6.92435e-08	5.36241e-08	-1.88318e-09	-1.576
-9.46147e-08	-2.97913e-07	-3.61867e-07	1.4894e-07	-4.5085e-08	-2.7735e-07	-2.00538e-08	7.79413e-08	-8.9636e-08	5.5418e-08	1.12349e-08	-1.574
-7.52653e-08	-3.00746e-07	-3.60623e-07	1.19676e-07	-4.92705e-08	-2.69825e-07	-1.94824e-08	7.90841e-08	-1.07622e-07	5.91413e-08	2.13362e-08	-1.572
-5.54215e-08	-3.0452e-07	-3.59461e-07	8.61089e-08	-5.20638e-08	-2.62025e-07	-1.77984e-08	8.04234e-08	-1.21778e-07	6.43206e-08	2.77897e-08	-1.57
-3.65975e-08	-3.09296e-07	-3.58405e-07	5.09055e-08	-5.32248e-08	-2.53483e-07	-1.56505e-08	8.2126e-08	-1.31091e-07	7.02888e-08	3.03903e-08	-1.568
-2.02409e-08	-3.14992e-07	-3.57357e-07	1.67122e-08	-5.26261e-08	-2.43865e-07	-1.37277e-08	8.42679e-08	-1.35082e-07	7.62854e-08	2.93401e-08	-1.566
-7.59037e-09	-3.214e-07	-3.56084e-07	-1.41142e-08	-5.0283e-08	-2.33057e-07	-1.26573e-08	8.68353e-08	-1.33865e-07	8.15569e-08	2.51837e-08	-1.564
4.54196e-10	-3.28217e-07	-3.54218e-07	-3.97333e-08	-4.63738e-08	-2.21216e-07	-1.29125e-08	8.97396e-08	-1.28129e-07	8.54404e-08	1.87099e-08	-1.562
3.43161e-09	-3.35088e-07	-3.51299e-07	-5.89757e-08	-4.12455e-08	-2.08761e-07	-1.47428e-08	9.28428e-08	-1.19042e-07	8.74236e-08	1.08387e-08	-1.56
1.37493e-09	-3.41649e-07	-3.46833e-07	-7.1413e-08	-3.54022e-08	-1.96312e-07	-1.81365e-08	9.59887e-08	-1.08107e-07	8.71733e-08	2.51157e-09	-1.558
-5.18864e-09	-3.47572e-07	-3.40378e-07	-7.73393e-08	-2.94743e-08	-1.84599e-07	-2.28215e-08	9.90339e-08	-9.6969e-08	8.45351e-08	-5.40115e-09	-1.556
-1.52971e-08	-3.52601e-07	-3.31631e-07	-7.76704e-08	-2.41716e-08	-1.74346e-07	-2.83035e-08	1.01874e-07	-8.72147e-08	7.95088e-08	-1.21655e-08	-1.554
-2.76675e-08	-3.56571e-07	-3.20506e-07	-7.37799e-08	-2.02239e-08	-1.66161e-07	-3.39375e-08	1.0446e-07	-8.01864e-08	7.22102e-08	-1.72191e-08	-1.552
-4.08514e-08	-3.59417e-07	-3.07194e-07	-6.72934e-08	-1.83157e-08	-1.60452e-07	-3.90216e-08	1.06802e-07	-7.68292e-08	6.28297e-08	-2.01786e-08	-1.55
-5.34117e-08	-3.61169e-07	-2.92181e-07	-5.98716e-08	-1.90224e-08	-1.57381e-07	-4.29e-08	1.08967e-07	-7.75909e-08	5.15974e-08	-2.0827e-08	-1.548
-6.40966e-08	-3.61932e-07	-2.76221e-07	-5.30084e-08	-2.27541e-08	-1.56865e-07	-4.50602e-08	1.11055e-07	-8.23836e-08	3.87644e-08	-1.90902e-08	-1.546
-7.19869e-08	-3.61859e-07	-2.60276e-07	-4.78694e-08	-2.97146e-08	-1.58617e-07	-4.52082e-08	1.13179e-07	-9.0609e-08	2.46011e-08	-1.50109e-08	-1.544
-7.65949e-08	-3.61125e-07	-2.45409e-07	-4.51886e-08	-3.98785e-08	-1.62231e-07	-4.33125e-08	1.15435e-07	-1.01242e-07	9.41375e-09	-8.72775e-09	-1.542
-7.79016e-08	-3.59896e-07	-2.32656e-07	-4.52314e-08	-5.29897e-08	-1.67276e-07	-3.96089e-08	1.17874e-07	-1.12964e-07	-6.42735e-09	-4.63518e-10	-1.54
-7.63276e-08	-3.58313e-07	-2.2289e-07	-4.78224e-08	-6.85803e-08	-1.73386e-07	-3.45657e-08	1.20483e-07	-1.24324e-07	-2.24577e-08	9.48019e-09	-1.538
-7.2644e-08	-3.56477e-07	-2.16702e-07	-5.24283e-08	-8.60081e-08	-1.80328e-07	-2.8816e-08	1.23174e-07	-1.33921e-07	-3.80958e-08	2.07235e-08	-1.536
-6.78386e-08	-3.54453e-07	-2.14308e-07	-5.82782e-08	-1.04508e-07	-1.88039e-07	-2.30653e-08	1.25784e-07	-1.40571e-07	-5.26399e-08	3.28106e-08	-1.534
-6.29587e-08	-3.52274e-07	-2.15497e-07	-6.45028e-08	-1.2325e-07	-1.9661e-07	-1.79911e-08	1.28091e-07	-1.43457e-07	-6.52899e-08	4.52193e-08	-1.532
-5.89557e-08	-3.49961e-07	-2.1964e-07	-7.02695e-08	-1.41405e-07	-2.06238e-07	-1.4147e-08	1.29838e-07	-1.42228e-07	-7.52009e-08	5.73819e-08	-1.53
-5.65548e-08	-3.47536e-07	-2.25737e-07	-7.48968e-08	-1.58199e-07	-2.17152e-07	-1.18875e-08	1.30772e-07	-1.37042e-07	-8.15629e-08	6.87172e-08	-1.528
-5.61681e-08	-3.45041e-07	-2.32518e-07	-7.79345e-08	-1.72966e-07	-2.29526e-07	-1.13234e-08	1.30682e-07	-1.28554e-07	-8.37004e-08	7.8674e-08	-1.526
-5.78607e-08	-3.4255e-07	-2.38569e-07	-7.92004e-08	-1.85191e-07	-2.43404e-07	-1.23139e-08	1.29441e-07	-1.17833e-07	-8.11783e-08	8.67788e-08	-1.524
-6.13727e-08	-3.40168e-07	-2.42488e-07	-7.87749e-08	-1.94534e-07	-2.5866e-07	-1.44961e-08	1.27031e-07	-1.06231e-07	-7.38961e-08	9.26824e-08	-1.522
-6.61882e-08	-3.38032e-07	-2.43027e-07	-7.69564e-08	-2.00848e-07	-2.74985e-07	-1.73463e-08	1.2357e-07	-9.5214e-08	-6.21548e-08	9.61969e-08	-1.52
-7.16369e-08	-3.36292e-07	-2.39244e-07	-7.41895e-08	-2.04175e-07	-2.91928e-07	-2.0263e-08	1.19312e-07	-8.61824e-08	-4.6681e-08	9.73168e-08	-1.518
-7.70111e-08	-3.35098e-07	-2.30613e-07	-7.09795e-08	-2.04735e-07	-3.08956e-07	-2.26581e-08	1.14632e-07	-8.02933e-08	-2.85995e-08	9.62177e-08	-1.516
-8.16766e-08	-3.34577e-07	-2.17109e-07	-6.78071e-08	-2.02893e-07	-3.25549e-07	-2.40422e-08	1.09991e-07	-7.83203e-08	-9.35135e-09	9.32311e-08	-1.514
-8.51633e-08	-3.34814e-07	-1.99244e-07	-6.50555e-08	-1.99118e-07	-3.41286e-07	-2.40893e-08	1.05889e-07	-8.05617e-08	9.43597e-09	8.87959e-08	-1.512
-8.72209e-08	-3.35837e-07	-1.78044e-07	-6.29612e-08	-1.9393e-07	-3.55921e-07	-2.26741e-08	1.02809e-07	-8.68123e-08	2.61134e-08	8.33933e-08	-1.51
-8.78371e-08	-3.37605e-07	-1.54972e-07	-6.15904e-08	-1.8784e-07	-3.69425e-07	-1.98737e-08	1.01156e-07	-9.64011e-08	3.91902e-08	7.74746e-08	-1.508
-8.72176e-08	-3.40004e-07	-1.31795e-07	-6.08427e-08	-1.81293e-07	-3.81992e-07	-1.59375e-08	1.01204e-07	-1.08289e-07	4.75043e-08	7.13919e-08	-1.506
-8.57363e-08	-3.4285e-07	-1.10406e-07	-6.04779e-08	-1.74619e-07	-3.93999e-07	-1.12314e-08	1.03061e-07	-1.21212e-07	5.03612e-08	6.53472e-08	-1.504
-8.38662e-08	-3.45894e-07	-9.26248e-08	-6.01586e-08	-1.67998e-07	-4.0593e-07	-6.16519e-09	1.06647e-07	-1.33852e-07	4.76181e-08	5.93655e-08	-1.502
-8.21025e-08	-3.48842e-07	-7.99945e-08	-5.95015e-08	-1.61452e-07	-4.18277e-07	-1.1197e-09	1.117e-07	-1.45005e-07	3.9701e-08	5.33018e-08	-1.5
-8.08919e-08	-3.51368e-07	-7.36105e-08	-5.81307e-08	-1.54853e-07	-4.31433e-07	3.61733e-09	1.17811e-07	-1.53731e-07	2.75497e-08	4.68784e-08	-1.498
-8.05747e-08	-3.53146e-07	-7.3998e-08	-5.57264e-08	-1.47968e-07	-4.45602e-07	7.89363e-09	1.24464e-07	-1.59466e-07	1.24952e-08	3.97505e-08	-1.496
-8.13474e-08	-3.53865e-07	-8.10592e-08	-5.20662e-08	-1.4052e-07	-4.60722e-07	1.17082e-08	1.31109e-07	-1.62068e-07	-3.91256e-09	3.1588e-08	-1.494
-8.32475e-08	-3.5326e-07	-9.4097e-08	-4.70544e-08	-1.3226e-07	-4.76441e-07	1.51988e-08	1.37228e-07	-1.61817e-07	-2.0105e-08	2.21607e-08	-1.492
-8.61581e-08	-3.51135e-07	-1.11911e-07	-4.07394e-08	-1.23049e-07	-4.92124e-07	1.8605e-08	1.42402e-07	-1.59345e-07	-3.46922e-08	1.14125e-08	-1.49
-8.98297e-08	-3.4738e-07	-1.32954e-07	-3.33163e-08	-1.1292e-07	-5.06909e-07	2.22144e-08	1.46359e-07	-1.55529e-07	-4.66312e-08	-4.87594e-10	-1.488
-9.39148e-08	-3.41988e-07	-1.5552e-07	-2.51155e-08	-1.02127e-07	-5.1979e-07	2.63015e-08	1.49005e-07	-1.51338e-07	-5.53383e-08	-1.31299e-08	-1.486
-9.80094e-08	-3.35064e-07	-1.77947e-07	-1.65767e-08	-9.11601e-08	-5.29724e-07	3.10701e-08	1.50427e-07	-1.4769e-07	-6.07331e-08	-2.58857e-08	-1.484
-1.01699e-07	-3.26825e-07	-1.98798e-07	-8.21258e-09	-8.07238e-08	-5.35745e-07	3.66082e-08	1.50869e-07	-1.45303e-07	-6.32072e-08	-3.79667e-08	-1.482
-1.04604e-07	-3.17593e-07	-2.17e-07	-5.62867e-10	-7.16829e-08	-5.37069e-07	4.28624e-08	1.50682e-07	-1.44585e-07	-6.35276e-08	-4.85145e-08	-1.48
-1.06422e-07	-3.07778e-07	-2.3192e-07	5.8526e-09	-6.49797e-08	-5.33168e-07	4.96346e-08	1.50269e-07	-1.45582e-07	-6.26927e-08	-5.67086e-08	-1.478
-1.06963e-07	-2.97846e-07	-2.43384e-07	1.05778e-08	-6.15311e-08	-5.23832e-07	5.66018e-08	1.50016e-07	-1.47972e-07	-6.17657e-08	-6.18767e-08	-1.476
-1.0618e-07	-2.88287e-07	-2.51619e-07	1.32541e-08	-6.21201e-08	-5.09184e-07	6.33551e-08	1.50235e-07	-1.51129e-07	-6.17142e-08	-6.35921e-08	-1.474
-1.0418e-07	-2.79568e-07	-2.57157e-07	1.36399e-08	-6.72942e-08	-4.89666e-07	6.94509e-08	1.51118e-07	-1.54236e-07	-6.32812e-08	-6.17435e-08	-1.472
-1.01232e-07	-2.72096e-07	-2.60701e-07	1.16128e-08	-7.72843e-08	-4.66003e-07	7.44685e-08	1.52719e-07	-1.56432e-07	-6.69047e-08	-5.65666e-08	-1.47
-9.77472e-08	-2.66173e-07	-2.62989e-07	7.15651e-09	-9.19526e-08	-4.39146e-07	7.80624e-08	1.54955e-07	-1.56969e-07	-7.26945e-08	-4.86319e-08	-1.468
-9.42586e-08	-2.61965e-07	-2.64672e-07	3.36623e-10	-1.10777e-07	-4.10198e-07	8.00045e-08	1.57634e-07	-1.55358e-07	-8.04643e-08	-3.87903e-08	-1.466
-9.13731e-08	-2.59486e-07	-2.6623e-07	-8.72902e-09	-1.32873e-07	-3.80346e-07	8.02081e-08	1.60498e-07	-1.51461e-07	-8.98062e-08	-2.80832e-08	-1.464
-8.97189e-08	-2.58591e-07	-2.67921e-07	-1.98964e-08	-1.57052e-07	-3.50785e-07	7.8733e-08	1.63276e-07	-1.45541e-07	-1.00189e-07	-1.76298e-08	-1.462
-8.98822e-08	-2.58986e-07	-2.69785e-07	-3.30115e-08	-1.81904e-07	-3.22653e-07	7.57696e-08	1.65739e-07	-1.38234e-07	-1.11058e-07	-8.50704e-09	-1.46
-9.23406e-08	-2.6025e-07	-2.71679e-07	-4.79118e-08	-2.05908e-07	-2.96978e-07	7.16084e-08	1.67741e-07	-1.30461e-07	-1.21918e-07	-1.63763e-09	-1.458
-9.74001e-08	-2.61878e-07	-2.73334e-07	-6.44126e-08	-2.27545e-07	-2.7463e-07	6.65987e-08	1.69244e-07	-1.2329e-07	-1.32382e-07	2.29892e-09	-1.456
-1.05142e-07	-2.63318e-07	-2.74433e-07	-8.22805e-08	-2.45415e-07	-2.56286e-07	6.11047e-08	1.70323e-07	-1.17779e-07	-1.42182e-07	2.92277e-09	-1.454
-1.15389e-07	-2.64026e-07	-2.74676e-07	-1.01202e-07	-2.58349e-07	-2.42412e-07	5.54662e-08	1.71142e-07	-1.1481e-07	-1.51146e-07	1.73102e-10	-1.452
-1.27687e-07	-2.63507e-07	-2.73845e-07	-1.20754e-07	-2.65495e-07	-2.33243e-07	4.99686e-08	1.71915e-07	-1.14967e-07	-1.5915e-07	-5.7085e-09	-1.45
-1.41329e-07	-2.61361e-07	-2.71842e-07	-1.40389e-07	-2.66396e-07	-2.28778e-07	4.48256e-08	1.72853e-07	-1.1845e-07	-1.66066e-07	-1.42239e-08	-1.448
-1.55395e-07	-2.5731e-07	-2.68706e-07	-1.59436e-07	-2.61025e-07	-2.28777e-07	4.01764e-08	1.74103e-07	-1.25072e-07	-1.71724e-07	-2.46835e-08	-1.446
-1.68827e-07	-2.51219e-07	-2.64616e-07	-1.77129e-07	-2.49797e-07	-2.32767e-07	3.60928e-08	1.75704e-07	-1.34305e-07	-1.75902e-07	-3.62799e-08	-1.444
-1.8053e-07	-2.43099e-07	-2.59861e-07	-1.9265e-07	-2.33542e-07	-2.40049e-07	3.25962e-08	1.77549e-07	-1.45391e-07	-1.78352e-07	-4.81582e-08	-1.442
-1.89478e-07	-2.33095e-07	-2.54804e-07	-2.05196e-07	-2.13446e-07	-2.49727e-07	2.96771e-08	1.79376e-07	-1.57487e-07	-1.78854e-07	-5.94781e-08	-1.44
-1.94837e-07	-2.21468e-07	-2.49833e-07	-2.14049e-07	-1.90955e-07	-2.60738e-07	2.73151e-08	1.80781e-07	-1.69814e-07	-1.773e-07	-6.94609e-08	-1.438
-1.96057e-07	-2.0856e-07	-2.45311e-07	-2.18643e-07	-1.67659e-07	-2.71916e-07	2.54939e-08	1.81264e-07	-1.81792e-07	-1.73767e-07	-7.74238e-08	-1.436
-1.92957e-07	-1.94766e-07	-2.41532e-07	-2.18619e-07	-1.45156e-07	-2.82061e-07	2.42095e-08	1.80285e-07	-1.93132e-07	-1.68578e-07	-8.28024e-08	-1.434
-1.85761e-07	-1.8049e-07	-2.3869e-07	-2.13857e-07	-1.2492e-07	-2.9003e-07	2.34718e-08	1.7734e-07	-2.03872e-07	-1.62327e-07	-8.51672e-08	-1.432
-1.75093e-07	-1.66119e-07	-2.36869e-07	-2.04485e-07	-1.08175e-07	-2.94843e-07	2.32977e-08	1.72042e-07	-2.14345e-07	-1.55849e-07	-8.42357e-08	-1.43
-1.61926e-07	-1.51995e-07	-2.36047e-07	-1.90863e-07	-9.57948e-08	-2.9578e-07	2.37018e-08	1.64184e-07	-2.251e-07	-1.50145e-07	-7.9885e-08	-1.428
-1.47478e-07	-1.38398e-07	-2.36125e-07	-1.73552e-07	-8.82451e-08	-2.92473e-07	2.46845e-08	1.53789e-07	-2.36765e-07	-1.46268e-07	-7.21624e-08	-1.426
-1.33089e-07	-1.25531e-07	-2.36961e-07	-1.53269e-07	-8.55596e-08	-2.84968e-07	2.62237e-08	1.41137e-07	-2.49907e-07	-1.45183e-07	-6.12941e-08	-1.424
-1.20067e-07	-1.13523e-07	-2.38414e-07	-1.30839e-07	-8.73672e-08	-2.73745e-07	2.82708e-08	1.26758e-07	-2.64883e-07	-1.4762e-07	-4.76877e-08	-1.422
-1.09544e-07	-1.02425e-07	-2.40373e-07	-1.0716e-07	-9.29575e-08	-2.59691e-07	3.07549e-08	1.1139e-07	-2.81727e-07	-1.53967e-07	-3.19234e-08	-1.42
-1.02345e-07	-9.22259e-08	-2.42783e-07	-8.31628e-08	-1.01378e-07	-2.44019e-07	3.35915e-08	9.59191e-08	-3.00084e-07	-1.64184e-07	-1.47327e-08	-1.418
-9.89004e-08	-8.28536e-08	-2.45643e-07	-5.97943e-08	-1.11551e-07	-2.28135e-07	3.66966e-08	8.12913e-08	-3.19199e-07	-1.77789e-07	3.0394e-09	-1.416
-9.92068e-08	-7.41915e-08	-2.4899e-07	-3.79938e-08	-1.22397e-07	-2.13473e-07	4.00002e-08	6.84213e-08	-3.37971e-07	-1.93901e-07	2.04877e-08	-1.414
-1.02837e-07	-6.60872e-08	-2.52866e-07	-1.86759e-08	-1.32943e-07	-2.0131e-07	4.34575e-08	5.80982e-08	-3.55063e-07	-2.11336e-07	3.6712e-08	-1.412
-1.09006e-07	-5.83645e-08	-2.57272e-07	-2.70379e-09	-1.42419e-07	-1.92599e-07	4.70524e-08	5.09053e-08	-3.6905e-07	-2.28748e-07	5.08895e-08	-1.41
-1.16681e-07	-5.0833e-08	-2.62131e-07	9.14761e-09	-1.50312e-07	-1.8783e-07	5.07942e-08	4.71613e-08	-3.78597e-07	-2.44798e-07	6.23473e-08	-1.408
-1.2471e-07	-4.32984e-08	-2.67251e-07	1.62413e-08	-1.564e-07	-1.86954e-07	5.47063e-08	4.68886e-08	-3.82627e-07	-2.5831e-07	7.0627e-08	-1.406
-1.31974e-07	-3.55708e-08	-2.72311e-07	1.81371e-08	-1.60739e-07	-1.89378e-07	5.88093e-08	4.98132e-08	-3.80478e-07	-2.6841e-07	7.55334e-08	-1.404
-1.37518e-07	-2.74723e-08	-2.76868e-07	1.46537e-08	-1.63625e-07	-1.9403e-07	6.31033e-08	5.53935e-08	-3.72019e-07	-2.74616e-07	7.71617e-08	-1.402
-1.40664e-07	-1.88425e-08	-2.8038e-07	5.92304e-09	-1.65534e-07	-1.99497e-07	6.75532e-08	6.28754e-08	-3.57706e-07	-2.76876e-07	7.58984e-08	-1.4
-1.41082e-07	-9.54357e-09	-2.82259e-07	-7.573e-09	-1.67043e-07	-2.04202e-07	7.20804e-08	7.13659e-08	-3.38578e-07	-2.75537e-07	7.23936e-08	-1.398
-1.38816e-07	5.36796e-10	-2.81924e-07	-2.49933e-08	-1.68749e-07	-2.0661e-07	7.65654e-08	7.99174e-08	-3.16191e-07	-2.71268e-07	6.75084e-08	-1.396
-1.34262e-07	1.14821e-08	-2.78872e-07	-4.51627e-08	-1.71189e-07	-2.05427e-07	8.08608e-08	8.76143e-08	-2.92481e-07	-2.64945e-07	6.22387e-08	-1.394
-1.281e-07	2.33439e-08	-2.7273e-07	-6.6633e-08	-1.74773e-07	-1.99754e-07	8.48129e-08	9.36532e-08	-2.69594e-07	-2.5751e-07	5.76253e-08	-1.392
-1.21196e-07	3.61389e-08	-2.63312e-07	-8.77773e-08	-1.79731e-07	-1.89202e-07	8.82892e-08	9.74098e-08	-2.49674e-07	-2.49842e-07	5.46566e-08	-1.39
-1.14482e-07	4.98438e-08	-2.50645e-07	-1.06908e-07	-1.86087e-07	-1.73922e-07	9.12052e-08	9.84864e-08	-2.34657e-07	-2.42647e-07	5.4174e-08	-1.388
-1.08832e-07	6.4391e-08	-2.34987e-07	-1.22408e-07	-1.93655e-07	-1.54576e-07	9.35458e-08	9.67375e-08	-2.26077e-07	-2.36385e-07	5.67894e-08	-1.386
-1.04953e-07	7.96629e-08	-2.16818e-07	-1.32863e-07	-2.02052e-07	-1.32236e-07	9.53753e-08	9.22703e-08	-2.2492e-07	-2.31246e-07	6.2821e-08	-1.384
-1.03295e-07	9.54876e-08	-1.96816e-07	-1.37176e-07	-2.10746e-07	-1.0824e-07	9.68336e-08	8.54228e-08	-2.31533e-07	-2.27167e-07	7.22555e-08	-1.382
-1.04002e-07	1.11636e-07	-1.7581e-07	-1.34659e-07	-2.1911e-07	-8.40196e-08	9.81187e-08	7.6721e-08	-2.45612e-07	-2.23892e-07	8.47377e-08	-1.38
-1.06898e-07	1.27824e-07	-1.54723e-07	-1.2509e-07	-2.26503e-07	-6.09326e-08	9.94582e-08	6.68212e-08	-2.6625e-07	-2.21055e-07	9.95921e-08	-1.378
-1.11514e-07	1.43715e-07	-1.34497e-07	-1.08736e-07	-2.32341e-07	-4.0117e-08	1.01074e-07	5.64431e-08	-2.92064e-07	-2.18267e-07	1.15872e-07	-1.376
-1.17147e-07	1.58936e-07	-1.16015e-07	-8.6328e-08	-2.3618e-07	-2.23877e-08	1.03151e-07	4.62995e-08	-3.21357e-07	-2.15208e-07	1.32437e-07	-1.374
-1.22945e-07	1.73092e-07	-1.00023e-07	-5.90087e-08	-2.37774e-07	-8.18682e-09	1.05806e-07	3.70311e-08	-3.52311e-07	-2.11692e-07	1.48047e-07	-1.372
-1.28014e-07	1.85788e-07	-8.70619e-08	-2.82413e-08	-2.37116e-07	2.41046e-09	1.09075e-07	2.91506e-08	-3.83182e-07	-2.07708e-07	1.61468e-07	-1.37
-1.31521e-07	1.96657e-07	-7.74177e-08	4.30171e-09	-2.34444e-07	9.64147e-09	1.12914e-07	2.3002e-08	-4.12468e-07	-2.03429e-07	1.71585e-07	-1.368
-1.32791e-07	2.05387e-07	-7.11063e-08	3.68664e-08	-2.30214e-07	1.39665e-08	1.17206e-07	1.87386e-08	-4.3903e-07	-1.99196e-07	1.77502e-07	-1.366
-1.31394e-07	2.11744e-07	-6.78829e-08	6.77475e-08	-2.25034e-07	1.59619e-08	1.21787e-07	1.63206e-08	-4.62157e-07	-1.9547e-07	1.78619e-07	-1.364
-1.27196e-07	2.15598e-07	-6.72864e-08	9.54127e-08	-2.19581e-07	1.62147e-08	1.26474e-07	1.55328e-08	-4.81567e-07	-1.92772e-07	1.74696e-07	-1.362
-1.20388e-07	2.16935e-07	-6.87065e-08	1.1861e-07	-2.145e-07	1.52347e-08	1.31092e-07	1.60189e-08	-4.97348e-07	-1.91616e-07	1.65868e-07	-1.36
-1.11475e-07	2.15866e-07	-7.14648e-08	1.36453e-07	-2.10309e-07	1.33969e-08	1.35498e-07	1.7329e-08	-5.09859e-07	-1.92443e-07	1.52633e-07	-1.358
-1.01235e-07	2.1262e-07	-7.48957e-08	1.48471e-07	-2.07321e-07	1.0919e-08	1.39595e-07	1.89727e-08	-5.19605e-07	-1.95569e-07	1.35808e-07	-1.356
-9.06472e-08	2.07543e-07	-7.84144e-08	1.54631e-07	-2.05603e-07	7.87351e-09	1.43343e-07	2.04724e-08	-5.27111e-07	-2.01143e-07	1.1645e-07	-1.354
-8.07945e-08	2.0107e-07	-8.15594e-08	1.55322e-07	-2.04975e-07	4.2292e-09	1.46746e-07	2.141e-08	-5.3282e-07	-2.09129e-07	9.57645e-08	-1.352
-7.27543e-08	1.9371e-07	-8.40052e-08	1.51302e-07	-2.05044e-07	-8.82757e-11	1.49851e-07	2.14628e-08	-5.3703e-07	-2.19306e-07	7.50061e-08	-1.35
-6.7486e-08	1.86016e-07	-8.55416e-08	1.43618e-07	-2.05276e-07	-5.12877e-09	1.52724e-07	2.04237e-08	-5.39876e-07	-2.3128e-07	5.53758e-08	-1.348
-6.57293e-08	1.78557e-07	-8.60285e-08	1.335e-07	-2.0509e-07	-1.08549e-08	1.55437e-07	1.82081e-08	-5.41359e-07	-2.4452e-07	3.79333e-08	-1.346
-6.79223e-08	1.71896e-07	-8.53354e-08	1.2224e-07	-2.03949e-07	-1.70951e-08	1.5805e-07	1.48459e-08	-5.41419e-07	-2.58389e-07	2.35251e-08	-1.344
-7.41528e-08	1.66558e-07	-8.32829e-08	1.11072e-07	-2.01444e-07	-2.35217e-08	1.60603e-07	1.04651e-08	-5.40021e-07	-2.72197e-07	1.27334e-08	-1.342
-8.41443e-08	1.63014e-07	-7.95999e-08	1.01065e-07	-1.97348e-07	-2.96569e-08	1.63103e-07	5.26806e-09	-5.37247e-07	-2.85244e-07	5.84848e-09	-1.34
-9.72823e-08	1.6165e-07	-7.39105e-08	9.30418e-08	-1.91632e-07	-3.49089e-08	1.65529e-07	-4.93325e-10	-5.33363e-07	-2.9688e-07	2.8618e-09	-1.338
-1.12676e-07	1.62752e-07	-6.57577e-08	8.75275e-08	-1.84451e-07	-3.86323e-08	1.67826e-07	-6.54107e-09	-5.28849e-07	-3.06551e-07	3.48003e-09	-1.336
-1.29251e-07	1.66485e-07	-5.46637e-08	8.47434e-08	-1.7609e-07	-4.02048e-08	1.69913e-07	-1.25908e-08	-5.24384e-07	-3.13859e-07	7.15508e-09	-1.334
-1.45855e-07	1.7287e-07	-4.0221e-08	8.46335e-08	-1.669e-07	-3.91075e-08	1.71687e-07	-1.83664e-08	-5.20772e-07	-3.18598e-07	1.31281e-08	-1.332
-1.61381e-07	1.81779e-07	-2.21971e-08	8.69209e-08	-1.57226e-07	-3.49984e-08	1.73036e-07	-2.36102e-08	-5.18837e-07	-3.20792e-07	2.04844e-08	-1.33
-1.74868e-07	1.92924e-07	-6.38988e-10	9.11806e-08	-1.47346e-07	-2.77655e-08	1.73848e-07	-2.80894e-08	-5.19285e-07	-3.2071e-07	2.82176e-08	-1.328
-1.85593e-07	2.05866e-07	2.40465e-08	9.69148e-08	-1.37443e-07	-1.75525e-08	1.7403e-07	-3.16e-08	-5.22571e-07	-3.18857e-07	3.53007e-08	-1.326
-1.93126e-07	2.20031e-07	5.1051e-08	1.03617e-07	-1.27593e-07	-4.75358e-09	1.73524e-07	-3.39711e-08	-5.28785e-07	-3.15934e-07	4.07633e-08	-1.324
-1.97354e-07	2.3474e-07	7.91751e-08	1.10814e-07	-1.17796e-07	1.00221e-08	1.72326e-07	-3.50699e-08	-5.37583e-07	-3.12784e-07	4.37695e-08	-1.322
-1.9846e-07	2.49255e-07	1.06896e-07	1.18082e-07	-1.08017e-07	2.60107e-08	1.70503e-07	-3.48083e-08	-5.48174e-07	-3.10297e-07	4.36949e-08	-1.32
-1.96878e-07	2.62829e-07	1.32489e-07	1.25036e-07	-9.82431e-08	4.23691e-08	1.68196e-07	-3.31516e-08	-5.5937e-07	-3.09321e-07	4.01922e-08	-1.318
-1.9322e-07	2.74763e-07	1.54191e-07	1.31304e-07	-8.85351e-08	5.82553e-08	1.65614e-07	-3.01268e-08	-5.69692e-07	-3.10561e-07	3.32411e-08	-1.316
-1.88189e-07	2.84465e-07	1.70384e-07	1.3649e-07	-7.90626e-08	7.29013e-08	1.63021e-07	-2.58304e-08	-5.77528e-07	-3.1449e-07	2.3171e-08	-1.314
-1.82495e-07	2.91498e-07	1.79786e-07	1.40149e-07	-7.01132e-08	8.56706e-08	1.60701e-07	-2.04318e-08	-5.81299e-07	-3.21285e-07	1.06527e-08	-1.312
-1.76773e-07	2.95622e-07	1.81613e-07	1.4177e-07	-6.20721e-08	9.60923e-08	1.58916e-07	-1.41725e-08	-5.79645e-07	-3.30802e-07	-3.3475e-09	-1.31
-1.71535e-07	2.96811e-07	1.75701e-07	1.408e-07	-5.5374e-08	1.03872e-07	1.57867e-07	-7.358e-09	-5.71582e-07	-3.42581e-07	-1.76489e-08	-1.308
-1.67138e-07	2.9526e-07	1.6257e-07	1.36686e-07	-5.04355e-08	1.08879e-07	1.57644e-07	-3.44526e-10	-5.56622e-07	-3.55888e-07	-3.09692e-08	-1.306
-1.63777e-07	2.91366e-07	1.43417e-07	1.28945e-07	-4.75793e-08	1.11122e-07	1.58202e-07	6.48054e-09	-5.34852e-07	-3.69793e-07	-4.20573e-08	-1.304
-1.61507e-07	2.85684e-07	1.20037e-07	1.1726e-07	-4.69649e-08	1.1071e-07	1.59343e-07	1.27218e-08	-5.06953e-07	-3.83266e-07	-4.98331e-08	-1.302
-1.60277e-07	2.7888e-07	9.46839e-08	1.01561e-07	-4.85382e-08	1.0783e-07	1.60723e-07	1.80012e-08	-4.74162e-07	-3.9528e-07	-5.35161e-08	-1.3
-1.59972e-07	2.71661e-07	6.98731e-08	8.20944e-08	-5.20094e-08	1.02722e-07	1.61886e-07	2.19831e-08	-4.38194e-07	-4.04919e-07	-5.27254e-08	-1.298
-1.60455e-07	2.64716e-07	4.81488e-08	5.94601e-08	-5.68661e-08	9.56785e-08	1.62308e-07	2.4398e-08	-4.01117e-07	-4.11456e-07	-4.75373e-08	-1.296
-1.61598e-07	2.58651e-07	3.18412e-08	3.4592e-08	-6.24174e-08	8.70503e-08	1.61467e-07	2.50628e-08	-3.65197e-07	-4.14422e-07	-3.8489e-08	-1.294
-1.63305e-07	2.53943e-07	2.28319e-08	8.69116e-09	-6.78659e-08	7.72696e-08	1.58908e-07	2.38962e-08	-3.32731e-07	-4.13625e-07	-2.65261e-08	-1.292
-1.65514e-07	2.50907e-07	2.23573e-08	-1.68906e-08	-7.23949e-08	6.68671e-08	1.54314e-07	2.09277e-08	-3.05873e-07	-4.09157e-07	-1.29001e-08	-1.29
-1.68194e-07	2.49687e-07	3.08683e-08	-4.08007e-08	-7.52601e-08	5.64838e-08	1.47554e-07	1.62993e-08	-2.8646e-07	-4.01349e-07	9.7329e-10	-1.288
-1.71328e-07	2.50254e-07	4.79661e-08	-6.18483e-08	-7.58724e-08	4.68646e-08	1.38716e-07	1.02579e-08	-2.75874e-07	-3.90723e-07	1.36748e-08	-1.286
-1.74894e-07	2.52429e-07	7.24212e-08	-7.91546e-08	-7.38624e-08	3.88293e-08	1.28117e-07	3.13888e-09	-2.74915e-07	-3.77918e-07	2.39418e-08	-1.284
-1.78848e-07	2.55914e-07	1.02278e-07	-9.22666e-08	-6.91185e-08	3.32205e-08	1.16274e-07	-4.6592e-09	-2.83727e-07	-3.63623e-07	3.08063e-08	-1.282
-1.83109e-07	2.60325e-07	1.35036e-07	-1.01216e-07	-6.17975e-08	3.08297e-08	1.03866e-07	-1.2707e-08	-3.01769e-07	-3.48513e-07	3.36941e-08	-1.28
-1.87559e-07	2.65232e-07	1.67887e-07	-1.06512e-07	-5.23059e-08	3.23122e-08	9.16619e-08	-2.05806e-08	-3.27843e-07	-3.33209e-07	3.24747e-08	-1.278
-1.92047e-07	2.70197e-07	1.9799e-07	-1.09063e-07	-4.12585e-08	3.80999e-08	8.04478e-08	-2.78976e-08	-3.60172e-07	-3.18248e-07	2.74564e-08	-1.276
-1.96401e-07	2.74801e-07	2.22756e-07	-1.10047e-07	-2.94196e-08	4.83263e-08	7.09444e-08	-3.43497e-08	-3.96538e-07	-3.04075e-07	1.9332e-08	-1.274
-2.00454e-07	2.78681e-07	2.40098e-07	-1.10731e-07	-1.76337e-08	6.27776e-08	6.37329e-08	-3.97258e-08	-4.34457e-07	-2.91049e-07	9.08397e-09	-1.272
-2.04062e-07	2.81548e-07	2.48647e-07	-1.12281e-07	-6.7528e-09	8.08782e-08	5.91949e-08	-4.39255e-08	-4.71384e-07	-2.79448e-07	-2.1365e-09	-1.27
-2.0713e-07	2.83206e-07	2.47888e-07	-1.15579e-07	2.43128e-09	1.0172e-07	5.74713e-08	-4.69584e-08	-5.04922e-07	-2.69487e-07	-1.31384e-08	-1.268
-2.09629e-07	2.83571e-07	2.38207e-07	-1.21076e-07	9.24635e-09	1.24133e-07	5.84462e-08	-4.89305e-08	-5.33018e-07	-2.61318e-07	-2.28129e-08	-1.266
-2.11605e-07	2.82676e-07	2.20857e-07	-1.28702e-07	1.31851e-08	1.46791e-07	6.17562e-08	-5.00185e-08	-5.54124e-07	-2.55039e-07	-3.02334e-08	-1.264
-2.13175e-07	2.8067e-07	1.97823e-07	-1.37855e-07	1.39348e-08	1.68341e-07	6.68253e-08	-5.04359e-08	-5.67305e-07	-2.50687e-07	-3.47255e-08	-1.262
-2.14515e-07	2.7781e-07	1.71628e-07	-1.47458e-07	1.13903e-08	1.8754e-07	7.29218e-08	-5.03939e-08	-5.72286e-07	-2.48238e-07	-3.59021e-08	-1.26
-2.15832e-07	2.74443e-07	1.45075e-07	-1.56094e-07	5.65345e-09	2.03371e-07	7.92315e-08	-5.00631e-08	-5.69438e-07	-2.47601e-07	-3.36636e-08	-1.258
-2.17335e-07	2.70976e-07	1.2097e-07	-1.62196e-07	-2.98069e-09	2.15137e-07	8.49419e-08	-4.95423e-08	-5.59702e-07	-2.48617e-07	-2.81706e-08	-1.256
-2.19194e-07	2.67839e-07	1.01853e-07	-1.64266e-07	-1.40461e-08	2.22504e-07	8.93257e-08	-4.88381e-08	-5.4447e-07	-2.51064e-07	-1.97956e-08	-1.254
-2.2151e-07	2.65444e-07	8.97601e-08	-1.61096e-07	-2.69353e-08	2.25502e-07	9.18177e-08	-4.78601e-08	-5.25442e-07	-2.54673e-07	-9.06368e-09	-1.252
-2.24287e-07	2.64135e-07	8.60488e-08	-1.51957e-07	-4.09362e-08	2.24475e-07	9.2075e-08	-4.64341e-08	-5.04459e-07	-2.59145e-07	3.40893e-09	-1.25
-2.27418e-07	2.6415e-07	9.12965e-08	-1.36734e-07	-5.52749e-08	2.19994e-07	9.0013e-08	-4.43317e-08	-4.83347e-07	-2.64172e-07	1.69709e-08	-1.248
-2.30685e-07	2.65584e-07	1.05282e-07	-1.15979e-07	-6.9168e-08	2.12751e-07	8.58139e-08	-4.13145e-08	-4.63774e-07	-2.69464e-07	3.09836e-08	-1.246
-2.33764e-07	2.68372e-07	1.27046e-07	-9.08773e-08	-8.18808e-08	2.03443e-07	7.99065e-08	-3.71861e-08	-4.4713e-07	-2.74761e-07	4.4858e-08	-1.244
-2.36257e-07	2.72276e-07	1.55019e-07	-6.31374e-08	-9.2792e-08	1.92676e-07	7.29186e-08	-3.18442e-08	-4.34445e-07	-2.79838e-07	5.8084e-08	-1.242
-2.37726e-07	2.76905e-07	1.87197e-07	-3.4805e-08	-1.01455e-07	1.80894e-07	6.56072e-08	-2.53253e-08	-4.26335e-07	-2.84503e-07	7.02522e-08	-1.24
-2.37735e-07	2.81746e-07	2.21349e-07	-8.03956e-09	-1.07654e-07	1.68347e-07	5.87763e-08	-1.78329e-08	-4.22991e-07	-2.88576e-07	8.10721e-08	-1.238
-2.35905e-07	2.86206e-07	2.55231e-07	1.51227e-08	-1.11435e-07	1.55102e-07	5.31884e-08	-9.74354e-09	-4.24198e-07	-2.91867e-07	9.03871e-08	-1.236
-2.31966e-07	2.89674e-07	2.86783e-07	3.2987e-08	-1.13119e-07	1.41097e-07	4.94824e-08	-1.58735e-09	-4.29384e-07	-2.94153e-07	9.81841e-08	-1.234
-2.25798e-07	2.91586e-07	3.14297e-07	4.4372e-08	-1.13277e-07	1.26213e-07	4.81042e-08	5.996e-09	-4.37695e-07	-2.95171e-07	1.04597e-07	-1.232
-2.17473e-07	2.91482e-07	3.36544e-07	4.87164e-08	-1.12678e-07	1.10377e-07	4.92588e-08	1.23224e-08	-4.48087e-07	-2.94614e-07	1.099e-07	-1.23
-2.07272e-07	2.89057e-07	3.52838e-07	4.61095e-08	-1.12203e-07	9.36444e-08	5.28874e-08	1.67416e-08	-4.59435e-07	-2.92155e-07	1.14486e-07	-1.228
-1.95678e-07	2.842e-07	3.63055e-07	3.72475e-08	-1.12748e-07	7.6279e-08	5.86707e-08	1.87194e-08	-4.70633e-07	-2.87483e-07	1.1883e-07	-1.226
-1.83347e-07	2.77005e-07	3.67589e-07	2.3326e-08	-1.15117e-07	5.8786e-08	6.60583e-08	1.79122e-08	-4.80699e-07	-2.80355e-07	1.23442e-07	-1.224
-1.71056e-07	2.67763e-07	3.6727e-07	5.88753e-09	-1.19915e-07	4.1911e-08	7.43191e-08	1.42256e-08	-4.88856e-07	-2.70641e-07	1.28802e-07	-1.222
-1.59627e-07	2.56934e-07	3.63237e-07	-1.3355e-08	-1.27472e-07	2.65911e-08	8.2608e-08	7.8457e-09	-4.94591e-07	-2.58368e-07	1.35298e-07	-1.22
-1.49838e-07	2.45091e-07	3.56804e-07	-3.26958e-08	-1.37786e-07	1.38681e-08	9.00409e-08	-7.59447e-10	-4.97679e-07	-2.43748e-07	1.43163e-07	-1.218
-1.42346e-07	2.32863e-07	3.49309e-07	-5.05962e-08	-1.5051e-07	4.77338e-09	9.57733e-08	-1.0873e-08	-4.98177e-07	-2.27173e-07	1.52431e-07	-1.216
-1.37604e-07	2.20863e-07	3.41975e-07	-6.58129e-08	-1.64972e-07	2.03405e-10	9.90733e-08	-2.15937e-08	-4.96379e-07	-2.09195e-07	1.62908e-07	-1.214
-1.35818e-07	2.09624e-07	3.35807e-07	-7.74854e-08	-1.80237e-07	8.01673e-10	9.93857e-08	-3.19253e-08	-4.92753e-07	-1.90475e-07	1.74178e-07	-1.212
-1.36919e-07	1.99546e-07	3.31506e-07	-8.51802e-08	-1.95196e-07	6.86671e-09	9.63802e-08	-4.08825e-08	-4.87853e-07	-1.71724e-07	1.85633e-07	-1.21
-1.40579e-07	1.9086e-07	3.29443e-07	-8.88917e-08	-2.08679e-07	1.82987e-08	8.99826e-08	-4.75989e-08	-4.82235e-07	-1.53632e-07	1.96538e-07	-1.208
-1.46255e-07	1.83622e-07	3.29664e-07	-8.90044e-08	-2.19577e-07	3.45924e-08	8.03855e-08	-5.14255e-08	-4.76375e-07	-1.36807e-07	2.06117e-07	-1.206
-1.53251e-07	1.77726e-07	3.31941e-07	-8.62229e-08	-2.26951e-07	5.48772e-08	6.80371e-08	-5.20048e-08	-4.70614e-07	-1.21721e-07	2.13648e-07	-1.204
-1.60806e-07	1.7295e-07	3.35858e-07	-8.14768e-08	-2.30132e-07	7.79978e-08	5.36098e-08	-4.93127e-08	-4.65125e-07	-1.08688e-07	2.18563e-07	-1.202
-1.68179e-07	1.69011e-07	3.40911e-07	-7.58111e-08	-2.28784e-07	1.02625e-07	3.79484e-08	-4.36597e-08	-4.59918e-07	-9.78511e-08	2.20533e-07	-1.2
-1.74727e-07	1.65628e-07	3.46613e-07	-7.02701e-08	-2.22933e-07	1.27382e-07	2.20034e-08	-3.5654e-08	-4.5487e-07	-8.92015e-08	2.19518e-07	-1.198
-1.79962e-07	1.62588e-07	3.52589e-07	-6.57887e-08	-2.12963e-07	1.5097e-07	6.75222e-09	-2.61275e-08	-4.49778e-07	-8.26001e-08	2.15791e-07	-1.196
-1.83594e-07	1.59788e-07	3.58639e-07	-6.3101e-08	-1.99567e-07	1.72279e-07	-6.88373e-09	-1.60377e-08	-4.44425e-07	-7.78112e-08	2.09909e-07	-1.194
-1.8553e-07	1.5726e-07	3.64765e-07	-6.26772e-08	-1.83678e-07	1.90477e-07	-1.81193e-08	-6.35472e-09	-4.38645e-07	-7.45314e-08	2.02646e-07	-1.192
-1.85864e-07	1.55161e-07	3.71159e-07	-6.46961e-08	-1.66371e-07	2.05055e-07	-2.63764e-08	2.05068e-09	-4.3238e-07	-7.24109e-08	1.94894e-07	-1.19
-1.84831e-07	1.53742e-07	3.78151e-07	-6.90582e-08	-1.48761e-07	2.1585e-07	-3.13378e-08	8.50516e-09	-4.25709e-07	-7.10676e-08	1.87541e-07	-1.188
-1.82757e-07	1.53291e-07	3.86132e-07	-7.54351e-08	-1.31903e-07	2.23011e-07	-3.2978e-08	1.26051e-08	-4.18852e-07	-7.00944e-08	1.81345e-07	-1.186
-1.80011e-07	1.54072e-07	3.95465e-07	-8.33492e-08	-1.16699e-07	2.26945e-07	-3.15684e-08	1.42548e-08	-4.12146e-07	-6.90687e-08	1.7683e-07	-1.184
-1.76947e-07	1.56261e-07	4.06393e-07	-9.22688e-08	-1.03832e-07	2.28232e-07	-2.7653e-08	1.36661e-08	-4.05997e-07	-6.7567e-08	1.74204e-07	-1.182
-1.73879e-07	1.59897e-07	4.18973e-07	-1.01704e-07	-9.37214e-08	2.27526e-07	-2.19978e-08	1.13203e-08	-4.00815e-07	-6.51924e-08	1.7333e-07	-1.18
-1.7105e-07	1.6486e-07	4.3303e-07	-1.11285e-07	-8.65191e-08	2.25452e-07	-1.55164e-08	7.89662e-09	-3.96945e-07	-6.16139e-08	1.73745e-07	-1.178
-1.68635e-07	1.7088e-07	4.48151e-07	-1.20806e-07	-8.21291e-08	2.22516e-07	-9.17829e-09	4.17743e-09	-3.94603e-07	-5.66143e-08	1.74728e-07	-1.176
-1.66738e-07	1.77566e-07	4.63713e-07	-1.30232e-07	-8.02594e-08	2.19039e-07	-3.90914e-09	9.41215e-10	-3.93834e-07	-5.01386e-08	1.7541e-07	-1.174
-1.65407e-07	1.84463e-07	4.78944e-07	-1.39658e-07	-8.04927e-08	2.15122e-07	-4.93543e-10	-1.14167e-09	-3.94491e-07	-4.23307e-08	1.74909e-07	-1.172
-1.6464e-07	1.91127e-07	4.93002e-07	-1.49232e-07	-8.23665e-08	2.10643e-07	5.10012e-10	-1.59743e-09	-3.96234e-07	-3.35476e-08	1.72473e-07	-1.17
-1.64402e-07	1.97182e-07	5.05063e-07	-1.59055e-07	-8.54481e-08	2.05301e-07	-1.16872e-09	-2.09481e-10	-3.98563e-07	-2.43408e-08	1.6761e-07	-1.168
-1.64626e-07	2.02388e-07	5.1441e-07	-1.69075e-07	-8.93947e-08	1.98679e-07	-5.48012e-09	2.95656e-09	-4.00862e-07	-1.54022e-08	1.60183e-07	-1.166
-1.65217e-07	2.06663e-07	5.20497e-07	-1.79008e-07	-9.39865e-08	1.90332e-07	-1.20585e-08	7.56652e-09	-4.02461e-07	-7.47739e-09	1.50457e-07	-1.164
-1.66055e-07	2.10095e-07	5.22993e-07	-1.88286e-07	-9.91294e-08	1.79883e-07	-2.02621e-08	1.30673e-08	-4.02703e-07	-1.25709e-09	1.39086e-07	-1.162
-1.66995e-07	2.12916e-07	5.21793e-07	-1.96072e-07	-1.04828e-07	1.67101e-07	-2.92456e-08	1.87647e-08	-4.01008e-07	2.73592e-09	1.27047e-07	-1.16
-1.67883e-07	2.1545e-07	5.17005e-07	-2.01326e-07	-1.11134e-07	1.51969e-07	-3.80583e-08	2.3918e-08	-3.9694e-07	4.24537e-09	1.15519e-07	-1.158
-1.68562e-07	2.1805e-07	5.08917e-07	-2.02931e-07	-1.18087e-07	1.3472e-07	-4.57551e-08	2.78374e-08	-3.90247e-07	3.34642e-09	1.05724e-07	-1.156
-1.68894e-07	2.21025e-07	4.97953e-07	-1.99853e-07	-1.25645e-07	1.1583e-07	-5.15101e-08	2.99707e-08	-3.80907e-07	4.63085e-10	9.87581e-08	-1.154
-1.68781e-07	2.24575e-07	4.84629e-07	-1.91314e-07	-1.33647e-07	9.59838e-08	-5.4716e-08	2.99682e-08	-3.6914e-07	-3.66804e-09	9.54289e-08	-1.152
-1.68183e-07	2.28743e-07	4.69513e-07	-1.76954e-07	-1.41777e-07	7.60057e-08	-5.50601e-08	2.77174e-08	-3.55415e-07	-8.08427e-09	9.6119e-08	-1.15
-1.67139e-07	2.33394e-07	4.53206e-07	-1.5695e-07	-1.49579e-07	5.67709e-08	-5.2566e-08	2.33451e-08	-3.40429e-07	-1.17213e-08	1.00704e-07	-1.148
-1.65768e-07	2.38222e-07	4.36323e-07	-1.32067e-07	-1.56483e-07	3.91037e-08	-4.75965e-08	1.71885e-08	-3.25067e-07	-1.35566e-08	1.08532e-07	-1.146
-1.64272e-07	2.42782e-07	4.19494e-07	-1.03642e-07	-1.61869e-07	2.36806e-08	-4.08168e-08	9.74126e-09	-3.10349e-07	-1.27483e-08	1.18469e-07	-1.144
-1.62916e-07	2.46553e-07	4.03357e-07	-7.34858e-08	-1.65138e-07	1.09501e-08	-3.31221e-08	1.58273e-09	-2.97355e-07	-8.74944e-09	1.29011e-07	-1.142
-1.62002e-07	2.49016e-07	3.88555e-07	-4.37253e-08	-1.65799e-07	1.08019e-09	-2.55386e-08	-6.69824e-09	-2.8714e-07	-1.37812e-09	1.38448e-07	-1.14
-1.61837e-07	2.49735e-07	3.75708e-07	-1.65966e-08	-1.63539e-07	-6.05865e-09	-1.91086e-08	-1.45754e-08	-2.80646e-07	9.16354e-09	1.45058e-07	-1.138
-1.62691e-07	2.48445e-07	3.65378e-07	5.77855e-09	-1.58278e-07	-1.08717e-08	-1.4774e-08	-2.16433e-08	-2.78619e-07	2.23241e-08	1.47314e-07	-1.136
-1.64767e-07	2.45113e-07	3.58012e-07	2.16105e-08	-1.5021e-07	-1.39831e-08	-1.32706e-08	-2.76553e-08	-2.81533e-07	3.72827e-08	1.44073e-07	-1.134
-1.68162e-07	2.39983e-07	3.53877e-07	2.96273e-08	-1.39795e-07	-1.61499e-08	-1.50469e-08	-3.25372e-08	-2.89541e-07	5.30595e-08	1.34732e-07	-1.132
-1.72856e-07	2.33582e-07	3.52996e-07	2.92075e-08	-1.27731e-07	-1.81589e-08	-2.02138e-08	-3.63756e-08	-3.02441e-07	6.86394e-08	1.19321e-07	-1.13
-1.78704e-07	2.26697e-07	3.55099e-07	2.04491e-08	-1.149e-07	-2.07206e-08	-2.85331e-08	-3.9386e-08	-3.19688e-07	8.30893e-08	9.85288e-08	-1.128
-1.85443e-07	2.20305e-07	3.59602e-07	4.16843e-09	-1.02284e-07	-2.43726e-08	-3.94422e-08	-4.18636e-08	-3.40421e-07	9.56543e-08	7.36559e-08	-1.126
-1.92716e-07	2.15483e-07	3.65625e-07	-1.81678e-08	-9.08721e-08	-2.9407e-08	-5.2114e-08	-4.41278e-08	-3.63531e-07	1.0582e-07	4.64947e-08	-1.124
-2.00101e-07	2.13286e-07	3.72058e-07	-4.45662e-08	-8.15711e-08	-3.58294e-08	-6.55427e-08	-4.64672e-08	-3.87746e-07	1.13335e-07	1.91536e-08	-1.122
-2.07155e-07	2.14625e-07	3.77668e-07	-7.26734e-08	-7.51155e-08	-4.33556e-08	-7.86466e-08	-4.9094e-08	-4.11728e-07	1.18198e-07	-6.15826e-09	-1.12
-2.13445e-07	2.20142e-07	3.81235e-07	-9.99683e-08	-7.19997e-08	-5.14451e-08	-9.0377e-08	-5.21136e-08	-4.34179e-07	1.20612e-07	-2.73629e-08	-1.118
-2.18596e-07	2.30119e-07	3.81706e-07	-1.23962e-07	-7.24306e-08	-5.93663e-08	-9.98218e-08	-5.55128e-08	-4.53934e-07	1.20915e-07	-4.27335e-08	-1.116
-2.2231e-07	2.4441e-07	3.78349e-07	-1.42393e-07	-7.63064e-08	-6.62855e-08	-1.06293e-07	-5.91666e-08	-4.70037e-07	1.19513e-07	-5.10795e-08	-1.114
-2.24397e-07	2.62433e-07	3.70868e-07	-1.53398e-07	-8.3222e-08	-7.13681e-08	-1.09393e-07	-6.28616e-08	-4.81796e-07	1.16802e-07	-5.18752e-08	-1.112
-2.2478e-07	2.83197e-07	3.59479e-07	-1.55662e-07	-9.2499e-08	-7.38816e-08	-1.09047e-07	-6.63298e-08	-4.88803e-07	1.13121e-07	-4.53169e-08	-1.11
-2.235e-07	3.0539e-07	3.44921e-07	-1.4852e-07	-1.03238e-07	-7.32872e-08	-1.05507e-07	-6.92877e-08	-4.90939e-07	1.08717e-07	-3.23024e-08	-1.108
-2.2071e-07	3.27493e-07	3.28403e-07	-1.32019e-07	-1.14388e-07	-6.93115e-08	-9.93202e-08	-7.14748e-08	-4.8835e-07	1.0374e-07	-1.43366e-08	-1.106
-2.16655e-07	3.47932e-07	3.1148e-07	-1.06939e-07	-1.2483e-07	-6.19903e-08	-9.127e-08	-7.26839e-08	-4.81412e-07	9.82552e-08	6.62735e-09	-1.104
-2.11656e-07	3.65223e-07	2.95883e-07	-7.47422e-08	-1.33467e-07	-5.16766e-08	-8.22913e-08	-7.27828e-08	-4.70685e-07	9.22818e-08	2.83911e-08	-1.102
-2.06082e-07	3.78116e-07	2.83314e-07	-3.74846e-08	-1.39311e-07	-3.9014e-08	-7.33722e-08	-7.17228e-08	-4.56874e-07	8.58315e-08	4.87368e-08	-1.1
-2.00323e-07	3.85702e-07	2.75233e-07	2.33942e-09	-1.41571e-07	-2.48761e-08	-6.54519e-08	-6.95369e-08	-4.40775e-07	7.89542e-08	6.56483e-08	-1.098
-1.9476e-07	3.87494e-07	2.72659e-07	4.19951e-08	-1.39716e-07	-1.02789e-08	-5.93257e-08	-6.63287e-08	-4.23239e-07	7.17739e-08	7.7505e-08	-1.096
-1.89741e-07	3.83444e-07	2.76027e-07	7.87411e-08	-1.3353e-07	3.72135e-09	-5.5568e-08	-6.22563e-08	-4.05122e-07	6.45106e-08	8.32266e-08	-1.094
-1.85558e-07	3.73929e-07	2.85101e-07	1.10076e-07	-1.23134e-07	1.61316e-08	-5.44833e-08	-5.75144e-08	-3.87249e-07	5.7483e-08	8.23547e-08	-1.092
-1.82429e-07	3.59689e-07	2.9898e-07	1.3397e-07	-1.08981e-07	2.6113e-08	-5.60897e-08	-5.23193e-08	-3.70368e-07	5.10917e-08	7.50661e-08	-1.09
-1.8049e-07	3.41736e-07	3.16185e-07	1.49061e-07	-9.18236e-08	3.30466e-08	-6.01372e-08	-4.68959e-08	-3.55111e-07	4.57833e-08	6.2118e-08	-1.088
-1.79788e-07	3.21247e-07	3.34826e-07	1.54779e-07	-7.26505e-08	3.65654e-08	-6.6157e-08	-4.14698e-08	-3.41953e-07	4.20008e-08	4.47377e-08	-1.086
-1.8028e-07	2.99454e-07	3.52833e-07	1.51392e-07	-5.26025e-08	3.65513e-08	-7.35345e-08	-3.62618e-08	-3.31174e-07	4.01259e-08	2.44703e-08	-1.084
-1.81841e-07	2.77538e-07	3.682e-07	1.39962e-07	-3.28719e-08	3.31011e-08	-8.15954e-08	-3.14817e-08	-3.2283e-07	4.04231e-08	3.0057e-09	-1.082
-1.84266e-07	2.56546e-07	3.79244e-07	1.22218e-07	-1.4596e-08	2.64701e-08	-8.96925e-08	-2.73218e-08	-3.16738e-07	4.29929e-08	-1.79946e-08	-1.08
-1.87285e-07	2.37326e-07	3.84802e-07	1.00361e-07	1.24525e-09	1.70074e-08	-9.728e-08	-2.39457e-08	-3.12466e-07	4.77433e-08	-3.70526e-08	-1.078
-1.9057e-07	2.20494e-07	3.84364e-07	7.68303e-08	1.39158e-08	5.09483e-09	-1.03969e-07	-2.14743e-08	-3.09356e-07	5.43837e-08	-5.29935e-08	-1.076
-1.93755e-07	2.06424e-07	3.78117e-07	5.40523e-08	2.29861e-08	-8.89571e-09	-1.09552e-07	-1.99714e-08	-3.06559e-07	6.24434e-08	-6.50211e-08	-1.074
-1.96452e-07	1.95257e-07	3.66885e-07	3.42088e-08	2.83635e-08	-2.46222e-08	-1.14003e-07	-1.9431e-08	-3.03097e-07	7.13131e-08	-7.27439e-08	-1.072
-1.98276e-07	1.86937e-07	3.51991e-07	1.90455e-08	3.02863e-08	-4.17654e-08	-1.17447e-07	-1.97711e-08	-2.97948e-07	8.03029e-08	-7.61558e-08	-1.07
-1.98868e-07	1.81257e-07	3.35052e-07	9.73899e-09	2.92826e-08	-6.00004e-08	-1.20113e-07	-2.08386e-08	-2.90143e-07	8.87099e-08	-7.55787e-08	-1.068
-1.97922e-07	1.77908e-07	3.17748e-07	6.83166e-09	2.60971e-08	-7.89557e-08	-1.22273e-07	-2.24249e-08	-2.78877e-07	9.58866e-08	-7.15812e-08	-1.066
-1.9521e-07	1.76539e-07	3.0159e-07	1.02358e-08	2.15959e-08	-9.81728e-08	-1.24182e-07	-2.42949e-08	-2.63609e-07	1.01302e-07	-6.48876e-08	-1.064
-1.90601e-07	1.76809e-07	2.87737e-07	1.92983e-08	1.66609e-08	-1.1708e-07	-1.26031e-07	-2.62236e-08	-2.44152e-07	1.04588e-07	-5.62909e-08	-1.062
-1.84075e-07	1.78432e-07	2.76877e-07	3.29139e-08	1.20871e-08	-1.34991e-07	-1.27908e-07	-2.80364e-08	-2.20725e-07	1.05576e-07	-4.65807e-08	-1.06
-1.75728e-07	1.81207e-07	2.69184e-07	4.96698e-08	8.49681e-09	-1.51132e-07	-1.29793e-07	-2.9645e-08	-1.93971e-07	1.04303e-07	-3.64918e-08	-1.058
-1.65771e-07	1.85038e-07	2.64364e-07	6.80063e-08	6.28096e-09	-1.64702e-07	-1.31563e-07	-3.10712e-08	-1.64919e-07	1.01018e-07	-2.66745e-08	-1.056
-1.54519e-07	1.89926e-07	2.61766e-07	8.63752e-08	5.57385e-09	-1.74952e-07	-1.33026e-07	-3.24525e-08	-1.34896e-07	9.61557e-08	-1.76822e-08	-1.054
-1.42362e-07	1.95958e-07	2.60534e-07	1.03385e-07	6.26367e-09	-1.81277e-07	-1.33961e-07	-3.40262e-08	-1.05403e-07	9.03122e-08	-9.97154e-09	-1.052
-1.29747e-07	2.03264e-07	2.59784e-07	1.17918e-07	8.0345e-09	-1.83292e-07	-1.34164e-07	-3.60909e-08	-7.79512e-08	8.41963e-08	-3.90519e-09	-1.05
-1.17137e-07	2.11973e-07	2.58756e-07	1.29217e-07	1.04321e-08	-1.80897e-07	-1.33491e-07	-3.89524e-08	-5.38935e-08	7.85772e-08	2.46547e-10	-1.048
-1.04982e-07	2.22161e-07	2.56932e-07	1.36928e-07	1.29418e-08	-1.74297e-07	-1.31888e-07	-4.28594e-08	-3.42648e-08	7.42208e-08	2.31132e-09	-1.046
-9.36851e-08	2.33796e-07	2.54093e-07	1.411e-07	1.50671e-08	-1.63983e-07	-1.29404e-07	-4.79419e-08	-1.96532e-08	7.18208e-08	2.22702e-09	-1.044
-8.35716e-08	2.467e-07	2.50316e-07	1.42143e-07	1.63955e-08	-1.50671e-07	-1.26188e-07	-5.41617e-08	-1.0121e-08	7.193e-08	5.86597e-11	-1.042
-7.48677e-08	2.60522e-07	2.45913e-07	1.40748e-07	1.66441e-08	-1.35213e-07	-1.22469e-07	-6.12859e-08	-5.18739e-09	7.48986e-08	-3.98547e-09	-1.04
-6.76827e-08	2.74733e-07	2.41329e-07	1.37775e-07	1.56785e-08	-1.18491e-07	-1.18516e-07	-6.88886e-08	-3.87656e-09	8.08299e-08	-9.54472e-09	-1.038
-6.1999e-08	2.8865e-07	2.37023e-07	1.3412e-07	1.35049e-08	-1.01313e-07	-1.14607e-07	-7.63827e-08	-4.82741e-09	8.95589e-08	-1.61105e-08	-1.036
-5.76699e-08	3.01477e-07	2.33357e-07	1.30587e-07	1.02395e-08	-8.4335e-08	-1.10975e-07	-8.30795e-08	-6.45424e-09	1.00665e-07	-2.30483e-08	-1.034
-5.44264e-08	3.12372e-07	2.30509e-07	1.27774e-07	6.0628e-09	-6.80147e-08	-1.07778e-07	-8.82687e-08	-7.13982e-09	1.13514e-07	-2.96401e-08	-1.032
-5.18929e-08	3.20515e-07	2.28432e-07	1.25982e-07	1.1682e-09	-5.26052e-08	-1.05071e-07	-9.13076e-08	-5.4388e-09	1.27338e-07	-3.5142e-08	-1.03
-4.96142e-08	3.2519e-07	2.26853e-07	1.25182e-07	-4.28356e-09	-3.81881e-08	-1.02797e-07	-9.17086e-08	-2.66573e-10	1.41333e-07	-3.88544e-08	-1.028
-4.70935e-08	3.25844e-07	2.25327e-07	1.25028e-07	-1.01966e-08	-2.47325e-08	-1.00792e-07	-8.92112e-08	8.95059e-09	1.54767e-07	-4.01919e-08	-1.026
-4.3841e-08	3.22142e-07	2.23313e-07	1.24921e-07	-1.65522e-08	-1.21644e-08	-9.8811e-08	-8.383e-08	2.2185e-08	1.67084e-07	-3.87446e-08	-1.024
-3.94304e-08	3.13994e-07	2.20279e-07	1.2411e-07	-2.3399e-08	-4.29586e-10	-9.65647e-08	-7.5869e-08	3.87911e-08	1.77982e-07	-3.43203e-08	-1.022
-3.35573e-08	3.01559e-07	2.15805e-07	1.21824e-07	-3.08235e-08	1.04658e-08	-9.37685e-08	-6.59014e-08	5.75695e-08	1.87452e-07	-2.69594e-08	-1.02
-2.60933e-08	2.85228e-07	2.09664e-07	1.17397e-07	-3.89065e-08	2.04469e-08	-9.01894e-08	-5.47143e-08	7.69068e-08	1.95772e-07	-1.69225e-08	-1.018
-1.71249e-08	2.65589e-07	2.01887e-07	1.10387e-07	-4.76739e-08	2.93947e-08	-8.56891e-08	-4.32266e-08	9.49776e-08	2.03447e-07	-4.6514e-09	-1.016
-6.97016e-09	2.43385e-07	1.92772e-07	1.00646e-07	-5.70523e-08	3.71983e-08	-8.02534e-08	-3.23883e-08	1.09985e-07	2.11108e-07	9.28877e-09	-1.014
3.83411e-09	2.19457e-07	1.82861e-07	8.8361e-08	-6.68386e-08	4.38205e-08	-7.40021e-08	-2.30739e-08	1.2041e-07	2.19388e-07	2.42748e-08	-1.012
1.45777e-08	1.94705e-07	1.7287e-07	7.40385e-08	-7.66903e-08	4.93608e-08	-6.71787e-08	-1.59847e-08	1.2523e-07	2.28783e-07	3.96874e-08	-1.01
2.44511e-08	1.70041e-07	1.63585e-07	5.84527e-08	-8.614e-08	5.40979e-08	-6.01183e-08	-1.15704e-08	1.24092e-07	2.39535e-07	5.49597e-08	-1.008
3.26404e-08	1.46356e-07	1.55745e-07	4.25593e-08	-9.46323e-08	5.8499e-08	-5.32009e-08	-9.98199e-09	1.17389e-07	2.51553e-07	6.96047e-08	-1.006
3.84295e-08	1.24504e-07	1.49927e-07	2.73924e-08	-1.01578e-07	6.31901e-08	-4.6796e-08	-1.10606e-08	1.06251e-07	2.64381e-07	8.32194e-08	-1.004
4.12953e-08	1.05272e-07	1.46447e-07	1.39566e-08	-1.06415e-07	6.88876e-08	-4.12078e-08	-1.43647e-08	9.2429e-08	2.77237e-07	9.54702e-08	-1.002
4.09801e-08	8.93711e-08	1.45308e-07	3.13043e-09	-1.08674e-07	7.6303e-08	-3.66298e-08	-1.9231e-08	7.80947e-08	2.89096e-07	1.06064e-07	-1
3.7531e-08	7.74108e-08	1.46196e-07	-4.41114e-09	-1.08024e-07	8.60346e-08	-3.31167e-08	-2.48612e-08	6.55724e-08	2.98826e-07	1.14715e-07	-0.998
3.12996e-08	6.98729e-08	1.48531e-07	-8.24573e-09	-1.04317e-07	9.84675e-08	-3.05766e-08	-3.04226e-08	5.7045e-08	3.05343e-07	1.21122e-07	-0.996
2.29019e-08	6.70768e-08	1.51565e-07	-8.22344e-09	-9.75974e-08	1.13697e-07	-2.87854e-08	-3.51496e-08	5.42697e-08	3.07763e-07	1.24954e-07	-0.994
1.31469e-08	6.91403e-08	1.54514e-07	-4.45906e-09	-8.81033e-08	1.31493e-07	-2.74207e-08	-3.8432e-08	5.83449e-08	3.05537e-07	1.25862e-07	-0.992
2.94186e-09	7.59418e-08	1.56703e-07	2.69766e-09	-7.62435e-08	1.51308e-07	-2.61094e-08	-3.98813e-08	6.95609e-08	2.98534e-07	1.23516e-07	-0.99
-6.80879e-09	8.70918e-08	1.57694e-07	1.27061e-08	-6.25611e-08	1.72333e-07	-2.448e-08	-3.93657e-08	8.73579e-08	2.87072e-07	1.17648e-07	-0.988
-1.52992e-08	1.01922e-07	1.57376e-07	2.48852e-08	-4.76897e-08	1.93586e-07	-2.22137e-08	-3.70118e-08	1.10396e-07	2.71892e-07	1.08124e-07	-0.986
-2.1899e-08	1.19502e-07	1.56001e-07	3.84629e-08	-3.23054e-08	2.14032e-07	-1.90849e-08	-3.31747e-08	1.36731e-07	2.54073e-07	9.50016e-08	-0.984
-2.6204e-08	1.38683e-07	1.54159e-07	5.26204e-08	-1.7081e-08	2.32698e-07	-1.49869e-08	-2.83828e-08	1.64062e-07	2.34919e-07	7.85873e-08	-0.982
-2.80561e-08	1.58176e-07	1.52686e-07	6.65288e-08	-2.64729e-09	2.48785e-07	-9.94069e-09	-2.32636e-08	1.90029e-07	2.15809e-07	5.94642e-08	-0.98
-2.75351e-08	1.76654e-07	1.52531e-07	7.93783e-08	1.04384e-08	2.61756e-07	-4.08751e-09	-1.84639e-08	2.12505e-07	1.98061e-07	3.84944e-08	-0.978
-2.49264e-08	1.92871e-07	1.54588e-07	9.04041e-08	2.17139e-08	2.71381e-07	2.33216e-09	-1.45725e-08	2.29848e-07	1.82804e-07	1.67844e-08	-0.976
-2.06746e-08	2.05778e-07	1.5954e-07	9.89115e-08	3.08264e-08	2.77752e-07	9.00747e-09	-1.20545e-08	2.41083e-07	1.70883e-07	-4.38271e-09	-0.974
-1.53284e-08	2.14635e-07	1.67719e-07	1.04303e-07	3.75401e-08	2.81263e-07	1.55894e-08	-1.12054e-08	2.45985e-07	1.62801e-07	-2.36438e-08	-0.972
-9.48769e-09	2.19083e-07	1.79024e-07	1.06109e-07	4.17385e-08	2.82551e-07	2.17216e-08	-1.21284e-08	2.45061e-07	1.58702e-07	-3.96718e-08	-0.97
-3.7551e-09	2.19182e-07	1.92901e-07	1.04025e-07	4.34221e-08	2.82429e-07	2.70659e-08	-1.4736e-08	2.39436e-07	1.58385e-07	-5.12993e-08	-0.968
1.30406e-09	2.154e-07	2.08388e-07	9.7945e-08	4.27021e-08	2.81801e-07	3.13216e-08	-1.87746e-08	2.30669e-07	1.61352e-07	-5.76373e-08	-0.966
5.19449e-09	2.08552e-07	2.24219e-07	8.79907e-08	3.97883e-08	2.81578e-07	3.42379e-08	-2.38672e-08	2.20523e-07	1.6686e-07	-5.81754e-08	-0.964
7.51763e-09	1.99704e-07	2.38976e-07	7.45312e-08	3.49715e-08	2.82605e-07	3.56204e-08	-2.95674e-08	2.10724e-07	1.74004e-07	-5.28525e-08	-0.962
7.99439e-09	1.90044e-07	2.51255e-07	5.81827e-08	2.86007e-08	2.85588e-07	3.53339e-08	-3.54165e-08	2.0274e-07	1.8178e-07	-4.20898e-08	-0.96
6.48502e-09	1.80742e-07	2.59835e-07	3.97855e-08	2.10574e-08	2.91048e-07	3.33034e-08	-4.09958e-08	1.97608e-07	1.89169e-07	-2.67791e-08	-0.958
3.00538e-09	1.72825e-07	2.63812e-07	2.03554e-08	1.27292e-08	2.99279e-07	2.95144e-08	-4.59673e-08	1.95821e-07	1.95201e-07	-8.22628e-09	-0.956
-2.26271e-09	1.67065e-07	2.62702e-07	1.01043e-09	3.98579e-09	3.1033e-07	2.40143e-08	-5.00971e-08	1.97295e-07	1.99025e-07	1.19477e-08	-0.954
-8.97057e-09	1.63908e-07	2.56481e-07	-1.7122e-08	-4.83812e-09	3.23999e-07	1.69132e-08	-5.326e-08	2.01398e-07	1.99971e-07	3.1942e-08	-0.952
-1.66149e-08	1.63457e-07	2.45574e-07	-3.30061e-08	-1.34529e-08	3.3985e-07	8.38524e-09	-5.54265e-08	2.07049e-07	1.9761e-07	4.99348e-08	-0.95
-2.45657e-08	1.65488e-07	2.30794e-07	-4.57949e-08	-2.1616e-08	3.57244e-07	-1.33204e-09	-5.66355e-08	2.12865e-07	1.91793e-07	6.42517e-08	-0.948
-3.21094e-08	1.69517e-07	2.13242e-07	-5.49082e-08	-2.91281e-08	3.75399e-07	-1.194e-08	-5.69594e-08	2.17334e-07	1.82689e-07	7.35267e-08	-0.946
-3.85059e-08	1.74892e-07	1.94188e-07	-6.00799e-08	-3.58268e-08	3.9345e-07	-2.30843e-08	-5.64693e-08	2.19008e-07	1.70784e-07	7.68375e-08	-0.944
-4.30534e-08	1.80901e-07	1.74939e-07	-6.13669e-08	-4.15801e-08	4.10537e-07	-3.43641e-08	-5.52067e-08	2.16683e-07	1.56864e-07	7.38003e-08	-0.942
-4.5155e-08	1.86875e-07	1.56719e-07	-5.91174e-08	-4.62841e-08	4.25875e-07	-4.53447e-08	-5.31682e-08	2.09562e-07	1.41959e-07	6.46105e-08	-0.94
-4.43801e-08	1.92279e-07	1.40568e-07	-5.39053e-08	-4.98648e-08	4.38839e-07	-5.55744e-08	-5.03054e-08	1.97372e-07	1.27262e-07	5.00245e-08	-0.938
-4.05125e-08	1.96763e-07	1.27268e-07	-4.64416e-08	-5.22844e-08	4.49011e-07	-6.46059e-08	-4.65427e-08	1.80441e-07	1.14017e-07	3.12817e-08	-0.936
-3.35808e-08	2.00197e-07	1.17298e-07	-3.74761e-08	-5.35492e-08	4.56216e-07	-7.20206e-08	-4.18067e-08	1.59706e-07	1.03393e-07	9.97398e-09	-0.934
-2.38666e-08	2.0265e-07	1.10819e-07	-2.77064e-08	-5.37178e-08	4.6053e-07	-7.74555e-08	-3.60649e-08	1.36667e-07	9.6362e-08	-1.21221e-08	-0.932
-1.18896e-08	2.04355e-07	1.07683e-07	-1.77066e-08	-5.29039e-08	4.62246e-07	-8.06294e-08	-2.93637e-08	1.1328e-07	9.35809e-08	-3.32329e-08	-0.93
1.63067e-09	2.0565e-07	1.07461e-07	-7.88391e-09	-5.12751e-08	4.61834e-07	-8.13662e-08	-2.18592e-08	9.17955e-08	9.53138e-08	-5.17722e-08	-0.928
1.58312e-08	2.06903e-07	1.09491e-07	1.53099e-09	-4.90419e-08	4.5987e-07	-7.96109e-08	-1.38325e-08	7.4558e-08	1.01389e-07	-6.64993e-08	-0.926
2.97764e-08	2.08452e-07	1.12926e-07	1.04634e-08	-4.64416e-08	4.56958e-07	-7.54362e-08	-5.6845e-09	6.37883e-08	1.11205e-07	-7.66322e-08	-0.924
4.25361e-08	2.10546e-07	1.16805e-07	1.89494e-08	-4.37154e-08	4.53661e-07	-6.90369e-08	2.09144e-09	6.13625e-08	1.23792e-07	-8.19014e-08	-0.922
5.32632e-08	2.13315e-07	1.20112e-07	2.70758e-08	-4.10846e-08	4.5043e-07	-6.07126e-08	8.95697e-09	6.86168e-08	1.3791e-07	-8.25386e-08	-0.92
6.1264e-08	2.16754e-07	1.21851e-07	3.49155e-08	-3.87279e-08	4.47556e-07	-5.0839e-08	1.43909e-08	8.61961e-08	1.52179e-07	-7.9204e-08	-0.918
6.60538e-08	2.20739e-07	1.21112e-07	4.24697e-08	-3.67651e-08	4.45135e-07	-3.98326e-08	1.79569e-08	1.13965e-07	1.65228e-07	-7.28662e-08	-0.916
6.73935e-08	2.25058e-07	1.1714e-07	4.96242e-08	-3.52492e-08	4.43064e-07	-2.81128e-08	1.93656e-08	1.50993e-07	1.75835e-07	-6.46519e-08	-0.914
6.53033e-08	2.29452e-07	1.09393e-07	5.61266e-08	-3.41685e-08	4.41052e-07	-1.60672e-08	1.85218e-08	1.9561e-07	1.83044e-07	-5.56901e-08	-0.912
6.00533e-08	2.33669e-07	9.75881e-08	6.15882e-08	-3.3457e-08	4.38657e-07	-4.0243e-09	1.55472e-08	2.45535e-07	1.86252e-07	-4.69729e-08	-0.91
5.21314e-08	2.37505e-07	8.17311e-08	6.55123e-08	-3.30118e-08	4.35339e-07	7.7608e-09	1.07745e-08	2.98058e-07	1.85239e-07	-3.92512e-08	-0.908
4.21926e-08	2.40846e-07	6.21266e-08	6.73462e-08	-3.27133e-08	4.30529e-07	1.91089e-08	4.71215e-09	3.50254e-07	1.80164e-07	-3.29783e-08	-0.906
3.09934e-08	2.43683e-07	3.9365e-08	6.65529e-08	-3.2443e-08	4.23702e-07	2.99062e-08	-2.01616e-09	3.99207e-07	1.71512e-07	-2.83039e-08	-0.904
1.93179e-08	2.46113e-07	1.42874e-08	6.26955e-08	-3.20988e-08	4.14454e-07	4.00851e-08	-8.74908e-09	4.42219e-07	1.60016e-07	-2.51165e-08	-0.902
7.90202e-09	2.4832e-07	-1.20672e-08	5.55211e-08	-3.16028e-08	4.02564e-07	4.96019e-08	-1.48718e-08	4.76995e-07	1.46559e-07	-2.31212e-08	-0.9
-2.63545e-09	2.50538e-07	-3.8531e-08	4.50336e-08	-3.09038e-08	3.88048e-07	5.84157e-08	-1.98945e-08	5.01771e-07	1.32079e-07	-2.19372e-08	-0.898
-1.18493e-08	2.53001e-07	-6.3887e-08	3.15408e-08	-2.99744e-08	3.71177e-07	6.64742e-08	-2.35148e-08	5.154e-07	1.1748e-07	-2.11983e-08	-0.896
-1.95041e-08	2.55893e-07	-8.69545e-08	1.56658e-08	-2.88051e-08	3.52476e-07	7.37099e-08	-2.56532e-08	5.17388e-07	1.03562e-07	-2.06379e-08	-0.894
-2.55854e-08	2.59304e-07	-1.06674e-07	-1.68351e-09	-2.7397e-08	3.32686e-07	8.00455e-08	-2.64583e-08	5.07885e-07	9.09798e-08	-2.01466e-08	-0.892
-3.02846e-08	2.63192e-07	-1.2219e-07	-1.93869e-08	-2.57551e-08	3.127e-07	8.54091e-08	-2.62782e-08	4.87651e-07	8.02134e-08	-1.97927e-08	-0.89
-3.3957e-08	2.67376e-07	-1.32918e-07	-3.6218e-08	-2.38826e-08	2.93474e-07	8.97537e-08	-2.56035e-08	4.57996e-07	7.15699e-08	-1.98053e-08	-0.888
-3.70588e-08	2.71539e-07	-1.38604e-07	-5.09716e-08	-2.17761e-08	2.75932e-07	9.30775e-08	-2.49883e-08	4.2071e-07	6.51945e-08	-2.05218e-08	-0.886
-4.00696e-08	2.75261e-07	-1.39357e-07	-6.25931e-08	-1.94219e-08	2.60864e-07	9.54396e-08	-2.4961e-08	3.77981e-07	6.1093e-08	-2.23121e-08	-0.884
-4.34105e-08	2.78063e-07	-1.35654e-07	-7.02932e-08	-1.67932e-08	2.48848e-07	9.69675e-08	-2.5937e-08	3.32307e-07	5.91596e-08	-2.54907e-08	-0.882
-4.73682e-08	2.79471e-07	-1.28322e-07	-7.36307e-08	-1.38475e-08	2.40189e-07	9.78542e-08	-2.81471e-08	2.86384e-07	5.92022e-08	-3.02325e-08	-0.88
-5.20378e-08	2.79072e-07	-1.18475e-07	-7.25544e-08	-1.05272e-08	2.34899e-07	9.83453e-08	-3.15914e-08	2.42987e-07	6.09662e-08	-3.6507e-08	-0.878
-5.72915e-08	2.76574e-07	-1.07431e-07	-6.73986e-08	-6.76199e-09	2.327e-07	9.87158e-08	-3.60271e-08	2.04824e-07	6.41504e-08	-4.40429e-08	-0.876
-6.27798e-08	2.71849e-07	-9.6593e-08	-5.88385e-08	-2.47562e-09	2.33071e-07	9.92421e-08	-4.0992e-08	1.74376e-07	6.84196e-08	-5.23298e-08	-0.874
-6.79678e-08	2.64959e-07	-8.73132e-08	-4.78127e-08	2.40384e-09	2.35315e-07	1.00171e-07	-4.58617e-08	1.53722e-07	7.34121e-08	-6.06608e-08	-0.872
-7.2201e-08	2.56162e-07	-8.07562e-08	-3.54276e-08	7.92995e-09	2.38637e-07	1.01692e-07	-4.9932e-08	1.44375e-07	7.87477e-08	-6.821e-08	-0.87
-7.47948e-08	2.45896e-07	-7.77699e-08	-2.28568e-08	1.41226e-08	2.42233e-07	1.03916e-07	-5.25175e-08	1.47135e-07	8.40375e-08	-7.41389e-08	-0.868
-7.5134e-08	2.34743e-07	-7.87869e-08	-1.12496e-08	2.0954e-08	2.45365e-07	1.06863e-07	-5.30503e-08	1.61984e-07	8.88985e-08	-7.7716e-08	-0.866
-7.27697e-08	2.2339e-07	-8.37714e-08	-1.65596e-09	2.83394e-08	2.47427e-07	1.10459e-07	-5.11686e-08	1.88044e-07	9.29746e-08	-7.8435e-08	-0.864
-6.74985e-08	2.12568e-07	-9.22221e-08	5.02797e-09	3.61359e-08	2.47987e-07	1.14549e-07	-4.67805e-08	2.236e-07	9.59624e-08	-7.61136e-08	-0.862
-5.94117e-08	2.03005e-07	-1.03236e-07	8.09419e-09	4.41513e-08	2.46806e-07	1.1891e-07	-4.00971e-08	2.66203e-07	9.76398e-08	-7.09579e-08	-0.86
-4.89075e-08	1.95372e-07	-1.15625e-07	7.04241e-09	5.21644e-08	2.43847e-07	1.23275e-07	-3.16284e-08	3.12839e-07	9.78937e-08	-6.35791e-08	-0.858
-3.6662e-08	1.90236e-07	-1.28076e-07	1.59069e-09	5.99535e-08	2.39254e-07	1.27364e-07	-2.21415e-08	3.60164e-07	9.67406e-08	-5.49572e-08	-0.856
-2.35629e-08	1.88033e-07	-1.39329e-07	-8.31762e-09	6.73313e-08	2.33332e-07	1.30903e-07	-1.25877e-08	4.04769e-07	9.43359e-08	-4.63506e-08	-0.854
-1.06139e-08	1.89031e-07	-1.48344e-07	-2.25074e-08	7.41775e-08	2.26504e-07	1.33652e-07	-4.004e-09	4.43458e-07	9.09688e-08	-3.91609e-08	-0.852
1.17639e-09	1.93318e-07	-1.54444e-07	-4.05662e-08	8.04651e-08	2.19283e-07	1.35419e-07	2.5992e-09	4.73517e-07	8.70402e-08	-3.47672e-08	-0.85
1.09071e-08	2.00795e-07	-1.57398e-07	-6.1843e-08	8.62731e-08	2.1222e-07	1.36077e-07	6.3511e-09	4.92932e-07	8.30269e-08	-3.43524e-08	-0.848
1.78838e-08	2.11173e-07	-1.57442e-07	-8.54573e-08	9.17811e-08	2.05866e-07	1.35566e-07	6.62321e-09	5.00552e-07	7.94346e-08	-3.87427e-08	-0.846
2.1691e-08	2.23986e-07	-1.5524e-07	-1.10324e-07	9.72467e-08	2.00729e-07	1.33895e-07	3.10967e-09	4.96171e-07	7.67442e-08	-4.82844e-08	-0.844
2.22301e-08	2.38614e-07	-1.51781e-07	-1.35198e-07	1.02966e-07	1.9723e-07	1.31143e-07	-4.12353e-09	4.80523e-07	7.53597e-08	-6.27777e-08	-0.842
1.97182e-08	2.54311e-07	-1.48247e-07	-1.58746e-07	1.09221e-07	1.95667e-07	1.27445e-07	-1.46264e-08	4.55192e-07	7.55594e-08	-8.14768e-08	-0.84
1.46514e-08	2.70254e-07	-1.45863e-07	-1.79633e-07	1.16231e-07	1.96183e-07	1.22984e-07	-2.75923e-08	4.22449e-07	7.74579e-08	-1.0316e-07	-0.838
7.73607e-09	2.85591e-07	-1.45758e-07	-1.96624e-07	1.24097e-07	1.98742e-07	1.17977e-07	-4.19241e-08	3.8503e-07	8.09805e-08	-1.26264e-07	-0.836
-1.996e-10	2.99502e-07	-1.4886e-07	-2.08694e-07	1.32771e-07	2.03123e-07	1.12656e-07	-5.63327e-08	3.4587e-07	8.58513e-08	-1.49058e-07	-0.834
-8.30387e-09	3.11258e-07	-1.55824e-07	-2.15117e-07	1.42038e-07	2.08928e-07	1.07248e-07	-6.94613e-08	3.07831e-07	9.15977e-08	-1.69844e-07	-0.832
-1.57959e-08	3.20278e-07	-1.67008e-07	-2.15543e-07	1.5152e-07	2.15602e-07	1.01964e-07	-8.00206e-08	2.7344e-07	9.75692e-08	-1.87149e-07	-0.83
-2.20457e-08	3.26175e-07	-1.8249e-07	-2.1004e-07	1.60711e-07	2.22483e-07	9.69747e-08	-8.69239e-08	2.44665e-07	1.0297e-07	-1.99886e-07	-0.828
-2.66314e-08	3.28787e-07	-2.02102e-07	-1.99096e-07	1.69024e-07	2.28851e-07	9.24071e-08	-8.94043e-08	2.22762e-07	1.06907e-07	-2.07456e-07	-0.826
-2.93669e-08	3.28183e-07	-2.25485e-07	-1.83591e-07	1.7586e-07	2.33993e-07	8.83349e-08	-8.71021e-08	2.08194e-07	1.08446e-07	-2.09795e-07	-0.824
-3.03002e-08	3.24657e-07	-2.52137e-07	-1.64724e-07	1.80682e-07	2.37269e-07	8.47819e-08	-8.01102e-08	2.00643e-07	1.06683e-07	-2.07345e-07	-0.822
-2.96833e-08	3.18699e-07	-2.81447e-07	-1.43923e-07	1.83085e-07	2.38167e-07	8.17327e-08	-6.89704e-08	1.99105e-07	1.00827e-07	-2.00964e-07	-0.82
-2.79188e-08	3.10942e-07	-3.1271e-07	-1.22731e-07	1.82862e-07	2.36351e-07	7.91502e-08	-5.46213e-08	2.02061e-07	9.02785e-08	-1.91793e-07	-0.818
-2.54916e-08	3.0211e-07	-3.45133e-07	-1.02687e-07	1.80034e-07	2.31685e-07	7.70006e-08	-3.83002e-08	2.07694e-07	7.47218e-08	-1.81101e-07	-0.816
-2.28937e-08	2.92957e-07	-3.77825e-07	-8.52102e-08	1.74875e-07	2.24244e-07	7.52796e-08	-2.14118e-08	2.14139e-07	5.42036e-08	-1.70131e-07	-0.814
-2.05528e-08	2.84202e-07	-4.09795e-07	-7.14887e-08	1.67889e-07	2.14298e-07	7.40371e-08	-5.37729e-09	2.19711e-07	2.91966e-08	-1.59959e-07	-0.812
-1.87722e-08	2.76479e-07	-4.39973e-07	-6.23991e-08	1.59769e-07	2.02281e-07	7.33944e-08	8.51729e-09	2.23107e-07	6.33874e-10	-1.51398e-07	-0.81
-1.7692e-08	2.70289e-07	-4.67248e-07	-5.84502e-08	1.51336e-07	1.88743e-07	7.35479e-08	1.92561e-08	2.23535e-07	-3.00957e-08	-1.44947e-07	-0.808
-1.72734e-08	2.65975e-07	-4.90534e-07	-5.9763e-08	1.43457e-07	1.74303e-07	7.47569e-08	2.61952e-08	2.20769e-07	-6.12017e-08	-1.40783e-07	-0.806
-1.73105e-08	2.637e-07	-5.08865e-07	-6.6089e-08	1.36962e-07	1.59583e-07	7.73123e-08	2.91181e-08	2.15122e-07	-9.05984e-08	-1.38805e-07	-0.804
-1.74672e-08	2.63446e-07	-5.21495e-07	-7.68606e-08	1.3257e-07	1.45162e-07	8.14909e-08	2.82402e-08	2.0734e-07	-1.16061e-07	-1.38695e-07	-0.802
-1.73327e-08	2.65025e-07	-5.27987e-07	-9.12678e-08	1.30816e-07	1.31526e-07	8.74986e-08	2.41603e-08	1.98448e-07	-1.35419e-07	-1.40015e-07	-0.8
-1.64901e-08	2.68106e-07	-5.28287e-07	-1.08346e-07	1.32015e-07	1.19042e-07	9.54129e-08	1.77684e-08	1.89558e-07	-1.46774e-07	-1.4229e-07	-0.798
-1.45855e-08	2.72248e-07	-5.22762e-07	-1.27064e-07	1.36233e-07	1.07935e-07	1.05134e-07	1.01211e-08	1.81688e-07	-1.48714e-07	-1.4509e-07	-0.796
-1.13907e-08	2.76945e-07	-5.1218e-07	-1.46394e-07	1.43294e-07	9.82864e-08	1.16352e-07	2.30128e-09	1.75599e-07	-1.40494e-07	-1.48086e-07	-0.794
-6.8486e-09	2.81673e-07	-4.9766e-07	-1.65363e-07	1.52807e-07	9.00451e-08	1.28548e-07	-4.71788e-09	1.71698e-07	-1.22175e-07	-1.51073e-07	-0.792
-1.09517e-09	2.85941e-07	-4.80562e-07	-1.83071e-07	1.64205e-07	8.30404e-08	1.41013e-07	-1.01894e-08	1.69996e-07	-9.46814e-08	-1.53974e-07	-0.79
5.54342e-09	2.89332e-07	-4.62359e-07	-1.98696e-07	1.76808e-07	7.70085e-08	1.52909e-07	-1.36734e-08	1.70143e-07	-5.97685e-08	-1.56815e-07	-0.788
1.25798e-08	2.91545e-07	-4.44489e-07	-2.11475e-07	1.89879e-07	7.16173e-08	1.63344e-07	-1.50746e-08	1.71516e-07	-1.99108e-08	-1.59684e-07	-0.786
1.94156e-08	2.92418e-07	-4.28216e-07	-2.2069e-07	2.02689e-07	6.64932e-08	1.7147e-07	-1.46326e-08	1.7335e-07	2.18966e-08	-1.62684e-07	-0.784
2.54065e-08	2.91941e-07	-4.14513e-07	-2.25661e-07	2.14565e-07	6.12465e-08	1.76579e-07	-1.28691e-08	1.74884e-07	6.23944e-08	-1.65892e-07	-0.782
2.99344e-08	2.90252e-07	-4.0399e-07	-2.25761e-07	2.24935e-07	5.5495e-08	1.7819e-07	-1.05002e-08	1.75494e-07	9.83461e-08	-1.69324e-07	-0.78
3.24769e-08	2.87616e-07	-3.96865e-07	-2.20454e-07	2.33354e-07	4.88855e-08	1.7612e-07	-8.32795e-09	1.7479e-07	1.26827e-07	-1.72917e-07	-0.778
3.26679e-08	2.84389e-07	-3.92994e-07	-2.09358e-07	2.39518e-07	4.11133e-08	1.7052e-07	-7.12441e-09	1.7267e-07	1.45481e-07	-1.76526e-07	-0.776
3.03404e-08	2.80969e-07	-3.91936e-07	-1.92324e-07	2.43268e-07	3.1941e-08	1.61876e-07	-7.52553e-09	1.69314e-07	1.52717e-07	-1.79936e-07	-0.774
2.55497e-08	2.77744e-07	-3.9305e-07	-1.69517e-07	2.44581e-07	2.12149e-08	1.5098e-07	-9.94578e-09	1.65128e-07	1.47837e-07	-1.8288e-07	-0.772
1.85726e-08	2.75032e-07	-3.95608e-07	-1.41491e-07	2.43561e-07	8.88043e-09	1.38861e-07	-1.45242e-08	1.60651e-07	1.31066e-07	-1.85071e-07	-0.77
9.88507e-09	2.7304e-07	-3.98896e-07	-1.09223e-07	2.40422e-07	-5.00661e-09	1.26693e-07	-2.11065e-08	1.56452e-07	1.03507e-07	-1.86234e-07	-0.768
1.20995e-10	2.71826e-07	-4.02305e-07	-7.41193e-08	2.35467e-07	-2.02745e-08	1.15687e-07	-2.92639e-08	1.53021e-07	6.70221e-08	-1.86131e-07	-0.766
-9.98366e-09	2.71294e-07	-4.05382e-07	-3.79491e-08	2.29074e-07	-3.6638e-08	1.06978e-07	-3.83441e-08	1.50686e-07	2.40476e-08	-1.84587e-07	-0.764
-1.96545e-08	2.71206e-07	-4.07857e-07	-2.73833e-09	2.21672e-07	-5.37126e-08	1.01517e-07	-4.75479e-08	1.49563e-07	-2.26157e-08	-1.81502e-07	-0.762
-2.81434e-08	2.71211e-07	-4.09639e-07	2.93956e-08	2.13723e-07	-7.10395e-08	9.99828e-08	-5.60201e-08	1.49539e-07	-7.00325e-08	-1.76864e-07	-0.76
-3.47885e-08	2.70906e-07	-4.10787e-07	5.64385e-08	2.057e-07	-8.81232e-08	1.02715e-07	-6.29448e-08	1.50298e-07	-1.15355e-07	-1.70741e-07	-0.758
-3.90627e-08	2.69899e-07	-4.11464e-07	7.66842e-08	1.98061e-07	-1.04478e-07	1.09687e-07	-6.76336e-08	1.51371e-07	-1.56019e-07	-1.63274e-07	-0.756
-4.06082e-08	2.67872e-07	-4.11893e-07	8.89213e-08	1.91227e-07	-1.19681e-07	1.20509e-07	-6.95978e-08	1.52198e-07	-1.8991e-07	-1.54669e-07	-0.754
-3.92537e-08	2.64647e-07	-4.12309e-07	9.25753e-08	1.85552e-07	-1.3342e-07	1.34466e-07	-6.85975e-08	1.52196e-07	-2.15476e-07	-1.45177e-07	-0.752
-3.50165e-08	2.60224e-07	-4.12917e-07	8.77829e-08	1.81294e-07	-1.45537e-07	1.50593e-07	-6.46636e-08	1.50822e-07	-2.31804e-07	-1.35077e-07	-0.75
-2.80898e-08	2.54803e-07	-4.1387e-07	7.53871e-08	1.78592e-07	-1.56058e-07	1.67774e-07	-5.80919e-08	1.47612e-07	-2.38641e-07	-1.24661e-07	-0.748
-1.88206e-08	2.48774e-07	-4.15246e-07	5.68502e-08	1.77448e-07	-1.65202e-07	1.84848e-07	-4.94118e-08	1.42212e-07	-2.36373e-07	-1.14215e-07	-0.746
-7.68122e-09	2.42689e-07	-4.17048e-07	3.4096e-08	1.77714e-07	-1.73362e-07	2.00727e-07	-3.93336e-08	1.34388e-07	-2.2597e-07	-1.04007e-07	-0.744
4.76097e-09	2.372e-07	-4.19201e-07	9.29997e-09	1.79102e-07	-1.81075e-07	2.14503e-07	-2.86815e-08	1.24027e-07	-2.08891e-07	-9.42686e-08	-0.742
1.78737e-08	2.32988e-07	-4.21568e-07	-1.53446e-08	1.81198e-07	-1.88959e-07	2.25528e-07	-1.83192e-08	1.11134e-07	-1.86966e-07	-8.51928e-08	-0.74
3.09882e-08	2.30691e-07	-4.23959e-07	-3.78556e-08	1.83502e-07	-1.97639e-07	2.33465e-07	-9.07668e-09	9.58239e-08	-1.6226e-07	-7.69269e-08	-0.738
4.3426e-08	2.30825e-07	-4.26154e-07	-5.66591e-08	1.85478e-07	-2.07672e-07	2.38304e-07	-1.68257e-09	7.83242e-08	-1.36921e-07	-6.95762e-08	-0.736
5.45257e-08	2.33726e-07	-4.27919e-07	-7.07314e-08	1.86607e-07	-2.19462e-07	2.40335e-07	3.29061e-09	5.89735e-08	-1.13025e-07	-6.32097e-08	-0.734
6.367e-08	2.39514e-07	-4.29035e-07	-7.96733e-08	1.86455e-07	-2.33209e-07	2.40089e-07	5.46599e-09	3.82237e-08	-9.24285e-08	-5.78691e-08	-0.732
7.0315e-08	2.48076e-07	-4.29315e-07	-8.37104e-08	1.84727e-07	-2.48866e-07	2.38248e-07	4.68424e-09	1.66346e-08	-7.66268e-08	-5.35769e-08	-0.73
7.40202e-08	2.59078e-07	-4.28627e-07	-8.36259e-08	1.81315e-07	-2.66139e-07	2.35545e-07	1.00745e-09	-5.14205e-09	-6.6641e-08	-5.03402e-08	-0.728
7.44788e-08	2.71998e-07	-4.26912e-07	-8.06353e-08	1.76322e-07	-2.84524e-07	2.32661e-07	-5.29452e-09	-2.63954e-08	-6.29368e-08	-4.81485e-08	-0.726
7.15444e-08	2.86177e-07	-4.24195e-07	-7.6223e-08	1.70067e-07	-3.03376e-07	2.30134e-07	-1.37731e-08	-4.64052e-08	-6.53869e-08	-4.69631e-08	-0.724
6.52515e-08	3.00879e-07	-4.20587e-07	-7.19597e-08	1.63055e-07	-3.21997e-07	2.28289e-07	-2.38432e-08	-6.45045e-08	-7.32821e-08	-4.66998e-08	-0.722
5.58248e-08	3.15351e-07	-4.16276e-07	-6.93214e-08	1.55928e-07	-3.39747e-07	2.27204e-07	-3.48337e-08	-8.01495e-08	-8.53942e-08	-4.72081e-08	-0.72
4.36755e-08	3.28883e-07	-4.11517e-07	-6.95276e-08	1.49382e-07	-3.56134e-07	2.26711e-07	-4.60442e-08	-9.2982e-08	-1.00086e-07	-4.8253e-08	-0.718
2.93808e-08	3.40853e-07	-4.06608e-07	-7.3414e-08	1.44084e-07	-3.7089e-07	2.26431e-07	-5.68009e-08	-1.02876e-07	-1.15461e-07	-4.95048e-08	-0.716
1.36476e-08	3.50766e-07	-4.01871e-07	-8.13486e-08	1.40571e-07	-3.84008e-07	2.25842e-07	-6.65076e-08	-1.09956e-07	-1.29535e-07	-5.05461e-08	-0.714
-2.73746e-09	3.58265e-07	-3.97622e-07	-9.31986e-08	1.39169e-07	-3.95725e-07	2.24366e-07	-7.46882e-08	-1.14584e-07	-1.40421e-07	-5.08978e-08	-0.712
-1.8967e-08	3.63143e-07	-3.94158e-07	-1.08348e-07	1.39926e-07	-4.06474e-07	2.2147e-07	-8.10157e-08	-1.17313e-07	-1.46496e-07	-5.00659e-08	-0.71
-3.42745e-08	3.65331e-07	-3.9173e-07	-1.25768e-07	1.42583e-07	-4.16782e-07	2.16757e-07	-8.53245e-08	-1.18814e-07	-1.46553e-07	-4.76063e-08	-0.708
-4.799e-08	3.64879e-07	-3.90534e-07	-1.44125e-07	1.46583e-07	-4.27158e-07	2.10053e-07	-8.76064e-08	-1.19786e-07	-1.39906e-07	-4.3197e-08	-0.706
-5.95833e-08	3.61934e-07	-3.90694e-07	-1.61931e-07	1.51125e-07	-4.37967e-07	2.0145e-07	-8.79902e-08	-1.20868e-07	-1.26455e-07	-3.6708e-08	-0.704
-6.86896e-08	3.56711e-07	-3.92258e-07	-1.77709e-07	1.55257e-07	-4.49332e-07	1.91329e-07	-8.67073e-08	-1.22556e-07	-1.067e-07	-2.82544e-08	-0.702
-7.51156e-08	3.49468e-07	-3.95182e-07	-1.90162e-07	1.57998e-07	-4.61071e-07	1.80334e-07	-8.40488e-08	-1.25144e-07	-8.17095e-08	-1.82208e-08	-0.7
-7.88261e-08	3.40487e-07	-3.99326e-07	-1.98329e-07	1.58483e-07	-4.72684e-07	1.69314e-07	-8.03199e-08	-1.28701e-07	-5.30398e-08	-7.24951e-09	-0.698
-7.99178e-08	3.30061e-07	-4.04444e-07	-2.01702e-07	1.56095e-07	-4.83403e-07	1.59232e-07	-7.57975e-08	-1.33077e-07	-2.26211e-08	3.81168e-09	-0.696
-7.85844e-08	3.18492e-07	-4.10187e-07	-2.00294e-07	1.50588e-07	-4.92293e-07	1.51049e-07	-7.06993e-08	-1.37944e-07	7.39086e-09	1.39966e-08	-0.694
-7.50837e-08	3.06094e-07	-4.16107e-07	-1.94644e-07	1.42163e-07	-4.98397e-07	1.45609e-07	-6.51658e-08	-1.42866e-07	3.47812e-08	2.23328e-08	-0.692
-6.97096e-08	2.93201e-07	-4.21674e-07	-1.85747e-07	1.31496e-07	-5.00893e-07	1.43529e-07	-5.92612e-08	-1.47379e-07	5.74501e-08	2.79623e-08	-0.69
-6.27776e-08	2.80174e-07	-4.26315e-07	-1.74932e-07	1.19699e-07	-4.99254e-07	1.45108e-07	-5.29891e-08	-1.51077e-07	7.35804e-08	3.02537e-08	-0.688
-5.46225e-08	2.67408e-07	-4.29459e-07	-1.63683e-07	1.08226e-07	-4.93369e-07	1.50276e-07	-4.63232e-08	-1.53686e-07	8.17838e-08	2.88875e-08	-0.686
-4.56069e-08	2.55322e-07	-4.30599e-07	-1.53443e-07	9.87278e-08	-4.83621e-07	1.58585e-07	-3.92436e-08	-1.55119e-07	8.12133e-08	2.39007e-08	-0.684
-3.61373e-08	2.4435e-07	-4.29361e-07	-1.45409e-07	9.28589e-08	-4.70883e-07	1.69244e-07	-3.17744e-08	-1.55493e-07	7.16294e-08	1.56856e-08	-0.682
-2.66784e-08	2.34912e-07	-4.25562e-07	-1.4037e-07	9.20805e-08	-4.56452e-07	1.81198e-07	-2.40136e-08	-1.55127e-07	5.34138e-08	4.94051e-09	-0.68
-1.77616e-08	2.2738e-07	-4.19257e-07	-1.38594e-07	9.74657e-08	-4.41909e-07	1.93237e-07	-1.61489e-08	-1.54499e-07	2.75284e-08	-7.41676e-09	-0.678
-9.97865e-09	2.22044e-07	-4.10758e-07	-1.39795e-07	1.0954e-07	-4.28937e-07	2.04128e-07	-8.45615e-09	-1.54191e-07	-4.57744e-09	-2.03613e-08	-0.676
-3.95815e-09	2.19067e-07	-4.00622e-07	-1.43175e-07	1.28179e-07	-4.19103e-07	2.12752e-07	-1.27997e-09	-1.54819e-07	-4.11008e-08	-3.28801e-08	-0.674
-3.23344e-10	2.18459e-07	-3.89604e-07	-1.47551e-07	1.52573e-07	-4.13666e-07	2.18218e-07	5.00214e-09	-1.56964e-07	-8.00474e-08	-4.4081e-08	-0.672
3.66602e-10	2.20057e-07	-3.78575e-07	-1.51533e-07	1.8128e-07	-4.13405e-07	2.19961e-07	1.00249e-08	-1.61119e-07	-1.19403e-07	-5.32768e-08	-0.67
-2.31468e-09	2.23528e-07	-3.68418e-07	-1.53731e-07	2.12335e-07	-4.18521e-07	2.17794e-07	1.34831e-08	-1.6766e-07	-1.57296e-07	-6.00342e-08	-0.668
-8.59105e-09	2.2839e-07	-3.5992e-07	-1.52964e-07	2.43442e-07	-4.28611e-07	2.11913e-07	1.51747e-08	-1.76829e-07	-1.92132e-07	-6.41847e-08	-0.666
-1.84243e-08	2.34048e-07	-3.53656e-07	-1.48426e-07	2.7219e-07	-4.42724e-07	2.02859e-07	1.50315e-08	-1.88749e-07	-2.22687e-07	-6.58002e-08	-0.664
-3.14755e-08	2.39857e-07	-3.49907e-07	-1.39812e-07	2.96296e-07	-4.59484e-07	1.91445e-07	1.31344e-08	-2.03445e-07	-2.48153e-07	-6.51415e-08	-0.662
-4.70973e-08	2.45185e-07	-3.48597e-07	-1.27354e-07	3.1383e-07	-4.77266e-07	1.78646e-07	9.70963e-09	-2.20865e-07	-2.68129e-07	-6.25924e-08	-0.66
-6.43627e-08	2.49479e-07	-3.49286e-07	-1.11796e-07	3.23418e-07	-4.94393e-07	1.65485e-07	5.10894e-09	-2.40891e-07	-2.82574e-07	-5.85916e-08	-0.658
-8.21303e-08	2.52324e-07	-3.51199e-07	-9.42959e-08	3.24376e-07	-5.0933e-07	1.52913e-07	-2.24519e-10	-2.63335e-07	-2.91725e-07	-5.35748e-08	-0.656
-9.91428e-08	2.53485e-07	-3.53313e-07	-7.62821e-08	3.16784e-07	-5.20838e-07	1.41709e-07	-5.79902e-09	-2.87909e-07	-2.96002e-07	-4.79347e-08	-0.654
-1.14147e-07	2.5293e-07	-3.54472e-07	-5.92745e-08	3.01483e-07	-5.28081e-07	1.32409e-07	-1.11205e-08	-3.14186e-07	-2.95919e-07	-4.20032e-08	-0.652
-1.26023e-07	2.50822e-07	-3.53536e-07	-4.47036e-08	2.79995e-07	-5.30664e-07	1.2527e-07	-1.5737e-08	-3.4155e-07	-2.92005e-07	-3.60543e-08	-0.65
-1.33904e-07	2.47492e-07	-3.49528e-07	-3.37433e-08	2.54375e-07	-5.28607e-07	1.20272e-07	-1.92766e-08	-3.6916e-07	-2.84764e-07	-3.03212e-08	-0.648
-1.37274e-07	2.43389e-07	-3.4177e-07	-2.7179e-08	2.27016e-07	-5.22272e-07	1.17157e-07	-2.14765e-08	-3.95945e-07	-2.74661e-07	-2.50215e-08	-0.646
-1.36031e-07	2.39011e-07	-3.29988e-07	-2.53231e-08	2.00413e-07	-5.12249e-07	1.15496e-07	-2.21991e-08	-4.2063e-07	-2.62138e-07	-2.03787e-08	-0.644
-1.305e-07	2.34836e-07	-3.14364e-07	-2.79862e-08	1.76932e-07	-4.99237e-07	1.1477e-07	-2.14372e-08	-4.41823e-07	-2.47647e-07	-1.66333e-08	-0.642
-1.21408e-07	2.31253e-07	-2.95526e-07	-3.45047e-08	1.58581e-07	-4.8394e-07	1.14462e-07	-1.93057e-08	-4.58141e-07	-2.31696e-07	-1.40381e-08	-0.64
-1.09811e-07	2.28502e-07	-2.74491e-07	-4.38199e-08	1.46828e-07	-4.6699e-07	1.14132e-07	-1.60225e-08	-4.68373e-07	-2.14876e-07	-1.28344e-08	-0.638
-9.69865e-08	2.26635e-07	-2.52546e-07	-5.4598e-08	1.42476e-07	-4.48908e-07	1.13477e-07	-1.18798e-08	-4.71665e-07	-1.97884e-07	-1.32131e-08	-0.636
-8.43044e-08	2.25502e-07	-2.3111e-07	-6.53753e-08	1.45606e-07	-4.30109e-07	1.12372e-07	-7.20871e-09	-4.67683e-07	-1.81506e-07	-1.52667e-08	-0.634
-7.30895e-08	2.2476e-07	-2.11572e-07	-7.4712e-08	1.55597e-07	-4.10938e-07	1.10866e-07	-2.3403e-09	-4.56735e-07	-1.66582e-07	-1.89416e-08	-0.632
-6.4488e-08	2.23905e-07	-1.95141e-07	-8.13367e-08	1.71212e-07	-3.91716e-07	1.09168e-07	2.43239e-09	-4.39834e-07	-1.53942e-07	-2.4002e-08	-0.63
-5.93541e-08	2.22326e-07	-1.82726e-07	-8.42654e-08	1.90757e-07	-3.72799e-07	1.076e-07	6.8875e-09	-4.1866e-07	-1.44333e-07	-3.00154e-08	-0.628
-5.81653e-08	2.19373e-07	-1.74852e-07	-8.28856e-08	2.1227e-07	-3.5461e-07	1.06539e-07	1.08983e-08	-3.95447e-07	-1.38338e-07	-3.63659e-08	-0.626
-6.09761e-08	2.14436e-07	-1.71625e-07	-7.69998e-08	2.33736e-07	-3.3766e-07	1.06353e-07	1.44446e-08	-3.72782e-07	-1.36309e-07	-4.2299e-08	-0.624
-6.7415e-08	2.07016e-07	-1.7274e-07	-6.6829e-08	2.53299e-07	-3.22526e-07	1.07345e-07	1.76099e-08	-3.53352e-07	-1.38322e-07	-4.69954e-08	-0.622
-7.67231e-08	1.96792e-07	-1.77539e-07	-5.29832e-08	2.69432e-07	-3.09807e-07	1.09704e-07	2.05641e-08	-3.3966e-07	-1.44162e-07	-4.96646e-08	-0.62
-8.78341e-08	1.83676e-07	-1.85092e-07	-3.64058e-08	2.81076e-07	-3.00059e-07	1.13477e-07	2.35332e-08	-3.33767e-07	-1.53346e-07	-4.96485e-08	-0.618
-9.94857e-08	1.67837e-07	-1.94302e-07	-1.83018e-08	2.87701e-07	-2.93723e-07	1.18562e-07	2.67598e-08	-3.37062e-07	-1.65178e-07	-4.65192e-08	-0.616
-1.10353e-07	1.49707e-07	-2.04008e-07	-5.61256e-11	2.89309e-07	-2.91055e-07	1.24717e-07	3.04601e-08	-3.50126e-07	-1.78827e-07	-4.01559e-08	-0.614
-1.19193e-07	1.2995e-07	-2.13096e-07	1.68536e-08	2.86371e-07	-2.92081e-07	1.3159e-07	3.47811e-08	-3.72671e-07	-1.93432e-07	-3.07875e-08	-0.612
-1.24976e-07	1.09417e-07	-2.20584e-07	3.0947e-08	2.7972e-07	-2.96575e-07	1.38759e-07	3.97671e-08	-4.03578e-07	-2.08195e-07	-1.89923e-08	-0.61
-1.27006e-07	8.90646e-08	-2.25695e-07	4.08343e-08	2.70404e-07	-3.04075e-07	1.45769e-07	4.53382e-08	-4.41024e-07	-2.2247e-07	-5.64915e-09	-0.608
-1.25001e-07	6.98729e-08	-2.2791e-07	4.53101e-08	2.5954e-07	-3.13925e-07	1.52179e-07	5.12864e-08	-4.82658e-07	-2.35816e-07	8.15332e-09	-0.606
-1.19131e-07	5.27453e-08	-2.2699e-07	4.34472e-08	2.48166e-07	-3.25344e-07	1.57594e-07	5.729e-08	-5.25835e-07	-2.48013e-07	2.12409e-08	-0.604
-1.10008e-07	3.84195e-08	-2.22982e-07	3.46831e-08	2.37133e-07	-3.37503e-07	1.61697e-07	6.29452e-08	-5.67842e-07	-2.59036e-07	3.24932e-08	-0.602
-9.86259e-08	2.73893e-08	-2.16203e-07	1.88926e-08	2.27034e-07	-3.49606e-07	1.64258e-07	6.78118e-08	-6.06129e-07	-2.6899e-07	4.09783e-08	-0.6
-8.62609e-08	1.9849e-08	-2.07199e-07	-3.5638e-09	2.1818e-07	-3.60953e-07	1.65153e-07	7.14657e-08	-6.38501e-07	-2.78014e-07	4.60627e-08	-0.598
-7.43359e-08	1.56672e-08	-1.96692e-07	-3.18271e-08	2.1063e-07	-3.7099e-07	1.64353e-07	7.35522e-08	-6.63273e-07	-2.8618e-07	4.74804e-08	-0.596
-6.42721e-08	1.43944e-08	-1.85514e-07	-6.45708e-08	2.04245e-07	-3.79324e-07	1.61926e-07	7.38315e-08	-6.79374e-07	-2.93403e-07	4.53499e-08	-0.594
-5.73392e-08	1.53053e-08	-1.74528e-07	-1.00083e-07	1.98785e-07	-3.85725e-07	1.58015e-07	7.22124e-08	-6.86412e-07	-2.99388e-07	4.01392e-08	-0.592
-5.45223e-08	1.74729e-08	-1.64553e-07	-1.36396e-07	1.93996e-07	-3.90093e-07	1.52829e-07	6.87676e-08	-6.84682e-07	-3.03618e-07	3.25835e-08	-0.59
-5.6419e-08	1.98684e-08	-1.5629e-07	-1.71462e-07	1.89695e-07	-3.92419e-07	1.46618e-07	6.3732e-08	-6.75132e-07	-3.05407e-07	2.35721e-08	-0.588
-6.31782e-08	2.14753e-08	-1.50254e-07	-2.03347e-07	1.85827e-07	-3.92741e-07	1.39661e-07	5.74831e-08	-6.5928e-07	-3.04001e-07	1.40209e-08	-0.586
-7.44841e-08	2.14064e-08	-1.46739e-07	-2.30432e-07	1.82487e-07	-3.91096e-07	1.32239e-07	5.05075e-08	-6.3909e-07	-2.98704e-07	4.75138e-09	-0.584
-8.95867e-08	1.9008e-08	-1.4579e-07	-2.51589e-07	1.799e-07	-3.87498e-07	1.2463e-07	4.33581e-08	-6.16807e-07	-2.8903e-07	-3.60479e-09	-0.582
-1.07374e-07	1.39393e-08	-1.47214e-07	-2.66305e-07	1.78374e-07	-3.81923e-07	1.17096e-07	3.66056e-08	-5.94755e-07	-2.74827e-07	-1.06642e-08	-0.58
-1.2648e-07	6.21651e-09	-1.50616e-07	-2.74733e-07	1.78214e-07	-3.74328e-07	1.09875e-07	3.07906e-08	-5.75126e-07	-2.56356e-07	-1.63043e-08	-0.578
-1.45406e-07	-3.7852e-09	-1.55463e-07	-2.77666e-07	1.79644e-07	-3.64673e-07	1.03181e-07	2.63781e-08	-5.59764e-07	-2.34316e-07	-2.06327e-08	-0.576
-1.62667e-07	-1.53727e-08	-1.61147e-07	-2.7642e-07	1.82725e-07	-3.52976e-07	9.72074e-08	2.37196e-08	-5.49972e-07	-2.09791e-07	-2.39205e-08	-0.574
-1.76915e-07	-2.76133e-08	-1.6707e-07	-2.72659e-07	1.87299e-07	-3.3935e-07	9.212e-08	2.30236e-08	-5.4637e-07	-1.84136e-07	-2.65138e-08	-0.572
-1.87064e-07	-3.94417e-08	-1.72709e-07	-2.68163e-07	1.92978e-07	-3.24049e-07	8.80599e-08	2.43381e-08	-5.4882e-07	-1.58809e-07	-2.87413e-08	-0.57
-1.92376e-07	-4.97808e-08	-1.77662e-07	-2.64592e-07	1.99164e-07	-3.07484e-07	8.51337e-08	2.75441e-08	-5.56436e-07	-1.35189e-07	-3.08337e-08	-0.568
-1.92525e-07	-5.76635e-08	-1.81681e-07	-2.63272e-07	2.05113e-07	-2.9022e-07	8.34017e-08	3.23617e-08	-5.67675e-07	-1.14396e-07	-3.28701e-08	-0.566
-1.87618e-07	-6.23374e-08	-1.84667e-07	-2.65021e-07	2.10031e-07	-2.7294e-07	8.28626e-08	3.83687e-08	-5.80522e-07	-9.71424e-08	-3.4758e-08	-0.564
-1.78176e-07	-6.33429e-08	-1.86661e-07	-2.70066e-07	2.1318e-07	-2.56386e-07	8.34374e-08	4.50295e-08	-5.92726e-07	-8.36584e-08	-3.62495e-08	-0.562
-1.65085e-07	-6.05546e-08	-1.87807e-07	-2.78031e-07	2.13979e-07	-2.41278e-07	8.4958e-08	5.17348e-08	-6.02079e-07	-7.36755e-08	-3.69863e-08	-0.56
-1.49505e-07	-5.41825e-08	-1.88314e-07	-2.88014e-07	2.12087e-07	-2.28235e-07	8.71644e-08	5.78486e-08	-6.06686e-07	-6.64935e-08	-3.65642e-08	-0.558
-1.32761e-07	-4.47355e-08	-1.88415e-07	-2.9873e-07	2.07446e-07	-2.17692e-07	8.97154e-08	6.27607e-08	-6.05208e-07	-6.11073e-08	-3.46022e-08	-0.556
-1.16217e-07	-3.29527e-08	-1.88323e-07	-3.08701e-07	2.00282e-07	-2.09849e-07	9.22153e-08	6.59408e-08	-5.97034e-07	-5.63793e-08	-3.08038e-08	-0.554
-1.01148e-07	-1.97134e-08	-1.88197e-07	-3.16451e-07	1.91064e-07	-2.04646e-07	9.42556e-08	6.69879e-08	-5.82365e-07	-5.12271e-08	-2.5e-08	-0.552
-8.8626e-08	-5.93782e-09	-1.88111e-07	-3.207e-07	1.80429e-07	-2.01775e-07	9.54685e-08	6.56724e-08	-5.62199e-07	-4.48012e-08	-1.71687e-08	-0.55
-7.94327e-08	7.50765e-09	-1.88032e-07	-3.20512e-07	1.69081e-07	-2.00731e-07	9.5585e-08	6.19629e-08	-5.38223e-07	-3.66242e-08	-7.42939e-09	-0.548
-7.40004e-08	1.98901e-08	-1.87812e-07	-3.15388e-07	1.57692e-07	-2.00886e-07	9.44886e-08	5.60344e-08	-5.12631e-07	-2.66751e-08	3.98229e-09	-0.546
-7.24006e-08	3.06649e-08	-1.87186e-07	-3.05305e-07	1.46815e-07	-2.01587e-07	9.22548e-08	4.82554e-08	-4.87879e-07	-1.54042e-08	1.67535e-08	-0.544
-7.43692e-08	3.95022e-08	-1.85788e-07	-2.90689e-07	1.36818e-07	-2.02244e-07	8.91663e-08	3.91532e-08	-4.66423e-07	-3.68169e-09	3.05385e-08	-0.542
-7.93696e-08	4.62848e-08	-1.83188e-07	-2.7234e-07	1.27862e-07	-2.02421e-07	8.56994e-08	2.93611e-08	-4.50461e-07	7.31494e-09	4.50006e-08	-0.54
-8.668e-08	5.1082e-08	-1.78933e-07	-2.51322e-07	1.19912e-07	-2.01882e-07	8.24769e-08	1.95537e-08	-4.41701e-07	1.62564e-08	5.9844e-08	-0.538
-9.54946e-08	5.41065e-08	-1.72612e-07	-2.28827e-07	1.12779e-07	-2.00616e-07	8.01937e-08	1.03777e-08	-4.41191e-07	2.18393e-08	7.48327e-08	-0.536
-1.05024e-07	5.56637e-08	-1.63916e-07	-2.06052e-07	1.06182e-07	-1.98817e-07	7.9521e-08	2.38881e-09	-4.49223e-07	2.29627e-08	8.97936e-08	-0.534
-1.1458e-07	5.6102e-08	-1.52704e-07	-1.84077e-07	9.98263e-08	-1.9683e-07	8.10029e-08	-3.99867e-09	-4.65299e-07	1.88813e-08	1.04606e-07	-0.532
-1.2364e-07	5.5771e-08	-1.39057e-07	-1.63785e-07	9.34652e-08	-1.95074e-07	8.49601e-08	-8.54142e-09	-4.88193e-07	9.31578e-09	1.19178e-07	-0.53
-1.31882e-07	5.49921e-08	-1.23305e-07	-1.45809e-07	8.69555e-08	-1.93952e-07	9.14168e-08	-1.11738e-08	-5.16073e-07	-5.49151e-09	1.33422e-07	-0.528
-1.39183e-07	5.40436e-08	-1.06034e-07	-1.30526e-07	8.02863e-08	-1.93765e-07	1.00062e-07	-1.19917e-08	-5.46678e-07	-2.47845e-08	1.47218e-07	-0.526
-1.456e-07	5.31571e-08	-8.80608e-08	-1.18082e-07	7.35844e-08	-1.94639e-07	1.10253e-07	-1.12191e-08	-5.77536e-07	-4.73634e-08	1.60396e-07	-0.524
-1.51321e-07	5.25228e-08	-7.03698e-08	-1.08441e-07	6.70978e-08	-1.96489e-07	1.2107e-07	-9.16378e-09	-6.06197e-07	-7.17115e-08	1.72719e-07	-0.522
-1.56604e-07	5.22973e-08	-5.40301e-08	-1.01452e-07	6.11628e-08	-1.99011e-07	1.31403e-07	-6.17116e-09	-6.30457e-07	-9.61631e-08	1.83873e-07	-0.52
-1.61718e-07	5.261e-08	-4.00849e-08	-9.69197e-08	5.61602e-08	-2.01712e-07	1.40074e-07	-2.58554e-09	-6.48552e-07	-1.19095e-07	1.93487e-07	-0.518
-1.6688e-07	5.3564e-08	-2.9434e-08	-9.46522e-08	5.24687e-08	-2.03976e-07	1.45974e-07	1.27669e-09	-6.59309e-07	-1.39118e-07	2.01149e-07	-0.516
-1.72216e-07	5.52299e-08	-2.27185e-08	-9.45027e-08	5.04208e-08	-2.05148e-07	1.48196e-07	5.13827e-09	-6.62233e-07	-1.55236e-07	2.06449e-07	-0.514
-1.77729e-07	5.76339e-08	-2.02255e-08	-9.63747e-08	5.02646e-08	-2.04627e-07	1.46143e-07	8.75838e-09	-6.57522e-07	-1.66964e-07	2.09017e-07	-0.512
-1.83298e-07	6.07435e-08	-2.18252e-08	-1.00205e-07	5.21355e-08	-2.01964e-07	1.3961e-07	1.19203e-08	-6.4602e-07	-1.74369e-07	2.08576e-07	-0.51
-1.88692e-07	6.44549e-08	-2.69552e-08	-1.05923e-07	5.60389e-08	-1.96924e-07	1.28809e-07	1.44165e-08	-6.29112e-07	-1.78045e-07	2.04983e-07	-0.508
-1.93605e-07	6.85875e-08	-3.46558e-08	-1.134e-07	6.18438e-08	-1.89531e-07	1.14357e-07	1.60376e-08	-6.08565e-07	-1.79004e-07	1.98269e-07	-0.506
-1.97696e-07	7.28898e-08	-4.36593e-08	-1.22392e-07	6.92891e-08	-1.80062e-07	9.72098e-08	1.65719e-08	-5.86347e-07	-1.78513e-07	1.88662e-07	-0.504
-2.00643e-07	7.7058e-08	-5.2523e-08	-1.32502e-07	7.8e-08	-1.6901e-07	7.85628e-08	1.58185e-08	-5.64435e-07	-1.77899e-07	1.76594e-07	-0.502
-2.02184e-07	8.07678e-08	-5.97946e-08	-1.43158e-07	8.75154e-08	-1.57005e-07	5.9727e-08	1.36126e-08	-5.44634e-07	-1.78339e-07	1.6269e-07	-0.5
-2.02162e-07	8.37143e-08	-6.41874e-08	-1.53633e-07	9.73208e-08	-1.44723e-07	4.19947e-08	9.86047e-09	-5.28421e-07	-1.80683e-07	1.4774e-07	-0.498
-2.00538e-07	8.56553e-08	-6.47444e-08	-1.63087e-07	1.06887e-07	-1.32775e-07	2.65117e-08	4.57534e-09	-5.16825e-07	-1.85317e-07	1.32644e-07	-0.496
-1.97405e-07	8.64497e-08	-6.09684e-08	-1.70656e-07	1.15705e-07	-1.21621e-07	1.41696e-08	-2.09356e-09	-5.10368e-07	-1.92116e-07	1.18354e-07	-0.494
-1.92973e-07	8.60837e-08	-5.28968e-08	-1.75554e-07	1.23327e-07	-1.115e-07	5.52866e-09	-9.84833e-09	-5.09039e-07	-2.00461e-07	1.05801e-07	-0.492
-1.87549e-07	8.46801e-08	-4.11103e-08	-1.77191e-07	1.29389e-07	-1.02404e-07	7.77113e-10	-1.82518e-08	-5.12337e-07	-2.09343e-07	9.58138e-08	-0.49
-1.81507e-07	8.24874e-08	-2.66689e-08	-1.75281e-07	1.33635e-07	-9.40906e-08	-2.70693e-10	-2.67615e-08	-5.19348e-07	-2.17534e-07	8.90533e-08	-0.488
-1.75258e-07	7.985e-08	-1.09814e-08	-1.69924e-07	1.35931e-07	-8.61431e-08	1.86054e-09	-3.47858e-08	-5.28866e-07	-2.23782e-07	8.59458e-08	-0.486
-1.69219e-07	7.71634e-08	4.37498e-09	-1.61645e-07	1.36264e-07	-7.80553e-08	6.3724e-09	-4.17548e-08	-5.39537e-07	-2.27026e-07	8.66396e-08	-0.484
-1.63792e-07	7.48219e-08	1.7863e-08	-1.51373e-07	1.34736e-07	-6.93386e-08	1.22805e-08	-4.7195e-08	-5.50006e-07	-2.26576e-07	9.0981e-08	-0.482
-1.59347e-07	7.31669e-08	2.81907e-08	-1.40364e-07	1.31554e-07	-5.96258e-08	1.85152e-08	-5.07966e-08	-5.59065e-07	-2.22236e-07	9.85167e-08	-0.48
-1.56206e-07	7.24431e-08	3.44847e-08	-1.30067e-07	1.27008e-07	-4.87564e-08	2.40247e-08	-5.24604e-08	-5.65774e-07	-2.14357e-07	1.08523e-07	-0.478
-1.54633e-07	7.27705e-08	3.64066e-08	-1.21952e-07	1.21451e-07	-3.68274e-08	2.7872e-08	-5.2318e-08	-5.6954e-07	-2.03793e-07	1.20059e-07	-0.476
-1.54821e-07	7.41343e-08	3.41918e-08	-1.17324e-07	1.15274e-07	-2.42003e-08	2.93178e-08	-5.07185e-08	-5.70153e-07	-1.9179e-07	1.32047e-07	-0.474
-1.56871e-07	7.63964e-08	2.8606e-08	-1.17137e-07	1.08884e-07	-1.14626e-08	2.78814e-08	-4.81864e-08	-5.6777e-07	-1.79806e-07	1.43361e-07	-0.472
-1.60777e-07	7.93245e-08	2.08229e-08	-1.21864e-07	1.02679e-07	6.51313e-10	2.33778e-08	-4.53537e-08	-5.62848e-07	-1.69294e-07	1.52927e-07	-0.47
-1.66404e-07	8.26359e-08	1.22394e-08	-1.31409e-07	9.70217e-08	1.13673e-08	1.5927e-08	-4.28783e-08	-5.5604e-07	-1.61493e-07	1.59827e-07	-0.468
-1.73477e-07	8.60488e-08	4.25713e-09	-1.45107e-07	9.22086e-08	1.99889e-08	5.93535e-09	-4.13603e-08	-5.48075e-07	-1.57238e-07	1.63377e-07	-0.466
-1.8157e-07	8.93335e-08	-1.94069e-09	-1.61795e-07	8.84471e-08	2.60057e-08	-5.94812e-09	-4.12677e-08	-5.39621e-07	-1.56836e-07	1.63204e-07	-0.464
-1.90126e-07	9.23551e-08	-5.57996e-09	-1.79949e-07	8.58291e-08	2.91755e-08	-1.88973e-08	-4.28829e-08	-5.31182e-07	-1.60015e-07	1.5928e-07	-0.462
-1.98483e-07	9.51017e-08	-6.42653e-09	-1.97874e-07	8.43136e-08	2.95645e-08	-3.19908e-08	-4.62761e-08	-5.23023e-07	-1.65962e-07	1.51923e-07	-0.46
-2.05929e-07	9.76922e-08	-4.83402e-09	-2.13904e-07	8.37201e-08	2.75425e-08	-4.43026e-08	-5.13082e-08	-5.1514e-07	-1.73429e-07	1.41776e-07	-0.458
-2.11767e-07	1.00364e-07	-1.69937e-09	-2.26606e-07	8.37347e-08	2.37322e-08	-5.49938e-08	-5.76611e-08	-5.07286e-07	-1.80909e-07	1.29732e-07	-0.456
-2.15394e-07	1.0344e-07	1.67031e-09	-2.3494e-07	8.39323e-08	1.89268e-08	-6.33956e-08	-6.48904e-08	-4.99048e-07	-1.86843e-07	1.1685e-07	-0.454
-2.16379e-07	1.07283e-07	3.76237e-09	-2.38368e-07	8.38117e-08	1.39881e-08	-6.90766e-08	-7.24892e-08	-4.89947e-07	-1.89837e-07	1.04248e-07	-0.452
-2.14536e-07	1.12238e-07	3.10653e-09	-2.36893e-07	8.28441e-08	9.74556e-09	-7.18851e-08	-7.99557e-08	-4.79562e-07	-1.88854e-07	9.29965e-08	-0.45
-2.09958e-07	1.18579e-07	-1.46913e-09	-2.31031e-07	8.05264e-08	6.91047e-09	-7.19628e-08	-8.68514e-08	-4.6764e-07	-1.83356e-07	8.40182e-08	-0.448
-2.03043e-07	1.26464e-07	-1.06113e-08	-2.21715e-07	7.64372e-08	6.01545e-09	-6.97258e-08	-9.28451e-08	-4.54178e-07	-1.73385e-07	7.80184e-08	-0.446
-1.94462e-07	1.35895e-07	-2.42766e-08	-2.10151e-07	7.02869e-08	7.38335e-09	-6.58159e-08	-9.77361e-08	-4.39459e-07	-1.59559e-07	7.54383e-08	-0.444
-1.85107e-07	1.46705e-07	-4.16551e-08	-1.97641e-07	6.19568e-08	1.11224e-08	-6.10253e-08	-1.01456e-07	-4.2405e-07	-1.43e-07	7.64435e-08	-0.442
-1.75996e-07	1.58557e-07	-6.11936e-08	-1.85398e-07	5.15218e-08	1.71409e-08	-5.62039e-08	-1.04054e-07	-4.08742e-07	-1.25192e-07	8.09423e-08	-0.44
-1.68162e-07	1.70968e-07	-8.07214e-08	-1.74381e-07	3.92551e-08	2.51724e-08	-5.21603e-08	-1.05664e-07	-3.94466e-07	-1.07805e-07	8.86271e-08	-0.438
-1.62536e-07	1.83338e-07	-9.7664e-08	-1.65171e-07	2.56099e-08	3.48042e-08	-4.95676e-08	-1.06473e-07	-3.82191e-07	-9.24848e-08	9.90311e-08	-0.436
-1.59833e-07	1.95008e-07	-1.09323e-07	-1.579e-07	1.11823e-08	4.55041e-08	-4.88864e-08	-1.0668e-07	-3.72825e-07	-8.06575e-08	1.11589e-07	-0.434
-1.60462e-07	2.05309e-07	-1.13189e-07	-1.52257e-07	-3.34396e-09	5.66444e-08	-5.03132e-08	-1.06472e-07	-3.67119e-07	-7.33625e-08	1.25696e-07	-0.432
-1.64468e-07	2.13625e-07	-1.07254e-07	-1.47553e-07	-1.72648e-08	6.75265e-08	-5.37627e-08	-1.05998e-07	-3.6561e-07	-7.11316e-08	1.40752e-07	-0.43
-1.71517e-07	2.19449e-07	-9.02879e-08	-1.42848e-07	-2.99278e-08	7.74098e-08	-5.88822e-08	-1.05365e-07	-3.68574e-07	-7.39323e-08	1.56193e-07	-0.428
-1.80921e-07	2.22428e-07	-6.20345e-08	-1.37112e-07	-4.08009e-08	8.55511e-08	-6.50993e-08	-1.04636e-07	-3.76008e-07	-8.11767e-08	1.71504e-07	-0.426
-1.91705e-07	2.22393e-07	-2.332e-08	-1.29402e-07	-4.95289e-08	9.12556e-08	-7.16926e-08	-1.03845e-07	-3.87632e-07	-9.17936e-08	1.86223e-07	-0.424
-2.02703e-07	2.19376e-07	2.39627e-08	-1.19024e-07	-5.59705e-08	9.39406e-08	-7.78778e-08	-1.03012e-07	-4.02897e-07	-1.04355e-07	1.99925e-07	-0.422
-2.12677e-07	2.13602e-07	7.69857e-08	-1.05651e-07	-6.02114e-08	9.32051e-08	-8.28977e-08	-1.02159e-07	-4.21011e-07	-1.17237e-07	2.12213e-07	-0.42
-2.20442e-07	2.05472e-07	1.32229e-07	-8.93835e-08	-6.25505e-08	8.88965e-08	-8.6104e-08	-1.01328e-07	-4.40961e-07	-1.28803e-07	2.22706e-07	-0.418
-2.24985e-07	1.95522e-07	1.85806e-07	-7.07456e-08	-6.34614e-08	8.11616e-08	-8.70246e-08	-1.00589e-07	-4.61548e-07	-1.37575e-07	2.31037e-07	-0.416
-2.25566e-07	1.84381e-07	2.33843e-07	-5.0602e-08	-6.35331e-08	7.04706e-08	-8.54075e-08	-1.00036e-07	-4.81431e-07	-1.42393e-07	2.36866e-07	-0.414
-2.21791e-07	1.7272e-07	2.7286e-07	-3.00259e-08	-6.33972e-08	5.76027e-08	-8.12408e-08	-9.97846e-08	-4.99184e-07	-1.42523e-07	2.39897e-07	-0.412
-2.13649e-07	1.61206e-07	3.00122e-07	-1.01306e-08	-6.36499e-08	4.359e-08	-7.47461e-08	-9.99491e-08	-5.13365e-07	-1.37727e-07	2.39915e-07	-0.41
-2.01512e-07	1.50452e-07	3.13907e-07	8.10444e-09	-6.47797e-08	2.96223e-08	-6.63503e-08	-1.00627e-07	-5.22608e-07	-1.28267e-07	2.36821e-07	-0.408
-1.86094e-07	1.40988e-07	3.13679e-07	2.39837e-08	-6.71074e-08	1.69219e-08	-5.66383e-08	-1.01878e-07	-5.25737e-07	-1.14868e-07	2.30658e-07	-0.406
-1.68378e-07	1.33232e-07	3.00129e-07	3.71951e-08	-7.07485e-08	6.60689e-09	-4.62916e-08	-1.03705e-07	-5.2188e-07	-9.86286e-08	2.21638e-07	-0.404
-1.49523e-07	1.27476e-07	2.75103e-07	4.78418e-08	-7.56006e-08	-4.39393e-10	-3.60216e-08	-1.06051e-07	-5.10594e-07	-8.09032e-08	2.10144e-07	-0.402
-1.30754e-07	1.23888e-07	2.41401e-07	5.64006e-08	-8.13577e-08	-3.6698e-09	-2.65016e-08	-1.08794e-07	-4.91974e-07	-6.31681e-08	1.96711e-07	-0.4
-1.13255e-07	1.22511e-07	2.02494e-07	6.36143e-08	-8.75503e-08	-2.93099e-09	-1.83055e-08	-1.11763e-07	-4.66721e-07	-4.68821e-08	1.81992e-07	-0.398
-9.80691e-08	1.2328e-07	1.62175e-07	7.03358e-08	-9.3604e-08	1.5334e-09	-1.18585e-08	-1.14757e-07	-4.36173e-07	-3.33575e-08	1.66708e-07	-0.396
-8.60269e-08	1.26038e-07	1.24183e-07	7.73538e-08	-9.89114e-08	9.13412e-09	-7.40419e-09	-1.17571e-07	-4.02269e-07	-2.36512e-08	1.51579e-07	-0.394
-7.76932e-08	1.30554e-07	9.18518e-08	8.52303e-08	-1.02908e-07	1.9034e-08	-4.99094e-09	-1.20019e-07	-3.6744e-07	-1.84807e-08	1.37272e-07	-0.392
-7.33457e-08	1.3654e-07	6.78031e-08	9.41818e-08	-1.05139e-07	3.02756e-08	-4.47967e-09	-1.21964e-07	-3.3444e-07	-1.81703e-08	1.24338e-07	-0.39
-7.29792e-08	1.43667e-07	5.37363e-08	1.04026e-07	-1.05323e-07	4.19186e-08	-5.57113e-09	-1.23332e-07	-3.06112e-07	-2.26299e-08	1.13184e-07	-0.388
-7.63316e-08	1.5158e-07	5.03211e-08	1.14207e-07	-1.03382e-07	5.31645e-08	-7.85067e-09	-1.24121e-07	-2.85121e-07	-3.13658e-08	1.04051e-07	-0.386
-8.29257e-08	1.59911e-07	5.72075e-08	1.23889e-07	-9.9464e-08	6.34504e-08	-1.08455e-08	-1.24397e-07	-2.73684e-07	-4.35248e-08	9.70284e-08	-0.384
-9.2121e-08	1.68297e-07	7.31437e-08	1.32117e-07	-9.39328e-08	7.24971e-08	-1.4088e-08	-1.24275e-07	-2.73312e-07	-5.7968e-08	9.20788e-08	-0.382
-1.03169e-07	1.76394e-07	9.6182e-08	1.37994e-07	-8.73421e-08	8.03069e-08	-1.71776e-08	-1.23902e-07	-2.84623e-07	-7.33722e-08	8.90803e-08	-0.38
-1.15271e-07	1.83895e-07	1.23941e-07	1.4086e-07	-8.0392e-08	8.71132e-08	-1.98335e-08	-1.23418e-07	-3.07235e-07	-8.83486e-08	8.78737e-08	-0.378
-1.27627e-07	1.90548e-07	1.5389e-07	1.40431e-07	-7.38737e-08	9.32919e-08	-2.19316e-08	-1.22933e-07	-3.39772e-07	-1.01573e-07	8.83047e-08	-0.376
-1.39483e-07	1.96169e-07	1.83617e-07	1.3688e-07	-6.86077e-08	9.92509e-08	-2.3521e-08	-1.22498e-07	-3.79974e-07	-1.11914e-07	9.02533e-08	-0.374
-1.50175e-07	2.00655e-07	2.11052e-07	1.30838e-07	-6.53794e-08	1.05317e-07	-2.48162e-08	-1.22088e-07	-4.2492e-07	-1.18539e-07	9.36454e-08	-0.372
-1.59153e-07	2.03984e-07	2.34628e-07	1.2332e-07	-6.48762e-08	1.11639e-07	-2.6167e-08	-1.21603e-07	-4.7132e-07	-1.21001e-07	9.84449e-08	-0.37
-1.66011e-07	2.06213e-07	2.53362e-07	1.15597e-07	-6.76304e-08	1.18121e-07	-2.80081e-08	-1.20877e-07	-5.15861e-07	-1.19278e-07	1.04628e-07	-0.368
-1.70501e-07	2.07464e-07	2.66858e-07	1.09019e-07	-7.39703e-08	1.24404e-07	-3.07948e-08	-1.19704e-07	-5.55534e-07	-1.13768e-07	1.12148e-07	-0.366
-1.72533e-07	2.07908e-07	2.75245e-07	1.0484e-07	-8.39847e-08	1.29888e-07	-3.4934e-08	-1.17875e-07	-5.87931e-07	-1.05237e-07	1.20893e-07	-0.364
-1.72177e-07	2.07749e-07	2.79066e-07	1.04043e-07	-9.75046e-08	1.33806e-07	-4.07174e-08	-1.15217e-07	-6.1145e-07	-9.4732e-08	1.30649e-07	-0.362
-1.69645e-07	2.07204e-07	2.79127e-07	1.07217e-07	-1.14102e-07	1.35335e-07	-4.8269e-08	-1.11634e-07	-6.25392e-07	-8.3455e-08	1.41081e-07	-0.36
-1.65274e-07	2.0649e-07	2.76339e-07	1.14477e-07	-1.3311e-07	1.33716e-07	-5.75117e-08	-1.07138e-07	-6.29943e-07	-7.26345e-08	1.51728e-07	-0.358
-1.5949e-07	2.05813e-07	2.71574e-07	1.25443e-07	-1.5366e-07	1.28396e-07	-6.81596e-08	-1.01865e-07	-6.26044e-07	-6.33963e-08	1.62016e-07	-0.356
-1.52776e-07	2.05366e-07	2.65539e-07	1.39277e-07	-1.74732e-07	1.19129e-07	-7.97371e-08	-9.60771e-08	-6.15179e-07	-5.66589e-08	1.71301e-07	-0.354
-1.45634e-07	2.0532e-07	2.58695e-07	1.54773e-07	-1.95222e-07	1.06058e-07	-9.16212e-08	-9.01451e-08	-5.99119e-07	-5.30611e-08	1.78919e-07	-0.352
-1.38542e-07	2.05818e-07	2.51222e-07	1.70483e-07	-2.14001e-07	8.97358e-08	-1.03103e-07	-8.45133e-08	-5.79657e-07	-5.29321e-08	1.84252e-07	-0.35
-1.31914e-07	2.0697e-07	2.43032e-07	1.84864e-07	-2.2999e-07	7.10932e-08	-1.13459e-07	-7.96539e-08	-5.58385e-07	-5.62994e-08	1.86794e-07	-0.348
-1.26069e-07	2.0883e-07	2.33828e-07	1.96445e-07	-2.42213e-07	5.13528e-08	-1.22026e-07	-7.6014e-08	-5.36541e-07	-6.29313e-08	1.86216e-07	-0.346
-1.21205e-07	2.11386e-07	2.23202e-07	2.03981e-07	-2.49862e-07	3.18968e-08	-1.2827e-07	-7.39638e-08	-5.1494e-07	-7.23989e-08	1.82408e-07	-0.344
-1.17384e-07	2.14538e-07	2.1075e-07	2.06595e-07	-2.52335e-07	1.411e-08	-1.31838e-07	-7.3753e-08	-4.93997e-07	-8.41463e-08	1.75504e-07	-0.342
-1.14532e-07	2.18088e-07	1.96198e-07	2.03885e-07	-2.49281e-07	-7.81147e-10	-1.32596e-07	-7.54792e-08	-4.73817e-07	-9.75548e-08	1.65878e-07	-0.34
-1.12457e-07	2.21738e-07	1.79508e-07	1.95992e-07	-2.40619e-07	-1.18504e-08	-1.30638e-07	-7.90739e-08	-4.54329e-07	-1.11992e-07	1.5411e-07	-0.338
-1.1087e-07	2.251e-07	1.60957e-07	1.83611e-07	-2.2656e-07	-1.8574e-08	-1.26279e-07	-8.43062e-08	-4.35436e-07	-1.26843e-07	1.4092e-07	-0.336
-1.09425e-07	2.2773e-07	1.41173e-07	1.67951e-07	-2.07604e-07	-2.08811e-08	-1.20023e-07	-9.08032e-08	-4.17127e-07	-1.41516e-07	1.27086e-07	-0.334
-1.07767e-07	2.29167e-07	1.21114e-07	1.50628e-07	-1.84527e-07	-1.91441e-08	-1.12507e-07	-9.80837e-08	-3.99554e-07	-1.55444e-07	1.13349e-07	-0.332
-1.05572e-07	2.28986e-07	1.02002e-07	1.33518e-07	-1.58351e-07	-1.41147e-08	-1.04446e-07	-1.05602e-07	-3.83043e-07	-1.68071e-07	1.00317e-07	-0.33
-1.02596e-07	2.26856e-07	8.52009e-08	1.18556e-07	-1.30293e-07	-6.81292e-09	-9.65593e-08	-1.12795e-07	-3.68039e-07	-1.78841e-07	8.83925e-08	-0.328
-9.87081e-08	2.22581e-07	7.20612e-08	1.07525e-07	-1.01706e-07	1.61245e-09	-8.95067e-08	-1.19129e-07	-3.55016e-07	-1.872e-07	7.77231e-08	-0.326
-9.39159e-08	2.16138e-07	6.37525e-08	1.01838e-07	-7.39997e-08	1.00355e-08	-8.38337e-08	-1.24146e-07	-3.44353e-07	-1.92606e-07	6.82002e-08	-0.324
-8.8374e-08	2.07688e-07	6.10978e-08	1.02356e-07	-4.85643e-08	1.74963e-08	-7.99317e-08	-1.27493e-07	-3.3622e-07	-1.94553e-07	5.9498e-08	-0.322
-8.23796e-08	1.97563e-07	6.4441e-08	1.09253e-07	-2.66824e-08	2.33201e-08	-7.80195e-08	-1.28952e-07	-3.30492e-07	-1.92616e-07	5.11554e-08	-0.32
-7.63512e-08	1.86236e-07	7.35671e-08	1.2196e-07	-9.4514e-09	2.71982e-08	-7.8146e-08	-1.28451e-07	-3.26715e-07	-1.86489e-07	4.26874e-08	-0.318
-7.07935e-08	1.7427e-07	8.76912e-08	1.39198e-07	2.28599e-09	2.92226e-08	-8.02125e-08	-1.26066e-07	-3.24123e-07	-1.76043e-07	3.3708e-08	-0.316
-6.62501e-08	1.62266e-07	1.05521e-07	1.59091e-07	7.99718e-09	2.98716e-08	-8.40075e-08	-1.22008e-07	-3.21728e-07	-1.61364e-07	2.40437e-08	-0.314
-6.32482e-08	1.50804e-07	1.25387e-07	1.79371e-07	7.49627e-09	2.99459e-08	-8.92477e-08	-1.16603e-07	-3.1845e-07	-1.42789e-07	1.38139e-08	-0.312
-6.22393e-08	1.40399e-07	1.45429e-07	1.9763e-07	9.60514e-10	3.04636e-08	-9.56177e-08	-1.10258e-07	-3.13276e-07	-1.20921e-07	3.46383e-09	-0.31
-6.3541e-08	1.31461e-07	1.63805e-07	2.11602e-07	-1.10741e-08	3.25236e-08	-1.028e-07	-1.03425e-07	-3.05428e-07	-9.66246e-08	-6.26289e-09	-0.308
-6.72863e-08	1.24287e-07	1.78901e-07	2.1944e-07	-2.77377e-08	3.71524e-08	-1.10494e-07	-9.65608e-08	-2.94499e-07	-7.09901e-08	-1.44083e-08	-0.306
-7.33863e-08	1.1906e-07	1.89512e-07	2.19941e-07	-4.78698e-08	4.5151e-08	-1.18417e-07	-9.00892e-08	-2.80548e-07	-4.52835e-08	-1.99323e-08	-0.304
-8.15112e-08	1.15858e-07	1.94967e-07	2.12696e-07	-7.00784e-08	5.69599e-08	-1.26304e-07	-8.43654e-08	-2.64136e-07	-2.08708e-08	-2.18721e-08	-0.302
-9.10944e-08	1.14685e-07	1.95184e-07	1.98152e-07	-9.28127e-08	7.25604e-08	-1.33887e-07	-7.96521e-08	-2.46287e-07	8.73111e-10	-1.95061e-08	-0.3
-1.01361e-07	1.15492e-07	1.90651e-07	1.77557e-07	-1.14445e-07	9.14251e-08	-1.40886e-07	-7.61051e-08	-2.28389e-07	1.86626e-08	-1.24948e-08	-0.298
-1.11379e-07	1.18192e-07	1.82336e-07	1.52827e-07	-1.3336e-07	1.1253e-07	-1.46999e-07	-7.37702e-08	-2.12043e-07	3.14015e-08	-9.77315e-10	-0.296
-1.20137e-07	1.22679e-07	1.71544e-07	1.26317e-07	-1.48048e-07	1.34428e-07	-1.51902e-07	-7.25928e-08	-1.98882e-07	3.82749e-08	1.43927e-08	-0.294
-1.26628e-07	1.28824e-07	1.59734e-07	1.0056e-07	-1.57194e-07	1.55381e-07	-1.55266e-07	-7.24368e-08	-1.90378e-07	3.88254e-08	3.24787e-08	-0.292
-1.29946e-07	1.36466e-07	1.48328e-07	7.79809e-08	-1.59765e-07	1.73543e-07	-1.56783e-07	-7.31109e-08	-1.87669e-07	3.30043e-08	5.17566e-08	-0.29
-1.29385e-07	1.45402e-07	1.38532e-07	6.06335e-08	-1.55086e-07	1.87157e-07	-1.56203e-07	-7.43978e-08	-1.91418e-07	2.11935e-08	7.0462e-08	-0.288
-1.24515e-07	1.55368e-07	1.31189e-07	4.99817e-08	-1.42891e-07	1.94767e-07	-1.53372e-07	-7.60814e-08	-2.0173e-07	4.19122e-09	8.6771e-08	-0.286
-1.15245e-07	1.66036e-07	1.26679e-07	4.67549e-08	-1.23362e-07	1.95393e-07	-1.48277e-07	-7.79687e-08	-2.18132e-07	-1.68369e-08	9.89907e-08	-0.284
-1.01855e-07	1.7701e-07	1.24881e-07	5.08856e-08	-9.71292e-08	1.88671e-07	-1.4107e-07	-7.99025e-08	-2.39611e-07	-4.04404e-08	1.05739e-07	-0.282
-8.4996e-08	1.87837e-07	1.25193e-07	6.15356e-08	-6.52426e-08	1.74909e-07	-1.32084e-07	-8.17646e-08	-2.64719e-07	-6.49912e-08	1.06092e-07	-0.28
-6.56439e-08	1.98034e-07	1.26613e-07	7.7204e-08	-2.91147e-08	1.55078e-07	-1.21819e-07	-8.34692e-08	-2.91712e-07	-8.88071e-08	9.96831e-08	-0.278
-4.50325e-08	2.07112e-07	1.27872e-07	9.59035e-08	9.56968e-09	1.30716e-07	-1.10912e-07	-8.49495e-08	-3.1872e-07	-1.10277e-07	8.67478e-08	-0.276
-2.45484e-08	2.14615e-07	1.27598e-07	1.15382e-07	4.89642e-08	1.0377e-07	-1.00082e-07	-8.61409e-08	-3.43922e-07	-1.27979e-07	6.8104e-08	-0.274
-5.61082e-09	2.20148e-07	1.24502e-07	1.33361e-07	8.71856e-08	7.63836e-08	-9.00597e-08	-8.69639e-08	-3.65702e-07	-1.40775e-07	4.50765e-08	-0.272
1.04568e-08	2.23409e-07	1.17549e-07	1.47771e-07	1.22442e-07	5.06612e-08	-8.15133e-08	-8.73113e-08	-3.82778e-07	-1.47886e-07	1.93706e-08	-0.27
2.25485e-08	2.24208e-07	1.06114e-07	1.56943e-07	1.53154e-07	2.84447e-08	-7.49757e-08	-8.70417e-08	-3.9429e-07	-1.4893e-07	-7.09221e-09	-0.268
2.98799e-08	2.22482e-07	9.00712e-08	1.59745e-07	1.78057e-07	1.11181e-08	-7.07876e-08	-8.59815e-08	-3.99833e-07	-1.43933e-07	-3.23585e-08	-0.266
3.20632e-08	2.18294e-07	6.98301e-08	1.55654e-07	1.96277e-07	-5.26332e-10	-6.90629e-08	-8.39359e-08	-3.99453e-07	-1.33316e-07	-5.46298e-08	-0.264
2.91454e-08	2.11829e-07	4.62905e-08	1.44746e-07	2.07379e-07	-6.35083e-09	-6.96816e-08	-8.07088e-08	-3.93599e-07	-1.17852e-07	-7.24318e-08	-0.262
2.16073e-08	2.03384e-07	2.07348e-08	1.27632e-07	2.11378e-07	-6.85465e-09	-7.2312e-08	-7.61293e-08	-3.83044e-07	-9.86157e-08	-8.47469e-08	-0.26
1.03219e-08	1.93352e-07	-5.33404e-09	1.05342e-07	2.08721e-07	-3.08275e-09	-7.64571e-08	-7.00831e-08	-3.6879e-07	-7.6912e-08	-9.10964e-08	-0.258
-3.52358e-09	1.82202e-07	-3.03821e-08	7.91868e-08	2.00237e-07	3.52798e-09	-8.15203e-08	-6.25438e-08	-3.51974e-07	-5.41968e-08	-9.15629e-08	-0.256
-1.85334e-08	1.70468e-07	-5.30336e-08	5.06184e-08	1.87072e-07	1.1345e-08	-8.68785e-08	-5.36017e-08	-3.33767e-07	-3.19925e-08	-8.67497e-08	-0.254
-3.32293e-08	1.5873e-07	-7.22301e-08	2.1109e-08	1.70592e-07	1.87553e-08	-9.19552e-08	-4.34831e-08	-3.15304e-07	-1.1798e-08	-7.76842e-08	-0.252
-4.61829e-08	1.47595e-07	-8.73342e-08	-7.93668e-09	1.52289e-07	2.43749e-08	-9.62809e-08	-3.25577e-08	-2.97621e-07	5.00457e-09	-6.56789e-08	-0.25
-5.61445e-08	1.37684e-07	-9.81634e-08	-3.52324e-08	1.33672e-07	2.72277e-08	-9.95366e-08	-2.13302e-08	-2.8161e-07	1.72414e-08	-5.2168e-08	-0.248
-6.21545e-08	1.29602e-07	-1.04948e-07	-5.96279e-08	1.16154e-07	2.68737e-08	-1.01573e-07	-1.04154e-08	-2.67989e-07	2.40345e-08	-3.85433e-08	-0.246
-6.36287e-08	1.23917e-07	-1.08222e-07	-8.01049e-08	1.00959e-07	2.34714e-08	-1.02407e-07	-4.95017e-10	-2.57291e-07	2.48783e-08	-2.60104e-08	-0.244
-6.04089e-08	1.21119e-07	-1.08672e-07	-9.57658e-08	8.90252e-08	1.77657e-08	-1.02195e-07	7.73785e-09	-2.49842e-07	1.96972e-08	-1.54819e-08	-0.242
-5.27715e-08	1.21584e-07	-1.06965e-07	-1.05832e-07	8.09458e-08	1.10017e-08	-1.01189e-07	1.36447e-08	-2.45764e-07	8.87751e-09	-7.51992e-09	-0.24
-4.13955e-08	1.25533e-07	-1.03595e-07	-1.09665e-07	7.69257e-08	4.77356e-09	-9.96884e-08	1.67087e-08	-2.44963e-07	-6.73481e-09	-2.32975e-09	-0.238
-2.72894e-08	1.33e-07	-9.87789e-08	-1.06811e-07	7.67762e-08	8.22928e-10	-9.79775e-08	1.65964e-08	-2.47138e-07	-2.58765e-08	2.01624e-10	-0.236
-1.1685e-08	1.43801e-07	-9.2415e-08	-9.70692e-08	7.99429e-08	8.11822e-10	-9.62817e-08	1.32041e-08	-2.51789e-07	-4.69507e-08	4.32777e-10	-0.234
4.09012e-09	1.57529e-07	-8.41243e-08	-8.05755e-08	8.55656e-08	6.09556e-09	-9.47285e-08	6.68266e-09	-2.58242e-07	-6.81487e-08	-1.12248e-09	-0.232
1.87492e-08	1.73558e-07	-7.33616e-08	-5.78723e-08	9.25686e-08	1.75243e-08	-9.33281e-08	-2.56491e-09	-2.65685e-07	-8.7601e-08	-3.88741e-09	-0.23
3.11747e-08	1.91078e-07	-5.95809e-08	-2.99544e-08	9.97703e-08	3.5299e-08	-9.19734e-08	-1.39139e-08	-2.73217e-07	-1.03543e-07	-7.30304e-09	-0.228
4.05245e-08	2.09136e-07	-4.24243e-08	1.73275e-09	1.06005e-07	5.89012e-08	-9.04587e-08	-2.65747e-08	-2.7991e-07	-1.14475e-07	-1.08883e-08	-0.226
4.63031e-08	2.26707e-07	-2.19004e-08	3.5354e-08	1.10242e-07	8.71095e-08	-8.8515e-08	-3.96702e-08	-2.84868e-07	-1.19304e-07	-1.42762e-08	-0.224
4.83899e-08	2.4276e-07	1.48422e-09	6.88069e-08	1.11691e-07	1.18101e-07	-8.58557e-08	-5.23231e-08	-2.87296e-07	-1.17433e-07	-1.72258e-08	-0.222
4.70226e-08	2.56338e-07	2.66653e-08	9.98976e-08	1.09883e-07	1.49631e-07	-8.22275e-08	-6.37439e-08	-2.86552e-07	-1.08806e-07	-1.96164e-08	-0.22
4.27389e-08	2.66632e-07	5.2053e-08	1.26553e-07	1.04704e-07	1.79262e-07	-7.74585e-08	-7.33067e-08	-2.82195e-07	-9.38853e-08	-2.14265e-08	-0.218
3.62865e-08	2.73032e-07	7.56559e-08	1.47044e-07	9.64051e-08	2.04628e-07	-7.14981e-08	-8.06041e-08	-2.74014e-07	-7.3573e-08	-2.27057e-08	-0.216
2.85135e-08	2.75181e-07	9.52845e-08	1.60183e-07	8.55475e-08	2.23679e-07	-6.44426e-08	-8.54727e-08	-2.62045e-07	-4.90863e-08	-2.35441e-08	-0.214
2.02561e-08	2.72988e-07	1.0881e-07	1.65479e-07	7.29265e-08	2.34898e-07	-5.65432e-08	-8.79879e-08	-2.46567e-07	-2.18068e-08	-2.40417e-08	-0.212
1.22367e-08	2.66638e-07	1.14444e-07	1.63212e-07	5.94606e-08	2.37444e-07	-4.81939e-08	-8.8428e-08	-2.28086e-07	6.87431e-09	-2.42826e-08	-0.21
4.98719e-09	2.56561e-07	1.10994e-07	1.54419e-07	4.60724e-08	2.31219e-07	-3.99016e-08	-8.72145e-08	-2.07298e-07	3.56908e-08	-2.4315e-08	-0.208
-1.19394e-09	2.434e-07	9.80657e-08	1.40784e-07	3.35737e-08	2.16841e-07	-3.22382e-08	-8.48366e-08	-1.8504e-07	6.35973e-08	-2.41397e-08	-0.206
-6.24677e-09	2.27952e-07	7.61742e-08	1.24442e-07	2.25724e-08	1.95545e-07	-2.57822e-08	-8.17717e-08	-1.62223e-07	8.98148e-08	-2.37067e-08	-0.204
-1.03193e-08	2.11102e-07	4.67489e-08	1.07725e-07	1.34131e-08	1.69015e-07	-2.10523e-08	-7.84133e-08	-1.3976e-07	1.13825e-07	-2.2923e-08	-0.202
-1.37081e-08	1.9375e-07	1.20232e-08	9.28763e-08	6.15873e-09	1.39183e-07	-1.84439e-08	-7.50159e-08	-1.18484e-07	1.35316e-07	-2.16692e-08	-0.2
-1.67819e-08	1.76747e-07	-2.51773e-08	8.17708e-08	6.13255e-10	1.08014e-07	-1.81734e-08	-7.16652e-08	-9.90736e-08	1.54109e-07	-1.98251e-08	-0.198
-1.99019e-08	1.60827e-07	-6.1726e-08	7.56908e-08	-3.61899e-09	7.73173e-08	-2.02392e-08	-6.8278e-08	-8.1984e-08	1.70058e-07	-1.73004e-08	-0.196
-2.33518e-08	1.46556e-07	-9.45305e-08	7.51805e-08	-7.04903e-09	4.85911e-08	-2.44059e-08	-6.46302e-08	-6.74063e-08	1.82979e-07	-1.40669e-08	-0.194
-2.72884e-08	1.34303e-07	-1.2087e-07	8.00046e-08	-1.02071e-08	2.29349e-08	-3.02151e-08	-6.04109e-08	-5.525e-08	1.92598e-07	-1.01863e-08	-0.192
-3.17186e-08	1.24222e-07	-1.38692e-07	8.92176e-08	-1.35496e-08	1.0199e-09	-3.70252e-08	-5.52915e-08	-4.51611e-08	1.98539e-07	-5.82835e-09	-0.19
-3.6505e-08	1.16264e-07	-1.46835e-07	1.0133e-07	-1.73817e-08	-1.68756e-08	-4.40747e-08	-4.90008e-08	-3.65755e-08	2.00356e-07	-1.27382e-09	-0.188
-4.13952e-08	1.10202e-07	-1.45143e-07	1.14548e-07	-2.18063e-08	-3.07855e-08	-5.0566e-08	-4.13931e-08	-2.88024e-08	1.97603e-07	3.1e-09	-0.186
-4.60691e-08	1.05682e-07	-1.3446e-07	1.27043e-07	-2.67047e-08	-4.09467e-08	-5.57566e-08	-3.24977e-08	-2.11322e-08	1.8992e-07	6.85215e-09	-0.184
-5.01935e-08	1.02278e-07	-1.16507e-07	1.37218e-07	-3.17507e-08	-4.76855e-08	-5.90488e-08	-2.2542e-08	-1.29521e-08	1.77134e-07	9.52577e-09	-0.182
-5.34752e-08	9.9555e-08	-9.36548e-08	1.43923e-07	-3.64532e-08	-5.13218e-08	-6.00631e-08	-1.19431e-08	-3.85609e-09	1.59346e-07	1.07051e-08	-0.18
-5.5704e-08	9.71337e-08	-6.86199e-08	1.46587e-07	-4.02228e-08	-5.21067e-08	-5.86866e-08	-1.26974e-09	6.27003e-09	1.36986e-07	1.00732e-08	-0.178
-5.6778e-08	9.47365e-08	-4.4126e-08	1.45262e-07	-4.24507e-08	-5.02017e-08	-5.50858e-08	8.82041e-09	1.72041e-08	1.10834e-07	7.46167e-09	-0.176
-5.67107e-08	9.2223e-08	-2.25715e-08	1.40565e-07	-4.25922e-08	-4.57008e-08	-4.9683e-08	1.76586e-08	2.83937e-08	8.20037e-08	2.88397e-09	-0.174
-5.56181e-08	8.96022e-08	-5.748e-09	1.33539e-07	-4.02428e-08	-3.86849e-08	-4.30957e-08	2.46457e-08	3.9018e-08	5.18688e-08	-3.45332e-09	-0.172
-5.36912e-08	8.7024e-08	5.35653e-09	1.25465e-07	-3.52002e-08	-2.92936e-08	-3.60474e-08	2.93239e-08	4.80997e-08	2.19679e-08	-1.11631e-08	-0.17
-5.11589e-08	8.47494e-08	1.06431e-08	1.17646e-07	-2.75052e-08	-1.77967e-08	-2.92628e-08	3.14303e-08	5.4654e-08	-6.12281e-09	-1.97123e-08	-0.168
-4.82487e-08	8.31056e-08	1.08682e-08	1.11215e-07	-1.74571e-08	-4.64599e-09	-2.33609e-08	3.09233e-08	5.78543e-08	-3.09255e-08	-2.8474e-08	-0.166
-4.51499e-08	8.2431e-08	7.49893e-09	1.06989e-07	-5.60315e-09	9.50574e-09	-1.8763e-08	2.79813e-08	5.71892e-08	-5.11907e-08	-3.67878e-08	-0.164
-4.19879e-08	8.30178e-08	2.47702e-09	1.05378e-07	7.29818e-09	2.38265e-08	-1.56302e-08	2.29736e-08	5.25874e-08	-6.60086e-08	-4.4023e-08	-0.162
-3.88085e-08	8.50599e-08	-2.07076e-09	1.06375e-07	2.03361e-08	3.73668e-08	-1.38392e-08	1.641e-08	4.44862e-08	-7.48886e-08	-4.96355e-08	-0.16
-3.55776e-08	8.86109e-08	-4.13695e-09	1.09599e-07	3.25237e-08	4.91535e-08	-1.30031e-08	8.87624e-09	3.38318e-08	-7.77984e-08	-5.3214e-08	-0.158
-3.21914e-08	9.35591e-08	-2.10885e-09	1.14387e-07	4.28834e-08	5.82995e-08	-1.25331e-08	9.6539e-10	2.20039e-08	-7.51604e-08	-5.4512e-08	-0.156
-2.84979e-08	9.96192e-08	5.02118e-09	1.19907e-07	5.05352e-08	6.4113e-08	-1.17334e-08	-6.78645e-09	1.06719e-08	-6.78047e-08	-5.34633e-08	-0.154
-2.4324e-08	1.06345e-07	1.75369e-08	1.25265e-07	5.47773e-08	6.61867e-08	-9.91541e-09	-1.39515e-08	1.5978e-09	-5.68829e-08	-5.01804e-08	-0.152
-1.95053e-08	1.13158e-07	3.49825e-08	1.296e-07	5.51513e-08	6.44524e-08	-6.51397e-09	-2.02437e-08	-3.5875e-09	-4.3753e-08	-4.4937e-08	-0.15
-1.39151e-08	1.19396e-07	5.62458e-08	1.3215e-07	5.1486e-08	5.91901e-08	-1.1889e-09	-2.5532e-08	-3.60527e-09	-2.98451e-08	-3.81345e-08	-0.148
-7.49029e-09	1.24362e-07	7.97227e-08	1.32293e-07	4.39136e-08	5.09914e-08	6.10393e-09	-2.98326e-08	2.28493e-09	-1.65237e-08	-3.02561e-08	-0.146
-2.51531e-10	1.2739e-07	1.03534e-07	1.29566e-07	3.28559e-08	4.06808e-08	1.50819e-08	-3.32847e-08	1.41624e-08	-4.96089e-09	-2.18114e-08	-0.144
7.68246e-09	1.27899e-07	1.25764e-07	1.23685e-07	1.89839e-08	2.9208e-08	2.51495e-08	-3.61132e-08	3.14063e-08	3.96402e-09	-1.32778e-08	-0.142
1.6088e-08	1.25441e-07	1.44675e-07	1.14562e-07	3.15156e-09	1.75283e-08	3.54557e-08	-3.85834e-08	5.27494e-08	9.72774e-09	-5.04495e-09	-0.14
2.46373e-08	1.19737e-07	1.58896e-07	1.02328e-07	-1.36849e-08	6.48901e-09	4.4985e-08	-4.09548e-08	7.64217e-08	1.21805e-08	2.62853e-09	-0.138
3.29079e-08	1.10697e-07	1.67534e-07	8.73665e-08	-3.05559e-08	-3.26139e-09	5.2672e-08	-4.34377e-08	1.00366e-07	1.15174e-08	9.64024e-09	-0.136
4.04022e-08	9.84164e-08	1.70228e-07	7.03326e-08	-4.65628e-08	-1.13287e-08	5.75227e-08	-4.61567e-08	1.22496e-07	8.20855e-09	1.60443e-08	-0.134
4.65775e-08	8.3168e-08	1.67132e-07	5.216e-08	-6.09512e-08	-1.75874e-08	5.87287e-08	-4.91263e-08	1.40963e-07	2.90004e-09	2.20254e-08	-0.132
5.08866e-08	6.53712e-08	1.58843e-07	3.4029e-08	-7.31622e-08	-2.21547e-08	5.57604e-08	-5.22392e-08	1.54384e-07	-3.69992e-09	2.7849e-08	-0.13
5.28281e-08	4.55602e-08	1.463e-07	1.72914e-08	-8.28602e-08	-2.53328e-08	4.84306e-08	-5.52713e-08	1.62007e-07	-1.09305e-08	3.37948e-08	-0.128
5.20029e-08	2.43477e-08	1.30649e-07	3.35293e-09	-8.99356e-08	-2.75305e-08	3.69214e-08	-5.79021e-08	1.63784e-07	-1.82673e-08	4.0084e-08	-0.126
4.81719e-08	2.39148e-09	1.13128e-07	-6.48095e-09	-9.44825e-08	-2.91794e-08	2.17754e-08	-5.97509e-08	1.60329e-07	-2.53785e-08	4.68138e-08	-0.124
4.13085e-08	-1.96354e-08	9.49507e-08	-1.11729e-08	-9.67593e-08	-3.06585e-08	3.85255e-09	-6.04234e-08	1.52791e-07	-3.21395e-08	5.39108e-08	-0.122
3.16378e-08	-4.10683e-08	7.7223e-08	-1.01123e-08	-9.71355e-08	-3.22383e-08	-1.57396e-08	-5.95669e-08	1.42644e-07	-3.86083e-08	6.11139e-08	-0.12
1.96555e-08	-6.12695e-08	6.08811e-08	-3.23532e-09	-9.60335e-08	-3.40513e-08	-3.57366e-08	-5.69236e-08	1.31438e-07	-4.49677e-08	6.79893e-08	-0.118
6.11955e-09	-7.96443e-08	4.66546e-08	8.91409e-09	-9.38705e-08	-3.60908e-08	-5.48194e-08	-5.23782e-08	1.20544e-07	-5.14487e-08	7.39788e-08	-0.116
-7.98862e-09	-9.56557e-08	3.50467e-08	2.51997e-08	-9.10073e-08	-3.82354e-08	-7.17189e-08	-4.59903e-08	1.10953e-07	-5.82502e-08	7.84728e-08	-0.114
-2.1533e-08	-1.08841e-07	2.63275e-08	4.39855e-08	-8.77081e-08	-4.02916e-08	-8.53169e-08	-3.80075e-08	1.0314e-07	-6.54724e-08	8.0898e-08	-0.112
-3.33187e-08	-1.18829e-07	2.05366e-08	6.3298e-08	-8.41166e-08	-4.2045e-08	-9.47346e-08	-2.88552e-08	9.70234e-08	-7.30753e-08	8.08052e-08	-0.11
-4.22058e-08	-1.25364e-07	1.74945e-08	8.10366e-08	-8.02497e-08	-4.3311e-08	-9.94015e-08	-1.91048e-08	9.20339e-08	-8.08707e-08	7.79433e-08	-0.108
-4.72299e-08	-1.28324e-07	1.68255e-08	9.52065e-08	-7.60117e-08	-4.39752e-08	-9.91009e-08	-9.42118e-09	8.72601e-08	-8.85471e-08	7.23077e-08	-0.106
-4.77163e-08	-1.27743e-07	1.79947e-08	1.04141e-07	-7.12277e-08	-4.40173e-08	-9.39848e-08	-4.98751e-10	8.1661e-08	-9.57221e-08	6.41534e-08	-0.104
-4.33723e-08	-1.23824e-07	2.03612e-08	1.06685e-07	-6.56913e-08	-4.35147e-08	-8.45577e-08	7.00855e-09	7.42996e-08	-1.02009e-07	5.39722e-08	-0.102
-3.43465e-08	-1.16942e-07	2.32455e-08	1.02317e-07	-5.92225e-08	-4.26278e-08	-7.1629e-08	1.25525e-08	6.45594e-08	-1.07087e-07	4.24354e-08	-0.1
-2.12443e-08	-1.07638e-07	2.60048e-08	9.11892e-08	-5.17248e-08	-4.1569e-08	-5.62366e-08	1.57445e-08	5.23059e-08	-1.10757e-07	3.03122e-08	-0.098
-5.09477e-09	-9.6597e-08	2.81067e-08	7.40927e-08	-4.32326e-08	-4.05614e-08	-3.95501e-08	1.63912e-08	3.79653e-08	-1.12975e-07	1.83762e-08	-0.096
1.27299e-08	-8.46125e-08	2.91877e-08	5.2342e-08	-3.39398e-08	-3.97956e-08	-2.27623e-08	1.45101e-08	2.25048e-08	-1.13855e-07	7.31537e-09	-0.094
3.06352e-08	-7.25405e-08	2.90883e-08	2.76083e-08	-2.42024e-08	-3.93897e-08	-6.98167e-09	1.0324e-08	7.3156e-09	-1.13651e-07	-2.34324e-09	-0.092
4.69554e-08	-6.12469e-08	2.7855e-08	1.7208e-09	-1.4512e-08	-3.93596e-08	6.86218e-09	4.23693e-09	-5.98366e-09	-1.12702e-07	-1.02812e-08	-0.09
6.01163e-08	-5.15506e-08	2.57115e-08	-2.35362e-08	-5.44441e-09	-3.96039e-08	1.80907e-08	-3.2041e-09	-1.57941e-08	-1.11383e-07	-1.64056e-08	-0.088
6.87953e-08	-4.41697e-08	2.30027e-08	-4.66012e-08	2.41297e-09	-3.99053e-08	2.63185e-08	-1.13569e-08	-2.0796e-08	-1.10036e-07	-2.08349e-08	-0.086
7.20587e-08	-3.96746e-08	2.01248e-08	-6.62702e-08	8.54106e-09	-3.99489e-08	3.14628e-08	-1.95371e-08	-2.01793e-08	-1.08927e-07	-2.38562e-08	-0.084
6.94638e-08	-3.8451e-08	1.74531e-08	-8.17724e-08	1.25659e-08	-3.93551e-08	3.37222e-08	-2.70705e-08	-1.38098e-08	-1.08211e-07	-2.58647e-08	-0.082
6.11137e-08	-4.0678e-08	1.52824e-08	-9.27858e-08	1.43188e-08	-3.77233e-08	3.35301e-08	-3.33435e-08	-2.30179e-09	-1.0792e-07	-2.72926e-08	-0.08
4.76595e-08	-4.63204e-08	1.37875e-08	-9.93962e-08	1.38696e-08	-3.46823e-08	3.14918e-08	-3.7846e-08	1.30155e-08	-1.0798e-07	-2.85387e-08	-0.078
3.02501e-08	-5.51373e-08	1.30115e-08	-1.02014e-07	1.15271e-08	-2.99413e-08	2.83134e-08	-4.0205e-08	3.02364e-08	-1.08238e-07	-2.99077e-08	-0.076
1.04326e-08	-6.67056e-08	1.28785e-08	-1.01265e-07	7.80377e-09	-2.33346e-08	2.4732e-08	-4.02075e-08	4.71063e-08	-1.085e-07	-3.15665e-08	-0.074
-9.98522e-09	-8.04554e-08	1.32276e-08	-9.78821e-08	3.35129e-09	-1.48558e-08	2.14544e-08	-3.78095e-08	6.13072e-08	-1.0857e-07	-3.35223e-08	-0.072
-2.91003e-08	-9.57153e-08	1.38565e-08	-9.25995e-08	-1.12614e-09	-4.67582e-09	1.91071e-08	-3.3131e-08	7.07643e-08	-1.08277e-07	-3.56246e-08	-0.07
-4.50908e-08	-1.11763e-07	1.45666e-08	-8.60845e-08	-4.96649e-09	6.85834e-09	1.82014e-08	-2.64379e-08	7.39316e-08	-1.07491e-07	-3.75888e-08	-0.068
-5.63891e-08	-1.2788e-07	1.51975e-08	-7.88959e-08	-7.63911e-09	1.92431e-08	1.91107e-08	-1.81108e-08	7.00166e-08	-1.06121e-07	-3.90379e-08	-0.066
-6.1834e-08	-1.43396e-07	1.56463e-08	-7.14792e-08	-8.81511e-09	3.18548e-08	2.20596e-08	-8.60621e-09	5.91147e-08	-1.0409e-07	-3.95566e-08	-0.064
-6.07886e-08	-1.57739e-07	1.58677e-08	-6.41881e-08	-8.4093e-09	4.3998e-08	2.71202e-08	1.58779e-09	4.22321e-08	-1.01312e-07	-3.87483e-08	-0.062
-5.32116e-08	-1.70465e-07	1.58581e-08	-5.73227e-08	-6.58853e-09	5.49591e-08	3.42144e-08	1.19957e-08	2.11952e-08	-9.76542e-08	-3.62902e-08	-0.06
-3.96744e-08	-1.81285e-07	1.56299e-08	-5.11722e-08	-3.74632e-09	6.40594e-08	4.31196e-08	2.21935e-08	-1.54393e-09	-9.29197e-08	-3.19771e-08	-0.058
-2.13203e-08	-1.90067e-07	1.51843e-08	-4.60469e-08	-4.48552e-10	7.07013e-08	5.34777e-08	3.18383e-08	-2.31826e-08	-8.6836e-08	-2.575e-08	-0.056
2.31442e-10	-1.96835e-07	1.44899e-08	-4.22921e-08	2.64178e-09	7.44038e-08	6.48088e-08	4.06869e-08	-4.08875e-08	-7.90698e-08	-1.7707e-08	-0.054
2.303e-08	-2.01751e-07	1.34751e-08	-4.02781e-08	4.85052e-09	7.48261e-08	7.65312e-08	4.86006e-08	-5.21222e-08	-6.9263e-08	-8.0949e-09	-0.052
4.4972e-08	-2.05082e-07	1.20349e-08	-4.03658e-08	5.57814e-09	7.17783e-08	8.79889e-08	5.55389e-08	-5.4943e-08	-5.70871e-08	2.71524e-09	-0.05
6.40008e-08	-2.07163e-07	1.00504e-08	-4.28552e-08	4.37553e-09	6.52215e-08	9.84905e-08	6.15429e-08	-4.82287e-08	-4.23081e-08	1.42635e-08	-0.048
7.83047e-08	-2.08355e-07	7.41689e-09	-4.79267e-08	1.00132e-09	5.526e-08	1.07357e-07	6.67127e-08	-3.18172e-08	-2.48524e-08	2.6042e-08	-0.046
8.64965e-08	-2.09008e-07	4.07128e-09	-5.5587e-08	-4.54516e-09	4.21284e-08	1.13976e-07	7.11819e-08	-6.534e-09	-4.85946e-09	3.7534e-08	-0.044
8.77561e-08	-2.09426e-07	1.23863e-11	-6.5635e-08	-1.20181e-08	2.61764e-08	1.17865e-07	7.50931e-08	2.58901e-08	1.72882e-08	4.82475e-08	-0.042
8.19202e-08	-2.09841e-07	-4.69234e-09	-7.76547e-08	-2.09467e-08	7.85335e-09	1.18724e-07	7.85777e-08	6.30029e-08	4.09655e-08	5.7739e-08	-0.04
6.9509e-08	-2.10404e-07	-9.91616e-09	-9.10432e-08	-3.06821e-08	-1.23054e-08	1.16487e-07	8.17413e-08	1.01895e-07	6.53383e-08	6.56277e-08	-0.038
5.16873e-08	-2.11181e-07	-1.54971e-08	-1.05071e-07	-4.04625e-08	-3.36922e-08	1.11348e-07	8.46562e-08	1.39513e-07	8.94268e-08	7.16021e-08	-0.036
3.01582e-08	-2.12159e-07	-2.12712e-08	-1.18968e-07	-4.94915e-08	-5.56404e-08	1.03773e-07	8.73598e-08	1.72988e-07	1.12192e-07	7.54216e-08	-0.034
7.00191e-09	-2.13268e-07	-2.71068e-08	-1.32018e-07	-5.70191e-08	-7.74418e-08	9.44751e-08	8.98597e-08	1.9994e-07	1.32629e-07	7.69172e-08	-0.032
-1.55284e-08	-2.14394e-07	-3.29302e-08	-1.43656e-07	-6.24182e-08	-9.83702e-08	8.43696e-08	9.21415e-08	2.18727e-07	1.49863e-07	7.59936e-08	-0.03
-3.52314e-08	-2.15405e-07	-3.87355e-08	-1.53547e-07	-6.52456e-08	-1.17714e-07	7.44969e-08	9.41794e-08	2.28602e-07	1.63224e-07	7.26347e-08	-0.028
-5.01798e-08	-2.16164e-07	-4.45738e-08	-1.61624e-07	-6.52831e-08	-1.34817e-07	6.59282e-08	9.59468e-08	2.29775e-07	1.72289e-07	6.69113e-08	-0.026
-5.89157e-08	-2.16545e-07	-5.05229e-08	-1.68105e-07	-6.25507e-08	-1.49131e-07	5.96603e-08	9.74259e-08	2.23358e-07	1.76905e-07	5.89897e-08	-0.024
-6.05957e-08	-2.16441e-07	-5.66422e-08	-1.73459e-07	-5.72915e-08	-1.60262e-07	5.6511e-08	9.86147e-08	2.11208e-07	1.77156e-07	4.91376e-08	-0.022
-5.50693e-08	-2.15766e-07	-6.29234e-08	-1.7834e-07	-4.99302e-08	-1.6802e-07	5.70277e-08	9.95318e-08	1.95682e-07	1.73319e-07	3.77231e-08	-0.02
-4.28825e-08	-2.14453e-07	-6.92475e-08	-1.83495e-07	-4.10085e-08	-1.7245e-07	6.14209e-08	1.00217e-07	1.79337e-07	1.65781e-07	2.52039e-08	-0.018
-2.52049e-08	-2.12446e-07	-7.53586e-08	-1.89661e-07	-3.11087e-08	-1.73838e-07	6.95304e-08	1.00726e-07	1.64606e-07	1.54965e-07	1.21046e-08	-0.016
-3.69325e-09	-2.097e-07	-8.08624e-08	-1.97463e-07	-2.07754e-08	-1.72699e-07	8.08298e-08	1.01128e-07	1.53499e-07	1.41255e-07	-1.0183e-09	-0.014
1.96956e-08	-2.06172e-07	-8.52522e-08	-2.07328e-07	-1.04487e-08	-1.69728e-07	9.44699e-08	1.0149e-07	1.47364e-07	1.24947e-07	-1.36202e-08	-0.012
4.29162e-08	-2.01821e-07	-8.79609e-08	-2.19426e-07	-4.17267e-10	-1.65732e-07	1.09357e-07	1.01864e-07	1.46735e-07	1.06243e-07	-2.52171e-08	-0.01
6.40485e-08	-1.96617e-07	-8.84328e-08	-2.33653e-07	9.19775e-09	-1.61549e-07	1.24257e-07	1.02277e-07	1.51302e-07	8.527e-08	-3.54317e-08	-0.008
8.14901e-08	-1.90549e-07	-8.62059e-08	-2.49643e-07	1.84294e-08	-1.5795e-07	1.3792e-07	1.02717e-07	1.59992e-07	6.21533e-08	-4.40298e-08	-0.006
9.41051e-08	-1.83636e-07	-8.09933e-08	-2.66823e-07	2.74223e-08	-1.5556e-07	1.49197e-07	1.03128e-07	1.71153e-07	3.70987e-08	-5.09416e-08	-0.004
1.01317e-07	-1.75947e-07	-7.27511e-08	-2.84488e-07	3.63705e-08	-1.54795e-07	1.57156e-07	1.03412e-07	1.82823e-07	1.0489e-08	-5.62623e-08	-0.002
1.03134e-07	-1.67609e-07	-6.17223e-08	-3.019e-07	4.54466e-08	-1.55816e-07	1.61167e-07	1.03447e-07	1.93036e-07	-1.7038e-08	-6.02316e-08	0
1.00115e-07	-1.58811e-07	-4.84484e-08	-3.18379e-07	5.47348e-08	-1.58526e-07	1.60953e-07	1.03101e-07	2.00115e-07	-4.45497e-08	-6.31941e-08	0.002
9.3266e-08	-1.49804e-07	-3.37453e-08	-3.33383e-07	6.41809e-08	-1.62593e-07	1.56612e-07	1.0227e-07	2.02936e-07	-7.08327e-08	-6.55456e-08	0.004
8.3905e-08	-1.40887e-07	-1.86441e-08	-3.46564e-07	7.3568e-08	-1.67504e-07	1.48581e-07	1.00898e-07	2.01095e-07	-9.44674e-08	-6.7673e-08	0.006
7.34886e-08	-1.32389e-07	-4.30394e-09	-3.5778e-07	8.25219e-08	-1.72639e-07	1.37589e-07	9.90144e-08	1.94978e-07	-1.1396e-07	-6.98973e-08	0.008
6.34395e-08	-1.2464e-07	8.09436e-09	-3.6708e-07	9.05471e-08	-1.77364e-07	1.24566e-07	9.67398e-08	1.85719e-07	-1.27913e-07	-7.24274e-08	0.01
5.49864e-08	-1.17949e-07	1.74596e-08	-3.74636e-07	9.70866e-08	-1.81121e-07	1.10543e-07	9.42946e-08	1.75058e-07	-1.35216e-07	-7.53328e-08	0.012
4.90373e-08	-1.12572e-07	2.28946e-08	-3.80671e-07	1.01597e-07	-1.83513e-07	9.65547e-08	9.198e-08	1.65112e-07	-1.35221e-07	-7.85378e-08	0.014
4.60991e-08	-1.08701e-07	2.37823e-08	-3.85355e-07	1.03628e-07	-1.84367e-07	8.35447e-08	9.01467e-08	1.58099e-07	-1.27868e-07	-8.18391e-08	0.016
4.62505e-08	-1.06439e-07	1.98438e-08	-3.88726e-07	1.02891e-07	-1.83774e-07	7.22893e-08	8.91498e-08	1.56053e-07	-1.13755e-07	-8.49426e-08	0.018
4.91686e-08	-1.05805e-07	1.11641e-08	-3.90635e-07	9.93088e-08	-1.82083e-07	6.33476e-08	8.92969e-08	1.60555e-07	-9.41161e-08	-8.75139e-08	0.02
5.42015e-08	-1.06728e-07	-1.81579e-09	-3.90729e-07	9.30395e-08	-1.79872e-07	5.70371e-08	9.07989e-08	1.72515e-07	-7.07154e-08	-8.92335e-08	0.022
6.04762e-08	-1.09058e-07	-1.83395e-08	-3.8849e-07	8.44642e-08	-1.77875e-07	5.34364e-08	9.37282e-08	1.92037e-07	-4.56737e-08	-8.98485e-08	0.024
6.70251e-08	-1.12574e-07	-3.74029e-08	-3.83319e-07	7.41466e-08	-1.76888e-07	5.24111e-08	9.79943e-08	2.18367e-07	-2.12405e-08	-8.92123e-08	0.026
7.29155e-08	-1.17e-07	-5.78426e-08	-3.74656e-07	6.27677e-08	-1.77663e-07	5.36587e-08	1.03339e-07	2.49927e-07	4.50312e-10	-8.73061e-08	0.028
7.7365e-08	-1.22021e-07	-7.84365e-08	-3.62116e-07	5.10441e-08	-1.80801e-07	5.6765e-08	1.09355e-07	2.84448e-07	1.76073e-08	-8.42407e-08	0.03
7.98305e-08	-1.27301e-07	-9.80071e-08	-3.45621e-07	3.96455e-08	-1.86657e-07	6.12652e-08	1.15522e-07	3.19162e-07	2.89604e-08	-8.02367e-08	0.032
8.00601e-08	-1.32498e-07	-1.15518e-07	-3.2549e-07	2.91224e-08	-1.95277e-07	6.67023e-08	1.21259e-07	3.51057e-07	3.38658e-08	-7.55894e-08	0.034
7.81048e-08	-1.37286e-07	-1.30156e-07	-3.02485e-07	1.98561e-08	-2.06377e-07	7.26764e-08	1.25989e-07	3.77151e-07	3.23268e-08	-7.06226e-08	0.036
7.42906e-08	-1.41374e-07	-1.41391e-07	-2.7778e-07	1.20389e-08	-2.19356e-07	7.88798e-08	1.29201e-07	3.94784e-07	2.49316e-08	-6.56404e-08	0.038
6.91568e-08	-1.44524e-07	-1.49003e-07	-2.52871e-07	5.68765e-09	-2.33358e-07	8.51148e-08	1.30511e-07	4.01872e-07	1.27223e-08	-6.08838e-08	0.04
6.33706e-08	-1.46568e-07	-1.5309e-07	-2.29414e-07	6.85773e-10	-2.47372e-07	9.12937e-08	1.29702e-07	3.97127e-07	-2.97908e-09	-5.65008e-08	0.042
5.76319e-08	-1.47422e-07	-1.54029e-07	-2.09033e-07	-3.15369e-09	-2.60354e-07	9.74233e-08	1.2676e-07	3.80204e-07	-2.07599e-08	-5.25321e-08	0.044
5.25821e-08	-1.47091e-07	-1.52424e-07	-1.93107e-07	-6.01712e-09	-2.7135e-07	1.03576e-07	1.21879e-07	3.51768e-07	-3.92923e-08	-4.89178e-08	0.046
4.87281e-08	-1.45669e-07	-1.49024e-07	-1.82589e-07	-8.02566e-09	-2.79621e-07	1.09857e-07	1.15451e-07	3.13463e-07	-5.74712e-08	-4.55204e-08	0.048
4.63927e-08	-1.43334e-07	-1.4463e-07	-1.77864e-07	-9.18931e-09	-2.84729e-07	1.16364e-07	1.08035e-07	2.67797e-07	-7.45002e-08	-4.21631e-08	0.05
4.56946e-08	-1.4033e-07	-1.40006e-07	-1.78687e-07	-9.38928e-09	-2.86586e-07	1.23162e-07	1.00307e-07	2.17932e-07	-8.99195e-08	-3.86746e-08	0.052
4.65592e-08	-1.36947e-07	-1.35792e-07	-1.84211e-07	-8.39179e-09	-2.85455e-07	1.30254e-07	9.30081e-08	1.67414e-07	-1.03581e-07	-3.49355e-08	0.054
4.8753e-08	-1.33493e-07	-1.32448e-07	-1.93104e-07	-5.89141e-09	-2.81901e-07	1.37572e-07	8.68726e-08	1.19858e-07	-1.15577e-07	-3.09176e-08	0.056
5.19365e-08	-1.30269e-07	-1.30218e-07	-2.03733e-07	-1.57606e-09	-2.76699e-07	1.44975e-07	8.25662e-08	7.86141e-08	-1.26152e-07	-2.67095e-08	0.058
5.57229e-08	-1.27543e-07	-1.29131e-07	-2.14408e-07	4.79776e-09	-2.70723e-07	1.52259e-07	8.06242e-08	4.64684e-08	-1.35589e-07	-2.25255e-08	0.06
5.97356e-08	-1.25534e-07	-1.29035e-07	-2.23632e-07	1.33328e-08	-2.64817e-07	1.59175e-07	8.14019e-08	2.53858e-08	-1.4412e-07	-1.86937e-08	0.062
6.36562e-08	-1.24395e-07	-1.29648e-07	-2.30339e-07	2.39344e-08	-2.59685e-07	1.65453e-07	8.50413e-08	1.63419e-08	-1.51849e-07	-1.56237e-08	0.064
6.72569e-08	-1.24212e-07	-1.30633e-07	-2.3406e-07	3.62794e-08	-2.55802e-07	1.70829e-07	9.14567e-08	1.92528e-08	-1.58709e-07	-1.37566e-08	0.066
7.04168e-08	-1.25007e-07	-1.31676e-07	-2.35014e-07	4.98152e-08	-2.5337e-07	1.75075e-07	1.00344e-07	3.30138e-08	-1.64445e-07	-1.35023e-08	0.068
7.31198e-08	-1.26755e-07	-1.32554e-07	-2.34087e-07	6.37906e-08	-2.52308e-07	1.78017e-07	1.11215e-07	5.56402e-08	-1.68644e-07	-1.51692e-08	0.07
7.54376e-08	-1.29404e-07	-1.33186e-07	-2.32707e-07	7.73115e-08	-2.52286e-07	1.79559e-07	1.23448e-07	8.44926e-08	-1.70778e-07	-1.88955e-08	0.072
7.74989e-08	-1.32901e-07	-1.33659e-07	-2.32617e-07	8.94155e-08	-2.52791e-07	1.79684e-07	1.36365e-07	1.16559e-07	-1.70264e-07	-2.45907e-08	0.074
7.94504e-08	-1.3723e-07	-1.34232e-07	-2.35584e-07	9.91511e-08	-2.53196e-07	1.78464e-07	1.49316e-07	1.4876e-07	-1.66542e-07	-3.18953e-08	0.076
8.14144e-08	-1.42438e-07	-1.35298e-07	-2.43065e-07	1.05653e-07	-2.52845e-07	1.76043e-07	1.61764e-07	1.78242e-07	-1.59132e-07	-4.01677e-08	0.078
8.34493e-08	-1.48667e-07	-1.37334e-07	-2.55896e-07	1.08202e-07	-2.51114e-07	1.72627e-07	1.73361e-07	2.02633e-07	-1.47692e-07	-4.85034e-08	0.08
8.55181e-08	-1.56178e-07	-1.40825e-07	-2.74039e-07	1.0627e-07	-2.47464e-07	1.68462e-07	1.84012e-07	2.20221e-07	-1.32049e-07	-5.57898e-08	0.082
8.74722e-08	-1.65365e-07	-1.4618e-07	-2.96441e-07	9.95331e-08	-2.41462e-07	1.63814e-07	1.93898e-07	2.30065e-07	-1.12221e-07	-6.07938e-08	0.084
8.90531e-08	-1.7675e-07	-1.53648e-07	-3.21035e-07	8.78828e-08	-2.32796e-07	1.58951e-07	2.03467e-07	2.32014e-07	-8.84159e-08	-6.22761e-08	0.086
8.99147e-08	-1.90962e-07	-1.63236e-07	-3.44907e-07	7.14084e-08	-2.21268e-07	1.54133e-07	2.13387e-07	2.26648e-07	-6.10224e-08	-5.91205e-08	0.088
8.9665e-08	-2.08705e-07	-1.74666e-07	-3.64622e-07	5.03821e-08	-2.06792e-07	1.49601e-07	2.2446e-07	2.15168e-07	-3.05948e-08	-5.04625e-08	0.09
8.79214e-08	-2.30693e-07	-1.87354e-07	-3.76678e-07	2.52378e-08	-1.89393e-07	1.45582e-07	2.37505e-07	1.9923e-07	2.16091e-09	-3.58013e-08	0.092
8.43731e-08	-2.57583e-07	-2.00442e-07	-3.78051e-07	-3.44924e-09	-1.69222e-07	1.42299e-07	2.53226e-07	1.80773e-07	3.63966e-08	-1.50785e-08	0.094
7.88397e-08	-2.89895e-07	-2.12879e-07	-3.66733e-07	-3.49827e-08	-1.46577e-07	1.39974e-07	2.72087e-07	1.61842e-07	7.11273e-08	1.12874e-08	0.096
7.13169e-08	-3.2793e-07	-2.23544e-07	-3.42207e-07	-6.85674e-08	-1.21937e-07	1.38843e-07	2.94197e-07	1.44421e-07	1.05235e-07	4.24196e-08	0.098
6.19984e-08	-3.71701e-07	-2.31407e-07	-3.0576e-07	-1.03336e-07	-9.59877e-08	1.39157e-07	3.19241e-07	1.30292e-07	1.37477e-07	7.70523e-08	0.1
5.12708e-08	-4.20882e-07	-2.35699e-07	-2.60577e-07	-1.38382e-07	-6.96413e-08	1.41178e-07	3.4646e-07	1.20917e-07	1.66512e-07	1.13645e-07	0.102
3.96783e-08	-4.74784e-07	-2.36059e-07	-2.11556e-07	-1.72798e-07	-4.4028e-08	1.45169e-07	3.74688e-07	1.17346e-07	1.90942e-07	1.50527e-07	0.104
2.7862e-08	-5.32355e-07	-2.32652e-07	-1.64858e-07	-2.05722e-07	-2.04546e-08	1.51366e-07	4.02455e-07	1.2014e-07	2.09395e-07	1.86056e-07	0.106
1.64807e-08	-5.92222e-07	-2.26198e-07	-1.27202e-07	-2.36379e-07	-3.25358e-10	1.59955e-07	4.28133e-07	1.29319e-07	2.20623e-07	2.18766e-07	0.108
6.12666e-09	-6.52743e-07	-2.17934e-07	-1.05015e-07	-2.64118e-07	1.49738e-08	1.71034e-07	4.50112e-07	1.44342e-07	2.23632e-07	2.47494e-07	0.11
-2.75126e-09	-7.12093e-07	-2.09478e-07	-1.03507e-07	-2.88444e-07	2.42171e-08	1.84578e-07	4.67e-07	1.64107e-07	2.17811e-07	2.71468e-07	0.112
-9.9039e-09	-7.68349e-07	-2.02615e-07	-1.25837e-07	-3.09024e-07	2.6492e-08	2.00416e-07	4.77786e-07	1.86998e-07	2.03059e-07	2.90345e-07	0.114
-1.53075e-08	-8.19579e-07	-1.99037e-07	-1.72485e-07	-3.25688e-07	2.13435e-08	2.18205e-07	4.81982e-07	2.10978e-07	1.79868e-07	3.04197e-07	0.116
-1.91529e-08	-8.63921e-07	-2.00066e-07	-2.40937e-07	-3.38409e-07	8.88835e-09	2.37428e-07	4.7969e-07	2.33731e-07	1.49362e-07	3.13461e-07	0.118
-2.18001e-08	-8.99654e-07	-2.06404e-07	-3.25761e-07	-3.47279e-07	-1.01196e-08	2.57403e-07	4.71609e-07	2.52852e-07	1.13264e-07	3.18845e-07	0.12
-2.37037e-08	-9.25256e-07	-2.17956e-07	-4.19093e-07	-3.52477e-07	-3.42869e-08	2.77307e-07	4.58965e-07	2.66067e-07	7.37954e-08	3.21215e-07	0.122
-2.53227e-08	-9.39451e-07	-2.33752e-07	-5.11483e-07	-3.54248e-07	-6.16469e-08	2.96222e-07	4.43375e-07	2.7148e-07	3.35086e-08	3.21476e-07	0.124
-2.70294e-08	-9.4126e-07	-2.52e-07	-5.9301e-07	-3.52887e-07	-8.97938e-08	3.13192e-07	4.26668e-07	2.67802e-07	-4.93305e-09	3.20462e-07	0.126
-2.90334e-08	-9.30044e-07	-2.70258e-07	-6.54522e-07	-3.48733e-07	-1.16072e-07	3.27293e-07	4.10682e-07	2.54547e-07	-3.89973e-08	3.18843e-07	0.128
-3.1335e-08	-9.05563e-07	-2.8571e-07	-6.88835e-07	-3.42179e-07	-1.37807e-07	3.3771e-07	3.97062e-07	2.32166e-07	-6.65237e-08	3.17068e-07	0.13
-3.3716e-08	-8.6803e-07	-2.95516e-07	-6.9172e-07	-3.33678e-07	-1.52545e-07	3.43815e-07	3.87087e-07	2.02088e-07	-8.5932e-08	3.15339e-07	0.132
-3.57718e-08	-8.18173e-07	-2.97172e-07	-6.62541e-07	-3.23756e-07	-1.58289e-07	3.45246e-07	3.81552e-07	1.66667e-07	-9.63708e-08	3.13622e-07	0.134
-3.69801e-08	-7.57274e-07	-2.88839e-07	-6.04434e-07	-3.13008e-07	-1.53698e-07	3.41964e-07	3.80701e-07	1.29015e-07	-9.77894e-08	3.11683e-07	0.136
-3.67964e-08	-6.87188e-07	-2.69584e-07	-5.23999e-07	-3.02088e-07	-1.38225e-07	3.343e-07	3.84235e-07	9.27491e-08	-9.0921e-08	3.09154e-07	0.138
-3.47634e-08	-6.1032e-07	-2.39502e-07	-4.30532e-07	-2.91682e-07	-1.12191e-07	3.22971e-07	3.91389e-07	6.16671e-08	-7.71808e-08	3.05603e-07	0.14
-3.06146e-08	-5.29555e-07	-1.99699e-07	-3.34893e-07	-2.82465e-07	-7.678e-08	3.09055e-07	4.01043e-07	3.9388e-08	-5.84877e-08	3.00615e-07	0.142
-2.43578e-08	-4.48127e-07	-1.52154e-07	-2.48157e-07	-2.75052e-07	-3.39563e-08	2.9394e-07	4.11889e-07	2.89979e-08	-3.70316e-08	2.93857e-07	0.144
-1.63218e-08	-3.69441e-07	-9.94683e-08	-1.8023e-07	-2.69947e-07	1.36889e-08	2.79219e-07	4.22588e-07	3.27422e-08	-1.50134e-08	2.85139e-07	0.146
-7.15812e-09	-2.96858e-07	-4.4554e-08	-1.38623e-07	-2.67498e-07	6.31402e-08	2.66565e-07	4.31941e-07	5.17974e-08	5.61289e-09	2.7445e-07	0.148
2.20711e-09	-2.33458e-07	9.70269e-09	-1.27532e-07	-2.67863e-07	1.11198e-07	2.57576e-07	4.39018e-07	8.61486e-08	2.33632e-08	2.61973e-07	0.15
1.06671e-08	-1.8182e-07	6.07484e-08	-1.47367e-07	-2.71002e-07	1.54733e-07	2.53612e-07	4.43253e-07	1.34582e-07	3.73856e-08	2.48072e-07	0.152
1.7063e-08	-1.4383e-07	1.06608e-07	-1.94776e-07	-2.7668e-07	1.90924e-07	2.55644e-07	4.44496e-07	1.94794e-07	4.75395e-08	2.33271e-07	0.154
2.03317e-08	-1.20553e-07	1.46038e-07	-2.63149e-07	-2.84498e-07	2.17474e-07	2.64134e-07	4.43007e-07	2.63592e-07	5.43819e-08	2.18196e-07	0.156
1.96516e-08	-1.12183e-07	1.78577e-07	-3.43544e-07	-2.9393e-07	2.32773e-07	2.78952e-07	4.39409e-07	3.37179e-07	5.90595e-08	2.03523e-07	0.158
1.45666e-08	-1.18075e-07	2.04491e-07	-4.25884e-07	-3.04372e-07	2.35999e-07	2.99364e-07	4.34599e-07	4.11474e-07	6.31232e-08	1.89908e-07	0.16
5.0684e-09	-1.36861e-07	2.24631e-07	-5.00271e-07	-3.15195e-07	2.27152e-07	3.24075e-07	4.29635e-07	4.82451e-07	6.82853e-08	1.77926e-07	0.162
-8.37652e-09	-1.66625e-07	2.40226e-07	-5.58237e-07	-3.25792e-07	2.07024e-07	3.51342e-07	4.25605e-07	5.46451e-07	7.61553e-08	1.68024e-07	0.164
-2.4862e-08	-2.05124e-07	2.52643e-07	-5.93772e-07	-3.35616e-07	1.77101e-07	3.79134e-07	4.23504e-07	6.00451e-07	8.79903e-08	1.60481e-07	0.166
-4.31374e-08	-2.50011e-07	2.63153e-07	-6.04001e-07	-3.44214e-07	1.39419e-07	4.05335e-07	4.24119e-07	6.42266e-07	1.04494e-07	1.55399e-07	0.168
-6.17525e-08	-2.99046e-07	2.72725e-07	-5.89435e-07	-3.51252e-07	9.63843e-08	4.27965e-07	4.27948e-07	6.70661e-07	1.25695e-07	1.52705e-07	0.17
-7.92333e-08	-3.50256e-07	2.81889e-07	-5.53794e-07	-3.56534e-07	5.057e-08	4.45381e-07	4.35149e-07	6.85379e-07	1.50917e-07	1.52177e-07	0.172
-9.42643e-08	-4.02035e-07	2.9067e-07	-5.03414e-07	-3.60012e-07	4.51676e-09	4.56454e-07	4.45534e-07	6.87085e-07	1.78856e-07	1.53479e-07	0.174
-1.05854e-07	-4.5317e-07	2.98604e-07	-4.46366e-07	-3.61793e-07	-3.94537e-08	4.60685e-07	4.58597e-07	6.77231e-07	2.07732e-07	1.56208e-07	0.176
-1.13457e-07	-5.02804e-07	3.0483e-07	-3.91382e-07	-3.62144e-07	-7.93954e-08	4.58263e-07	4.73579e-07	6.57865e-07	2.35514e-07	1.59945e-07	0.178
-1.17038e-07	-5.50349e-07	3.08238e-07	-3.46752e-07	-3.61483e-07	-1.13856e-07	4.50027e-07	4.89549e-07	6.31415e-07	2.60168e-07	1.64301e-07	0.18
-1.17069e-07	-5.95362e-07	3.07642e-07	-3.19316e-07	-3.6037e-07	-1.41949e-07	4.37376e-07	5.05508e-07	6.0045e-07	2.79904e-07	1.68963e-07	0.182
-1.14451e-07	-6.37423e-07	3.01959e-07	-3.13671e-07	-3.59471e-07	-1.63381e-07	4.221e-07	5.20476e-07	5.6746e-07	2.93373e-07	1.73713e-07	0.184
-1.10389e-07	-6.76033e-07	2.90371e-07	-3.31687e-07	-3.59519e-07	-1.78427e-07	4.06172e-07	5.3358e-07	5.34665e-07	2.99806e-07	1.78447e-07	0.186
-1.06222e-07	-7.10552e-07	2.72432e-07	-3.72361e-07	-3.61242e-07	-1.87875e-07	3.91519e-07	5.4411e-07	5.03872e-07	2.99061e-07	1.83164e-07	0.188
-1.03242e-07	-7.40182e-07	2.48137e-07	-4.32007e-07	-3.65286e-07	-1.92932e-07	3.79795e-07	5.51553e-07	4.76376e-07	2.91599e-07	1.87934e-07	0.19
-1.02517e-07	-7.6401e-07	2.17916e-07	-5.04753e-07	-3.72122e-07	-1.95098e-07	3.7219e-07	5.55599e-07	4.52927e-07	2.78376e-07	1.92855e-07	0.192
-1.04762e-07	-7.81093e-07	1.82596e-07	-5.83257e-07	-3.81951e-07	-1.96033e-07	3.69292e-07	5.56123e-07	4.33743e-07	2.6069e-07	1.98003e-07	0.194
-1.10251e-07	-7.9057e-07	1.43311e-07	-6.59555e-07	-3.94633e-07	-1.97407e-07	3.7102e-07	5.53151e-07	4.18571e-07	2.40011e-07	2.03373e-07	0.196
-1.18795e-07	-7.91784e-07	1.01393e-07	-7.25945e-07	-4.09632e-07	-2.00764e-07	3.76645e-07	5.4682e-07	4.06779e-07	2.178e-07	2.08834e-07	0.198
-1.29782e-07	-7.84386e-07	5.82555e-08	-7.75797e-07	-4.26021e-07	-2.07389e-07	3.84879e-07	5.37333e-07	3.97478e-07	1.95363e-07	2.14101e-07	0.2
-1.42275e-07	-7.68413e-07	1.52821e-08	-8.04224e-07	-4.4252e-07	-2.18205e-07	3.94048e-07	5.24931e-07	3.89642e-07	1.73744e-07	2.18737e-07	0.202
-1.55147e-07	-7.44314e-07	-2.62701e-08	-8.08541e-07	-4.57604e-07	-2.33713e-07	4.02304e-07	5.09861e-07	3.82227e-07	1.53664e-07	2.22175e-07	0.204
-1.6724e-07	-7.12928e-07	-6.53433e-08	-7.88479e-07	-4.69646e-07	-2.53959e-07	4.0786e-07	4.92371e-07	3.74269e-07	1.35504e-07	2.23769e-07	0.206
-1.77519e-07	-6.7541e-07	-1.0113e-07	-7.46149e-07	-4.77095e-07	-2.78554e-07	4.09221e-07	4.72705e-07	3.64965e-07	1.19334e-07	2.22872e-07	0.208
-1.85209e-07	-6.33123e-07	-1.33104e-07	-6.85768e-07	-4.7867e-07	-3.06736e-07	4.05377e-07	4.51112e-07	3.53711e-07	1.04963e-07	2.18914e-07	0.21
-1.89891e-07	-5.87497e-07	-1.61028e-07	-6.1318e-07	-4.7353e-07	-3.37452e-07	3.95935e-07	4.27848e-07	3.40127e-07	9.20066e-08	2.11484e-07	0.212
-1.91549e-07	-5.39896e-07	-1.84952e-07	-5.35247e-07	-4.6141e-07	-3.69472e-07	3.81168e-07	4.0319e-07	3.24046e-07	7.99592e-08	2.00392e-07	0.214
-1.9056e-07	-4.91489e-07	-2.05189e-07	-4.59144e-07	-4.42694e-07	-4.01508e-07	3.61984e-07	3.77442e-07	3.05488e-07	6.82607e-08	1.85706e-07	0.216
-1.8763e-07	-4.43164e-07	-2.22288e-07	-3.91665e-07	-4.1841e-07	-4.32327e-07	3.3981e-07	3.5093e-07	2.84625e-07	5.63475e-08	1.67758e-07	0.218
-1.83691e-07	-3.95473e-07	-2.36976e-07	-3.38572e-07	-3.90143e-07	-4.6085e-07	3.1642e-07	3.23998e-07	2.61742e-07	4.3689e-08	1.47118e-07	0.22
-1.79767e-07	-3.48637e-07	-2.50102e-07	-3.04082e-07	-3.59879e-07	-4.86237e-07	2.93711e-07	2.97e-07	2.37193e-07	2.98045e-08	1.24533e-07	0.222
-1.76825e-07	-3.0258e-07	-2.62549e-07	-2.90515e-07	-3.29785e-07	-5.07931e-07	2.7348e-07	2.70286e-07	2.11366e-07	1.42658e-08	1.00861e-07	0.224
-1.75643e-07	-2.57012e-07	-2.75143e-07	-2.98148e-07	-3.01971e-07	-5.25697e-07	2.57223e-07	2.44184e-07	1.8465e-07	-3.31217e-09	7.69921e-08	0.226
-1.76699e-07	-2.11522e-07	-2.8856e-07	-3.2527e-07	-2.78245e-07	-5.39615e-07	2.45973e-07	2.18985e-07	1.574e-07	-2.32856e-08	5.37778e-08	0.228
-1.80105e-07	-1.65683e-07	-3.03232e-07	-3.6844e-07	-2.59913e-07	-5.50062e-07	2.40221e-07	1.94936e-07	1.29914e-07	-4.5993e-08	3.19787e-08	0.23
-1.85589e-07	-1.19143e-07	-3.19279e-07	-4.22901e-07	-2.47645e-07	-5.57667e-07	2.39901e-07	1.7222e-07	1.02396e-07	-7.17568e-08	1.22321e-08	0.232
-1.92536e-07	-7.16922e-08	-3.36469e-07	-4.83116e-07	-2.41416e-07	-5.63255e-07	2.44456e-07	1.5096e-07	7.49397e-08	-1.00871e-07	-4.96136e-09	0.234
-2.00078e-07	-2.33054e-08	-3.54215e-07	-5.43348e-07	-2.40552e-07	-5.67769e-07	2.52966e-07	1.31209e-07	4.75009e-08	-1.33571e-07	-1.92357e-08	0.236
-2.07218e-07	2.58514e-08	-3.71619e-07	-5.98243e-07	-2.43846e-07	-5.72186e-07	2.64308e-07	1.12954e-07	1.98888e-08	-1.69987e-07	-3.0351e-08	0.238
-2.12984e-07	7.54396e-08	-3.87557e-07	-6.43338e-07	-2.4975e-07	-5.77428e-07	2.77334e-07	9.61161e-08	-8.23685e-09	-2.10087e-07	-3.81867e-08	0.24
-2.16577e-07	1.24987e-07	-4.00796e-07	-6.75456e-07	-2.56595e-07	-5.84273e-07	2.91028e-07	8.05587e-08	-3.73515e-08	-2.53625e-07	-4.27419e-08	0.242
-2.17506e-07	1.73937e-07	-4.10145e-07	-6.92935e-07	-2.62817e-07	-5.93278e-07	3.04623e-07	6.60955e-08	-6.80338e-08	-3.00089e-07	-4.41442e-08	0.244
-2.15673e-07	2.21699e-07	-4.14609e-07	-6.95689e-07	-2.67154e-07	-6.04716e-07	3.17671e-07	5.25037e-08	-1.00914e-07	-3.4869e-07	-4.26664e-08	0.246
-2.1141e-07	2.67688e-07	-4.13544e-07	-6.85083e-07	-2.68787e-07	-6.18542e-07	3.30042e-07	3.95396e-08	-1.36603e-07	-3.98368e-07	-3.87424e-08	0.248
-2.05445e-07	3.1136e-07	-4.06787e-07	-6.63648e-07	-2.67405e-07	-6.34402e-07	3.41868e-07	2.69582e-08	-1.75608e-07	-4.47843e-07	-3.2975e-08	0.25
-1.98816e-07	3.52226e-07	-3.94757e-07	-6.34676e-07	-2.63198e-07	-6.51669e-07	3.53448e-07	1.45331e-08	-2.18241e-07	-4.95708e-07	-2.61263e-08	0.252
-1.92726e-07	3.89857e-07	-3.78492e-07	-6.01746e-07	-2.5677e-07	-6.69529e-07	3.65125e-07	2.07722e-09	-2.64533e-07	-5.40536e-07	-1.90853e-08	0.254
-1.8837e-07	4.23886e-07	-3.59633e-07	-5.6823e-07	-2.48996e-07	-6.87096e-07	3.77155e-07	-1.05397e-08	-3.14176e-07	-5.81014e-07	-1.28103e-08	0.256
-1.8676e-07	4.53996e-07	-3.40333e-07	-5.36868e-07	-2.40849e-07	-7.03543e-07	3.89604e-07	-2.33773e-08	-3.66481e-07	-6.16063e-07	-8.25137e-09	0.258
-1.88561e-07	4.7992e-07	-3.23096e-07	-5.0943e-07	-2.33221e-07	-7.18233e-07	4.02283e-07	-3.64168e-08	-4.20403e-07	-6.44951e-07	-6.26105e-09	0.26
-1.93977e-07	5.01431e-07	-3.10558e-07	-4.86545e-07	-2.26758e-07	-7.30835e-07	4.1472e-07	-4.95605e-08	-4.74589e-07	-6.67355e-07	-7.50641e-09	0.262
-2.02695e-07	5.18344e-07	-3.05213e-07	-4.67681e-07	-2.21745e-07	-7.41398e-07	4.26201e-07	-6.26388e-08	-5.27495e-07	-6.83394e-07	-1.23974e-08	0.264
-2.13902e-07	5.30521e-07	-3.09134e-07	-4.51303e-07	-2.18055e-07	-7.5037e-07	4.35845e-07	-7.54242e-08	-5.77527e-07	-6.93599e-07	-2.10436e-08	0.266
-2.26369e-07	5.37878e-07	-3.23702e-07	-4.35163e-07	-2.15157e-07	-7.58567e-07	4.4272e-07	-8.76524e-08	-6.23209e-07	-6.98851e-07	-3.32483e-08	0.268
-2.38608e-07	5.40397e-07	-3.49383e-07	-4.1669e-07	-2.12191e-07	-7.67076e-07	4.45972e-07	-9.90487e-08	-6.63357e-07	-7.00273e-07	-4.85431e-08	0.27
-2.49054e-07	5.38134e-07	-3.85606e-07	-3.9341e-07	-2.08095e-07	-7.77127e-07	4.44948e-07	-1.09358e-07	-6.97241e-07	-6.99105e-07	-6.62584e-08	0.272
-2.56273e-07	5.31236e-07	-4.30742e-07	-3.63351e-07	-2.01763e-07	-7.89926e-07	4.39304e-07	-1.18374e-07	-7.24698e-07	-6.96576e-07	-8.5621e-08	0.274
-2.59152e-07	5.19948e-07	-4.82216e-07	-3.25349e-07	-1.92207e-07	-8.06495e-07	4.29058e-07	-1.2597e-07	-7.46199e-07	-6.93779e-07	-1.05863e-07	0.276
-2.57054e-07	5.04626e-07	-5.36748e-07	-2.79246e-07	-1.78702e-07	-8.27531e-07	4.14615e-07	-1.32121e-07	-7.62851e-07	-6.91587e-07	-1.26328e-07	0.278
-2.49897e-07	4.85748e-07	-5.90678e-07	-2.25919e-07	-1.60895e-07	-8.53299e-07	3.96726e-07	-1.36919e-07	-7.76316e-07	-6.90588e-07	-1.46552e-07	0.28
-2.38177e-07	4.63916e-07	-6.4036e-07	-1.67177e-07	-1.38862e-07	-8.83591e-07	3.7641e-07	-1.40574e-07	-7.88681e-07	-6.91079e-07	-1.66316e-07	0.282
-2.22896e-07	4.39864e-07	-6.82558e-07	-1.05514e-07	-1.131e-07	-9.17744e-07	3.5485e-07	-1.43405e-07	-8.02256e-07	-6.93082e-07	-1.85655e-07	0.284
-2.05433e-07	4.14452e-07	-7.14785e-07	-4.37897e-08	-8.44736e-08	-9.54714e-07	3.3326e-07	-1.4582e-07	-8.19351e-07	-6.96406e-07	-2.04821e-07	0.286
-1.87362e-07	3.88657e-07	-7.35556e-07	1.5133e-08	-5.41112e-08	-9.93211e-07	3.12765e-07	-1.48277e-07	-8.42043e-07	-7.00716e-07	-2.24217e-07	0.288
-1.70248e-07	3.63546e-07	-7.44496e-07	6.87279e-08	-2.3278e-08	-1.03186e-06	2.94286e-07	-1.51248e-07	-8.71954e-07	-7.05627e-07	-2.44295e-07	0.29
-1.55445e-07	3.40237e-07	-7.42315e-07	1.15076e-07	6.76012e-09	-1.06935e-06	2.78464e-07	-1.5517e-07	-9.10082e-07	-7.10775e-07	-2.65447e-07	0.292
-1.43931e-07	3.19845e-07	-7.30635e-07	1.53037e-07	3.48595e-08	-1.10462e-06	2.6561e-07	-1.60407e-07	-9.56692e-07	-7.15884e-07	-2.879e-07	0.294
-1.36189e-07	3.03417e-07	-7.11716e-07	1.82294e-07	6.0096e-08	-1.13695e-06	2.55706e-07	-1.67212e-07	-1.01128e-06	-7.20805e-07	-3.11637e-07	0.296
-1.32162e-07	2.91853e-07	-6.88124e-07	2.03298e-07	8.18269e-08	-1.16604e-06	2.48436e-07	-1.75709e-07	-1.07263e-06	-7.2553e-07	-3.36344e-07	0.298
-1.31282e-07	2.85836e-07	-6.62377e-07	2.17101e-07	9.97153e-08	-1.19202e-06	2.43253e-07	-1.85879e-07	-1.13891e-06	-7.30182e-07	-3.61421e-07	0.3
-1.32553e-07	2.85767e-07	-6.36643e-07	2.2514e-07	1.1372e-07	-1.2154e-06	2.39474e-07	-1.97568e-07	-1.20786e-06	-7.34979e-07	-3.86032e-07	0.302
-1.34701e-07	2.91719e-07	-6.12513e-07	2.29004e-07	1.24059e-07	-1.23698e-06	2.36371e-07	-2.10506e-07	-1.277e-06	-7.40198e-07	-4.09203e-07	0.304
-1.36351e-07	3.03424e-07	-5.90884e-07	2.302e-07	1.31162e-07	-1.25771e-06	2.33275e-07	-2.24332e-07	-1.34387e-06	-7.46125e-07	-4.29963e-07	0.306
-1.36206e-07	3.20286e-07	-5.71953e-07	2.29988e-07	1.35607e-07	-1.27857e-06	2.29651e-07	-2.38624e-07	-1.40619e-06	-7.53022e-07	-4.47494e-07	0.308
-1.33226e-07	3.41429e-07	-5.5532e-07	2.29259e-07	1.38075e-07	-1.30043e-06	2.25152e-07	-2.52938e-07	-1.46209e-06	-7.611e-07	-4.61277e-07	0.31
-1.26759e-07	3.65776e-07	-5.40164e-07	2.28493e-07	1.39294e-07	-1.32395e-06	2.19643e-07	-2.66836e-07	-1.51021e-06	-7.70514e-07	-4.71218e-07	0.312
-1.16628e-07	3.92145e-07	-5.25466e-07	2.27773e-07	1.40008e-07	-1.34947e-06	2.13191e-07	-2.79913e-07	-1.54978e-06	-7.81376e-07	-4.7771e-07	0.314
-1.03158e-07	4.19353e-07	-5.10224e-07	2.26849e-07	1.4094e-07	-1.37701e-06	2.06023e-07	-2.91822e-07	-1.58065e-06	-7.93768e-07	-4.81637e-07	0.316
-8.71414e-08	4.4632e-07	-4.93648e-07	2.25228e-07	1.42764e-07	-1.40629e-06	1.98474e-07	-3.02293e-07	-1.60322e-06	-8.07766e-07	-4.84309e-07	0.318
-6.97468e-08	4.72154e-07	-4.75275e-07	2.22275e-07	1.4608e-07	-1.4367e-06	1.9091e-07	-3.11144e-07	-1.6184e-06	-8.23444e-07	-4.87319e-07	0.32
-5.23883e-08	4.96216e-07	-4.55028e-07	2.17315e-07	1.51381e-07	-1.46744e-06	1.83666e-07	-3.18295e-07	-1.62744e-06	-8.40874e-07	-4.92351e-07	0.322
-3.65652e-08	5.18157e-07	-4.33174e-07	2.09719e-07	1.59028e-07	-1.49754e-06	1.76986e-07	-3.23773e-07	-1.63185e-06	-8.60096e-07	-5.00968e-07	0.324
-2.36961e-08	5.37918e-07	-4.10236e-07	1.98977e-07	1.69222e-07	-1.52595e-06	1.70986e-07	-3.27707e-07	-1.63321e-06	-8.81079e-07	-5.14381e-07	0.326
-1.4964e-08	5.55713e-07	-3.86849e-07	1.84753e-07	1.81983e-07	-1.55161e-06	1.65636e-07	-3.30327e-07	-1.63308e-06	-9.03676e-07	-5.33274e-07	0.328
-1.11896e-08	5.71974e-07	-3.63604e-07	1.66932e-07	1.97139e-07	-1.5735e-06	1.6077e-07	-3.31941e-07	-1.63282e-06	-9.27584e-07	-5.57669e-07	0.33
-1.2747e-08	5.87293e-07	-3.40916e-07	1.45643e-07	2.14331e-07	-1.59072e-06	1.56112e-07	-3.32911e-07	-1.63355e-06	-9.52326e-07	-5.86889e-07	0.332
-1.95287e-08	6.02343e-07	-3.18923e-07	1.21276e-07	2.33026e-07	-1.60248e-06	1.51321e-07	-3.33623e-07	-1.63606e-06	-9.7726e-07	-6.19597e-07	0.334
-3.09631e-08	6.17804e-07	-2.97453e-07	9.44809e-08	2.52547e-07	-1.60815e-06	1.46038e-07	-3.34447e-07	-1.64079e-06	-1.00162e-06	-6.53935e-07	0.336
-4.60815e-08	6.34296e-07	-2.76053e-07	6.61482e-08	2.7212e-07	-1.60729e-06	1.3994e-07	-3.35697e-07	-1.64781e-06	-1.02459e-06	-6.87721e-07	0.338
-6.36249e-08	6.52322e-07	-2.54089e-07	3.73637e-08	2.90923e-07	-1.59963e-06	1.32779e-07	-3.37605e-07	-1.65688e-06	-1.0454e-06	-7.18705e-07	0.34
-8.21793e-08	6.72232e-07	-2.30881e-07	9.34331e-09	3.08139e-07	-1.58508e-06	1.24414e-07	-3.40291e-07	-1.66749e-06	-1.06341e-06	-7.44822e-07	0.342
-1.00321e-07	6.94203e-07	-2.05871e-07	-1.66569e-08	3.23018e-07	-1.56373e-06	1.14825e-07	-3.43759e-07	-1.67894e-06	-1.07822e-06	-7.64436e-07	0.344
-1.16757e-07	7.18245e-07	-1.78774e-07	-3.94451e-08	3.34929e-07	-1.53579e-06	1.04111e-07	-3.47895e-07	-1.69044e-06	-1.08968e-06	-7.76525e-07	0.346
-1.30445e-07	7.44212e-07	-1.49705e-07	-5.80014e-08	3.43405e-07	-1.50158e-06	9.24682e-08	-3.52495e-07	-1.70118e-06	-1.09797e-06	-7.80786e-07	0.348
-1.40672e-07	7.71835e-07	-1.19238e-07	-7.15757e-08	3.48183e-07	-1.46148e-06	8.01689e-08	-3.57289e-07	-1.71042e-06	-1.10352e-06	-7.7766e-07	0.35
-1.47101e-07	8.00757e-07	-8.8402e-08	-7.9757e-08	3.4923e-07	-1.4159e-06	6.75203e-08	-3.61988e-07	-1.71757e-06	-1.107e-06	-7.68262e-07	0.352
-1.49768e-07	8.30564e-07	-5.85938e-08	-8.25034e-08	3.46761e-07	-1.36518e-06	5.48305e-08	-3.66326e-07	-1.7222e-06	-1.10919e-06	-7.5423e-07	0.354
-1.49034e-07	8.60821e-07	-3.14397e-08	-8.01229e-08	3.41234e-07	-1.30967e-06	4.23758e-08	-3.70095e-07	-1.72408e-06	-1.11088e-06	-7.37524e-07	0.356
-1.45518e-07	8.9109e-07	-8.60733e-09	-7.32059e-08	3.3333e-07	-1.24966e-06	3.03773e-08	-3.73182e-07	-1.72314e-06	-1.11276e-06	-7.20182e-07	0.358
-1.4e-07	9.20944e-07	8.39528e-09	-6.2517e-08	3.2391e-07	-1.18541e-06	1.8988e-08	-3.75575e-07	-1.71944e-06	-1.11534e-06	-7.04088e-07	0.36
-1.33325e-07	9.49978e-07	1.84078e-08	-4.88608e-08	3.13951e-07	-1.11723e-06	8.29345e-09	-3.77363e-07	-1.71307e-06	-1.11885e-06	-6.90758e-07	0.362
-1.26308e-07	9.77798e-07	2.07671e-08	-3.29451e-08	3.04463e-07	-1.04547e-06	-1.67643e-09	-3.78709e-07	-1.70413e-06	-1.12326e-06	-6.8119e-07	0.364
-1.19659e-07	1.00403e-06	1.53996e-08	-1.52626e-08	2.96386e-07	-9.70645e-07	-1.09266e-08	-3.79823e-07	-1.69259e-06	-1.12826e-06	-6.75776e-07	0.366
-1.1393e-07	1.02831e-06	2.84774e-09	3.98724e-09	2.90493e-07	-8.93363e-07	-1.94718e-08	-3.80908e-07	-1.67832e-06	-1.1333e-06	-6.74303e-07	0.368
-1.09483e-07	1.05029e-06	-1.57688e-08	2.49211e-08	2.87295e-07	-8.14396e-07	-2.73116e-08	-3.82127e-07	-1.66103e-06	-1.1377e-06	-6.76024e-07	0.37
-1.06495e-07	1.06965e-06	-3.8847e-08	4.79355e-08	2.8697e-07	-7.34615e-07	-3.44126e-08	-3.83557e-07	-1.64031e-06	-1.14069e-06	-6.79794e-07	0.372
-1.04967e-07	1.08614e-06	-6.44346e-08	7.36167e-08	2.89325e-07	-6.54939e-07	-4.07003e-08	-3.85178e-07	-1.61566e-06	-1.14153e-06	-6.84252e-07	0.374
-1.04765e-07	1.09956e-06	-9.03857e-08	1.02616e-07	2.93802e-07	-5.7625e-07	-4.60639e-08	-3.86862e-07	-1.5866e-06	-1.13956e-06	-6.88011e-07	0.376
-1.05659e-07	1.10982e-06	-1.14523e-07	1.3551e-07	2.99532e-07	-4.99306e-07	-5.03754e-08	-3.88392e-07	-1.55273e-06	-1.13427e-06	-6.89838e-07	0.378
-1.07372e-07	1.11694e-06	-1.34787e-07	1.72681e-07	3.05425e-07	-4.24662e-07	-5.35187e-08	-3.89493e-07	-1.51385e-06	-1.12531e-06	-6.88803e-07	0.38
-1.09623e-07	1.12109e-06	-1.49374e-07	2.14233e-07	3.10311e-07	-3.52611e-07	-5.54248e-08	-3.89876e-07	-1.47001e-06	-1.11249e-06	-6.84369e-07	0.382
-1.12157e-07	1.12253e-06	-1.5684e-07	2.59968e-07	3.13086e-07	-2.83158e-07	-5.61077e-08	-3.89283e-07	-1.42159e-06	-1.09578e-06	-6.76425e-07	0.384
-1.14769e-07	1.12167e-06	-1.5619e-07	3.09423e-07	3.12872e-07	-2.16032e-07	-5.56911e-08	-3.87533e-07	-1.36929e-06	-1.07527e-06	-6.65255e-07	0.386
-1.17313e-07	1.11898e-06	-1.46938e-07	3.61962e-07	3.09143e-07	-1.50736e-07	-5.44228e-08	-3.84555e-07	-1.31412e-06	-1.05109e-06	-6.51461e-07	0.388
-1.19696e-07	1.11496e-06	-1.29145e-07	4.16911e-07	3.01822e-07	-8.66248e-08	-5.26689e-08	-3.80403e-07	-1.25734e-06	-1.02341e-06	-6.35852e-07	0.39
-1.21869e-07	1.11011e-06	-1.03433e-07	4.73695e-07	2.91316e-07	-2.30071e-08	-5.08895e-08	-3.75255e-07	-1.20035e-06	-9.92373e-07	-6.19309e-07	0.392
-1.23808e-07	1.1049e-06	-7.09777e-08	5.31951e-07	2.78484e-07	4.07507e-08	-4.95945e-08	-3.69393e-07	-1.1446e-06	-9.5811e-07	-6.02668e-07	0.394
-1.25484e-07	1.09968e-06	-3.34664e-08	5.91601e-07	2.64551e-07	1.05123e-07	-4.92872e-08	-3.6316e-07	-1.09146e-06	-9.20715e-07	-5.86616e-07	0.396
-1.2685e-07	1.09473e-06	6.98117e-09	6.52846e-07	2.50954e-07	1.70344e-07	-5.04017e-08	-3.56916e-07	-1.04214e-06	-8.80283e-07	-5.71623e-07	0.398
-1.27812e-07	1.0902e-06	4.79317e-08	7.16084e-07	2.39167e-07	2.36352e-07	-5.3245e-08	-3.50987e-07	-9.97563e-07	-8.36953e-07	-5.57923e-07	0.4
-1.28226e-07	1.08615e-06	8.68008e-08	7.81768e-07	2.30501e-07	3.02772e-07	-5.79519e-08	-3.45613e-07	-9.58341e-07	-7.90947e-07	-5.45521e-07	0.402
-1.27895e-07	1.08252e-06	1.21049e-07	8.50218e-07	2.25924e-07	3.68932e-07	-6.44615e-08	-3.4092e-07	-9.24742e-07	-7.42615e-07	-5.34248e-07	0.404
-1.26573e-07	1.07921e-06	1.48401e-07	9.21422e-07	2.2591e-07	4.33914e-07	-7.25197e-08	-3.36895e-07	-8.96703e-07	-6.92461e-07	-5.23817e-07	0.406
-1.23994e-07	1.07607e-06	1.6706e-07	9.94881e-07	2.30354e-07	4.96642e-07	-8.17079e-08	-3.33391e-07	-8.73868e-07	-6.4114e-07	-5.13906e-07	0.408
-1.19899e-07	1.07296e-06	1.75909e-07	1.06951e-06	2.38549e-07	5.55991e-07	-9.14955e-08	-3.30144e-07	-8.55646e-07	-5.8943e-07	-5.0421e-07	0.41
-1.1407e-07	1.06975e-06	1.74652e-07	1.14364e-06	2.49245e-07	6.10915e-07	-1.01306e-07	-3.26806e-07	-8.41273e-07	-5.38172e-07	-4.94489e-07	0.412
-1.06368e-07	1.06633e-06	1.63897e-07	1.21514e-06	2.60777e-07	6.60566e-07	-1.1059e-07	-3.2299e-07	-8.29878e-07	-4.8819e-07	-4.84584e-07	0.414
-9.6763e-08	1.06267e-06	1.45146e-07	1.28161e-06	2.71251e-07	7.04408e-07	-1.18887e-07	-3.18315e-07	-8.20537e-07	-4.40194e-07	-4.74406e-07	0.416
-8.53559e-08	1.05878e-06	1.20703e-07	1.34068e-06	2.7876e-07	7.42297e-07	-1.25884e-07	-3.12455e-07	-8.12316e-07	-3.94697e-07	-4.639e-07	0.418
-7.2385e-08	1.05471e-06	9.34875e-08	1.39031e-06	2.81619e-07	7.74517e-07	-1.31431e-07	-3.05171e-07	-8.04304e-07	-3.51946e-07	-4.5301e-07	0.42
-5.82192e-08	1.05059e-06	6.67763e-08	1.42906e-06	2.78571e-07	8.01763e-07	-1.35556e-07	-2.96344e-07	-7.95625e-07	-3.11892e-07	-4.41629e-07	0.422
-4.33352e-08	1.04653e-06	4.38975e-08	1.45636e-06	2.68952e-07	8.25087e-07	-1.38434e-07	-2.85989e-07	-7.85457e-07	-2.74201e-07	-4.29574e-07	0.424
-2.82808e-08	1.04266e-06	2.7902e-08	1.47261e-06	2.52797e-07	8.45778e-07	-1.40348e-07	-2.74253e-07	-7.73035e-07	-2.38305e-07	-4.16584e-07	0.426
-1.36284e-08	1.03908e-06	2.1253e-08	1.47915e-06	2.30855e-07	8.65233e-07	-1.41639e-07	-2.61414e-07	-7.57666e-07	-2.035e-07	-4.02341e-07	0.428
7.77334e-11	1.03581e-06	2.55678e-08	1.47816e-06	2.04538e-07	8.84798e-07	-1.42646e-07	-2.47854e-07	-7.38741e-07	-1.69054e-07	-3.86527e-07	0.43
1.23743e-08	1.03283e-06	4.14433e-08	1.47239e-06	1.7578e-07	9.05622e-07	-1.43653e-07	-2.34028e-07	-7.15759e-07	-1.34329e-07	-3.68895e-07	0.432
2.29263e-08	1.03e-06	6.83895e-08	1.46488e-06	1.46844e-07	9.28535e-07	-1.4486e-07	-2.20431e-07	-6.88364e-07	-9.88846e-08	-3.49357e-07	0.434
3.15631e-08	1.02709e-06	1.04881e-07	1.45855e-06	1.20082e-07	9.53965e-07	-1.46356e-07	-2.07549e-07	-6.56384e-07	-6.25506e-08	-3.28051e-07	0.436
3.82993e-08	1.02382e-06	1.48527e-07	1.45591e-06	9.76851e-08	9.81902e-07	-1.48126e-07	-1.95812e-07	-6.19874e-07	-2.5458e-08	-3.05396e-07	0.438
4.33351e-08	1.01982e-06	1.96332e-07	1.45878e-06	8.1437e-08	1.01192e-06	-1.50072e-07	-1.85556e-07	-5.79154e-07	1.19785e-08	-2.8209e-07	0.44
4.70367e-08	1.01472e-06	2.45035e-07	1.46811e-06	7.2515e-08	1.04322e-06	-1.52052e-07	-1.76981e-07	-5.34831e-07	4.91212e-08	-2.59077e-07	0.442
4.98967e-08	1.00816e-06	2.91463e-07	1.48394e-06	7.13493e-08	1.07475e-06	-1.53915e-07	-1.70125e-07	-4.87799e-07	8.5204e-08	-2.37447e-07	0.444
5.24777e-08	9.99813e-07	3.32882e-07	1.50544e-06	7.75636e-08	1.10534e-06	-1.55553e-07	-1.6486e-07	-4.39199e-07	1.19444e-07	-2.18308e-07	0.446
5.53459e-08	9.89452e-07	3.67274e-07	1.53107e-06	9.00065e-08	1.13378e-06	-1.56919e-07	-1.60897e-07	-3.90355e-07	1.51156e-07	-2.02635e-07	0.448
5.90005e-08	9.76926e-07	3.93536e-07	1.55884e-06	1.06871e-07	1.15898e-06	-1.58054e-07	-1.57815e-07	-3.42671e-07	1.79848e-07	-1.91116e-07	0.45
6.38093e-08	9.62177e-07	4.11552e-07	1.58655e-06	1.25892e-07	1.18008e-06	-1.59073e-07	-1.55111e-07	-2.97515e-07	2.05287e-07	-1.8404e-07	0.452
6.99576e-08	9.45236e-07	4.22155e-07	1.61205e-06	1.44608e-07	1.19648e-06	-1.60147e-07	-1.5225e-07	-2.56085e-07	2.27526e-07	-1.81223e-07	0.454
7.7417e-08	9.262e-07	4.26974e-07	1.63349e-06	1.60637e-07	1.2079e-06	-1.61468e-07	-1.48734e-07	-2.19298e-07	2.46884e-07	-1.82018e-07	0.456
8.59414e-08	9.0522e-07	4.28189e-07	1.64946e-06	1.71966e-07	1.21436e-06	-1.63209e-07	-1.4416e-07	-1.87695e-07	2.63897e-07	-1.85386e-07	0.458
9.50898e-08	8.82479e-07	4.28244e-07	1.65909e-06	1.77188e-07	1.21617e-06	-1.65487e-07	-1.38264e-07	-1.61393e-07	2.79228e-07	-1.9004e-07	0.46
1.04275e-07	8.58186e-07	4.29529e-07	1.66207e-06	1.75667e-07	1.21384e-06	-1.68332e-07	-1.30954e-07	-1.40079e-07	2.93566e-07	-1.94626e-07	0.462
1.12834e-07	8.3258e-07	4.34102e-07	1.6586e-06	1.6762e-07	1.20801e-06	-1.71677e-07	-1.22311e-07	-1.23063e-07	3.07529e-07	-1.97926e-07	0.464
1.20109e-07	8.05937e-07	4.43455e-07	1.64926e-06	1.54077e-07	1.1994e-06	-1.75362e-07	-1.12574e-07	-1.09364e-07	3.21576e-07	-1.99041e-07	0.466
1.25527e-07	7.78587e-07	4.58368e-07	1.63494e-06	1.36745e-07	1.18869e-06	-1.79154e-07	-1.02099e-07	-9.78329e-08	3.35946e-07	-1.97527e-07	0.468
1.2868e-07	7.50928e-07	4.78848e-07	1.61666e-06	1.1778e-07	1.1765e-06	-1.82783e-07	-9.13088e-08	-8.72873e-08	3.50632e-07	-1.93459e-07	0.47
1.29372e-07	7.2344e-07	5.04176e-07	1.59547e-06	9.94951e-08	1.16332e-06	-1.85979e-07	-8.06329e-08	-7.66432e-08	3.65392e-07	-1.87419e-07	0.472
1.27655e-07	6.96681e-07	5.3302e-07	1.57234e-06	8.40513e-08	1.14951e-06	-1.88507e-07	-7.04543e-08	-6.5027e-08	3.79792e-07	-1.80395e-07	0.474
1.23822e-07	6.71274e-07	5.63627e-07	1.54812e-06	7.31596e-08	1.13527e-06	-1.90198e-07	-6.10673e-08	-5.18555e-08	3.93271e-07	-1.73618e-07	0.476
1.1838e-07	6.47873e-07	5.94043e-07	1.5235e-06	6.78506e-08	1.12065e-06	-1.90965e-07	-5.26532e-08	-3.68768e-08	4.05231e-07	-1.68357e-07	0.478
1.11996e-07	6.27127e-07	6.22351e-07	1.49895e-06	6.83346e-08	1.10564e-06	-1.90796e-07	-4.52773e-08	-2.0171e-08	4.15122e-07	-1.65712e-07	0.48
1.05428e-07	6.09626e-07	6.4688e-07	1.47482e-06	7.39775e-08	1.09015e-06	-1.89746e-07	-3.89057e-08	-2.11571e-09	4.2253e-07	-1.66423e-07	0.482
9.94375e-08	5.95853e-07	6.66381e-07	1.45129e-06	8.3394e-08	1.07408e-06	-1.87907e-07	-3.34386e-08	1.6674e-08	4.27245e-07	-1.70738e-07	0.484
9.47196e-08	5.86144e-07	6.80133e-07	1.42848e-06	9.46461e-08	1.05736e-06	-1.85385e-07	-2.87533e-08	3.54216e-08	4.29307e-07	-1.78353e-07	0.486
9.18254e-08	5.80659e-07	6.87982e-07	1.40642e-06	1.05517e-07	1.03996e-06	-1.82271e-07	-2.47486e-08	5.32677e-08	4.29021e-07	-1.88433e-07	0.488
9.11096e-08	5.79374e-07	6.90315e-07	1.38512e-06	1.13819e-07	1.02189e-06	-1.78624e-07	-2.13832e-08	6.93437e-08	4.26943e-07	-1.99703e-07	0.49
9.26946e-08	5.82092e-07	6.87961e-07	1.36458e-06	1.17697e-07	1.00324e-06	-1.74467e-07	-1.87006e-08	8.2833e-08	4.2383e-07	-2.10607e-07	0.492
9.64573e-08	5.8847e-07	6.82064e-07	1.34479e-06	1.15866e-07	9.84101e-07	-1.69786e-07	-1.68364e-08	9.30203e-08	4.20572e-07	-2.19496e-07	0.494
1.02038e-07	5.98063e-07	6.73915e-07	1.32573e-06	1.07781e-07	9.64626e-07	-1.6455e-07	-1.6007e-08	9.93293e-08	4.18089e-07	-2.24827e-07	0.496
1.0887e-07	6.10374e-07	6.64794e-07	1.30735e-06	9.36771e-08	9.4497e-07	-1.58725e-07	-1.648e-08	1.01353e-07	4.17238e-07	-2.25353e-07	0.498
1.16229e-07	6.24903e-07	6.55832e-07	1.28956e-06	7.45144e-08	9.25313e-07	-1.52296e-07	-1.85312e-08	9.88844e-08	4.18703e-07	-2.2026e-07	0.5
1.23295e-07	6.41194e-07	6.479e-07	1.27216e-06	5.18149e-08	9.05871e-07	-1.45283e-07	-2.23953e-08	9.19392e-08	4.22915e-07	-2.09259e-07	0.502
1.29222e-07	6.58865e-07	6.41555e-07	1.25493e-06	2.74302e-08	8.86917e-07	-1.37754e-07	-2.82149e-08	8.07864e-08	4.29988e-07	-1.92606e-07	0.504
1.33219e-07	6.77624e-07	6.37041e-07	1.23752e-06	3.27543e-09	8.68799e-07	-1.29823e-07	-3.59985e-08	6.59662e-08	4.39685e-07	-1.71058e-07	0.506
1.34618e-07	6.97278e-07	6.34338e-07	1.21954e-06	-1.89294e-08	8.51949e-07	-1.21653e-07	-4.5592e-08	4.82969e-08	4.51431e-07	-1.45763e-07	0.508
1.32943e-07	7.17711e-07	6.3325e-07	1.20056e-06	-3.78716e-08	8.36878e-07	-1.13438e-07	-5.66696e-08	2.8861e-08	4.64355e-07	-1.18121e-07	0.51
1.27958e-07	7.3887e-07	6.3353e-07	1.18015e-06	-5.27813e-08	8.24149e-07	-1.05392e-07	-6.87467e-08	8.96324e-09	4.77368e-07	-8.96071e-08	0.512
1.19698e-07	7.60737e-07	6.34996e-07	1.15794e-06	-6.34728e-08	8.14323e-07	-9.77322e-08	-8.12165e-08	-9.94416e-09	4.89278e-07	-6.16116e-08	0.514
1.08467e-07	7.83296e-07	6.37645e-07	1.13369e-06	-7.02917e-08	8.07894e-07	-9.06653e-08	-9.3405e-08	-2.63652e-08	4.98909e-07	-3.52991e-08	0.516
9.48211e-08	8.06514e-07	6.41716e-07	1.10729e-06	-7.39809e-08	8.05215e-07	-8.43779e-08	-1.04642e-07	-3.88886e-08	5.05237e-07	-1.15139e-08	0.518
7.95104e-08	8.30317e-07	6.47707e-07	1.0788e-06	-7.54948e-08	8.06428e-07	-7.90316e-08	-1.14338e-07	-4.63275e-08	5.07508e-07	9.26057e-09	0.52
6.34121e-08	8.54584e-07	6.56335e-07	1.04845e-06	-7.57945e-08	8.11418e-07	-7.47615e-08	-1.2206e-07	-4.78562e-08	5.0534e-07	2.68859e-08	0.522
4.74405e-08	8.79141e-07	6.6843e-07	1.01661e-06	-7.56627e-08	8.19791e-07	-7.16785e-08	-1.27596e-07	-4.31251e-08	4.98787e-07	4.15054e-08	0.524
3.24558e-08	9.03761e-07	6.84808e-07	9.83738e-07	-7.55704e-08	8.3089e-07	-6.98706e-08	-1.30992e-07	-3.23385e-08	4.88364e-07	5.3448e-08	0.526
1.91774e-08	9.28178e-07	7.06109e-07	9.50328e-07	-7.56156e-08	8.43844e-07	-6.9402e-08	-1.3257e-07	-1.62794e-08	4.75015e-07	6.31187e-08	0.528
8.11361e-09	9.52086e-07	7.32661e-07	9.16826e-07	-7.55438e-08	8.57646e-07	-7.03078e-08	-1.32901e-07	3.72579e-09	4.60045e-07	7.08978e-08	0.53
-4.84079e-10	9.75155e-07	7.64372e-07	8.83586e-07	-7.48408e-08	8.7125e-07	-7.25834e-08	-1.32756e-07	2.5906e-08	4.45002e-07	7.70648e-08	0.532
-6.63645e-09	9.97038e-07	8.00691e-07	8.50822e-07	-7.28795e-08	8.83672e-07	-7.61692e-08	-1.33016e-07	4.82011e-08	4.31528e-07	8.17608e-08	0.534
-1.06194e-08	1.01738e-06	8.40619e-07	8.18593e-07	-6.9088e-08	8.94074e-07	-8.09349e-08	-1.3457e-07	6.84583e-08	4.21195e-07	8.49911e-08	0.536
-1.29163e-08	1.03582e-06	8.82802e-07	7.86813e-07	-6.31085e-08	9.01838e-07	-8.66653e-08	-1.38202e-07	8.46496e-08	4.15342e-07	8.66665e-08	0.538
-1.41467e-08	1.05203e-06	9.25663e-07	7.55288e-07	-5.49145e-08	9.06601e-07	-9.30551e-08	-1.44484e-07	9.50807e-08	4.1493e-07	8.66703e-08	0.54
-1.49793e-08	1.06568e-06	9.6756e-07	7.23767e-07	-4.48654e-08	9.08265e-07	-9.97144e-08	-1.53695e-07	9.85668e-08	4.20428e-07	8.4937e-08	0.542
-1.60418e-08	1.07652e-06	1.00696e-06	6.92006e-07	-3.36886e-08	9.06971e-07	-1.0619e-07	-1.65768e-07	9.45502e-08	4.31755e-07	8.15247e-08	0.544
-1.78391e-08	1.08432e-06	1.04256e-06	6.59826e-07	-2.23918e-08	9.03054e-07	-1.12001e-07	-1.80285e-07	8.31442e-08	4.4828e-07	7.66672e-08	0.546
-2.06909e-08	1.08896e-06	1.07342e-06	6.27161e-07	-1.21238e-08	8.96981e-07	-1.16688e-07	-1.96513e-07	6.50993e-08	4.68879e-07	7.07939e-08	0.548
-2.46964e-08	1.09042e-06	1.09896e-06	5.94084e-07	-4.00699e-09	8.89276e-07	-1.19871e-07	-2.13489e-07	4.16969e-08	4.92055e-07	6.45127e-08	0.55
-2.97324e-08	1.08878e-06	1.119e-06	5.60814e-07	1.02885e-09	8.80458e-07	-1.21301e-07	-2.3013e-07	1.45875e-08	5.16103e-07	5.8558e-08	0.552
-3.54844e-08	1.08421e-06	1.13366e-06	5.27695e-07	2.38271e-09	8.70979e-07	-1.20913e-07	-2.45366e-07	-1.44023e-08	5.39308e-07	5.37113e-08	0.554
-4.15065e-08	1.077e-06	1.14327e-06	4.95166e-07	-1.3149e-10	8.61189e-07	-1.18852e-07	-2.58275e-07	-4.34689e-08	5.60139e-07	5.07073e-08	0.556
-4.73022e-08	1.06751e-06	1.14832e-06	4.63705e-07	-6.26152e-09	8.51316e-07	-1.15479e-07	-2.68195e-07	-7.101e-08	5.77431e-07	5.01399e-08	0.558
-5.24142e-08	1.05615e-06	1.14929e-06	4.3378e-07	-1.53571e-08	8.41463e-07	-1.11346e-07	-2.7481e-07	-9.57647e-08	5.90517e-07	5.23845e-08	0.56
-5.65089e-08	1.04334e-06	1.14664e-06	4.05795e-07	-2.64645e-08	8.31631e-07	-1.07143e-07	-2.78185e-07	-1.169e-07	5.99287e-07	5.75469e-08	0.562
-5.94421e-08	1.02947e-06	1.14077e-06	3.80033e-07	-3.84575e-08	8.21738e-07	-1.03624e-07	-2.78754e-07	-1.34047e-07	6.04178e-07	6.54475e-08	0.564
-6.12947e-08	1.01491e-06	1.13202e-06	3.56618e-07	-5.01831e-08	8.1165e-07	-1.01507e-07	-2.77259e-07	-1.47278e-07	6.06075e-07	7.56437e-08	0.566
-6.23706e-08	9.99909e-07	1.1207e-06	3.35481e-07	-6.0599e-08	8.01201e-07	-1.0138e-07	-2.74647e-07	-1.57053e-07	6.06154e-07	8.74839e-08	0.568
-6.31561e-08	9.84669e-07	1.10721e-06	3.16347e-07	-6.88833e-08	7.90211e-07	-1.03611e-07	-2.71945e-07	-1.64136e-07	6.05684e-07	1.00188e-07	0.57
-6.42461e-08	9.693e-07	1.09197e-06	2.98734e-07	-7.45042e-08	7.78492e-07	-1.08281e-07	-2.70119e-07	-1.69492e-07	6.05818e-07	1.12937e-07	0.572
-6.62476e-08	9.53851e-07	1.07558e-06	2.8198e-07	-7.72437e-08	7.65855e-07	-1.1515e-07	-2.69955e-07	-1.74186e-07	6.07412e-07	1.24971e-07	0.574
-6.96765e-08	9.38334e-07	1.0587e-06	2.65294e-07	-7.71805e-08	7.52116e-07	-1.23668e-07	-2.71952e-07	-1.79294e-07	6.10899e-07	1.35663e-07	0.576
-7.48654e-08	9.22748e-07	1.04209e-06	2.47824e-07	-7.464e-08	7.37109e-07	-1.33023e-07	-2.76261e-07	-1.8581e-07	6.16244e-07	1.44575e-07	0.578
-8.18989e-08	9.07107e-07	1.02651e-06	2.28746e-07	-7.01254e-08	7.20706e-07	-1.42231e-07	-2.8267e-07	-1.94575e-07	6.22981e-07	1.51494e-07	0.58
-9.05876e-08	8.91466e-07	1.01266e-06	2.07355e-07	-6.42438e-08	7.0285e-07	-1.50257e-07	-2.90636e-07	-2.06216e-07	6.30329e-07	1.56417e-07	0.582
-1.00489e-07	8.75925e-07	1.00106e-06	1.83152e-07	-5.76385e-08	6.83586e-07	-1.56144e-07	-2.99352e-07	-2.21084e-07	6.37374e-07	1.59528e-07	0.584
-1.10972e-07	8.60642e-07	9.91991e-07	1.55914e-07	-5.09345e-08	6.63094e-07	-1.59143e-07	-3.07859e-07	-2.39214e-07	6.43272e-07	1.61139e-07	0.586
-1.21316e-07	8.4582e-07	9.85463e-07	1.25722e-07	-4.47015e-08	6.41709e-07	-1.58825e-07	-3.15163e-07	-2.60291e-07	6.47454e-07	1.61619e-07	0.588
-1.30829e-07	8.31692e-07	9.81162e-07	9.2956e-08	-3.94323e-08	6.19934e-07	-1.55152e-07	-3.20363e-07	-2.83629e-07	6.49784e-07	1.61332e-07	0.59
-1.38961e-07	8.18494e-07	9.78484e-07	5.82468e-08	-3.55342e-08	5.98416e-07	-1.48498e-07	-3.2276e-07	-3.08188e-07	6.50643e-07	1.60571e-07	0.592
-1.454e-07	8.06439e-07	9.76592e-07	2.23882e-08	-3.3328e-08	5.77917e-07	-1.39624e-07	-3.21943e-07	-3.32603e-07	6.50925e-07	1.59525e-07	0.594
-1.5012e-07	7.95685e-07	9.74491e-07	-1.37732e-08	-3.30494e-08	5.59256e-07	-1.29594e-07	-3.17833e-07	-3.55262e-07	6.51935e-07	1.58268e-07	0.596
-1.53389e-07	7.86313e-07	9.71148e-07	-4.94548e-08	-3.485e-08	5.43241e-07	-1.19649e-07	-3.10689e-07	-3.74407e-07	6.55208e-07	1.5678e-07	0.598
-1.55718e-07	7.7831e-07	9.65603e-07	-8.40438e-08	-3.87936e-08	5.30596e-07	-1.11058e-07	-3.01074e-07	-3.88272e-07	6.62261e-07	1.54987e-07	0.6
-1.57776e-07	7.71559e-07	9.57097e-07	-1.17174e-07	-4.48493e-08	5.2189e-07	-1.04954e-07	-2.89789e-07	-3.95232e-07	6.74332e-07	1.5283e-07	0.602
-1.60274e-07	7.65849e-07	9.45173e-07	-1.48761e-07	-5.2883e-08	5.17481e-07	-1.02191e-07	-2.77777e-07	-3.93967e-07	6.9213e-07	1.50321e-07	0.604
-1.63847e-07	7.60893e-07	9.29756e-07	-1.78995e-07	-6.26505e-08	5.17487e-07	-1.03232e-07	-2.66028e-07	-3.83603e-07	7.15653e-07	1.47601e-07	0.606
-1.68951e-07	7.56349e-07	9.11193e-07	-2.08287e-07	-7.37977e-08	5.2177e-07	-1.08093e-07	-2.55475e-07	-3.63836e-07	7.44081e-07	1.44966e-07	0.608
-1.75793e-07	7.51859e-07	8.90248e-07	-2.37187e-07	-8.58731e-08	5.2996e-07	-1.16335e-07	-2.46912e-07	-3.35005e-07	7.75794e-07	1.42877e-07	0.61
-1.84313e-07	7.47081e-07	8.68042e-07	-2.66283e-07	-9.83535e-08	5.4149e-07	-1.27125e-07	-2.4093e-07	-2.98107e-07	8.08495e-07	1.4192e-07	0.612
-1.94204e-07	7.41729e-07	8.45947e-07	-2.96102e-07	-1.10686e-07	5.55651e-07	-1.39349e-07	-2.37883e-07	-2.54755e-07	8.39428e-07	1.42752e-07	0.614
-2.04979e-07	7.35598e-07	8.25433e-07	-3.2702e-07	-1.22338e-07	5.71657e-07	-1.51749e-07	-2.37881e-07	-2.0707e-07	8.65684e-07	1.46013e-07	0.616
-2.16062e-07	7.28589e-07	8.07897e-07	-3.592e-07	-1.32858e-07	5.88706e-07	-1.63087e-07	-2.40806e-07	-1.57511e-07	8.84533e-07	1.52239e-07	0.618
-2.26886e-07	7.20722e-07	7.94471e-07	-3.92565e-07	-1.41928e-07	6.06025e-07	-1.72293e-07	-2.46348e-07	-1.08673e-07	8.93763e-07	1.61763e-07	0.62
-2.36982e-07	7.12134e-07	7.85864e-07	-4.26795e-07	-1.49397e-07	6.2291e-07	-1.78593e-07	-2.54054e-07	-6.30576e-08	8.91961e-07	1.74645e-07	0.622
-2.46038e-07	7.03064e-07	7.82232e-07	-4.61359e-07	-1.55306e-07	6.38743e-07	-1.81582e-07	-2.63372e-07	-2.28441e-08	8.78727e-07	1.90618e-07	0.624
-2.53925e-07	6.93826e-07	7.83127e-07	-4.95563e-07	-1.59866e-07	6.52991e-07	-1.81254e-07	-2.73702e-07	1.03122e-08	8.54766e-07	2.09072e-07	0.626
-2.60687e-07	6.84771e-07	7.87513e-07	-5.28618e-07	-1.63423e-07	6.65208e-07	-1.77969e-07	-2.84431e-07	3.54351e-08	8.21866e-07	2.29079e-07	0.628
-2.66491e-07	6.7624e-07	7.93874e-07	-5.59703e-07	-1.66382e-07	6.75019e-07	-1.7238e-07	-2.94972e-07	5.23163e-08	7.82753e-07	2.49449e-07	0.63
-2.71575e-07	6.68513e-07	8.00385e-07	-5.88038e-07	-1.69134e-07	6.82124e-07	-1.65317e-07	-3.04779e-07	6.15259e-08	7.40831e-07	2.68833e-07	0.632
-2.76171e-07	6.61765e-07	8.05141e-07	-6.12945e-07	-1.7196e-07	6.86294e-07	-1.5766e-07	-3.13373e-07	6.43416e-08	6.99855e-07	2.85833e-07	0.634
-2.80452e-07	6.5603e-07	8.06404e-07	-6.33903e-07	-1.74972e-07	6.87388e-07	-1.50213e-07	-3.20351e-07	6.26008e-08	6.6355e-07	2.99148e-07	0.636
-2.8449e-07	6.51184e-07	8.02835e-07	-6.5059e-07	-1.78058e-07	6.8537e-07	-1.43603e-07	-3.25404e-07	5.84926e-08	6.35238e-07	3.077e-07	0.638
-2.88245e-07	6.46947e-07	7.93677e-07	-6.62914e-07	-1.80891e-07	6.80321e-07	-1.38199e-07	-3.28327e-07	5.43113e-08	6.17508e-07	3.1076e-07	0.64
-2.91577e-07	6.42909e-07	7.78872e-07	-6.7103e-07	-1.82957e-07	6.72458e-07	-1.3409e-07	-3.29033e-07	5.22003e-08	6.11966e-07	3.08037e-07	0.642
-2.94279e-07	6.38576e-07	7.59076e-07	-6.75336e-07	-1.83642e-07	6.62132e-07	-1.31097e-07	-3.27559e-07	5.3916e-08	6.19091e-07	2.99727e-07	0.644
-2.96125e-07	6.33434e-07	7.35591e-07	-6.76453e-07	-1.82333e-07	6.49816e-07	-1.28817e-07	-3.2407e-07	6.06401e-08	6.38223e-07	2.86512e-07	0.646
-2.96914e-07	6.27021e-07	7.10208e-07	-6.75181e-07	-1.78537e-07	6.36081e-07	-1.26713e-07	-3.18854e-07	7.28609e-08	6.67662e-07	2.69508e-07	0.648
-2.96516e-07	6.18993e-07	6.84989e-07	-6.72435e-07	-1.71987e-07	6.21555e-07	-1.24199e-07	-3.12307e-07	9.03399e-08	7.04877e-07	2.50159e-07	0.65
-2.94894e-07	6.0918e-07	6.62019e-07	-6.69166e-07	-1.62723e-07	6.0688e-07	-1.20743e-07	-3.04903e-07	1.12165e-07	7.46787e-07	2.30097e-07	0.652
-2.92119e-07	5.97622e-07	6.43153e-07	-6.66269e-07	-1.51123e-07	5.92663e-07	-1.15949e-07	-2.9716e-07	1.36884e-07	7.90082e-07	2.1098e-07	0.654
-2.88361e-07	5.84569e-07	6.29792e-07	-6.64497e-07	-1.3789e-07	5.79431e-07	-1.09621e-07	-2.89594e-07	1.62706e-07	8.31545e-07	1.94322e-07	0.656
-2.83876e-07	5.70452e-07	6.22712e-07	-6.64383e-07	-1.23979e-07	5.67602e-07	-1.018e-07	-2.82669e-07	1.87739e-07	8.68337e-07	1.81348e-07	0.658
-2.78971e-07	5.55826e-07	6.21967e-07	-6.66188e-07	-1.1049e-07	5.57466e-07	-9.27645e-08	-2.76755e-07	2.10239e-07	8.98219e-07	1.72874e-07	0.66
-2.7398e-07	5.4128e-07	6.26869e-07	-6.69887e-07	-9.85314e-08	5.49191e-07	-8.3001e-08	-2.72089e-07	2.28836e-07	9.19703e-07	1.69245e-07	0.662
-2.6923e-07	5.27338e-07	6.36052e-07	-6.7518e-07	-8.9075e-08	5.42839e-07	-7.31476e-08	-2.68744e-07	2.42717e-07	9.32104e-07	1.70322e-07	0.664
-2.65014e-07	5.14358e-07	6.47605e-07	-6.81545e-07	-8.28339e-08	5.38413e-07	-6.39158e-08	-2.66625e-07	2.51724e-07	9.35524e-07	1.75526e-07	0.666
-2.61571e-07	5.02447e-07	6.59264e-07	-6.88316e-07	-8.01678e-08	5.35901e-07	-5.60026e-08	-2.65469e-07	2.56379e-07	9.30756e-07	1.83928e-07	0.668
-2.59072e-07	4.9139e-07	6.68642e-07	-6.94773e-07	-8.10391e-08	5.35331e-07	-5.00043e-08	-2.64873e-07	2.5781e-07	9.19141e-07	1.94378e-07	0.67
-2.57605e-07	4.80632e-07	6.73467e-07	-7.00236e-07	-8.50205e-08	5.36809e-07	-4.63434e-08	-2.64332e-07	2.57611e-07	9.02388e-07	2.05642e-07	0.672
-2.57175e-07	4.69285e-07	6.71811e-07	-7.04152e-07	-9.13523e-08	5.40543e-07	-4.52194e-08	-2.63284e-07	2.57637e-07	8.82382e-07	2.16547e-07	0.674
-2.57699e-07	4.56182e-07	6.62287e-07	-7.06156e-07	-9.90407e-08	5.46833e-07	-4.65892e-08	-2.61174e-07	2.5977e-07	8.61e-07	2.26097e-07	0.676
-2.59006e-07	4.39969e-07	6.44189e-07	-7.06109e-07	-1.0698e-07	5.56023e-07	-5.01809e-08	-2.57498e-07	2.65693e-07	8.39941e-07	2.33559e-07	0.678
-2.60848e-07	4.19218e-07	6.1756e-07	-7.04104e-07	-1.14081e-07	5.68432e-07	-5.55382e-08	-2.51859e-07	2.76682e-07	8.20591e-07	2.38504e-07	0.68
-2.62907e-07	3.92557e-07	5.83184e-07	-7.00446e-07	-1.19392e-07	5.84251e-07	-6.20882e-08	-2.43996e-07	2.93466e-07	8.03929e-07	2.40804e-07	0.682
-2.64816e-07	3.58799e-07	5.42513e-07	-6.95614e-07	-1.22189e-07	6.03436e-07	-6.9222e-08	-2.338e-07	3.16154e-07	7.90473e-07	2.40589e-07	0.684
-2.66183e-07	3.17062e-07	4.97514e-07	-6.90216e-07	-1.22039e-07	6.25616e-07	-7.63773e-08	-2.2132e-07	3.44246e-07	7.80275e-07	2.38166e-07	0.686
-2.66627e-07	2.66871e-07	4.50482e-07	-6.84934e-07	-1.18816e-07	6.50032e-07	-8.31097e-08	-2.06738e-07	3.76716e-07	7.72964e-07	2.33931e-07	0.688
-2.65809e-07	2.08221e-07	4.03825e-07	-6.8048e-07	-1.1269e-07	6.7553e-07	-8.91426e-08	-1.9035e-07	4.12157e-07	7.67825e-07	2.28268e-07	0.69
-2.63475e-07	1.41617e-07	3.59838e-07	-6.77561e-07	-1.04075e-07	7.00615e-07	-9.439e-08	-1.7252e-07	4.48953e-07	7.63916e-07	2.21468e-07	0.692
-2.59482e-07	6.80701e-08	3.20513e-07	-6.76839e-07	-9.35666e-08	7.23567e-07	-9.89483e-08	-1.53651e-07	4.85464e-07	7.60204e-07	2.13673e-07	0.694
-2.53823e-07	-1.09407e-08	2.87371e-07	-6.78909e-07	-8.18654e-08	7.42615e-07	-1.0306e-07	-1.34151e-07	5.20184e-07	7.55718e-07	2.04855e-07	0.696
-2.46635e-07	-9.35439e-08	2.61351e-07	-6.84268e-07	-6.97018e-08	7.56133e-07	-1.07055e-07	-1.14404e-07	5.51859e-07	7.49684e-07	1.94834e-07	0.698
-2.38191e-07	-1.77577e-07	2.42764e-07	-6.93276e-07	-5.77751e-08	7.62843e-07	-1.11279e-07	-9.47609e-08	5.7955e-07	7.41638e-07	1.83339e-07	0.7
-2.28873e-07	-2.6071e-07	2.31288e-07	-7.06116e-07	-4.67083e-08	7.61985e-07	-1.16013e-07	-7.5533e-08	6.02642e-07	7.31497e-07	1.70093e-07	0.702
-2.1914e-07	-3.40585e-07	2.26031e-07	-7.22742e-07	-3.70222e-08	7.53434e-07	-1.21417e-07	-5.69913e-08	6.2081e-07	7.19576e-07	1.54924e-07	0.704
-2.09477e-07	-4.14953e-07	2.25636e-07	-7.4282e-07	-2.91269e-08	7.37737e-07	-1.2747e-07	-3.93728e-08	6.33963e-07	7.06547e-07	1.37868e-07	0.706
-2.00344e-07	-4.81806e-07	2.28416e-07	-7.65685e-07	-2.33265e-08	7.16064e-07	-1.3396e-07	-2.28829e-08	6.42173e-07	6.9334e-07	1.19258e-07	0.708
-1.92132e-07	-5.39495e-07	2.32515e-07	-7.90308e-07	-1.98302e-08	6.90086e-07	-1.40481e-07	-7.69399e-09	6.45621e-07	6.81014e-07	9.9772e-08	0.71
-1.85114e-07	-5.86808e-07	2.36073e-07	-8.15301e-07	-1.87627e-08	6.61775e-07	-1.46481e-07	6.06089e-09	6.44562e-07	6.70591e-07	8.04272e-08	0.712
-1.79429e-07	-6.23038e-07	2.37386e-07	-8.38966e-07	-2.01703e-08	6.33188e-07	-1.51318e-07	1.82996e-08	6.39313e-07	6.62899e-07	6.25201e-08	0.714
-1.75057e-07	-6.47998e-07	2.35049e-07	-8.59397e-07	-2.40197e-08	6.06231e-07	-1.54345e-07	2.90038e-08	6.30264e-07	6.58433e-07	4.7507e-08	0.716
-1.71835e-07	-6.6201e-07	2.28057e-07	-8.74641e-07	-3.01908e-08	5.82462e-07	-1.54994e-07	3.8229e-08	6.17897e-07	6.57256e-07	3.68433e-08	0.718
-1.69472e-07	-6.65866e-07	2.15875e-07	-8.82896e-07	-3.84659e-08	5.62946e-07	-1.52863e-07	4.61087e-08	6.02801e-07	6.58955e-07	3.17992e-08	0.72
-1.67588e-07	-6.60752e-07	1.98461e-07	-8.82747e-07	-4.85227e-08	5.4818e-07	-1.47778e-07	5.28471e-08	5.85675e-07	6.62664e-07	3.328e-08	0.722
-1.65753e-07	-6.48162e-07	1.76232e-07	-8.73386e-07	-5.99352e-08	5.381e-07	-1.39832e-07	5.87015e-08	5.67304e-07	6.67134e-07	4.16761e-08	0.724
-1.63542e-07	-6.29789e-07	1.49991e-07	-8.54815e-07	-7.2186e-08	5.3215e-07	-1.29396e-07	6.39538e-08	5.48512e-07	6.70868e-07	5.67683e-08	0.726
-1.60576e-07	-6.07413e-07	1.20819e-07	-8.27959e-07	-8.46943e-08	5.29412e-07	-1.17093e-07	6.88749e-08	5.30091e-07	6.72278e-07	7.77042e-08	0.728
-1.56561e-07	-5.82794e-07	8.99335e-08	-7.947e-07	-9.6855e-08	5.28759e-07	-1.03734e-07	7.3688e-08	5.12722e-07	6.69869e-07	1.03054e-07	0.73
-1.51314e-07	-5.57564e-07	5.85506e-08	-7.57782e-07	-1.08086e-07	5.29017e-07	-9.02381e-08	7.85364e-08	4.96896e-07	6.6241e-07	1.30938e-07	0.732
-1.44779e-07	-5.33142e-07	2.77519e-08	-7.20601e-07	-1.17876e-07	5.29109e-07	-7.75353e-08	8.34614e-08	4.82845e-07	6.49088e-07	1.59214e-07	0.734
-1.37021e-07	-5.10664e-07	-1.61782e-09	-6.86881e-07	-1.25826e-07	5.28162e-07	-6.64629e-08	8.83955e-08	4.70516e-07	6.29609e-07	1.85701e-07	0.736
-1.28213e-07	-4.90937e-07	-2.90105e-08	-6.60277e-07	-1.31671e-07	5.25571e-07	-5.76756e-08	9.31705e-08	4.59564e-07	6.04255e-07	2.08397e-07	0.738
-1.18622e-07	-4.74417e-07	-5.41874e-08	-6.43943e-07	-1.35292e-07	5.21026e-07	-5.15754e-08	9.75423e-08	4.49398e-07	5.73878e-07	2.25687e-07	0.74
-1.08572e-07	-4.61215e-07	-7.71852e-08	-6.4012e-07	-1.36697e-07	5.14493e-07	-4.82718e-08	1.01226e-07	4.39256e-07	5.39829e-07	2.36493e-07	0.742
-9.84259e-08	-4.51122e-07	-9.82463e-08	-6.49795e-07	-1.35991e-07	5.06168e-07	-4.75764e-08	1.03936e-07	4.28301e-07	5.03841e-07	2.40351e-07	0.744
-8.85579e-08	-4.43656e-07	-1.17728e-07	-6.72497e-07	-1.33336e-07	4.96421e-07	-4.90343e-08	1.05429e-07	4.15732e-07	4.67858e-07	2.37427e-07	0.746
-7.93302e-08	-4.38128e-07	-1.36009e-07	-7.06244e-07	-1.28907e-07	4.85728e-07	-5.19858e-08	1.05537e-07	4.00889e-07	4.33854e-07	2.28448e-07	0.748
-7.10762e-08	-4.33718e-07	-1.53411e-07	-7.47687e-07	-1.22861e-07	4.74609e-07	-5.56533e-08	1.04188e-07	3.83333e-07	4.03633e-07	2.1458e-07	0.75
-6.4085e-08	-4.29556e-07	-1.70146e-07	-7.92421e-07	-1.15314e-07	4.63569e-07	-5.92404e-08	1.01421e-07	3.62909e-07	3.78653e-07	1.97258e-07	0.752
-5.85892e-08	-4.24811e-07	-1.8629e-07	-8.35453e-07	-1.06344e-07	4.53049e-07	-6.203e-08	9.73725e-08	3.39767e-07	3.59888e-07	1.7801e-07	0.754
-5.47545e-08	-4.18764e-07	-2.01799e-07	-8.71764e-07	-9.60124e-08	4.43384e-07	-6.34709e-08	9.22628e-08	3.14353e-07	3.47739e-07	1.5828e-07	0.756
-5.26711e-08	-4.10886e-07	-2.16539e-07	-8.96905e-07	-8.43892e-08	4.3476e-07	-6.32387e-08	8.63663e-08	2.87373e-07	3.42015e-07	1.39282e-07	0.758
-5.23473e-08	-4.00885e-07	-2.30339e-07	-9.07544e-07	-7.15963e-08	4.27193e-07	-6.12659e-08	7.99773e-08	2.59736e-07	3.41971e-07	1.21899e-07	0.76
-5.37064e-08	-3.88744e-07	-2.43056e-07	-9.01905e-07	-5.78389e-08	4.20509e-07	-5.77357e-08	7.33759e-08	2.32484e-07	3.46417e-07	1.06639e-07	0.762
-5.65873e-08	-3.74733e-07	-2.54633e-07	-8.80027e-07	-4.34272e-08	4.14345e-07	-5.30428e-08	6.67986e-08	2.06721e-07	3.53859e-07	9.36433e-08	0.764
-6.07505e-08	-3.59394e-07	-2.65155e-07	-8.4381e-07	-2.87787e-08	4.08174e-07	-4.77264e-08	6.04176e-08	1.83545e-07	3.62684e-07	8.27405e-08	0.766
-6.58911e-08	-3.43501e-07	-2.74889e-07	-7.9684e-07	-1.43985e-08	4.01347e-07	-4.23862e-08	5.43323e-08	1.63986e-07	3.71335e-07	7.35396e-08	0.768
-7.16581e-08	-3.28005e-07	-2.84305e-07	-7.4401e-07	-8.3964e-10	3.93161e-07	-3.75938e-08	4.85745e-08	1.48961e-07	3.78477e-07	6.55385e-08	0.77
-7.76801e-08	-3.13945e-07	-2.94079e-07	-6.90981e-07	1.1352e-08	3.82944e-07	-3.38108e-08	4.3126e-08	1.39229e-07	3.83131e-07	5.82329e-08	0.772
-8.35957e-08	-3.02366e-07	-3.05061e-07	-6.43556e-07	2.16979e-08	3.70141e-07	-3.13273e-08	3.79457e-08	1.35359e-07	3.84749e-07	5.12084e-08	0.774
-8.90856e-08	-2.94219e-07	-3.18216e-07	-6.07025e-07	2.98416e-08	3.54394e-07	-3.02247e-08	3.30024e-08	1.37701e-07	3.83242e-07	4.42056e-08	0.776
-9.3903e-08	-2.90281e-07	-3.34535e-07	-5.85589e-07	3.55894e-08	3.35603e-07	-3.037e-08	2.83062e-08	1.46362e-07	3.78939e-07	3.71506e-08	0.778
-9.78985e-08	-2.91081e-07	-3.54916e-07	-5.81902e-07	3.89266e-08	3.13958e-07	-3.14381e-08	2.39324e-08	1.61185e-07	3.725e-07	3.01516e-08	0.78
-1.01035e-07	-2.9686e-07	-3.80033e-07	-5.96796e-07	4.00087e-08	2.89928e-07	-3.29579e-08	2.00345e-08	1.81735e-07	3.64782e-07	2.34664e-08	0.782
-1.03389e-07	-3.07556e-07	-4.10201e-07	-6.29217e-07	3.91273e-08	2.64218e-07	-3.43759e-08	1.68415e-08	2.07293e-07	3.56679e-07	1.74492e-08	0.784
-1.05143e-07	-3.22824e-07	-4.4526e-07	-6.76364e-07	3.66584e-08	2.37693e-07	-3.5125e-08	1.46397e-08	2.36865e-07	3.48956e-07	1.24866e-08	0.786
-1.0655e-07	-3.4208e-07	-4.84499e-07	-7.34022e-07	3.30013e-08	2.11275e-07	-3.46925e-08	1.37415e-08	2.6921e-07	3.42096e-07	8.93486e-09	0.788
-1.07903e-07	-3.64569e-07	-5.26644e-07	-7.97037e-07	2.85176e-08	1.8583e-07	-3.26753e-08	1.44458e-08	3.02885e-07	3.36187e-07	7.0656e-09	0.79
-1.09478e-07	-3.89445e-07	-5.69914e-07	-8.59872e-07	2.34817e-08	1.62064e-07	-2.88187e-08	1.6996e-08	3.3632e-07	3.30861e-07	7.02923e-09	0.792
-1.11488e-07	-4.15849e-07	-6.12161e-07	-9.17197e-07	1.80482e-08	1.40428e-07	-2.30338e-08	2.15438e-08	3.679e-07	3.25295e-07	8.83901e-09	0.794
-1.14033e-07	-4.42978e-07	-6.5108e-07	-9.64428e-07	1.2241e-08	1.21061e-07	-1.53941e-08	2.81237e-08	3.96069e-07	3.18297e-07	1.23767e-08	0.796
-1.1707e-07	-4.70135e-07	-6.84461e-07	-9.98172e-07	5.96404e-09	1.03768e-07	-6.11375e-09	3.66427e-08	4.19439e-07	3.08449e-07	1.74169e-08	0.798
-1.20394e-07	-4.96761e-07	-7.10465e-07	-1.01652e-06	-9.67262e-10	8.80375e-08	4.48613e-09	4.68872e-08	4.36886e-07	2.94309e-07	2.36633e-08	0.8
-1.23656e-07	-5.22443e-07	-7.27872e-07	-1.01919e-06	-8.78005e-09	7.30971e-08	1.6018e-08	5.85445e-08	4.47632e-07	2.74637e-07	3.07897e-08	0.802
-1.26396e-07	-5.46898e-07	-7.36274e-07	-1.00746e-06	-1.76886e-08	5.80036e-08	2.80669e-08	7.12346e-08	4.51295e-07	2.48629e-07	3.84772e-08	0.804
-1.28108e-07	-5.69954e-07	-7.36178e-07	-9.83941e-07	-2.78374e-08	4.17495e-08	4.02242e-08	8.45474e-08	4.47914e-07	2.16095e-07	4.64409e-08	0.806
-1.28312e-07	-5.91518e-07	-7.28997e-07	-9.52249e-07	-3.92504e-08	2.3378e-08	5.21108e-08	9.80775e-08	4.37925e-07	1.77588e-07	5.44439e-08	0.808
-1.26643e-07	-6.11542e-07	-7.16928e-07	-9.16541e-07	-5.17934e-08	2.09041e-09	6.33905e-08	1.11452e-07	4.22113e-07	1.34421e-07	6.2296e-08	0.81
-1.22921e-07	-6.30002e-07	-7.02724e-07	-8.81044e-07	-6.51556e-08	-2.26625e-08	7.37745e-08	1.24349e-07	4.01535e-07	8.85916e-08	6.9843e-08	0.812
-1.17208e-07	-6.46871e-07	-6.89392e-07	-8.49597e-07	-7.88536e-08	-5.11154e-08	8.30197e-08	1.36499e-07	3.77431e-07	4.25923e-08	7.69497e-08	0.814
-1.09834e-07	-6.62107e-07	-6.79844e-07	-8.25271e-07	-9.22592e-08	-8.31525e-08	9.09257e-08	1.47684e-07	3.51122e-07	-8.4976e-10	8.34832e-08	0.816
-1.01382e-07	-6.75639e-07	-6.76562e-07	-8.10097e-07	-1.0465e-07	-1.18302e-07	9.73339e-08	1.57717e-07	3.2393e-07	-3.90875e-08	8.93025e-08	0.818
-9.26391e-08	-6.8736e-07	-6.81296e-07	-8.04937e-07	-1.15275e-07	-1.55759e-07	1.0213e-07	1.66432e-07	2.97095e-07	-6.98701e-08	9.42579e-08	0.82
-8.45066e-08	-6.97122e-07	-6.94869e-07	-8.09489e-07	-1.23436e-07	-1.94439e-07	1.0525e-07	1.7366e-07	2.71729e-07	-9.16169e-08	9.82012e-08	0.822
-7.78924e-08	-7.0473e-07	-7.17077e-07	-8.22426e-07	-1.28569e-07	-2.33049e-07	1.06692e-07	1.7922e-07	2.48786e-07	-1.0361e-07	1.01005e-07	0.824
-7.35891e-08	-7.09947e-07	-7.46733e-07	-8.41631e-07	-1.30321e-07	-2.70185e-07	1.06526e-07	1.8292e-07	2.29051e-07	-1.06077e-07	1.02587e-07	0.826
-7.21609e-08	-7.12491e-07	-7.81825e-07	-8.64493e-07	-1.2861e-07	-3.0444e-07	1.04897e-07	1.84558e-07	2.13145e-07	-1.0015e-07	1.02935e-07	0.828
-7.38544e-08	-7.12058e-07	-8.19791e-07	-8.88224e-07	-1.23657e-07	-3.34523e-07	1.02026e-07	1.83944e-07	2.01534e-07	-8.77138e-08	1.0212e-07	0.83
-7.85474e-08	-7.08339e-07	-8.57851e-07	-9.10158e-07	-1.15989e-07	-3.59377e-07	9.82034e-08	1.80921e-07	1.94539e-07	-7.1163e-08	1.00302e-07	0.832
-8.57454e-08	-7.0105e-07	-8.93372e-07	-9.27995e-07	-1.06398e-07	-3.78288e-07	9.37721e-08	1.75389e-07	1.92331e-07	-5.31044e-08	9.77122e-08	0.834
-9.4626e-08	-6.89968e-07	-9.24209e-07	-9.39975e-07	-9.5864e-08	-3.90971e-07	8.91067e-08	1.67337e-07	1.94915e-07	-3.60539e-08	9.46276e-08	0.836
-1.04128e-07	-6.74969e-07	-9.48973e-07	-9.44973e-07	-8.54491e-08	-3.97631e-07	8.45892e-08	1.5686e-07	2.02105e-07	-2.21669e-08	9.13248e-08	0.838
-1.13073e-07	-6.56061e-07	-9.67201e-07	-9.42509e-07	-7.61691e-08	-3.98971e-07	8.05845e-08	1.44173e-07	2.13488e-07	-1.30366e-08	8.80349e-08	0.84
-1.203e-07	-6.33407e-07	-9.79388e-07	-9.32702e-07	-6.88629e-08	-3.96165e-07	7.74196e-08	1.29609e-07	2.28393e-07	-9.58473e-09	8.49017e-08	0.842
-1.24799e-07	-6.07331e-07	-9.86895e-07	-9.16175e-07	-6.40774e-08	-3.90776e-07	7.53674e-08	1.13611e-07	2.45877e-07	-1.20471e-08	8.19533e-08	0.844
-1.25824e-07	-5.78316e-07	-9.91734e-07	-8.93932e-07	-6.19822e-08	-3.84633e-07	7.46368e-08	9.67078e-08	2.64723e-07	-2.0047e-08	7.90938e-08	0.846
-1.22973e-07	-5.46968e-07	-9.96273e-07	-8.67238e-07	-6.23313e-08	-3.79669e-07	7.53697e-08	7.94782e-08	2.83481e-07	-3.2735e-08	7.61173e-08	0.848
-1.16223e-07	-5.13982e-07	-1.00289e-06	-8.375e-07	-6.44748e-08	-3.77747e-07	7.76436e-08	6.25113e-08	3.00539e-07	-4.89662e-08	7.27414e-08	0.85
-1.05922e-07	-4.8008e-07	-1.01363e-06	-8.06173e-07	-6.7426e-08	-3.80475e-07	8.14773e-08	4.63606e-08	3.14226e-07	-6.74862e-08	6.86539e-08	0.852
-9.27436e-08	-4.45955e-07	-1.02995e-06	-7.74676e-07	-6.99715e-08	-3.8904e-07	8.68382e-08	3.15005e-08	3.22948e-07	-8.70979e-08	6.35633e-08	0.854
-7.76018e-08	-4.12213e-07	-1.0525e-06	-7.44332e-07	-7.08145e-08	-4.04079e-07	9.36487e-08	1.82882e-08	3.25333e-07	-1.06789e-07	5.72434e-08	0.856
-6.15563e-08	-3.79325e-07	-1.08108e-06	-7.1631e-07	-6.87307e-08	-4.25595e-07	1.01788e-07	6.93583e-09	3.20382e-07	-1.25806e-07	4.95628e-08	0.858
-4.57058e-08	-3.47602e-07	-1.1147e-06	-6.91586e-07	-6.27162e-08	-4.5294e-07	1.11092e-07	-2.50299e-09	3.07596e-07	-1.43682e-07	4.0496e-08	0.86
-3.10893e-08	-3.17185e-07	-1.15172e-06	-6.70894e-07	-5.21097e-08	-4.8486e-07	1.21342e-07	-1.01318e-08	2.87068e-07	-1.60206e-07	3.01127e-08	0.862
-1.86041e-08	-2.88061e-07	-1.19012e-06	-6.54698e-07	-3.66726e-08	-5.19603e-07	1.32263e-07	-1.61935e-08	2.59514e-07	-1.75368e-07	1.85517e-08	0.864
-8.94794e-09	-2.601e-07	-1.22777e-06	-6.43162e-07	-1.66189e-08	-5.55082e-07	1.43514e-07	-2.10389e-08	2.26248e-07	-1.89283e-07	5.98467e-09	0.866
-2.58586e-09	-2.33107e-07	-1.26267e-06	-6.36135e-07	7.40534e-09	-5.89071e-07	1.54689e-07	-2.50847e-08	1.89079e-07	-2.02112e-07	-7.42132e-09	0.868
2.56839e-10	-2.06888e-07	-1.2932e-06	-6.33156e-07	3.43889e-08	-6.19429e-07	1.65335e-07	-2.8766e-08	1.50152e-07	-2.14001e-07	-2.15319e-08	0.87
-4.18589e-10	-1.8131e-07	-1.3182e-06	-6.33476e-07	6.30572e-08	-6.44302e-07	1.7498e-07	-3.24895e-08	1.11739e-07	-2.25045e-07	-3.62595e-08	0.872
-4.41246e-09	-1.56359e-07	-1.33707e-06	-6.36101e-07	9.19953e-08	-6.62311e-07	1.83168e-07	-3.65931e-08	7.60144e-08	-2.35275e-07	-5.15589e-08	0.874
-1.13631e-08	-1.32179e-07	-1.34969e-06	-6.39855e-07	1.19779e-07	-6.7268e-07	1.89521e-07	-4.13155e-08	4.48322e-08	-2.44679e-07	-6.74067e-08	0.876
-2.07853e-08	-1.09091e-07	-1.35633e-06	-6.43461e-07	1.45102e-07	-6.75308e-07	1.93782e-07	-4.67814e-08	1.95443e-08	-2.53238e-07	-8.37682e-08	0.878
-3.21071e-08	-8.75807e-08	-1.35753e-06	-6.45642e-07	1.66883e-07	-6.70764e-07	1.95867e-07	-5.29992e-08	8.7522e-10	-2.60969e-07	-1.00562e-07	0.88
-4.47021e-08	-6.82666e-08	-1.35394e-06	-6.45226e-07	1.84355e-07	-6.60216e-07	1.95893e-07	-5.98727e-08	-1.11259e-08	-2.67968e-07	-1.17626e-07	0.882
-5.79165e-08	-5.18427e-08	-1.34622e-06	-6.41248e-07	1.97115e-07	-6.45303e-07	1.94186e-07	-6.72217e-08	-1.70537e-08	-2.74432e-07	-1.34704e-07	0.884
-7.10936e-08	-3.90056e-08	-1.335e-06	-6.33053e-07	2.05153e-07	-6.27959e-07	1.91252e-07	-7.48073e-08	-1.80398e-08	-2.80662e-07	-1.51439e-07	0.886
-8.35965e-08	-3.0376e-08	-1.3208e-06	-6.20362e-07	2.0883e-07	-6.10222e-07	1.87736e-07	-8.23577e-08	-1.55879e-08	-2.87042e-07	-1.67392e-07	0.888
-9.48312e-08	-2.6423e-08	-1.3041e-06	-6.03308e-07	2.08835e-07	-5.94038e-07	1.84337e-07	-8.95913e-08	-1.13725e-08	-2.93986e-07	-1.82083e-07	0.89
-1.04272e-07	-2.74022e-08	-1.28539e-06	-5.82421e-07	2.06108e-07	-5.81096e-07	1.8173e-07	-9.62346e-08	-7.02703e-09	-3.01884e-07	-1.95033e-07	0.892
-1.11487e-07	-3.33133e-08	-1.26519e-06	-5.58565e-07	2.01744e-07	-5.72698e-07	1.80464e-07	-1.02034e-07	-3.94888e-09	-3.11036e-07	-2.05825e-07	0.894
-1.16167e-07	-4.38847e-08	-1.24413e-06	-5.32822e-07	1.96884e-07	-5.69679e-07	1.8089e-07	-1.06766e-07	-3.14323e-09	-3.21596e-07	-2.14151e-07	0.896
-1.18147e-07	-5.85857e-08	-1.223e-06	-5.06346e-07	1.92608e-07	-5.72387e-07	1.831e-07	-1.10238e-07	-5.12281e-09	-3.3354e-07	-2.19859e-07	0.898
-1.17425e-07	-7.66642e-08	-1.20268e-06	-4.80198e-07	1.89841e-07	-5.80704e-07	1.86901e-07	-1.12294e-07	-9.87292e-09	-3.46654e-07	-2.22979e-07	0.9
-1.14168e-07	-9.72061e-08	-1.18418e-06	-4.55193e-07	1.89276e-07	-5.94125e-07	1.9183e-07	-1.12815e-07	-1.68823e-08	-3.60563e-07	-2.2374e-07	0.902
-1.08703e-07	-1.1921e-07	-1.16849e-06	-4.31786e-07	1.91333e-07	-6.11849e-07	1.97201e-07	-1.11725e-07	-2.52324e-08	-3.74773e-07	-2.22556e-07	0.904
-1.01494e-07	-1.41665e-07	-1.15655e-06	-4.10009e-07	1.9614e-07	-6.32901e-07	2.02191e-07	-1.08994e-07	-3.37312e-08	-3.88744e-07	-2.20003e-07	0.906
-9.31034e-08	-1.6363e-07	-1.14914e-06	-3.89491e-07	2.03553e-07	-6.56242e-07	2.05941e-07	-1.04642e-07	-4.10733e-08	-4.01962e-07	-2.16772e-07	0.908
-8.41342e-08	-1.84293e-07	-1.14673e-06	-3.69539e-07	2.13196e-07	-6.80883e-07	2.07671e-07	-9.87455e-08	-4.60047e-08	-4.1401e-07	-2.13615e-07	0.91
-7.51728e-08	-2.03023e-07	-1.14949e-06	-3.49285e-07	2.24528e-07	-7.05962e-07	2.06787e-07	-9.14418e-08	-4.74751e-08	-4.24616e-07	-2.11275e-07	0.912
-6.67276e-08	-2.19389e-07	-1.15715e-06	-3.27879e-07	2.36905e-07	-7.30813e-07	2.02965e-07	-8.29273e-08	-4.47587e-08	-4.33686e-07	-2.10411e-07	0.914
-5.91777e-08	-2.33166e-07	-1.16906e-06	-3.04676e-07	2.4965e-07	-7.54994e-07	1.96206e-07	-7.34546e-08	-3.75335e-08	-4.41294e-07	-2.11528e-07	0.916
-5.27386e-08	-2.44304e-07	-1.18415e-06	-2.79412e-07	2.62104e-07	-7.783e-07	1.8685e-07	-6.33232e-08	-2.59135e-08	-4.47661e-07	-2.14905e-07	0.918
-4.74503e-08	-2.52898e-07	-1.20106e-06	-2.52317e-07	2.73657e-07	-8.00745e-07	1.75549e-07	-5.28651e-08	-1.0435e-08	-4.531e-07	-2.20544e-07	0.92
-4.31896e-08	-2.59138e-07	-1.21819e-06	-2.2415e-07	2.83761e-07	-8.22523e-07	1.63199e-07	-4.24267e-08	7.99621e-09	-4.5796e-07	-2.28134e-07	0.922
-3.97058e-08	-2.63254e-07	-1.23386e-06	-1.96151e-07	2.91928e-07	-8.43961e-07	1.50845e-07	-3.23482e-08	2.81857e-08	-4.6257e-07	-2.37053e-07	0.924
-3.66741e-08	-2.65478e-07	-1.24645e-06	-1.69903e-07	2.97714e-07	-8.65447e-07	1.39562e-07	-2.29434e-08	4.87456e-08	-4.67187e-07	-2.46397e-07	0.926
-3.37588e-08	-2.66011e-07	-1.25455e-06	-1.4713e-07	3.00714e-07	-8.8736e-07	1.30344e-07	-1.44817e-08	6.81933e-08	-4.71966e-07	-2.55042e-07	0.928
-3.06754e-08	-2.65008e-07	-1.25708e-06	-1.29461e-07	3.00565e-07	-9.10003e-07	1.23985e-07	-7.17432e-09	8.50426e-08	-4.7695e-07	-2.61743e-07	0.93
-2.72427e-08	-2.62584e-07	-1.25342e-06	-1.18186e-07	2.96975e-07	-9.33533e-07	1.21002e-07	-1.16653e-09	9.78809e-08	-4.82074e-07	-2.65254e-07	0.932
-2.34159e-08	-2.5883e-07	-1.2434e-06	-1.14055e-07	2.89763e-07	-9.57928e-07	1.21574e-07	3.46415e-09	1.05433e-07	-4.8719e-07	-2.64454e-07	0.934
-1.92958e-08	-2.53837e-07	-1.22738e-06	-1.17136e-07	2.78932e-07	-9.82967e-07	1.25524e-07	6.70427e-09	1.06613e-07	-4.92091e-07	-2.58477e-07	0.936
-1.51123e-08	-2.47724e-07	-1.20619e-06	-1.26761e-07	2.64732e-07	-1.00825e-06	1.32346e-07	8.59663e-09	1.00565e-07	-4.96551e-07	-2.46824e-07	0.938
-1.11859e-08	-2.40655e-07	-1.181e-06	-1.41572e-07	2.47717e-07	-1.03325e-06	1.41254e-07	9.23031e-09	8.67054e-08	-5.00353e-07	-2.29445e-07	0.94
-7.87333e-09	-2.32845e-07	-1.15325e-06	-1.5965e-07	2.28775e-07	-1.05739e-06	1.51267e-07	8.73059e-09	6.47643e-08	-5.03315e-07	-2.06774e-07	0.942
-5.50685e-09	-2.24549e-07	-1.12451e-06	-1.78725e-07	2.09106e-07	-1.08017e-06	1.6131e-07	7.25028e-09	3.48268e-08	-5.05307e-07	-1.79724e-07	0.944
-4.33718e-09	-2.16034e-07	-1.09634e-06	-1.96427e-07	1.90159e-07	-1.10123e-06	1.7032e-07	4.96336e-09	-2.62821e-09	-5.06262e-07	-1.49626e-07	0.946
-4.49032e-09	-2.07546e-07	-1.07019e-06	-2.10552e-07	1.73503e-07	-1.12047e-06	1.77353e-07	2.0608e-09	-4.66993e-08	-5.06178e-07	-1.18117e-07	0.948
-5.94537e-09	-1.99271e-07	-1.04734e-06	-2.19308e-07	1.6066e-07	-1.1381e-06	1.81669e-07	-1.25212e-09	-9.60557e-08	-5.05108e-07	-8.6999e-08	0.95
-8.53744e-09	-1.91297e-07	-1.02887e-06	-2.21516e-07	1.52923e-07	-1.15464e-06	1.82793e-07	-4.75832e-09	-1.48962e-07	-5.03154e-07	-5.80621e-08	0.952
-1.19855e-08	-1.83604e-07	-1.0157e-06	-2.16734e-07	1.51166e-07	-1.17088e-06	1.80554e-07	-8.2323e-09	-2.03344e-07	-5.00447e-07	-3.29136e-08	0.954
-1.59405e-08	-1.76056e-07	-1.00856e-06	-2.05299e-07	1.55695e-07	-1.18776e-06	1.75079e-07	-1.14456e-08	-2.56897e-07	-4.97134e-07	-1.28172e-08	0.956
-2.00465e-08	-1.68429e-07	-1.00812e-06	-1.88277e-07	1.66156e-07	-1.20624e-06	1.66761e-07	-1.41745e-08	-3.07236e-07	-4.93372e-07	1.43073e-09	0.958
-2.4003e-08	-1.60453e-07	-1.01494e-06	-1.67337e-07	1.81526e-07	-1.22711e-06	1.56203e-07	-1.6211e-08	-3.52082e-07	-4.8932e-07	9.57375e-09	0.96
-2.76203e-08	-1.51855e-07	-1.02951e-06	-1.44551e-07	2.00192e-07	-1.25081e-06	1.44133e-07	-1.73755e-08	-3.89451e-07	-4.85143e-07	1.19086e-08	0.962
-3.08564e-08	-1.42422e-07	-1.05222e-06	-1.22163e-07	2.20113e-07	-1.27731e-06	1.31318e-07	-1.75319e-08	-4.17842e-07	-4.81028e-07	9.23671e-09	0.964
-3.38297e-08	-1.32041e-07	-1.08323e-06	-1.02338e-07	2.39051e-07	-1.30598e-06	1.18478e-07	-1.66035e-08	-4.36382e-07	-4.77198e-07	2.76121e-09	0.966
-3.6804e-08	-1.20727e-07	-1.12238e-06	-8.69333e-08	2.54836e-07	-1.3356e-06	1.06204e-07	-1.45877e-08	-4.44923e-07	-4.73926e-07	-6.05719e-09	0.968
-4.01484e-08	-1.08632e-07	-1.16908e-06	-7.73078e-08	2.65637e-07	-1.3644e-06	9.49101e-08	-1.15683e-08	-4.44056e-07	-4.71555e-07	-1.56672e-08	0.97
-4.42765e-08	-9.60228e-08	-1.22215e-06	-7.42044e-08	2.70185e-07	-1.39018e-06	8.47951e-08	-7.72219e-09	-4.35052e-07	-4.70491e-07	-2.45964e-08	0.972
-4.95743e-08	-8.32478e-08	-1.27981e-06	-7.77031e-08	2.67932e-07	-1.41054e-06	7.58468e-08	-3.31856e-09	-4.19734e-07	-4.71194e-07	-3.16028e-08	0.974
-5.63283e-08	-7.0681e-08	-1.33962e-06	-8.72556e-08	2.59108e-07	-1.4231e-06	6.7865e-08	1.29115e-09	-4.00295e-07	-4.74143e-07	-3.57926e-08	0.976
-6.46653e-08	-5.86676e-08	-1.39862e-06	-1.01787e-07	2.44678e-07	-1.42577e-06	6.05098e-08	5.6932e-09	-3.79079e-07	-4.79783e-07	-3.66917e-08	0.978
-7.45133e-08	-4.74724e-08	-1.45346e-06	-1.19853e-07	2.26199e-07	-1.41698e-06	5.33653e-08	9.44094e-09	-3.58372e-07	-4.88463e-07	-3.42671e-08	0.98
-8.55914e-08	-3.72424e-08	-1.50065e-06	-1.39817e-07	2.05606e-07	-1.3959e-06	4.60087e-08	1.20916e-08	-3.40212e-07	-5.0036e-07	-2.88972e-08	0.982
-9.74297e-08	-2.79893e-08	-1.53684e-06	-1.60043e-07	1.84958e-07	-1.36255e-06	3.80777e-08	1.32479e-08	-3.26245e-07	-5.15412e-07	-2.12995e-08	0.984
-1.0942e-07	-1.95951e-08	-1.55915e-06	-1.79057e-07	1.66179e-07	-1.31783e-06	2.9324e-08	1.25994e-08	-3.17638e-07	-5.33272e-07	-1.24265e-08	0.986
-1.2089e-07	-1.18388e-08	-1.56545e-06	-1.9568e-07	1.50834e-07	-1.26354e-06	1.96484e-08	9.96142e-09	-3.15055e-07	-5.53284e-07	-3.34153e-09	0.988
-1.31186e-07	-4.44094e-09	-1.55458e-06	-2.09106e-07	1.39977e-07	-1.20215e-06	9.11217e-09	5.30436e-09	-3.18682e-07	-5.74508e-07	4.90814e-09	0.99
-1.39763e-07	2.88159e-09	-1.52651e-06	-2.18924e-07	1.34066e-07	-1.13664e-06	-2.07645e-09	-1.22832e-09	-3.28294e-07	-5.95779e-07	1.14095e-08	0.992
-1.46258e-07	1.03597e-08	-1.48236e-06	-2.25098e-07	1.32976e-07	-1.07023e-06	-1.35973e-08	-9.31754e-09	-3.4334e-07	-6.15818e-07	1.54798e-08	0.994
-1.50546e-07	1.81229e-08	-1.42433e-06	-2.27894e-07	1.36084e-07	-1.00605e-06	-2.50683e-08	-1.84829e-08	-3.63038e-07	-6.33368e-07	1.6733e-08	0.996
-1.52761e-07	2.61649e-08	-1.35551e-06	-2.2779e-07	1.42409e-07	-9.46916e-07	-3.61027e-08	-2.81136e-08	-3.8646e-07	-6.47346e-07	1.51098e-08	0.998
-1.53285e-07	3.43292e-08	-1.2796e-06	-2.25368e-07	1.50781e-07	-8.95016e-07	-4.63626e-08	-3.75148e-08	-4.12605e-07	-6.56995e-07	1.08723e-08	1
-1.52699e-07	4.23182e-08	-1.20061e-06	-2.21221e-07	1.60014e-07	-8.51782e-07	-5.56016e-08	-4.59651e-08	-4.40452e-07	-6.61996e-07	4.56559e-09	1.002
-1.51714e-07	4.97232e-08	-1.12247e-06	-2.15875e-07	1.69053e-07	-8.17778e-07	-6.36876e-08	-5.27808e-08	-4.68995e-07	-6.62543e-07	-3.04709e-09	1.004
-1.51071e-07	5.60742e-08	-1.04873e-06	-2.09745e-07	1.77077e-07	-7.92689e-07	-7.06055e-08	-5.738e-08	-4.97271e-07	-6.59341e-07	-1.10656e-08	1.006
-1.51439e-07	6.09003e-08	-9.82289e-07	-2.03125e-07	1.83547e-07	-7.75415e-07	-7.64378e-08	-5.9341e-08	-5.24385e-07	-6.5354e-07	-1.85404e-08	1.008
-1.53318e-07	6.37958e-08	-9.25196e-07	-1.96206e-07	1.88201e-07	-7.64225e-07	-8.13302e-08	-5.84465e-08	-5.49527e-07	-6.46599e-07	-2.45555e-08	1.01
-1.56961e-07	6.44794e-08	-8.78572e-07	-1.89112e-07	1.91005e-07	-7.56977e-07	-8.54468e-08	-5.47103e-08	-5.72003e-07	-6.40099e-07	-2.8298e-08	1.012
-1.62324e-07	6.28404e-08	-8.42612e-07	-1.81948e-07	1.92072e-07	-7.51363e-07	-8.89267e-08	-4.8382e-08	-5.91263e-07	-6.35528e-07	-2.91099e-08	1.014
-1.69062e-07	5.89632e-08	-8.16687e-07	-1.74837e-07	1.91569e-07	-7.45159e-07	-9.18473e-08	-3.99298e-08	-6.06937e-07	-6.34076e-07	-2.65171e-08	1.016
-1.76553e-07	5.31257e-08	-7.99503e-07	-1.67947e-07	1.89636e-07	-7.36447e-07	-9.42017e-08	-3.00014e-08	-6.18864e-07	-6.36459e-07	-2.02411e-08	1.018
-1.83974e-07	4.5772e-08	-7.89311e-07	-1.61483e-07	1.86322e-07	-7.23793e-07	-9.58943e-08	-1.93683e-08	-6.27112e-07	-6.42808e-07	-1.01954e-08	1.02
-1.90392e-07	3.74614e-08	-7.84122e-07	-1.55666e-07	1.81563e-07	-7.06355e-07	-9.67538e-08	-8.85892e-09	-6.3198e-07	-6.52642e-07	3.52396e-09	1.022
-1.94883e-07	2.88026e-08	-7.81902e-07	-1.50684e-07	1.75193e-07	-6.83929e-07	-9.65623e-08	7.1526e-10	-6.33979e-07	-6.64919e-07	2.06491e-08	1.024
-1.96648e-07	2.03811e-08	-7.80744e-07	-1.46633e-07	1.6699e-07	-6.56916e-07	-9.50951e-08	8.63131e-09	-6.33785e-07	-6.78177e-07	4.0746e-08	1.026
-1.9512e-07	1.26929e-08	-7.78977e-07	-1.43466e-07	1.56751e-07	-6.26241e-07	-9.21641e-08	1.43196e-08	-6.32175e-07	-6.9072e-07	6.32157e-08	1.028
-1.9004e-07	6.09202e-09	-7.7523e-07	-1.40947e-07	1.44368e-07	-5.93227e-07	-8.76608e-08	1.7415e-08	-6.29944e-07	-7.00844e-07	8.72941e-08	1.03
-1.8151e-07	7.61271e-10	-7.68452e-07	-1.38638e-07	1.29901e-07	-5.59442e-07	-8.159e-08	1.77897e-08	-6.27816e-07	-7.0705e-07	1.12058e-07	1.032
-1.69988e-07	-3.29119e-09	-7.57889e-07	-1.35911e-07	1.13628e-07	-5.26544e-07	-7.40917e-08	1.55645e-08	-6.26369e-07	-7.08225e-07	1.36446e-07	1.034
-1.56254e-07	-6.21026e-09	-7.43047e-07	-1.32005e-07	9.60613e-08	-4.96128e-07	-6.54463e-08	1.1097e-08	-6.2598e-07	-7.03759e-07	1.59301e-07	1.036
-1.41333e-07	-8.2517e-09	-7.23656e-07	-1.26098e-07	7.79196e-08	-4.69603e-07	-5.60647e-08	4.94656e-09	-6.26794e-07	-6.93587e-07	1.79444e-07	1.038
-1.26387e-07	-9.72716e-09	-6.99636e-07	-1.17413e-07	6.00632e-08	-4.48089e-07	-4.64616e-08	-2.17935e-09	-6.28741e-07	-6.7815e-07	1.95764e-07	1.04
-1.12591e-07	-1.09455e-08	-6.71084e-07	-1.05323e-07	4.33984e-08	-4.32349e-07	-3.72163e-08	-9.49305e-09	-6.31572e-07	-6.58288e-07	2.07339e-07	1.042
-1.01013e-07	-1.216e-08	-6.3828e-07	-8.94425e-08	2.87621e-08	-4.22756e-07	-2.89239e-08	-1.62021e-08	-6.34942e-07	-6.35084e-07	2.13544e-07	1.044
-9.25033e-08	-1.35278e-08	-6.01701e-07	-6.96993e-08	1.68077e-08	-4.19287e-07	-2.21423e-08	-2.15844e-08	-6.38489e-07	-6.09687e-07	2.14158e-07	1.046
-8.76107e-08	-1.50896e-08	-5.62035e-07	-4.63672e-08	7.90726e-09	-4.21552e-07	-1.73395e-08	-2.50559e-08	-6.41933e-07	-5.83143e-07	2.09428e-07	1.048
-8.65395e-08	-1.67679e-08	-5.20181e-07	-2.00555e-08	2.08932e-09	-4.28836e-07	-1.48472e-08	-2.62239e-08	-6.45146e-07	-5.56264e-07	2.00084e-07	1.05
-8.91443e-08	-1.83871e-08	-4.77218e-07	8.34257e-09	-9.77795e-10	-4.40168e-07	-1.48233e-08	-2.49225e-08	-6.48209e-07	-5.29548e-07	1.87295e-07	1.052
-9.49653e-08	-1.97083e-08	-4.34345e-07	3.77352e-08	-1.95001e-09	-4.54396e-07	-1.72303e-08	-2.12246e-08	-6.51417e-07	-5.03166e-07	1.72565e-07	1.054
-1.03298e-07	-2.0475e-08	-3.92781e-07	6.6941e-08	-1.72203e-09	-4.70268e-07	-2.18289e-08	-1.54328e-08	-6.55258e-07	-4.77009e-07	1.57572e-07	1.056
-1.13283e-07	-2.04626e-08	-3.53644e-07	9.48053e-08	-1.3023e-09	-4.86519e-07	-2.81908e-08	-8.04735e-09	-6.60338e-07	-4.50783e-07	1.43978e-07	1.058
-1.24009e-07	-1.95234e-08	-3.17817e-07	1.20312e-07	-1.66518e-09	-5.01943e-07	-3.57296e-08	2.83846e-10	-6.67288e-07	-4.24138e-07	1.33226e-07	1.06
-1.34614e-07	-1.76219e-08	-2.85835e-07	1.42678e-07	-3.60099e-09	-5.15468e-07	-4.37465e-08	8.82814e-09	-6.76648e-07	-3.96805e-07	1.26363e-07	1.062
-1.44365e-07	-1.4854e-08	-2.57802e-07	1.61416e-07	-7.58605e-09	-5.2622e-07	-5.14885e-08	1.68385e-08	-6.88748e-07	-3.6871e-07	1.239e-07	1.064
-1.52717e-07	-1.1448e-08	-2.33365e-07	1.76373e-07	-1.36919e-08	-5.33566e-07	-5.82126e-08	2.36239e-08	-7.0361e-07	-3.40071e-07	1.25751e-07	1.066
-1.59347e-07	-7.74521e-09	-2.11756e-07	1.87724e-07	-2.15484e-08	-5.37158e-07	-6.32483e-08	2.86128e-08	-7.20873e-07	-3.1143e-07	1.3124e-07	1.068
-1.64149e-07	-4.16376e-09	-1.919e-07	1.95935e-07	-3.03666e-08	-5.36943e-07	-6.6055e-08	3.14041e-08	-7.39771e-07	-2.83652e-07	1.3919e-07	1.07
-1.6721e-07	-1.1484e-09	-1.72574e-07	2.0169e-07	-3.90219e-08	-5.33168e-07	-6.62643e-08	3.18019e-08	-7.59142e-07	-2.57853e-07	1.48074e-07	1.072
-1.68754e-07	8.86163e-10	-1.52603e-07	2.05796e-07	-4.61852e-08	-5.26353e-07	-6.37073e-08	2.98296e-08	-7.77503e-07	-2.35302e-07	1.56212e-07	1.074
-1.69091e-07	1.61113e-09	-1.31069e-07	2.09064e-07	-5.04878e-08	-5.17247e-07	-5.84213e-08	2.57255e-08	-7.93154e-07	-2.17276e-07	1.61976e-07	1.076
-1.68546e-07	8.30469e-10	-1.07487e-07	2.1219e-07	-5.0699e-08	-5.06758e-07	-5.06394e-08	1.99181e-08	-8.04327e-07	-2.04905e-07	1.63996e-07	1.078
-1.67411e-07	-1.4882e-09	-8.19392e-08	2.15649e-07	-4.58927e-08	-4.95867e-07	-4.0762e-08	1.29861e-08	-8.09342e-07	-1.99018e-07	1.61312e-07	1.08
-1.65899e-07	-5.20379e-09	-5.51333e-08	2.1961e-07	-3.55842e-08	-4.85529e-07	-2.9317e-08	5.60617e-09	-8.06777e-07	-2.00006e-07	1.53483e-07	1.082
-1.64129e-07	-1.00152e-08	-2.83758e-08	2.23901e-07	-1.98176e-08	-4.76574e-07	-1.6911e-08	-1.50815e-09	-7.95621e-07	-2.07728e-07	1.40621e-07	1.084
-1.62122e-07	-1.54971e-08	-3.45585e-09	2.28021e-07	8.05308e-10	-4.69616e-07	-4.17777e-09	-7.6692e-09	-7.75401e-07	-2.21467e-07	1.23365e-07	1.086
-1.5982e-07	-2.11534e-08	1.75465e-08	2.31211e-07	2.51602e-08	-4.64983e-07	8.27199e-09	-1.22761e-08	-7.46271e-07	-2.39943e-07	1.02784e-07	1.088
-1.57123e-07	-2.64817e-08	3.25074e-08	2.3257e-07	5.16951e-08	-4.62679e-07	1.9896e-08	-1.48679e-08	-7.09044e-07	-2.61401e-07	8.02427e-08	1.09
-1.53927e-07	-3.10394e-08	3.95314e-08	2.3122e-07	7.85748e-08	-4.62385e-07	3.02577e-08	-1.51642e-08	-6.65173e-07	-2.83751e-07	5.72419e-08	1.092
-1.5016e-07	-3.45015e-08	3.72131e-08	2.26479e-07	1.03857e-07	-4.63505e-07	3.90547e-08	-1.30907e-08	-6.16664e-07	-3.04754e-07	3.525e-08	1.094
-1.45813e-07	-3.67016e-08	2.48537e-08	2.1803e-07	1.25682e-07	-4.65245e-07	4.61357e-08	-8.78503e-09	-5.65938e-07	-3.22237e-07	1.55579e-08	1.096
-1.40959e-07	-3.76493e-08	2.60239e-09	2.06041e-07	1.4245e-07	-4.66728e-07	5.15066e-08	-2.58415e-09	-5.15642e-07	-3.34317e-07	-8.31483e-10	1.098
-1.35747e-07	-3.752e-08	-2.8499e-08	1.91237e-07	1.52972e-07	-4.67113e-07	5.53237e-08	5.00661e-09	-4.68426e-07	-3.396e-07	-1.32672e-08	1.1
-1.3039e-07	-3.66196e-08	-6.65749e-08	1.74868e-07	1.56574e-07	-4.65727e-07	5.78742e-08	1.33602e-08	-4.26706e-07	-3.37338e-07	-2.14624e-08	1.102
-1.25141e-07	-3.53282e-08	-1.09074e-07	1.58603e-07	1.53143e-07	-4.62155e-07	5.95426e-08	2.1785e-08	-3.92445e-07	-3.27519e-07	-2.54611e-08	1.104
-1.20255e-07	-3.40325e-08	-1.53008e-07	1.44331e-07	1.43119e-07	-4.56317e-07	6.07657e-08	2.95876e-08	-3.66964e-07	-3.1088e-07	-2.55717e-08	1.106
-1.15965e-07	-3.30566e-08	-1.95239e-07	1.33916e-07	1.27429e-07	-4.48475e-07	6.19788e-08	3.61337e-08	-3.5081e-07	-2.88842e-07	-2.22816e-08	1.108
-1.12457e-07	-3.26021e-08	-2.32786e-07	1.28918e-07	1.07379e-07	-4.39204e-07	6.35582e-08	4.09031e-08	-3.43701e-07	-2.63355e-07	-1.61713e-08	1.11
-1.09856e-07	-3.27072e-08	-2.63104e-07	1.30349e-07	8.45163e-08	-4.29303e-07	6.57669e-08	4.35324e-08	-3.44559e-07	-2.36691e-07	-7.84146e-09	1.112
-1.08227e-07	-3.32308e-08	-2.84317e-07	1.38481e-07	6.0478e-08	-4.19682e-07	6.87131e-08	4.38417e-08	-3.5162e-07	-2.11195e-07	2.13673e-09	1.114
-1.07581e-07	-3.38641e-08	-2.9536e-07	1.52756e-07	3.68459e-08	-4.1122e-07	7.23271e-08	4.1845e-08	-3.62622e-07	-1.89021e-07	1.32463e-08	1.116
-1.0789e-07	-3.4168e-08	-2.96038e-07	1.7182e-07	1.50167e-08	-4.04642e-07	7.63644e-08	3.77425e-08	-3.75043e-07	-1.71894e-07	2.50265e-08	1.118
-1.09101e-07	-3.36311e-08	-2.86979e-07	1.93662e-07	-3.89849e-09	-4.00407e-07	8.04351e-08	3.18969e-08	-3.86371e-07	-1.60925e-07	3.70607e-08	1.12
-1.11145e-07	-3.17408e-08	-2.69513e-07	2.15871e-07	-1.91398e-08	-3.98658e-07	8.40591e-08	2.47976e-08	-3.94365e-07	-1.56496e-07	4.89612e-08	1.122
-1.13941e-07	-2.80561e-08	-2.45479e-07	2.35954e-07	-3.03278e-08	-3.99212e-07	8.67394e-08	1.70149e-08	-3.97288e-07	-1.58227e-07	6.03598e-08	1.124
-1.17395e-07	-2.22751e-08	-2.16998e-07	2.51677e-07	-3.74577e-08	-4.01614e-07	8.80434e-08	9.14933e-09	-3.94075e-07	-1.65047e-07	7.09119e-08	1.126
-1.21393e-07	-1.42852e-08	-1.86242e-07	2.6138e-07	-4.08631e-08	-4.0523e-07	8.76796e-08	1.78074e-09	-3.84428e-07	-1.75328e-07	8.03146e-08	1.128
-1.25792e-07	-4.19174e-09	-1.55218e-07	2.64213e-07	-4.11565e-08	-4.09369e-07	8.55572e-08	-4.57886e-09	-3.68821e-07	-1.87101e-07	8.8337e-08	1.13
-1.30414e-07	7.67951e-09	-1.25596e-07	2.60264e-07	-3.91529e-08	-4.13408e-07	8.18187e-08	-9.5247e-09	-3.48414e-07	-1.98298e-07	9.48538e-08	1.132
-1.35052e-07	2.08066e-08	-9.85913e-08	2.50548e-07	-3.57857e-08	-4.16905e-07	7.68383e-08	-1.27877e-08	-3.24899e-07	-2.0701e-07	9.98737e-08	1.134
-1.39471e-07	3.45194e-08	-7.49149e-08	2.36868e-07	-3.20217e-08	-4.19663e-07	7.11866e-08	-1.42496e-08	-3.00278e-07	-2.11727e-07	1.03552e-07	1.136
-1.43432e-07	4.80647e-08	-5.47768e-08	2.21557e-07	-2.87814e-08	-4.21758e-07	6.55652e-08	-1.39443e-08	-2.76621e-07	-2.11522e-07	1.06183e-07	1.138
-1.46708e-07	6.06825e-08	-3.79439e-08	2.07148e-07	-2.6871e-08	-4.23501e-07	6.07214e-08	-1.20448e-08	-2.55812e-07	-2.06182e-07	1.08165e-07	1.14
-1.49118e-07	7.16821e-08	-2.38328e-08	1.96018e-07	-2.69279e-08	-4.25365e-07	5.73538e-08	-8.83784e-09	-2.39328e-07	-1.96237e-07	1.09948e-07	1.142
-1.50545e-07	8.05122e-08	-1.16226e-08	1.90058e-07	-2.93825e-08	-4.27864e-07	5.60248e-08	-4.68955e-09	-2.28076e-07	-1.82916e-07	1.11962e-07	1.144
-1.50962e-07	8.68141e-08	-3.73817e-10	1.90422e-07	-3.44378e-08	-4.3143e-07	5.70892e-08	-4.74158e-12	-2.22292e-07	-1.6801e-07	1.14553e-07	1.146
-1.5044e-07	9.04549e-08	1.08601e-08	1.97388e-07	-4.20654e-08	-4.36295e-07	6.0652e-08	4.81475e-09	-2.21539e-07	-1.53678e-07	1.17921e-07	1.148
-1.49142e-07	9.15349e-08	2.29353e-08	2.10347e-07	-5.20166e-08	-4.42395e-07	6.65568e-08	9.40895e-09	-2.24781e-07	-1.42199e-07	1.22086e-07	1.15
-1.47312e-07	9.03694e-08	3.65402e-08	2.27929e-07	-6.38474e-08	-4.49331e-07	7.44094e-08	1.34918e-08	-2.30531e-07	-1.35714e-07	1.26882e-07	1.152
-1.45247e-07	8.74472e-08	5.2139e-08	2.48227e-07	-7.69544e-08	-4.5637e-07	8.36286e-08	1.68738e-08	-2.37054e-07	-1.35971e-07	1.31986e-07	1.154
-1.43256e-07	8.33694e-08	6.99404e-08	2.69092e-07	-9.06182e-08	-4.62512e-07	9.35174e-08	1.94731e-08	-2.42585e-07	-1.44119e-07	1.3697e-07	1.156
-1.41635e-07	7.87779e-08	8.98902e-08	2.88446e-07	-1.04053e-07	-4.66596e-07	1.03345e-07	2.13147e-08	-2.45555e-07	-1.60553e-07	1.41373e-07	1.158
-1.40629e-07	7.42807e-08	1.11691e-07	3.04575e-07	-1.16455e-07	-4.67441e-07	1.12424e-07	2.2519e-08	-2.44767e-07	-1.8485e-07	1.44778e-07	1.16
-1.40417e-07	7.03849e-08	1.34844e-07	3.16339e-07	-1.27057e-07	-4.63999e-07	1.2018e-07	2.32791e-08	-2.39528e-07	-2.15776e-07	1.46881e-07	1.162
-1.41105e-07	6.74434e-08	1.58721e-07	3.23302e-07	-1.3517e-07	-4.55499e-07	1.26193e-07	2.38322e-08	-2.29706e-07	-2.51389e-07	1.47535e-07	1.164
-1.42729e-07	6.56252e-08	1.8264e-07	3.25736e-07	-1.40229e-07	-4.41565e-07	1.30225e-07	2.44262e-08	-2.15718e-07	-2.89212e-07	1.46773e-07	1.166
-1.45272e-07	6.49084e-08	2.05958e-07	3.24537e-07	-1.41824e-07	-4.22286e-07	1.32215e-07	2.52867e-08	-1.98448e-07	-3.26466e-07	1.44794e-07	1.168
-1.48676e-07	6.50996e-08	2.28157e-07	3.21042e-07	-1.39728e-07	-3.98236e-07	1.32259e-07	2.65875e-08	-1.79131e-07	-3.60339e-07	1.41931e-07	1.17
-1.52864e-07	6.5873e-08	2.48913e-07	3.16805e-07	-1.33912e-07	-3.70433e-07	1.30572e-07	2.8429e-08	-1.5919e-07	-3.88259e-07	1.38586e-07	1.172
-1.57745e-07	6.68253e-08	2.68145e-07	3.13352e-07	-1.24549e-07	-3.40251e-07	1.27447e-07	3.0826e-08	-1.40091e-07	-4.08145e-07	1.35166e-07	1.174
-1.63218e-07	6.75367e-08	2.8603e-07	3.11961e-07	-1.12004e-07	-3.09291e-07	1.23212e-07	3.37065e-08	-1.23196e-07	-4.18616e-07	1.32017e-07	1.176
-1.69169e-07	6.76302e-08	3.0299e-07	3.13483e-07	-9.68148e-08	-2.79228e-07	1.18193e-07	3.69222e-08	-1.09655e-07	-4.19119e-07	1.29362e-07	1.178
-1.75466e-07	6.68199e-08	3.19646e-07	3.18248e-07	-7.96588e-08	-2.51654e-07	1.12688e-07	4.02679e-08	-1.00327e-07	-4.09986e-07	1.2727e-07	1.18
-1.81947e-07	6.49425e-08	3.36747e-07	3.26033e-07	-6.13084e-08	-2.2793e-07	1.06961e-07	4.35089e-08	-9.57454e-08	-3.92389e-07	1.25647e-07	1.182
-1.88425e-07	6.19695e-08	3.55088e-07	3.36117e-07	-4.25822e-08	-2.09067e-07	1.0123e-07	4.64121e-08	-9.61078e-08	-3.68216e-07	1.24259e-07	1.184
-1.94685e-07	5.79979e-08	3.75413e-07	3.47389e-07	-2.42925e-08	-1.95646e-07	9.56858e-08	4.87784e-08	-1.01288e-07	-3.39874e-07	1.22772e-07	1.186
-2.00506e-07	5.32248e-08	3.98323e-07	3.58505e-07	-7.19376e-09	-1.87786e-07	9.05018e-08	5.04713e-08	-1.10865e-07	-3.10043e-07	1.20824e-07	1.188
-2.05673e-07	4.79108e-08	4.24202e-07	3.6805e-07	8.0621e-09	-1.85163e-07	8.58476e-08	5.14389e-08	-1.24158e-07	-2.8141e-07	1.18101e-07	1.19
-2.10009e-07	4.23392e-08	4.53156e-07	3.74712e-07	2.09621e-08	-1.87062e-07	8.1899e-08	5.1726e-08	-1.40264e-07	-2.56404e-07	1.14408e-07	1.192
-2.13402e-07	3.67781e-08	4.84977e-07	3.77421e-07	3.11566e-08	-1.92484e-07	7.88377e-08	5.14731e-08	-1.58103e-07	-2.36979e-07	1.09729e-07	1.194
-2.15821e-07	3.14517e-08	5.19133e-07	3.75458e-07	3.84719e-08	-2.00256e-07	7.68408e-08	5.0902e-08	-1.76469e-07	-2.24451e-07	1.04265e-07	1.196
-2.17341e-07	2.65241e-08	5.54781e-07	3.68528e-07	4.29088e-08	-2.09165e-07	7.60599e-08	5.02891e-08	-1.94096e-07	-2.19408e-07	9.84267e-08	1.198
-2.1814e-07	2.20963e-08	5.90803e-07	3.56777e-07	4.46308e-08	-2.18075e-07	7.65929e-08	4.99279e-08	-2.09731e-07	-2.21705e-07	9.28058e-08	1.2
-2.18494e-07	1.8215e-08	6.25863e-07	3.40785e-07	4.39406e-08	-2.26028e-07	7.84526e-08	5.00872e-08	-2.22222e-07	-2.3054e-07	8.81022e-08	1.202
-2.18759e-07	1.48902e-08	6.58471e-07	3.21508e-07	4.12495e-08	-2.32309e-07	8.15403e-08	5.09688e-08	-2.30616e-07	-2.44582e-07	8.50298e-08	1.204
-2.19338e-07	1.21161e-08	6.87067e-07	3.00204e-07	3.70407e-08	-2.36478e-07	8.56268e-08	5.26744e-08	-2.34247e-07	-2.62155e-07	8.42083e-08	1.206
-2.20652e-07	9.89183e-09	7.10119e-07	2.78325e-07	3.18321e-08	-2.38362e-07	9.03484e-08	5.51843e-08	-2.32812e-07	-2.81428e-07	8.60574e-08	1.208
-2.23095e-07	8.23714e-09	7.26216e-07	2.57396e-07	2.61395e-08	-2.38018e-07	9.52195e-08	5.83536e-08	-2.26427e-07	-3.00614e-07	9.07118e-08	1.21
-2.27005e-07	7.20054e-09	7.34181e-07	2.38889e-07	2.04444e-08	-2.35666e-07	9.96619e-08	6.1927e-08	-2.15635e-07	-3.1813e-07	9.79684e-08	1.212
-2.32633e-07	6.85895e-09	7.33167e-07	2.24089e-07	1.51678e-08	-2.3162e-07	1.0305e-07	6.55693e-08	-2.01374e-07	-3.32723e-07	1.0728e-07	1.214
-2.40115e-07	7.30873e-09	7.22756e-07	2.13985e-07	1.0651e-08	-2.26204e-07	1.04769e-07	6.89082e-08	-1.84899e-07	-3.4354e-07	1.17793e-07	1.216
-2.49454e-07	8.64954e-09	7.03024e-07	2.09169e-07	7.14297e-09	-2.19693e-07	1.04275e-07	7.15833e-08	-1.67672e-07	-3.50153e-07	1.28438e-07	1.218
-2.60513e-07	1.09632e-08	6.74589e-07	2.09786e-07	4.79208e-09	-2.12268e-07	1.01157e-07	7.32937e-08	-1.51206e-07	-3.52533e-07	1.38043e-07	1.22
-2.73001e-07	1.42902e-08	6.38612e-07	2.15511e-07	3.643e-09	-2.03993e-07	9.51964e-08	7.38398e-08	-1.36924e-07	-3.50991e-07	1.45474e-07	1.222
-2.86481e-07	1.86073e-08	5.96751e-07	2.25584e-07	3.636e-09	-1.9482e-07	8.63994e-08	7.31514e-08	-1.26e-07	-3.46094e-07	1.49776e-07	1.224
-3.00369e-07	2.38093e-08	5.51071e-07	2.38881e-07	4.61016e-09	-1.84618e-07	7.5024e-08	7.13013e-08	-1.19251e-07	-3.38586e-07	1.50285e-07	1.226
-3.13959e-07	2.96978e-08	5.03913e-07	2.54025e-07	6.31102e-09	-1.73212e-07	6.15766e-08	6.85009e-08	-1.17051e-07	-3.29289e-07	1.46712e-07	1.228
-3.26448e-07	3.59823e-08	4.57721e-07	2.69525e-07	8.40481e-09	-1.60432e-07	4.6786e-08	6.50794e-08	-1.19313e-07	-3.19039e-07	1.39182e-07	1.23
-3.36977e-07	4.22923e-08	4.14863e-07	2.83913e-07	1.0501e-08	-1.46158e-07	3.15564e-08	6.14503e-08	-1.25512e-07	-3.08608e-07	1.28206e-07	1.232
-3.44693e-07	4.8205e-08	3.77443e-07	2.95888e-07	1.21842e-08	-1.30355e-07	1.68996e-08	5.80682e-08	-1.34761e-07	-2.9866e-07	1.14621e-07	1.234
-3.48811e-07	5.32848e-08	3.47143e-07	3.04425e-07	1.30551e-08	-1.13089e-07	3.85582e-09	5.53824e-08	-1.45925e-07	-2.89701e-07	9.94787e-08	1.236
-3.48691e-07	5.71323e-08	3.25101e-07	3.08848e-07	1.27788e-08	-9.45317e-08	-6.59272e-09	5.37935e-08	-1.57747e-07	-2.82044e-07	8.39138e-08	1.238
-3.43907e-07	5.94364e-08	3.1184e-07	3.08865e-07	1.11344e-08	-7.49478e-08	-1.36047e-08	5.36147e-08	-1.68984e-07	-2.75789e-07	6.90089e-08	1.24
-3.34312e-07	6.00216e-08	3.07253e-07	3.0455e-07	8.06112e-09	-5.46745e-08	-1.65525e-08	5.50458e-08	-1.7852e-07	-2.70803e-07	5.56712e-08	1.242
-3.20082e-07	5.88822e-08	3.10658e-07	2.96287e-07	3.69137e-09	-3.4096e-08	-1.50773e-08	5.81568e-08	-1.85454e-07	-2.6673e-07	4.4541e-08	1.244
-3.01728e-07	5.61969e-08	3.20883e-07	2.84679e-07	-1.63714e-09	-1.36212e-08	-9.12122e-09	6.28852e-08	-1.89156e-07	-2.63011e-07	3.59415e-08	1.246
-2.80085e-07	5.23166e-08	3.36412e-07	2.70439e-07	-7.39732e-09	6.33336e-09	1.06599e-09	6.90438e-08	-1.89279e-07	-2.5894e-07	2.98752e-08	1.248
-2.56266e-07	4.77278e-08	3.55532e-07	2.5428e-07	-1.29201e-08	2.53532e-08	1.49458e-08	7.6339e-08	-1.85744e-07	-2.53738e-07	2.60639e-08	1.25
-2.31582e-07	4.29913e-08	3.76496e-07	2.36813e-07	-1.74719e-08	4.30305e-08	3.1732e-08	8.43966e-08	-1.78704e-07	-2.46654e-07	2.40222e-08	1.252
-2.07449e-07	3.86672e-08	3.97667e-07	2.18484e-07	-2.0354e-08	5.89672e-08	5.04493e-08	9.27936e-08	-1.6849e-07	-2.37081e-07	2.3153e-08	1.254
-1.85285e-07	3.52359e-08	4.17634e-07	1.99531e-07	-2.10121e-08	7.27813e-08	7.00024e-08	1.01094e-07	-1.5557e-07	-2.24661e-07	2.28477e-08	1.256
-1.66391e-07	3.30288e-08	4.35291e-07	1.79997e-07	-1.91382e-08	8.41208e-08	8.92494e-08	1.08884e-07	-1.40506e-07	-2.09389e-07	2.25777e-08	1.258
-1.51864e-07	3.21802e-08	4.49878e-07	1.59772e-07	-1.47473e-08	9.26875e-08	1.07072e-07	1.15808e-07	-1.23931e-07	-1.91668e-07	2.19642e-08	1.26
-1.42507e-07	3.26104e-08	4.60983e-07	1.38668e-07	-8.21444e-09	9.82698e-08	1.22441e-07	1.21597e-07	-1.06541e-07	-1.72317e-07	2.08203e-08	1.262
-1.38773e-07	3.4044e-08	4.68517e-07	1.16511e-07	-2.6038e-10	1.0078e-07	1.34466e-07	1.26091e-07	-8.90921e-08	-1.52527e-07	1.91601e-08	1.264
-1.40734e-07	3.60609e-08	4.72662e-07	9.32382e-08	8.11587e-09	1.00292e-07	1.42442e-07	1.29248e-07	-7.23951e-08	-1.33746e-07	1.71784e-08	1.266
-1.48073e-07	3.81728e-08	4.73815e-07	6.89762e-08	1.57526e-08	9.70653e-08	1.45881e-07	1.31147e-07	-5.7305e-08	-1.17527e-07	1.52064e-08	1.268
-1.6011e-07	3.99131e-08	4.72521e-07	4.4101e-08	2.14757e-08	9.15545e-08	1.44527e-07	1.31971e-07	-4.46916e-08	-1.05335e-07	1.36516e-08	1.27
-1.75847e-07	4.09231e-08	4.69419e-07	1.92566e-08	2.42627e-08	8.43924e-08	1.38375e-07	1.31988e-07	-3.539e-08	-9.83502e-08	1.29307e-08	1.272
-1.94037e-07	4.10225e-08	4.6518e-07	-4.66519e-09	2.3399e-08	7.63489e-08	1.27668e-07	1.31519e-07	-3.01352e-08	-9.72977e-08	1.34071e-08	1.274
-2.13268e-07	4.02494e-08	4.60471e-07	-2.6589e-08	1.86008e-08	6.82657e-08	1.12893e-07	1.30901e-07	-2.94852e-08	-1.0232e-07	1.53366e-08	1.276
-2.32069e-07	3.88646e-08	4.55914e-07	-4.53561e-08	1.00867e-08	6.09785e-08	9.4761e-08	1.30448e-07	-3.37476e-08	-1.12924e-07	1.88311e-08	1.278
-2.49014e-07	3.73178e-08	4.5206e-07	-5.98524e-08	-1.41557e-09	5.52346e-08	7.41721e-08	1.3042e-07	-4.2921e-08	-1.28007e-07	2.38385e-08	1.28
-2.62832e-07	3.61824e-08	4.49373e-07	-6.91498e-08	-1.47297e-08	5.1621e-08	5.21722e-08	1.30991e-07	-5.66646e-08	-1.45967e-07	3.01421e-08	1.282
-2.72512e-07	3.6068e-08	4.48208e-07	-7.2642e-08	-2.83542e-08	5.05137e-08	2.98888e-08	1.32235e-07	-7.43041e-08	-1.64885e-07	3.73753e-08	1.284
-2.77385e-07	3.75271e-08	4.48807e-07	-7.01588e-08	-4.06319e-08	5.20542e-08	8.45861e-09	1.34117e-07	-9.4877e-08	-1.82746e-07	4.50497e-08	1.286
-2.77185e-07	4.09693e-08	4.51289e-07	-6.20394e-08	-4.9946e-08	5.61575e-08	-1.10537e-08	1.36495e-07	-1.17212e-07	-1.97683e-07	5.25919e-08	1.288
-2.72071e-07	4.65986e-08	4.55652e-07	-4.91525e-08	-5.4916e-08	6.2547e-08	-2.77365e-08	1.39141e-07	-1.40032e-07	-2.08205e-07	5.93863e-08	1.29
-2.6261e-07	5.43816e-08	4.61774e-07	-3.28558e-08	-5.45694e-08	7.08088e-08	-4.09045e-08	1.41762e-07	-1.6207e-07	-2.13364e-07	6.48207e-08	1.292
-2.49718e-07	6.40532e-08	4.69433e-07	-1.48944e-08	-4.8467e-08	8.04554e-08	-5.01555e-08	1.44028e-07	-1.82173e-07	-2.12865e-07	6.83335e-08	1.294
-2.34566e-07	7.51552e-08	4.7833e-07	2.75449e-09	-3.67672e-08	9.09886e-08	-5.54046e-08	1.45611e-07	-1.99394e-07	-2.07081e-07	6.946e-08	1.296
-2.18447e-07	8.71017e-08	4.88123e-07	1.8074e-08	-2.0219e-08	1.01953e-07	-5.68897e-08	1.4621e-07	-2.13056e-07	-1.96981e-07	6.7876e-08	1.298
-2.02644e-07	9.92593e-08	4.98466e-07	2.92184e-08	-8.85992e-11	1.12978e-07	-5.51465e-08	1.45581e-07	-2.22776e-07	-1.83987e-07	6.34345e-08	1.3
-1.88288e-07	1.11028e-07	5.09045e-07	3.47167e-08	2.19748e-08	1.23799e-07	-5.09565e-08	1.43554e-07	-2.28471e-07	-1.6978e-07	5.61929e-08	1.302
-1.7624e-07	1.21912e-07	5.19605e-07	3.36463e-08	4.41146e-08	1.34268e-07	-4.52693e-08	1.40052e-07	-2.30332e-07	-1.5607e-07	4.64232e-08	1.304
-1.67004e-07	1.31568e-07	5.29969e-07	2.57531e-08	6.44647e-08	1.44353e-07	-3.91098e-08	1.35091e-07	-2.28782e-07	-1.44386e-07	3.46045e-08	1.306
-1.60688e-07	1.39823e-07	5.40036e-07	1.15026e-08	8.13451e-08	1.54125e-07	-3.34772e-08	1.28782e-07	-2.24428e-07	-1.35886e-07	2.13924e-08	1.308
-1.57014e-07	1.46673e-07	5.49765e-07	-7.94836e-09	9.34346e-08	1.63736e-07	-2.92464e-08	1.21325e-07	-2.18011e-07	-1.31235e-07	7.56854e-09	1.31
-1.55374e-07	1.52244e-07	5.59145e-07	-3.08583e-08	9.98984e-08	1.73402e-07	-2.7083e-08	1.12995e-07	-2.10352e-07	-1.30543e-07	-6.02713e-09	1.312
-1.54934e-07	1.56749e-07	5.68163e-07	-5.50778e-08	1.0046e-07	1.83366e-07	-2.73773e-08	1.04137e-07	-2.02313e-07	-1.3339e-07	-1.85733e-08	1.314
-1.54756e-07	1.60426e-07	5.76771e-07	-7.82763e-08	9.54096e-08	1.93875e-07	-3.02084e-08	9.51422e-08	-1.94744e-07	-1.38909e-07	-2.93443e-08	1.316
-1.5394e-07	1.63492e-07	5.84854e-07	-9.81924e-08	8.55455e-08	2.05137e-07	-3.53401e-08	8.64326e-08	-1.88447e-07	-1.45932e-07	-3.77778e-08	1.318
-1.51743e-07	1.66099e-07	5.92223e-07	-1.12877e-07	7.20669e-08	2.17283e-07	-4.22501e-08	7.84383e-08	-1.84122e-07	-1.53161e-07	-4.35225e-08	1.32
-1.47691e-07	1.68316e-07	5.98619e-07	-1.20897e-07	5.64216e-08	2.30338e-07	-5.01929e-08	7.15721e-08	-1.82326e-07	-1.59359e-07	-4.64608e-08	1.322
-1.4164e-07	1.7013e-07	6.03735e-07	-1.21477e-07	4.01355e-08	2.44189e-07	-5.82876e-08	6.62027e-08	-1.83426e-07	-1.63511e-07	-4.67023e-08	1.324
-1.33795e-07	1.71467e-07	6.07262e-07	-1.14562e-07	2.46406e-08	2.58572e-07	-6.56253e-08	6.26258e-08	-1.87562e-07	-1.64959e-07	-4.45491e-08	1.326
-1.2469e-07	1.72226e-07	6.08941e-07	-1.00787e-07	1.11237e-08	2.73084e-07	-7.13814e-08	6.10386e-08	-1.94622e-07	-1.63479e-07	-4.04393e-08	1.328
-1.1512e-07	1.72315e-07	6.08618e-07	-8.13727e-08	4.09952e-10	2.87209e-07	-7.49214e-08	6.15169e-08	-2.04241e-07	-1.59292e-07	-3.48762e-08	1.33
-1.06047e-07	1.71694e-07	6.06301e-07	-5.79631e-08	-7.10567e-09	3.00381e-07	-7.58864e-08	6.40006e-08	-2.15828e-07	-1.53023e-07	-2.83554e-08	1.332
-9.84833e-08	1.70395e-07	6.02187e-07	-3.24185e-08	-1.14752e-08	3.12048e-07	-7.42451e-08	6.82893e-08	-2.28615e-07	-1.45604e-07	-2.13003e-08	1.334
-9.33696e-08	1.68533e-07	5.96678e-07	-6.60666e-09	-1.31647e-08	3.21758e-07	-7.03057e-08	7.40496e-08	-2.41733e-07	-1.38143e-07	-1.40152e-08	1.336
-9.14649e-08	1.66298e-07	5.90357e-07	1.77895e-08	-1.29774e-08	3.29229e-07	-6.4682e-08	8.08357e-08	-2.54306e-07	-1.31776e-07	-6.66341e-09	1.338
-9.32505e-08	1.63932e-07	5.83934e-07	3.94207e-08	-1.19461e-08	3.34403e-07	-5.82187e-08	8.81205e-08	-2.65545e-07	-1.27531e-07	7.27513e-10	1.34
-9.8864e-08	1.61693e-07	5.78175e-07	5.73649e-08	-1.12061e-08	3.37468e-07	-5.18818e-08	9.53373e-08	-2.74832e-07	-1.262e-07	8.23678e-09	1.342
-1.08065e-07	1.59821e-07	5.73804e-07	7.11581e-08	-1.18631e-08	3.38845e-07	-4.66298e-08	1.01926e-07	-2.81785e-07	-1.28259e-07	1.60025e-08	1.344
-1.20241e-07	1.58506e-07	5.71417e-07	8.07684e-08	-1.48694e-08	3.39134e-07	-4.3282e-08	1.0738e-07	-2.86283e-07	-1.33823e-07	2.41657e-08	1.346
-1.3444e-07	1.57866e-07	5.71397e-07	8.65256e-08	-2.09193e-08	3.39028e-07	-4.24034e-08	1.11288e-07	-2.8846e-07	-1.42643e-07	3.2816e-08	1.348
-1.49451e-07	1.5794e-07	5.73861e-07	8.90241e-08	-3.03721e-08	3.39217e-07	-4.42229e-08	1.13367e-07	-2.88659e-07	-1.54141e-07	4.19502e-08	1.35
-1.63901e-07	1.58698e-07	5.78634e-07	8.90184e-08	-4.32091e-08	3.4028e-07	-4.85987e-08	1.13483e-07	-2.87365e-07	-1.67475e-07	5.14505e-08	1.352
-1.76376e-07	1.6006e-07	5.85266e-07	8.73289e-08	-5.90289e-08	3.42595e-07	-5.50368e-08	1.11656e-07	-2.85119e-07	-1.81627e-07	6.10856e-08	1.354
-1.85558e-07	1.61922e-07	5.93072e-07	8.47659e-08	-7.70802e-08	3.46281e-07	-6.27619e-08	1.08046e-07	-2.82433e-07	-1.95491e-07	7.05346e-08	1.356
-1.90351e-07	1.6418e-07	6.01212e-07	8.2078e-08	-9.63291e-08	3.51173e-07	-7.08311e-08	1.02935e-07	-2.79722e-07	-2.07968e-07	7.94262e-08	1.358
-1.90004e-07	1.6675e-07	6.08773e-07	7.99179e-08	-1.15557e-07	3.56846e-07	-7.82718e-08	9.66879e-08	-2.77259e-07	-2.18051e-07	8.73875e-08	1.36
-1.84199e-07	1.69574e-07	6.14865e-07	7.88188e-08	-1.3348e-07	3.62676e-07	-8.42249e-08	8.97192e-08	-2.75152e-07	-2.24902e-07	9.40911e-08	1.362
-1.731e-07	1.72614e-07	6.187e-07	7.91728e-08	-1.48872e-07	3.67938e-07	-8.80683e-08	8.24502e-08	-2.73359e-07	-2.27909e-07	9.9294e-08	1.364
-1.57358e-07	1.75839e-07	6.19659e-07	8.12036e-08	-1.60696e-07	3.7192e-07	-8.95025e-08	7.52748e-08	-2.71715e-07	-2.26732e-07	1.02862e-07	1.366
-1.38066e-07	1.79206e-07	6.17326e-07	8.49355e-08	-1.68209e-07	3.74036e-07	-8.85857e-08	6.85313e-08	-2.69971e-07	-2.21336e-07	1.04776e-07	1.368
-1.16664e-07	1.82645e-07	6.11504e-07	9.01639e-08	-1.71045e-07	3.73931e-07	-8.57117e-08	6.24823e-08	-2.67838e-07	-2.11999e-07	1.0513e-07	1.37
-9.48072e-08	1.86043e-07	6.02209e-07	9.64386e-08	-1.69262e-07	3.71548e-07	-8.15379e-08	5.73046e-08	-2.65014e-07	-1.9931e-07	1.04109e-07	1.372
-7.42039e-08	1.89256e-07	5.89641e-07	1.03073e-07	-1.63345e-07	3.67153e-07	-7.68723e-08	5.30881e-08	-2.61213e-07	-1.84141e-07	1.0197e-07	1.374
-5.64478e-08	1.92121e-07	5.74158e-07	1.09189e-07	-1.54166e-07	3.61317e-07	-7.25408e-08	4.98419e-08	-2.56167e-07	-1.67598e-07	9.90189e-08	1.376
-4.28541e-08	1.94482e-07	5.56245e-07	1.13796e-07	-1.42905e-07	3.54854e-07	-6.92535e-08	4.75073e-08	-2.49628e-07	-1.50951e-07	9.55912e-08	1.378
-3.43233e-08	1.96234e-07	5.36488e-07	1.1591e-07	-1.30939e-07	3.4872e-07	-6.74923e-08	4.59751e-08	-2.41374e-07	-1.35536e-07	9.20409e-08	1.38
-3.12439e-08	1.97344e-07	5.15553e-07	1.14682e-07	-1.1971e-07	3.43888e-07	-6.74352e-08	4.51051e-08	-2.31216e-07	-1.22648e-07	8.87299e-08	1.382
-3.34489e-08	1.97886e-07	4.94161e-07	1.09537e-07	-1.10587e-07	3.41228e-07	-6.89293e-08	4.47475e-08	-2.19026e-07	-1.13427e-07	8.602e-08	1.384
-4.02287e-08	1.98043e-07	4.73066e-07	1.00276e-07	-1.04731e-07	3.41387e-07	-7.15153e-08	4.47621e-08	-2.04784e-07	-1.08745e-07	8.42627e-08	1.386
-5.04027e-08	1.98091e-07	4.53011e-07	8.71408e-08	-1.02984e-07	3.44698e-07	-7.44995e-08	4.5036e-08	-1.88635e-07	-1.09117e-07	8.37834e-08	1.388
-6.24405e-08	1.98369e-07	4.34692e-07	7.08185e-08	-1.05791e-07	3.51129e-07	-7.70619e-08	4.54962e-08	-1.70952e-07	-1.14638e-07	8.48579e-08	1.39
-7.46225e-08	1.99222e-07	4.1869e-07	5.23738e-08	-1.13156e-07	3.60258e-07	-7.83833e-08	4.61158e-08	-1.524e-07	-1.2496e-07	8.76833e-08	1.392
-8.52208e-08	2.00939e-07	4.05418e-07	3.31249e-08	-1.24642e-07	3.71304e-07	-7.77731e-08	4.69151e-08	-1.33962e-07	-1.39319e-07	9.23454e-08	1.394
-9.26835e-08	2.03689e-07	3.95067e-07	1.44739e-08	-1.39414e-07	3.8318e-07	-7.47798e-08	4.79532e-08	-1.16932e-07	-1.56596e-07	9.87882e-08	1.396
-9.58003e-08	2.07469e-07	3.8757e-07	-2.28214e-09	-1.56305e-07	3.94581e-07	-6.92682e-08	4.93151e-08	-1.02862e-07	-1.75415e-07	1.06792e-07	1.398
-9.3834e-08	2.12077e-07	3.82597e-07	-1.61283e-08	-1.73923e-07	4.04088e-07	-6.14548e-08	5.10926e-08	-9.3445e-08	-1.94274e-07	1.15965e-07	1.4
-8.66025e-08	2.17107e-07	3.79594e-07	-2.64693e-08	-1.90762e-07	4.10283e-07	-5.18951e-08	5.33641e-08	-9.03556e-08	-2.11672e-07	1.25756e-07	1.402
-7.45016e-08	2.21985e-07	3.77856e-07	-3.32023e-08	-2.05327e-07	4.11874e-07	-4.1428e-08	5.61738e-08	-9.50523e-08	-2.26255e-07	1.35487e-07	1.404
-5.84676e-08	2.2603e-07	3.76633e-07	-3.67147e-08	-2.16263e-07	4.07803e-07	-3.10831e-08	5.9516e-08	-1.08573e-07	-2.36923e-07	1.44404e-07	1.406
-3.98813e-08	2.2854e-07	3.7526e-07	-3.78057e-08	-2.22461e-07	3.97352e-07	-2.19651e-08	6.33246e-08	-1.31347e-07	-2.42934e-07	1.51744e-07	1.408
-2.04258e-08	2.28886e-07	3.73284e-07	-3.75475e-08	-2.23164e-07	3.80223e-07	-1.51268e-08	6.7472e-08	-1.63057e-07	-2.4396e-07	1.56816e-07	1.41
-1.91093e-09	2.26612e-07	3.70562e-07	-3.7109e-08	-2.18034e-07	3.56593e-07	-1.14497e-08	7.17741e-08	-2.02578e-07	-2.40107e-07	1.59066e-07	1.412
1.39145e-08	2.21508e-07	3.67326e-07	-3.75742e-08	-2.07196e-07	3.27134e-07	-1.15414e-08	7.60051e-08	-2.48001e-07	-2.31899e-07	1.58154e-07	1.414
2.55429e-08	2.13661e-07	3.64178e-07	-3.97838e-08	-1.91237e-07	2.92996e-07	-1.5663e-08	7.99162e-08	-2.9676e-07	-2.20214e-07	1.53992e-07	1.416
3.1862e-08	2.03472e-07	3.62023e-07	-4.42245e-08	-1.71168e-07	2.55746e-07	-2.36932e-08	8.32584e-08	-3.45841e-07	-2.06191e-07	1.46768e-07	1.418
3.22646e-08	1.91623e-07	3.61951e-07	-5.09807e-08	-1.48338e-07	2.17265e-07	-3.51306e-08	8.5806e-08	-3.92053e-07	-1.91113e-07	1.3694e-07	1.42
2.67056e-08	1.79018e-07	3.65064e-07	-5.97495e-08	-1.24325e-07	1.79611e-07	-4.91351e-08	8.73777e-08	-4.32336e-07	-1.76266e-07	1.25201e-07	1.422
1.56996e-08	1.66684e-07	3.72297e-07	-6.99098e-08	-1.0079e-07	1.44853e-07	-6.46024e-08	8.78546e-08	-4.64064e-07	-1.62811e-07	1.12421e-07	1.424
2.61726e-10	1.55659e-07	3.84246e-07	-8.06285e-08	-7.93326e-08	1.14894e-07	-8.02655e-08	8.71919e-08	-4.8531e-07	-1.51666e-07	9.95745e-08	1.426
-1.81996e-08	1.46869e-07	4.01032e-07	-9.09802e-08	-6.13426e-08	9.12942e-08	-9.48129e-08	8.5425e-08	-4.95038e-07	-1.43414e-07	8.76576e-08	1.428
-3.80263e-08	1.41018e-07	4.2223e-07	-1.0006e-07	-4.78848e-08	7.51229e-08	-1.07012e-07	8.26686e-08	-4.93203e-07	-1.38262e-07	7.76092e-08	1.43
-5.74736e-08	1.38502e-07	4.46873e-07	-1.0707e-07	-3.96126e-08	6.6854e-08	-1.15829e-07	7.91085e-08	-4.80757e-07	-1.36035e-07	7.024e-08	1.432
-7.48756e-08	1.39351e-07	4.7352e-07	-1.11374e-07	-3.67286e-08	6.63191e-08	-1.20524e-07	7.49878e-08	-4.59546e-07	-1.36222e-07	6.61755e-08	1.434
-8.87969e-08	1.43217e-07	5.00398e-07	-1.12506e-07	-3.89913e-08	7.27292e-08	-1.20731e-07	7.05879e-08	-4.3213e-07	-1.38069e-07	6.58155e-08	1.436
-9.81563e-08	1.49403e-07	5.25581e-07	-1.1016e-07	-4.57648e-08	8.47649e-08	-1.16489e-07	6.62064e-08	-4.01527e-07	-1.40682e-07	6.93099e-08	1.438
-1.02312e-07	1.56931e-07	5.47191e-07	-1.04153e-07	-5.61037e-08	1.00723e-07	-1.08248e-07	6.21328e-08	-3.70936e-07	-1.4316e-07	7.65495e-08	1.44
-1.01104e-07	1.64646e-07	5.63597e-07	-9.43847e-08	-6.88606e-08	1.18701e-07	-9.6819e-08	5.86269e-08	-3.43435e-07	-1.44707e-07	8.71697e-08	1.442
-9.48485e-08	1.71335e-07	5.73579e-07	-8.08171e-08	-8.28015e-08	1.36797e-07	-8.33083e-08	5.5899e-08	-3.21703e-07	-1.44719e-07	1.00566e-07	1.444
-8.42938e-08	1.75866e-07	5.76445e-07	-6.34695e-08	-9.67172e-08	1.53294e-07	-6.90069e-08	5.40956e-08	-3.07785e-07	-1.4284e-07	1.1592e-07	1.446
-7.05339e-08	1.77306e-07	5.72091e-07	-4.24492e-08	-1.09517e-07	1.66809e-07	-5.527e-08	5.32915e-08	-3.02914e-07	-1.3897e-07	1.32236e-07	1.448
-5.4896e-08	1.75033e-07	5.60988e-07	-1.80052e-08	-1.20298e-07	1.76386e-07	-4.33878e-08	5.34879e-08	-3.07405e-07	-1.3323e-07	1.48389e-07	1.45
-3.88084e-08	1.68807e-07	5.44115e-07	9.40388e-09	-1.28387e-07	1.81533e-07	-3.44617e-08	5.46173e-08	-3.20631e-07	-1.25903e-07	1.63188e-07	1.452
-2.36611e-08	1.58804e-07	5.22842e-07	3.90452e-08	-1.33351e-07	1.82189e-07	-2.92983e-08	5.65543e-08	-3.41083e-07	-1.17355e-07	1.75442e-07	1.454
-1.06709e-08	1.45603e-07	4.98782e-07	6.98724e-08	-1.34995e-07	1.78658e-07	-2.83315e-08	5.91306e-08	-3.66501e-07	-1.07957e-07	1.84048e-07	1.456
-7.65678e-10	1.30133e-07	4.73631e-07	1.00531e-07	-1.33327e-07	1.71492e-07	-3.1579e-08	6.2154e-08	-3.94087e-07	-9.80299e-08	1.88075e-07	1.458
5.50362e-09	1.13577e-07	4.49013e-07	1.29423e-07	-1.28532e-07	1.61375e-07	-3.86389e-08	6.54271e-08	-4.20767e-07	-8.7808e-08	1.86849e-07	1.46
8.01085e-09	9.72509e-08	4.26352e-07	1.54828e-07	-1.20936e-07	1.49008e-07	-4.87252e-08	6.87649e-08	-4.43484e-07	-7.74433e-08	1.80031e-07	1.462
7.05902e-09	8.24661e-08	4.06773e-07	1.75084e-07	-1.10973e-07	1.35015e-07	-6.07391e-08	7.20076e-08	-4.59514e-07	-6.70313e-08	1.67665e-07	1.464
3.33887e-09	7.0394e-08	3.91054e-07	1.88796e-07	-9.91658e-08	1.1989e-07	-7.33689e-08	7.50279e-08	-4.66743e-07	-5.66582e-08	1.50214e-07	1.466
-2.15407e-09	6.19451e-08	3.79612e-07	1.95044e-07	-8.61026e-08	1.03973e-07	-8.52087e-08	7.77302e-08	-4.63909e-07	-4.64534e-08	1.28538e-07	1.468
-8.23461e-09	5.76778e-08	3.72527e-07	1.93558e-07	-7.24241e-08	8.74647e-08	-9.48842e-08	8.00443e-08	-4.50754e-07	-3.66316e-08	1.03851e-07	1.47
-1.36622e-08	5.77481e-08	3.69604e-07	1.84827e-07	-5.88046e-08	7.04731e-08	-1.01175e-07	8.19134e-08	-4.28071e-07	-2.75136e-08	7.76306e-08	1.472
-1.72784e-08	6.19044e-08	3.70437e-07	1.70108e-07	-4.59295e-08	5.30712e-08	-1.03123e-07	8.32817e-08	-3.97647e-07	-1.95172e-08	5.15033e-08	1.474
-1.81323e-08	6.95278e-08	3.74482e-07	1.51336e-07	-3.44645e-08	3.53615e-08	-1.00119e-07	8.40841e-08	-3.62085e-07	-1.31174e-08	2.71077e-08	1.476
-1.55792e-08	7.97129e-08	3.81121e-07	1.30924e-07	-2.50184e-08	1.75317e-08	-9.1954e-08	8.42408e-08	-3.24533e-07	-8.78218e-09	5.95837e-09	1.478
-9.34347e-09	9.13774e-08	3.89709e-07	1.11488e-07	-1.80999e-08	-1.08763e-10	-7.88498e-08	8.36612e-08	-2.88343e-07	-6.8951e-09	-1.06806e-08	1.48
4.59233e-10	1.03386e-07	3.99601e-07	9.55257e-08	-1.40741e-08	-1.71165e-08	-6.14431e-08	8.22555e-08	-2.56703e-07	-7.67889e-09	-2.18964e-08	1.482
1.334e-08	1.14671e-07	4.10159e-07	8.50936e-08	-1.31227e-08	-3.29295e-08	-4.07442e-08	7.9954e-08	-2.32286e-07	-1.11349e-08	-2.71933e-08	1.484
2.84903e-08	1.2434e-07	4.20755e-07	8.15265e-08	-1.52161e-08	-4.69079e-08	-1.80649e-08	7.67322e-08	-2.16961e-07	-1.70088e-08	-2.65187e-08	1.486
4.48634e-08	1.3175e-07	4.30774e-07	8.52485e-08	-2.00999e-08	-5.83941e-08	5.07918e-09	7.26358e-08	-2.1159e-07	-2.47898e-08	-2.02491e-08	1.488
6.12738e-08	1.36545e-07	4.39615e-07	9.56988e-08	-2.73034e-08	-6.67852e-08	2.70827e-08	6.78029e-08	-2.15958e-07	-3.37433e-08	-9.13943e-09	1.49
7.65055e-08	1.38654e-07	4.46714e-07	1.11389e-07	-3.61692e-08	-7.16083e-08	4.63744e-08	6.24778e-08	-2.28824e-07	-4.29731e-08	5.75631e-09	1.492
8.94201e-08	1.38261e-07	4.51581e-07	1.30089e-07	-4.59045e-08	-7.25884e-08	6.15418e-08	5.70125e-08	-2.48091e-07	-5.15046e-08	2.31847e-08	1.494
9.90556e-08	1.35737e-07	4.53841e-07	1.49107e-07	-5.56501e-08	-6.97e-08	7.14457e-08	5.18537e-08	-2.71073e-07	-5.83777e-08	4.18028e-08	1.496
1.0471e-07	1.31567e-07	4.53284e-07	1.65646e-07	-6.4561e-08	-6.31963e-08	7.53168e-08	4.75141e-08	-2.94822e-07	-6.27388e-08	6.02889e-08	1.498
1.06004e-07	1.26275e-07	4.49896e-07	1.77159e-07	-7.18893e-08	-5.36094e-08	7.28255e-08	4.45293e-08	-3.16471e-07	-6.39195e-08	7.7447e-08	1.5
1.02915e-07	1.20355e-07	4.43884e-07	1.81681e-07	-7.70599e-08	-4.17211e-08	6.41167e-08	4.34044e-08	-3.33556e-07	-6.14956e-08	9.22956e-08	1.502
9.57852e-08	1.1423e-07	4.35657e-07	1.78078e-07	-7.97303e-08	-2.85054e-08	4.98077e-08	4.45554e-08	-3.44271e-07	-5.53193e-08	1.04136e-07	1.504
8.52958e-08	1.08226e-07	4.25786e-07	1.66181e-07	-7.98257e-08	-1.50463e-08	3.09462e-08	4.8252e-08	-3.47636e-07	-4.55242e-08	1.12597e-07	1.506
7.24099e-08	1.02579e-07	4.1494e-07	1.46795e-07	-7.75441e-08	-2.43901e-09	8.93075e-09	5.45696e-08	-3.43563e-07	-3.25052e-08	1.17642e-07	1.508
5.82889e-08	9.7454e-08	4.038e-07	1.21589e-07	-7.33303e-08	8.31618e-09	-1.46004e-08	6.33588e-08	-3.32812e-07	-1.68773e-08	1.19552e-07	1.51
4.41864e-08	9.29703e-08	3.92974e-07	9.28691e-08	-6.78212e-08	1.64182e-08	-3.79036e-08	7.4235e-08	-3.16858e-07	5.7961e-10	1.18875e-07	1.512
3.13294e-08	8.92338e-08	3.82929e-07	6.32925e-08	-6.17681e-08	2.13554e-08	-5.92759e-08	8.65958e-08	-2.97675e-07	1.89825e-08	1.16336e-07	1.514
2.07991e-08	8.63558e-08	3.73949e-07	3.55386e-08	-5.59457e-08	2.29714e-08	-7.7199e-08	9.96623e-08	-2.77494e-07	3.74089e-08	1.12747e-07	1.516
1.34243e-08	8.44594e-08	3.6612e-07	1.19955e-08	-5.10597e-08	2.14981e-08	-9.04681e-08	1.12545e-07	-2.58532e-07	5.49579e-08	1.08893e-07	1.518
9.70128e-09	8.36704e-08	3.59364e-07	-5.50751e-09	-4.76624e-08	1.75476e-08	-9.82909e-08	1.24328e-07	-2.42761e-07	7.08062e-08	1.05429e-07	1.52
9.75119e-09	8.40947e-08	3.53498e-07	-1.58906e-08	-4.60887e-08	1.20601e-08	-1.00347e-07	1.34156e-07	-2.31711e-07	8.42584e-08	1.02799e-07	1.522
1.3322e-08	8.57873e-08	3.4831e-07	-1.89199e-08	-4.64171e-08	6.20992e-09	-9.68003e-08	1.41327e-07	-2.26356e-07	9.47926e-08	1.01183e-07	1.524
1.98364e-08	8.87212e-08	3.43644e-07	-1.52044e-08	-4.84614e-08	1.27593e-09	-8.82611e-08	1.45363e-07	-2.27066e-07	1.02099e-07	1.00487e-07	1.526
2.84795e-08	9.27629e-08	3.39472e-07	-6.10124e-09	-5.17925e-08	-1.50989e-09	-7.57057e-08	1.46066e-07	-2.33642e-07	1.06111e-07	1.00366e-07	1.528
3.83158e-08	9.76614e-08	3.35929e-07	6.45508e-09	-5.57869e-08	-1.11826e-09	-6.03585e-08	1.43539e-07	-2.45417e-07	1.07025e-07	1.00294e-07	1.53
4.84174e-08	1.03055e-07	3.33317e-07	2.01764e-08	-5.96969e-08	3.1371e-09	-4.35539e-08	1.38174e-07	-2.61385e-07	1.05306e-07	9.96544e-08	1.532
5.79851e-08	1.08496e-07	3.32064e-07	3.26714e-08	-6.27346e-08	1.1494e-08	-2.65944e-08	1.30614e-07	-2.80366e-07	1.01672e-07	9.78415e-08	1.534
6.64443e-08	1.13494e-07	3.32643e-07	4.16973e-08	-6.41606e-08	2.36865e-08	-1.06211e-08	1.21681e-07	-3.01143e-07	9.70529e-08	9.43629e-08	1.536
7.35016e-08	1.17563e-07	3.35475e-07	4.53876e-08	-6.33685e-08	3.89489e-08	3.48734e-09	1.12288e-07	-3.22584e-07	9.25282e-08	8.89206e-08	1.538
7.91535e-08	1.20282e-07	3.40814e-07	4.2436e-08	-5.99558e-08	5.60808e-08	1.51758e-08	1.03347e-07	-3.43716e-07	8.92384e-08	8.14625e-08	1.54
8.36476e-08	1.21342e-07	3.48664e-07	3.22208e-08	-5.37733e-08	7.35655e-08	2.42304e-08	9.56682e-08	-3.63754e-07	8.82837e-08	7.21965e-08	1.542
8.74044e-08	1.20585e-07	3.58714e-07	1.48605e-08	-4.49465e-08	8.97293e-08	3.07523e-08	8.98861e-08	-3.82084e-07	9.06162e-08	6.15643e-08	1.544
9.09116e-08	1.18024e-07	3.70326e-07	-8.80375e-09	-3.38662e-08	1.02922e-07	3.50953e-08	8.63963e-08	-3.98225e-07	9.69407e-08	5.01814e-08	1.546
9.46117e-08	1.13844e-07	3.82576e-07	-3.72952e-08	-2.11495e-08	1.117e-07	3.77805e-08	8.53262e-08	-4.11772e-07	1.07635e-07	3.87505e-08	1.548
9.8798e-08	1.0838e-07	3.94339e-07	-6.8649e-08	-7.57448e-09	1.14982e-07	3.94e-08	8.65337e-08	-4.22341e-07	1.22703e-07	2.79638e-08	1.55
1.0354e-07	1.02076e-07	4.0442e-07	-1.00607e-07	6.00204e-09	1.1217e-07	4.05269e-08	8.96372e-08	-4.29538e-07	1.41761e-07	1.84065e-08	1.552
1.08646e-07	9.54396e-08	4.11694e-07	-1.3084e-07	1.87331e-08	1.03214e-07	4.16441e-08	9.40697e-08	-4.32949e-07	1.6407e-07	1.04785e-08	1.554
1.13671e-07	8.89772e-08	4.15256e-07	-1.57176e-07	2.98658e-08	8.86137e-08	4.30982e-08	9.91521e-08	-4.32162e-07	1.88598e-07	4.34492e-09	1.556
1.17972e-07	8.31442e-08	4.14541e-07	-1.77816e-07	3.88091e-08	6.93622e-08	4.50858e-08	1.04176e-07	-4.26819e-07	2.14112e-07	-7.81379e-11	1.558
1.20787e-07	7.82964e-08	4.09406e-07	-1.91504e-07	4.51797e-08	4.68351e-08	4.76656e-08	1.08485e-07	-4.16674e-07	2.3929e-07	-3.09855e-09	1.56
1.2135e-07	7.4658e-08	4.00159e-07	-1.97643e-07	4.88195e-08	2.26451e-08	5.07933e-08	1.11549e-07	-4.01666e-07	2.62836e-07	-5.18953e-09	1.562
1.18996e-07	7.23058e-08	3.87522e-07	-1.96343e-07	4.97872e-08	-1.5243e-09	5.43664e-08	1.13015e-07	-3.81977e-07	2.83584e-07	-6.90519e-09	1.564
1.13264e-07	7.11741e-08	3.72554e-07	-1.88383e-07	4.83263e-08	-2.40834e-08	5.82701e-08	1.12738e-07	-3.58061e-07	3.00593e-07	-8.78286e-09	1.566
1.03977e-07	7.10757e-08	3.56508e-07	-1.75107e-07	4.48165e-08	-4.36826e-08	6.2416e-08	1.10788e-07	-3.30646e-07	3.13207e-07	-1.12461e-08	1.568
9.12766e-08	7.17391e-08	3.40677e-07	-1.58253e-07	3.97174e-08	-5.93235e-08	6.67661e-08	1.07425e-07	-3.007e-07	3.21098e-07	-1.45227e-08	1.57
7.5639e-08	7.28556e-08	3.26226e-07	-1.39743e-07	3.35102e-08	-7.04266e-08	7.13416e-08	1.03059e-07	-2.69359e-07	3.24275e-07	-1.85896e-08	1.572
5.78383e-08	7.41295e-08	3.14048e-07	-1.2147e-07	2.66463e-08	-7.68488e-08	7.62171e-08	9.81864e-08	-2.37831e-07	3.2307e-07	-2.31539e-08	1.574
3.88888e-08	7.53267e-08	3.04652e-07	-1.05085e-07	1.9508e-08	-7.88522e-08	8.15054e-08	9.33296e-08	-2.0728e-07	3.18101e-07	-2.7674e-08	1.576
1.99618e-08	7.63127e-08	2.98112e-07	-9.18431e-08	1.23838e-08	-7.70307e-08	8.73363e-08	8.89644e-08	-1.78716e-07	3.10217e-07	-3.14199e-08	1.578
2.28864e-09	7.70767e-08	2.94072e-07	-8.25047e-08	5.46222e-09	-7.22046e-08	9.38359e-08	8.54633e-08	-1.52897e-07	3.00432e-07	-3.35657e-08	1.58
-1.29393e-08	7.77381e-08	2.91815e-07	-7.73071e-08	-1.15931e-09	-6.52963e-08	1.0111e-07	8.30509e-08	-1.30256e-07	2.89839e-07	-3.33028e-08	1.582
-2.46664e-08	7.85332e-08	2.9037e-07	-7.60095e-08	-7.44984e-09	-5.72055e-08	1.09231e-07	8.17805e-08	-1.1087e-07	2.79527e-07	-2.99582e-08	1.584
-3.2058e-08	7.97862e-08	2.8865e-07	-7.79919e-08	-1.34113e-08	-4.86984e-08	1.18233e-07	8.15336e-08	-9.44698e-08	2.70484e-07	-2.31009e-08	1.586
-3.45679e-08	8.18653e-08	2.85594e-07	-8.23899e-08	-1.90408e-08	-4.03255e-08	1.28107e-07	8.20433e-08	-8.04939e-08	2.63506e-07	-1.26216e-08	1.588
-3.19872e-08	8.51328e-08	2.80294e-07	-8.82369e-08	-2.42952e-08	-3.23779e-08	1.38796e-07	8.29378e-08	-6.81804e-08	2.59125e-07	1.22651e-09	1.59
-2.44688e-08	8.98915e-08	2.72084e-07	-9.45913e-08	-2.9065e-08	-2.48869e-08	1.5019e-07	8.3799e-08	-5.66841e-08	2.57544e-07	1.78311e-08	1.592
-1.25275e-08	9.63378e-08	2.6059e-07	-1.00628e-07	-3.31631e-08	-1.76621e-08	1.62114e-07	8.42275e-08	-4.52062e-08	2.58615e-07	3.62679e-08	1.594
2.98557e-09	1.04525e-07	2.45735e-07	-1.05681e-07	-3.63307e-08	-1.03617e-08	1.74322e-07	8.39051e-08	-3.31186e-08	2.61853e-07	5.53844e-08	1.596
2.09364e-08	1.14343e-07	2.2771e-07	-1.0925e-07	-3.82631e-08	-2.5812e-09	1.86484e-07	8.26447e-08	-2.00674e-08	2.66478e-07	7.3908e-08	1.598
3.99849e-08	1.25514e-07	2.06906e-07	-1.10957e-07	-3.86511e-08	6.05525e-09	1.98182e-07	8.04202e-08	-6.03944e-09	2.7151e-07	9.05651e-08	1.6
5.86841e-08	1.37608e-07	1.83848e-07	-1.10501e-07	-3.72334e-08	1.58125e-08	2.08925e-07	7.73714e-08	8.61631e-09	2.7587e-07	1.04197e-07	1.602
7.55942e-08	1.50082e-07	1.59117e-07	-1.07602e-07	-3.38528e-08	2.67838e-08	2.18162e-07	7.37817e-08	2.32172e-08	2.7851e-07	1.13857e-07	1.604
8.94031e-08	1.62319e-07	1.33302e-07	-1.01966e-07	-2.85054e-08	3.88575e-08	2.25332e-07	7.00329e-08	3.68235e-08	2.78531e-07	1.1889e-07	1.606
9.90438e-08	1.73689e-07	1.06957e-07	-9.32826e-08	-2.1374e-08	5.17133e-08	2.29913e-07	6.65434e-08	4.83533e-08	2.75278e-07	1.1897e-07	1.608
1.03795e-07	1.8361e-07	8.05932e-08	-8.1246e-08	-1.28364e-08	6.48453e-08	2.31489e-07	6.36989e-08	5.67228e-08	2.68418e-07	1.14117e-07	1.61
1.03357e-07	1.91599e-07	5.46854e-08	-6.56101e-08	-3.44428e-09	7.76061e-08	2.29823e-07	6.17882e-08	6.0994e-08	2.57973e-07	1.04679e-07	1.612
9.78837e-08	1.97326e-07	2.96917e-08	-4.62568e-08	6.12961e-09	8.92654e-08	2.24912e-07	6.09523e-08	6.05123e-08	2.44313e-07	9.1289e-08	1.614
8.79831e-08	2.00646e-07	6.07168e-09	-2.32689e-08	1.51707e-08	9.90739e-08	2.17033e-07	6.11568e-08	5.50165e-08	2.28123e-07	7.48033e-08	1.616
7.46581e-08	2.01615e-07	-1.57045e-08	3.00954e-09	2.30181e-08	1.06327e-07	2.06761e-07	6.21895e-08	4.47084e-08	2.10331e-07	5.62253e-08	1.618
5.92125e-08	2.00483e-07	-3.51657e-08	3.19376e-08	2.91623e-08	1.10423e-07	1.94946e-07	6.36862e-08	3.02746e-08	1.92025e-07	3.66225e-08	1.62
4.31196e-08	1.97676e-07	-5.18707e-08	6.25743e-08	3.33277e-08	1.10908e-07	1.82662e-07	6.51767e-08	1.2857e-08	1.74356e-07	1.70428e-08	1.622
2.78694e-08	1.93745e-07	-6.54553e-08	9.37128e-08	3.55236e-08	1.07514e-07	1.71112e-07	6.61477e-08	-6.02346e-09	1.58439e-07	-1.5641e-09	1.624
1.48101e-08	1.89308e-07	-7.5689e-08	1.23949e-07	3.60516e-08	1.00183e-07	1.61515e-07	6.61098e-08	-2.45821e-08	1.45263e-07	-1.84131e-08	1.626
5.00392e-09	1.84989e-07	-8.25274e-08	1.51777e-07	3.54651e-08	8.908e-08	1.54972e-07	6.46605e-08	-4.09132e-08	1.35616e-07	-3.29337e-08	1.628
-8.88649e-10	1.81347e-07	-8.61453e-08	1.75713e-07	3.44827e-08	7.45933e-08	1.52332e-07	6.15351e-08	-5.31481e-08	1.30029e-07	-4.47991e-08	1.63
-2.67931e-09	1.78825e-07	-8.69421e-08	1.94414e-07	3.38683e-08	5.7328e-08	1.54084e-07	5.66367e-08	-5.96139e-08	1.28743e-07	-5.39312e-08	1.632
-6.70109e-10	1.77706e-07	-8.55109e-08	2.06807e-07	3.42969e-08	3.80808e-08	1.6027e-07	5.0044e-08	-5.89813e-08	1.317e-07	-6.04805e-08	1.634
4.38465e-09	1.78095e-07	-8.25729e-08	2.12201e-07	3.62277e-08	1.78031e-08	1.70455e-07	4.1997e-08	-5.0389e-08	1.38562e-07	-6.47826e-08	1.636
1.13688e-08	1.79928e-07	-7.88865e-08	2.10373e-07	3.98065e-08	-2.45083e-09	1.83742e-07	3.28634e-08	-3.35364e-08	1.48748e-07	-6.7295e-08	1.638
1.89375e-08	1.83001e-07	-7.51433e-08	2.01619e-07	4.4816e-08	-2.15895e-08	1.98847e-07	2.30934e-08	-8.7332e-09	1.61485e-07	-6.85209e-08	1.64
2.56774e-08	1.87013e-07	-7.18702e-08	1.86773e-07	5.06829e-08	-3.85576e-08	2.14219e-07	1.31698e-08	2.30959e-08	1.75877e-07	-6.89292e-08	1.642
3.02762e-08	1.91627e-07	-6.93541e-08	1.67172e-07	5.65442e-08	-5.2411e-08	2.28203e-07	3.56184e-09	6.04581e-08	1.90973e-07	-6.88814e-08	1.644
3.16807e-08	1.96529e-07	-6.76044e-08	1.44572e-07	6.13637e-08	-6.23857e-08	2.39214e-07	-5.31231e-09	1.01387e-07	2.05834e-07	-6.8576e-08	1.646
2.92255e-08	2.01482e-07	-6.63613e-08	1.21021e-07	6.40832e-08	-6.79521e-08	2.45912e-07	-1.31107e-08	1.43579e-07	2.19597e-07	-6.80195e-08	1.648
2.27173e-08	2.06356e-07	-6.51499e-08	9.86848e-08	6.37854e-08	-6.88484e-08	2.47363e-07	-1.95811e-08	1.84568e-07	2.3152e-07	-6.70302e-08	1.65
1.2465e-08	2.1115e-07	-6.33727e-08	7.96497e-08	5.98457e-08	-6.5091e-08	2.43144e-07	-2.45638e-08	2.21908e-07	2.41022e-07	-6.52755e-08	1.652
-7.47171e-10	2.15973e-07	-6.04232e-08	6.57134e-08	5.20486e-08	-5.69595e-08	2.33416e-07	-2.79894e-08	2.53362e-07	2.47706e-07	-6.23383e-08	1.654
-1.57387e-08	2.21022e-07	-5.58024e-08	5.81924e-08	4.06522e-08	-4.49618e-08	2.18912e-07	-2.98728e-08	2.77073e-07	2.51367e-07	-5.78038e-08	1.656
-3.10567e-08	2.2653e-07	-4.92159e-08	5.77699e-08	2.63886e-08	-2.97812e-08	2.00887e-07	-3.03087e-08	2.91694e-07	2.51992e-07	-5.1354e-08	1.658
-4.51278e-08	2.32713e-07	-4.06356e-08	6.44048e-08	1.03998e-08	-1.22138e-08	1.80993e-07	-2.9467e-08	2.96475e-07	2.49752e-07	-4.28545e-08	1.66
-5.64233e-08	2.39717e-07	-3.03155e-08	7.73209e-08	-5.88276e-09	6.89942e-09	1.61129e-07	-2.75895e-08	2.91297e-07	2.44976e-07	-3.24201e-08	1.662
-6.36182e-08	2.47579e-07	-1.87611e-08	9.50786e-08	-2.08995e-08	2.67397e-08	1.43253e-07	-2.49828e-08	2.76648e-07	2.38127e-07	-2.04481e-08	1.664
-6.57274e-08	2.56203e-07	-6.66106e-09	1.15725e-07	-3.31431e-08	4.65708e-08	1.29193e-07	-2.2008e-08	2.5356e-07	2.29759e-07	-7.6113e-09	1.666
-6.22066e-08	2.65358e-07	5.20449e-09	1.37006e-07	-4.13341e-08	6.57904e-08	1.2047e-07	-1.90615e-08	2.23509e-07	2.20465e-07	5.19022e-09	1.668
-5.30071e-08	2.74703e-07	1.6059e-08	1.56608e-07	-4.45682e-08	8.39672e-08	1.18145e-07	-1.65491e-08	1.88297e-07	2.10819e-07	1.69143e-08	1.67
-3.85811e-08	2.83828e-07	2.52102e-08	1.72412e-07	-4.2418e-08	1.00862e-07	1.22718e-07	-1.48526e-08	1.49924e-07	2.01316e-07	2.64897e-08	1.672
-1.98381e-08	2.92315e-07	3.21035e-08	1.82709e-07	-3.49778e-08	1.16433e-07	1.34072e-07	-1.42939e-08	1.10477e-07	1.92307e-07	3.29427e-08	1.674
1.94248e-09	2.99792e-07	3.63419e-08	1.8637e-07	-2.28472e-08	1.30815e-07	1.51482e-07	-1.50994e-08	7.20088e-08	1.83952e-07	3.55215e-08	1.676
2.52319e-08	3.05996e-07	3.7675e-08	1.82937e-07	-7.05943e-09	1.44289e-07	1.73679e-07	-1.73728e-08	3.64537e-08	1.76194e-07	3.38025e-08	1.678
4.83946e-08	3.10815e-07	3.59673e-08	1.72638e-07	1.10341e-08	1.57231e-07	1.98963e-07	-2.10779e-08	5.53533e-09	1.6876e-07	2.77626e-08	1.68
6.9838e-08	3.14306e-07	3.11595e-08	1.56324e-07	2.99068e-08	1.70048e-07	2.25367e-07	-2.60384e-08	-1.9308e-08	1.61196e-07	1.78083e-08	1.682
8.81547e-08	3.16698e-07	2.32378e-08	1.35346e-07	4.80078e-08	1.83111e-07	2.50835e-07	-3.19528e-08	-3.69975e-08	1.52939e-07	4.7554e-09	1.684
1.02244e-07	3.18364e-07	1.2221e-08	1.11385e-07	6.39052e-08	1.9669e-07	2.73422e-07	-3.84261e-08	-4.68836e-08	1.43408e-07	-1.02398e-08	1.686
1.11401e-07	3.19772e-07	-1.82878e-09	8.6265e-08	7.64047e-08	2.10905e-07	2.91465e-07	-4.50127e-08	-4.88086e-08	1.32114e-07	-2.57916e-08	1.688
1.15361e-07	3.21425e-07	-1.8774e-08	6.17729e-08	8.46359e-08	2.25688e-07	3.0374e-07	-5.12652e-08	-4.31537e-08	1.18769e-07	-4.0425e-08	1.69
1.14301e-07	3.23792e-07	-3.83583e-08	3.94991e-08	8.81021e-08	2.40786e-07	3.09565e-07	-5.67842e-08	-3.08584e-08	1.03368e-07	-5.27306e-08	1.692
1.08794e-07	3.2725e-07	-6.01642e-08	2.07176e-08	8.66931e-08	2.55778e-07	3.08841e-07	-6.12598e-08	-1.33989e-08	8.62467e-08	-6.15151e-08	1.694
9.97248e-08	3.32027e-07	-8.35868e-08	6.31244e-09	8.06668e-08	2.70128e-07	3.02045e-07	-6.4502e-08	7.28566e-09	6.80837e-08	-6.59306e-08	1.696
8.81714e-08	3.38169e-07	-1.07836e-07	-3.2489e-09	7.06052e-08	2.83261e-07	2.90156e-07	-6.64529e-08	2.89251e-08	4.9855e-08	-6.5567e-08	1.698
7.52819e-08	3.45533e-07	-1.3197e-07	-7.90038e-09	5.73532e-08	2.94644e-07	2.74531e-07	-6.71834e-08	4.91043e-08	3.27411e-08	-6.04961e-08	1.7
6.21467e-08	3.53792e-07	-1.54972e-07	-7.92846e-09	4.19445e-08	3.03871e-07	2.56759e-07	-6.68727e-08	6.54913e-08	1.79963e-08	-5.12617e-08	1.702
4.96925e-08	3.62471e-07	-1.75836e-07	-3.90153e-09	2.55229e-08	3.10726e-07	2.38488e-07	-6.57761e-08	7.60812e-08	6.79734e-09	-3.88155e-08	1.704
3.86075e-08	3.70991e-07	-1.93678e-07	3.41113e-09	9.26092e-09	3.15225e-07	2.2127e-07	-6.41881e-08	7.94275e-08	9.3432e-11	-2.44071e-08	1.706
2.93048e-08	3.78733e-07	-2.07835e-07	1.31203e-08	-5.72006e-09	3.1762e-07	2.06415e-07	-6.24045e-08	7.48252e-08	-1.52301e-09	-9.44041e-09	1.708
2.19272e-08	3.851e-07	-2.17933e-07	2.42904e-08	-1.84238e-08	3.18371e-07	1.94895e-07	-6.06911e-08	6.24157e-08	2.09463e-09	4.68644e-09	1.71
1.63857e-08	3.89574e-07	-2.23927e-07	3.59998e-08	-2.80449e-08	3.18086e-07	1.87278e-07	-5.92626e-08	4.31916e-08	1.06105e-08	1.67374e-08	1.712
1.24239e-08	3.91775e-07	-2.26092e-07	4.73879e-08	-3.40209e-08	3.17441e-07	1.83725e-07	-5.8272e-08	1.88924e-08	2.32278e-08	2.57718e-08	1.714
9.69226e-09	3.91494e-07	-2.24976e-07	5.76871e-08	-3.60676e-08	3.17089e-07	1.84012e-07	-5.78104e-08	-8.19925e-09	3.87654e-08	3.12383e-08	1.716
7.82063e-09	3.88721e-07	-2.21325e-07	6.62442e-08	-3.41918e-08	3.17581e-07	1.87593e-07	-5.79156e-08	-3.55388e-08	5.57812e-08	3.30157e-08	1.718
6.47545e-09	3.83648e-07	-2.15995e-07	7.25335e-08	-2.86817e-08	3.19297e-07	1.93684e-07	-5.85833e-08	-6.0639e-08	7.27251e-08	3.13969e-08	1.72
5.39498e-09	3.76656e-07	-2.09857e-07	7.61675e-08	-2.00736e-08	3.22416e-07	2.01355e-07	-5.97796e-08	-8.1384e-08	8.81058e-08	2.70182e-08	1.722
4.39999e-09	3.6829e-07	-2.03732e-07	7.69062e-08	-9.0974e-09	3.26907e-07	2.09619e-07	-6.14499e-08	-9.62921e-08	1.00649e-07	2.07448e-08	1.724
3.38291e-09	3.59212e-07	-1.98337e-07	7.46712e-08	3.39076e-09	3.32559e-07	2.17512e-07	-6.35239e-08	-1.0469e-07	1.09429e-07	1.35293e-08	1.726
2.28294e-09	3.50149e-07	-1.94262e-07	6.95605e-08	1.64847e-08	3.39027e-07	2.24157e-07	-6.59148e-08	-1.06771e-07	1.13961e-07	6.26596e-09	1.728
1.05656e-09	3.41825e-07	-1.91968e-07	6.18648e-08	2.93023e-08	3.45896e-07	2.28815e-07	-6.85158e-08	-1.03541e-07	1.1424e-07	-3.38837e-10	1.73
-3.46891e-10	3.34901e-07	-1.91801e-07	5.2079e-08	4.1052e-08	3.52743e-07	2.30915e-07	-7.11947e-08	-9.66425e-08	1.10722e-07	-5.85982e-09	1.732
-1.99756e-09	3.29908e-07	-1.94e-07	4.09026e-08	5.1085e-08	3.59186e-07	2.30078e-07	-7.37907e-08	-8.81098e-08	1.04253e-07	-1.01977e-08	1.734
-3.98187e-09	3.27195e-07	-1.98715e-07	2.92243e-08	5.8931e-08	3.6492e-07	2.26122e-07	-7.61158e-08	-8.00767e-08	9.59483e-08	-1.35698e-08	1.736
-6.38514e-09	3.26898e-07	-2.06006e-07	1.80851e-08	6.43173e-08	3.69725e-07	2.19068e-07	-7.79626e-08	-7.44853e-08	8.70478e-08	-1.64502e-08	1.738
-9.26512e-09	3.2892e-07	-2.1584e-07	8.61787e-09	6.71709e-08	3.73452e-07	2.0913e-07	-7.91192e-08	-7.28353e-08	7.87549e-08	-1.94699e-08	1.74
-1.26238e-08	3.32945e-07	-2.28079e-07	1.96434e-09	6.76078e-08	3.75997e-07	1.96701e-07	-7.9391e-08	-7.60053e-08	7.20881e-08	-2.32931e-08	1.742
-1.63851e-08	3.38478e-07	-2.42475e-07	-8.24926e-10	6.59105e-08	3.77262e-07	1.8233e-07	-7.8625e-08	-8.41642e-08	6.77627e-08	-2.849e-08	1.744
-2.03854e-08	3.44897e-07	-2.58663e-07	1.10008e-09	6.24962e-08	3.77127e-07	1.66691e-07	-7.67345e-08	-9.67763e-08	6.61183e-08	-3.54235e-08	1.746
-2.43789e-08	3.51535e-07	-2.76168e-07	8.28173e-09	5.78785e-08	3.75435e-07	1.50542e-07	-7.37197e-08	-1.12695e-07	6.7101e-08	-4.41679e-08	1.748
-2.80582e-08	3.57756e-07	-2.94432e-07	2.08625e-08	5.2624e-08	3.71995e-07	1.34675e-07	-6.96786e-08	-1.30322e-07	7.02995e-08	-5.447e-08	1.75
-3.10875e-08	3.63032e-07	-3.12839e-07	3.85199e-08	4.7306e-08	3.66616e-07	1.19867e-07	-6.48075e-08	-1.47813e-07	7.50279e-08	-6.57575e-08	1.752
-3.31414e-08	3.67002e-07	-3.30765e-07	6.04399e-08	4.24589e-08	3.59154e-07	1.06823e-07	-5.93884e-08	-1.633e-07	8.04388e-08	-7.71947e-08	1.754
-3.3944e-08	3.69512e-07	-3.47614e-07	8.53355e-08	3.85373e-08	3.49573e-07	9.61285e-08	-5.37639e-08	-1.75098e-07	8.56492e-08	-8.77766e-08	1.756
-3.33031e-08	3.70618e-07	-3.62865e-07	1.11515e-07	3.58841e-08	3.37998e-07	8.82034e-08	-4.8304e-08	-1.81887e-07	8.98594e-08	-9.64507e-08	1.758
-3.11347e-08	3.70565e-07	-3.761e-07	1.36996e-07	3.47124e-08	3.24754e-07	8.3271e-08	-4.33665e-08	-1.82836e-07	9.24494e-08	-1.02252e-07	1.76
-2.74768e-08	3.69744e-07	-3.87025e-07	1.59665e-07	3.51047e-08	3.10377e-07	8.13388e-08	-3.92597e-08	-1.77672e-07	9.30412e-08	-1.04435e-07	1.762
-2.2491e-08	3.68623e-07	-3.95479e-07	1.77461e-07	3.70298e-08	2.95595e-07	8.21959e-08	-3.62089e-08	-1.66686e-07	9.1524e-08	-1.0258e-07	1.764
-1.64558e-08	3.67678e-07	-4.01433e-07	1.88571e-07	4.03739e-08	2.81272e-07	8.54274e-08	-3.43349e-08	-1.50674e-07	8.80436e-08	-9.6675e-08	1.766
-9.75068e-09	3.6732e-07	-4.04975e-07	1.91626e-07	4.49813e-08	2.68326e-07	9.04449e-08	-3.36444e-08	-1.30836e-07	8.29628e-08	-8.71451e-08	1.768
-2.8362e-09	3.67841e-07	-4.063e-07	1.85856e-07	5.06945e-08	2.57638e-07	9.65309e-08	-3.40356e-08	-1.08631e-07	7.68029e-08	-7.48311e-08	1.77
3.77028e-09	3.69376e-07	-4.05689e-07	1.712e-07	5.7385e-08	2.49945e-07	1.02894e-07	-3.53169e-08	-8.562e-08	7.01758e-08	-6.09186e-08	1.772
9.52137e-09	3.71884e-07	-4.03493e-07	1.48352e-07	6.49651e-08	2.45748e-07	1.0873e-07	-3.72359e-08	-6.32987e-08	6.3717e-08	-4.68192e-08	1.774
1.38691e-08	3.75159e-07	-4.00113e-07	1.18726e-07	7.33782e-08	2.45247e-07	1.13287e-07	-3.95139e-08	-4.29557e-08	5.80251e-08	-3.40187e-08	1.776
1.62978e-08	3.78857e-07	-3.95976e-07	8.43399e-08	8.25652e-08	2.48293e-07	1.15922e-07	-4.18809e-08	-2.55575e-08	5.36118e-08	-2.39088e-08	1.778
1.63608e-08	3.82539e-07	-3.91515e-07	4.76374e-08	9.24161e-08	2.54386e-07	1.16155e-07	-4.41068e-08	-1.16809e-08	5.08638e-08	-1.7623e-08	1.78
1.37214e-08	3.85724e-07	-3.87137e-07	1.12566e-08	1.02716e-07	2.62712e-07	1.1371e-07	-4.60224e-08	-1.49612e-09	5.00148e-08	-1.58984e-08	1.782
8.19487e-09	3.87945e-07	-3.83191e-07	-2.22248e-08	1.131e-07	2.72199e-07	1.08541e-07	-4.75306e-08	5.19766e-09	5.11257e-08	-1.89822e-08	1.784
-2.10925e-10	3.88801e-07	-3.79943e-07	-5.05376e-08	1.23031e-07	2.81619e-07	1.00843e-07	-4.86059e-08	8.89321e-09	5.40723e-08	-2.65958e-08	1.786
-1.1263e-08	3.88003e-07	-3.77547e-07	-7.19347e-08	1.31815e-07	2.89692e-07	9.10394e-08	-4.92838e-08	1.02641e-08	5.85386e-08	-3.79643e-08	1.788
-2.4486e-08	3.854e-07	-3.76034e-07	-8.53448e-08	1.38648e-07	2.95206e-07	7.97617e-08	-4.96437e-08	1.00405e-08	6.40184e-08	-5.19071e-08	1.79
-3.91676e-08	3.80998e-07	-3.7532e-07	-9.0452e-08	1.4271e-07	2.97125e-07	6.77963e-08	-4.97891e-08	8.89016e-09	6.98265e-08	-6.69795e-08	1.792
-5.43914e-08	3.74955e-07	-3.75223e-07	-8.7696e-08	1.43279e-07	2.94688e-07	5.60228e-08	-4.98281e-08	7.32384e-09	7.51252e-08	-8.16462e-08	1.794
-6.91e-08	3.6756e-07	-3.75501e-07	-7.81975e-08	1.39852e-07	2.87478e-07	4.53367e-08	-4.98581e-08	5.63745e-09	7.89684e-08	-9.44638e-08	1.796
-8.21854e-08	3.59198e-07	-3.759e-07	-6.36239e-08	1.32265e-07	2.75469e-07	3.65643e-08	-4.99563e-08	3.89824e-09	8.03659e-08	-1.04248e-07	1.798
-9.25996e-08	3.50303e-07	-3.762e-07	-4.60162e-08	1.2077e-07	2.59031e-07	3.03785e-08	-5.01754e-08	1.97378e-09	7.83669e-08	-1.10204e-07	1.8
-9.94736e-08	3.413e-07	-3.76255e-07	-2.75963e-08	1.06063e-07	2.3891e-07	2.72241e-08	-5.05454e-08	-4.04548e-10	7.21567e-08	-1.12005e-07	1.802
-1.02229e-07	3.3256e-07	-3.76018e-07	-1.05796e-08	8.92551e-08	2.16172e-07	2.72625e-08	-5.10767e-08	-3.55793e-09	6.11592e-08	-1.09808e-07	1.804
-1.0067e-07	3.24351e-07	-3.75537e-07	2.99455e-09	7.17766e-08	1.92117e-07	3.03437e-08	-5.17654e-08	-7.77322e-09	4.51308e-08	-1.04215e-07	1.806
-9.50331e-08	3.16813e-07	-3.74938e-07	1.14019e-08	5.52272e-08	1.68175e-07	3.6012e-08	-5.25956e-08	-1.32295e-08	2.42333e-08	-9.61791e-08	1.808
-8.59965e-08	3.09949e-07	-3.74387e-07	1.33373e-08	4.11921e-08	1.45783e-07	4.35457e-08	-5.35404e-08	-1.99509e-08	-9.29426e-10	-8.68809e-08	1.81
-7.46332e-08	3.0364e-07	-3.74032e-07	7.98619e-09	3.1047e-08	1.26259e-07	5.20303e-08	-5.45576e-08	-2.77939e-08	-2.93196e-08	-7.75836e-08	1.812
-6.23148e-08	2.97685e-07	-3.73962e-07	-4.93399e-09	2.57811e-08	1.10679e-07	6.04566e-08	-5.55859e-08	-3.64683e-08	-5.95237e-08	-6.94896e-08	1.814
-5.05737e-08	2.91854e-07	-3.74157e-07	-2.51574e-08	2.58628e-08	9.9771e-08	6.78336e-08	-5.65388e-08	-4.55872e-08	-8.98573e-08	-6.36126e-08	1.816
-4.09387e-08	2.8595e-07	-3.74468e-07	-5.18743e-08	3.11703e-08	9.38352e-08	7.33025e-08	-5.73032e-08	-5.47348e-08	-1.18509e-07	-6.06766e-08	1.818
-3.4763e-08	2.79871e-07	-3.74617e-07	-8.37576e-08	4.09959e-08	9.27029e-08	7.62372e-08	-5.77429e-08	-6.3539e-08	-1.43703e-07	-6.10507e-08	1.82
-3.30661e-08	2.73655e-07	-3.74224e-07	-1.19013e-07	5.4127e-08	9.57373e-08	7.63196e-08	-5.771e-08	-7.17357e-08	-1.63874e-07	-6.47216e-08	1.822
-3.64109e-08	2.67511e-07	-3.72858e-07	-1.55459e-07	6.89902e-08	1.01882e-07	7.35773e-08	-5.70649e-08	-7.92135e-08	-1.7781e-07	-7.13067e-08	1.824
-4.48328e-08	2.6181e-07	-3.70107e-07	-1.90642e-07	8.38406e-08	1.09754e-07	6.83815e-08	-5.57017e-08	-8.60323e-08	-1.84776e-07	-8.01036e-08	1.826
-5.78304e-08	2.57056e-07	-3.65649e-07	-2.2199e-07	9.697e-08	1.1778e-07	6.1403e-08	-5.35759e-08	-9.24107e-08	-1.8458e-07	-9.01727e-08	1.828
-7.44214e-08	2.53827e-07	-3.59332e-07	-2.46999e-07	1.06905e-07	1.24354e-07	5.35339e-08	-5.07295e-08	-9.86861e-08	-1.77578e-07	-1.00443e-07	1.83
-9.32568e-08	2.52703e-07	-3.51234e-07	-2.6345e-07	1.12567e-07	1.28007e-07	4.57844e-08	-4.73073e-08	-1.05252e-07	-1.64633e-07	-1.09833e-07	1.832
-1.12778e-07	2.54183e-07	-3.41695e-07	-2.69634e-07	1.13383e-07	1.27575e-07	3.91689e-08	-4.3559e-08	-1.12479e-07	-1.47012e-07	-1.17374e-07	1.834
-1.31397e-07	2.58612e-07	-3.31322e-07	-2.64565e-07	1.09316e-07	1.22327e-07	3.45961e-08	-3.98259e-08	-1.20641e-07	-1.26246e-07	-1.22318e-07	1.836
-1.47677e-07	2.66123e-07	-3.20959e-07	-2.48141e-07	1.00839e-07	1.12053e-07	3.27743e-08	-3.65102e-08	-1.29846e-07	-1.03977e-07	-1.24227e-07	1.838
-1.60486e-07	2.76603e-07	-3.11615e-07	-2.21251e-07	8.88387e-08	9.70914e-08	3.4145e-08	-3.40299e-08	-1.39993e-07	-8.17936e-08	-1.23021e-07	1.84
-1.69111e-07	2.89692e-07	-3.04368e-07	-1.85776e-07	7.44835e-08	7.82917e-08	3.88474e-08	-3.27657e-08	-1.50763e-07	-6.10841e-08	-1.18982e-07	1.842
-1.73315e-07	3.04806e-07	-3.00242e-07	-1.44487e-07	5.90647e-08	5.69102e-08	4.67167e-08	-3.30058e-08	-1.61644e-07	-4.2927e-08	-1.12714e-07	1.844
-1.73331e-07	3.21185e-07	-3.00082e-07	-1.00841e-07	4.38434e-08	3.44569e-08	5.73136e-08	-3.48975e-08	-1.71989e-07	-2.8021e-08	-1.0506e-07	1.846
-1.69805e-07	3.37968e-07	-3.04427e-07	-5.86717e-08	2.9918e-08	1.25072e-08	6.99784e-08	-3.84135e-08	-1.81097e-07	-1.66659e-08	-9.69855e-08	1.848
-1.63687e-07	3.54265e-07	-3.13416e-07	-2.18246e-08	1.81306e-08	-7.49864e-09	8.39023e-08	-4.33392e-08	-1.8831e-07	-8.79002e-09	-8.94461e-08	1.85
-1.561e-07	3.69231e-07	-3.26732e-07	6.24514e-09	9.01636e-09	-2.44388e-08	9.8208e-08	-4.92839e-08	-1.93096e-07	-4.01857e-09	-8.32588e-08	1.852
-1.48189e-07	3.82135e-07	-3.43588e-07	2.28525e-08	2.79913e-09	-3.76529e-08	1.12031e-07	-5.5718e-08	-1.95117e-07	-1.76931e-09	-7.89939e-08	1.854
-1.40993e-07	3.92403e-07	-3.62788e-07	2.63998e-08	-5.76188e-10	-4.70215e-08	1.24596e-07	-6.203e-08	-1.94259e-07	-1.36189e-09	-7.69051e-08	1.856
-1.35329e-07	3.99647e-07	-3.82826e-07	1.65869e-08	-1.38387e-09	-5.29698e-08	1.35274e-07	-6.76004e-08	-1.90634e-07	-2.12578e-09	-7.6909e-08	1.858
-1.31716e-07	4.03673e-07	-4.02052e-07	-5.51695e-09	-4.36501e-11	-5.6393e-08	1.43632e-07	-7.18784e-08	-1.84537e-07	-3.49346e-09	-7.86158e-08	1.86
-1.30352e-07	4.04467e-07	-4.18855e-07	-3.75531e-08	2.95435e-09	-5.85125e-08	1.49449e-07	-7.44545e-08	-1.76391e-07	-5.0688e-09	-8.1406e-08	1.862
-1.31123e-07	4.02175e-07	-4.31862e-07	-7.61024e-08	7.11588e-09	-6.06837e-08	1.52723e-07	-7.51157e-08	-1.66672e-07	-6.66398e-09	-8.45407e-08	1.864
-1.33658e-07	3.97074e-07	-4.40113e-07	-1.17039e-07	1.1993e-08	-6.4183e-08	1.53646e-07	-7.38748e-08	-1.55847e-07	-8.30234e-09	-8.72859e-08	1.866
-1.37409e-07	3.8954e-07	-4.43191e-07	-1.55969e-07	1.72155e-08	-7.00063e-08	1.52568e-07	-7.097e-08	-1.44328e-07	-1.01886e-08	-8.9032e-08	1.868
-1.41749e-07	3.80021e-07	-4.41281e-07	-1.88703e-07	2.25039e-08	-7.87077e-08	1.49943e-07	-6.68327e-08	-1.32458e-07	-1.26514e-08	-8.93883e-08	1.87
-1.4607e-07	3.69013e-07	-4.35151e-07	-2.11704e-07	2.76671e-08	-9.03028e-08	1.46273e-07	-6.20288e-08	-1.2052e-07	-1.6067e-08	-8.82385e-08	1.872
-1.49866e-07	3.57039e-07	-4.26048e-07	-2.22466e-07	3.25878e-08	-1.0425e-07	1.42046e-07	-5.71818e-08	-1.08779e-07	-2.07741e-08	-8.57504e-08	1.874
-1.52793e-07	3.44635e-07	-4.15529e-07	-2.19762e-07	3.72031e-08	-1.19511e-07	1.37687e-07	-5.28887e-08	-9.75235e-08	-2.69937e-08	-8.23373e-08	1.876
-1.54692e-07	3.32328e-07	-4.05242e-07	-2.03757e-07	4.14812e-08	-1.34679e-07	1.33515e-07	-4.9642e-08	-8.71196e-08	-3.47654e-08	-7.85801e-08	1.878
-1.55588e-07	3.2062e-07	-3.96691e-07	-1.7596e-07	4.54001e-08	-1.48161e-07	1.29727e-07	-4.7769e-08	-7.80316e-08	-4.39101e-08	-7.512e-08	1.88
-1.55649e-07	3.09958e-07	-3.91015e-07	-1.39033e-07	4.89282e-08	-1.58378e-07	1.26392e-07	-4.73974e-08	-7.08244e-08	-5.40288e-08	-7.25403e-08	1.882
-1.5513e-07	3.00707e-07	-3.8882e-07	-9.64811e-08	5.20088e-08	-1.63964e-07	1.23465e-07	-4.84521e-08	-6.61309e-08	-6.45344e-08	-7.12526e-08	1.884
-1.54309e-07	2.93119e-07	-3.90085e-07	-5.22774e-08	5.4549e-08	-1.63938e-07	1.20823e-07	-5.06817e-08	-6.45933e-08	-7.47174e-08	-7.14056e-08	1.886
-1.53424e-07	2.8731e-07	-3.94142e-07	-1.04461e-08	5.64133e-08	-1.57824e-07	1.18296e-07	-5.37099e-08	-6.67879e-08	-8.38331e-08	-7.28305e-08	1.888
-1.52619e-07	2.8324e-07	-3.99764e-07	2.53269e-08	5.74245e-08	-1.45706e-07	1.15709e-07	-5.71023e-08	-7.31491e-08	-9.11986e-08	-7.50328e-08	1.89
-1.5192e-07	2.80723e-07	-4.05318e-07	5.20291e-08	5.73714e-08	-1.28229e-07	1.12917e-07	-6.04363e-08	-8.39068e-08	-9.6286e-08	-7.72326e-08	1.892
-1.51226e-07	2.79445e-07	-4.08975e-07	6.75679e-08	5.60259e-08	-1.06535e-07	1.09826e-07	-6.33635e-08	-9.905e-08	-9.87969e-08	-7.84533e-08	1.894
-1.5033e-07	2.79012e-07	-4.08958e-07	7.09126e-08	5.31682e-08	-8.21495e-08	1.06409e-07	-6.56541e-08	-1.18322e-07	-9.87083e-08	-7.76457e-08	1.896
-1.4896e-07	2.79013e-07	-4.03771e-07	6.21278e-08	4.86192e-08	-5.68461e-08	1.027e-07	-6.72189e-08	-1.41248e-07	-9.62812e-08	-7.38354e-08	1.898
-1.46827e-07	2.79088e-07	-3.92408e-07	4.23056e-08	4.22769e-08	-3.24872e-08	9.87747e-08	-6.81063e-08	-1.67183e-07	-9.20304e-08	-6.62721e-08	1.9
-1.4369e-07	2.79001e-07	-3.74487e-07	1.34119e-08	3.41519e-08	-1.08727e-08	9.47299e-08	-6.84785e-08	-1.9537e-07	-8.66575e-08	-5.45625e-08	1.902
-1.39399e-07	2.78689e-07	-3.5032e-07	-2.19314e-08	2.4398e-08	6.3968e-09	9.06455e-08	-6.85728e-08	-2.25001e-07	-8.09554e-08	-3.87662e-08	1.904
-1.33942e-07	2.78288e-07	-3.20895e-07	-6.07074e-08	1.33312e-08	1.80297e-08	8.65561e-08	-6.86563e-08	-2.55258e-07	-7.56966e-08	-1.94404e-08	1.906
-1.27461e-07	2.78125e-07	-2.87773e-07	-9.97825e-08	1.4347e-09	2.31213e-08	8.24256e-08	-6.89829e-08	-2.8534e-07	-7.15205e-08	2.37512e-09	1.908
-1.20249e-07	2.7867e-07	-2.52932e-07	-1.36183e-07	-1.06561e-08	2.11975e-08	7.81367e-08	-6.97593e-08	-3.14464e-07	-6.88379e-08	2.5236e-08	1.91
-1.12718e-07	2.80458e-07	-2.18562e-07	-1.67346e-07	-2.21877e-08	1.22282e-08	7.34965e-08	-7.11242e-08	-3.41868e-07	-6.77679e-08	4.74248e-08	1.912
-1.05353e-07	2.83993e-07	-1.86833e-07	-1.91334e-07	-3.23425e-08	-3.38628e-09	6.82617e-08	-7.31423e-08	-3.66801e-07	-6.81188e-08	6.71236e-08	1.914
-9.86411e-08	2.89646e-07	-1.59686e-07	-2.06985e-07	-4.03104e-08	-2.48499e-08	6.21805e-08	-7.5811e-08	-3.88532e-07	-6.94206e-08	8.26076e-08	1.916
-9.30081e-08	2.97569e-07	-1.38638e-07	-2.13996e-07	-4.53709e-08	-5.1023e-08	5.50481e-08	-7.90755e-08	-4.06375e-07	-7.10035e-08	9.24356e-08	1.918
-8.87478e-08	3.07633e-07	-1.24655e-07	-2.12933e-07	-4.69781e-08	-8.04882e-08	4.67665e-08	-8.28469e-08	-4.19731e-07	-7.21155e-08	9.56167e-08	1.92
-8.59745e-08	3.1941e-07	-1.18072e-07	-2.05148e-07	-4.48394e-08	-1.11629e-07	3.74005e-08	-8.70189e-08	-4.28159e-07	-7.20582e-08	9.17323e-08	1.922
-8.45955e-08	3.32202e-07	-1.18599e-07	-1.92632e-07	-3.89755e-08	-1.42721e-07	2.72192e-08	-9.14793e-08	-4.31439e-07	-7.03228e-08	8.09987e-08	1.924
-8.43139e-08	3.45108e-07	-1.25374e-07	-1.77787e-07	-2.97525e-08	-1.72032e-07	1.6714e-08	-9.61142e-08	-4.2964e-07	-6.67009e-08	6.42648e-08	1.926
-8.46613e-08	3.57123e-07	-1.37084e-07	-1.63168e-07	-1.78777e-08	-1.9793e-07	6.58555e-09	-1.00807e-07	-4.23158e-07	-6.13521e-08	4.29421e-08	1.928
-8.50575e-08	3.6726e-07	-1.52113e-07	-1.51195e-07	-4.35426e-09	-2.18996e-07	-2.30163e-09	-1.05433e-07	-4.12735e-07	-5.48143e-08	1.88772e-08	1.93
-8.48898e-08	3.74664e-07	-1.68712e-07	-1.43882e-07	9.60364e-09	-2.34126e-07	-8.99644e-09	-1.09857e-07	-3.99425e-07	-4.79509e-08	-5.82178e-09	1.932
-8.36012e-08	3.78718e-07	-1.85169e-07	-1.42602e-07	2.26885e-08	-2.42624e-07	-1.25628e-08	-1.13929e-07	-3.84538e-07	-4.18408e-08	-2.89841e-08	1.934
-8.0775e-08	3.79108e-07	-1.99955e-07	-1.47925e-07	3.36378e-08	-2.44268e-07	-1.21942e-08	-1.17488e-07	-3.69544e-07	-3.76243e-08	-4.85807e-08	1.936
-7.62031e-08	3.7586e-07	-2.11839e-07	-1.59552e-07	4.13762e-08	-2.39343e-07	-7.32694e-09	-1.20373e-07	-3.55963e-07	-3.63263e-08	-6.29125e-08	1.938
-6.99282e-08	3.69325e-07	-2.19963e-07	-1.76338e-07	4.51413e-08	-2.28633e-07	2.26336e-09	-1.22436e-07	-3.45248e-07	-3.86856e-08	-7.07631e-08	1.94
-6.22523e-08	3.60132e-07	-2.23872e-07	-1.96426e-07	4.45773e-08	-2.13372e-07	1.6397e-08	-1.23553e-07	-3.38663e-07	-4.50152e-08	-7.15025e-08	1.942
-5.37111e-08	3.49105e-07	-2.23503e-07	-2.17468e-07	3.97788e-08	-1.95154e-07	3.4467e-08	-1.23645e-07	-3.37187e-07	-5.51188e-08	-6.5133e-08	1.944
-4.50155e-08	3.37166e-07	-2.19144e-07	-2.36902e-07	3.12808e-08	-1.75805e-07	5.54635e-08	-1.22683e-07	-3.41426e-07	-6.82779e-08	-5.22747e-08	1.946
-3.69703e-08	3.25229e-07	-2.11368e-07	-2.52261e-07	1.9992e-08	-1.5723e-07	7.80456e-08	-1.20701e-07	-3.51563e-07	-8.33146e-08	-3.40947e-08	1.948
-3.03803e-08	3.14101e-07	-2.00958e-07	-2.61471e-07	7.082e-09	-1.41256e-07	1.00652e-07	-1.17794e-07	-3.67329e-07	-9.87225e-08	-1.21884e-08	1.95
-2.59575e-08	3.04404e-07	-1.8883e-07	-2.63097e-07	-6.16352e-09	-1.29471e-07	1.2164e-07	-1.1412e-07	-3.88006e-07	-1.12846e-07	1.15736e-08	1.952
-2.42424e-08	2.96524e-07	-1.75966e-07	-2.56505e-07	-1.84978e-08	-1.23085e-07	1.39437e-07	-1.09887e-07	-4.12473e-07	-1.24085e-07	3.52178e-08	1.954
-2.555e-08	2.90585e-07	-1.63354e-07	-2.41933e-07	-2.88581e-08	-1.22826e-07	1.52683e-07	-1.05343e-07	-4.39275e-07	-1.31091e-07	5.68439e-08	1.956
-2.99446e-08	2.86465e-07	-1.51944e-07	-2.20444e-07	-3.64798e-08	-1.28873e-07	1.60358e-07	-1.00757e-07	-4.66728e-07	-1.32931e-07	7.47873e-08	1.958
-3.72459e-08	2.83828e-07	-1.426e-07	-1.93794e-07	-4.09659e-08	-1.40852e-07	1.6187e-07	-9.63993e-08	-4.93051e-07	-1.29191e-07	8.77536e-08	1.96
-4.70603e-08	2.82188e-07	-1.36069e-07	-1.64219e-07	-4.23039e-08	-1.57877e-07	1.57108e-07	-9.25202e-08	-5.16521e-07	-1.20022e-07	9.49136e-08	1.962
-5.88304e-08	2.80978e-07	-1.3294e-07	-1.3418e-07	-4.08298e-08	-1.78639e-07	1.46445e-07	-8.93233e-08	-5.35629e-07	-1.061e-07	9.59499e-08	1.964
-7.18923e-08	2.79632e-07	-1.33612e-07	-1.06098e-07	-3.71487e-08	-2.01547e-07	1.30703e-07	-8.69453e-08	-5.49228e-07	-8.85352e-08	9.1052e-08	1.966
-8.55312e-08	2.77654e-07	-1.38254e-07	-8.21088e-08	-3.20243e-08	-2.24885e-07	1.11073e-07	-8.54379e-08	-5.56652e-07	-6.87337e-08	8.08631e-08	1.968
-9.90293e-08	2.74672e-07	-1.46792e-07	-6.38702e-08	-2.62561e-08	-2.46983e-07	8.90195e-08	-8.47568e-08	-5.57799e-07	-4.82311e-08	6.6385e-08	1.97
-1.11701e-07	2.70477e-07	-1.58892e-07	-5.24332e-08	-2.05611e-08	-2.66381e-07	6.61504e-08	-8.47591e-08	-5.53137e-07	-2.85309e-08	4.88549e-08	1.972
-1.22917e-07	2.65035e-07	-1.73977e-07	-4.81898e-08	-1.54774e-08	-2.81963e-07	4.4091e-08	-8.52104e-08	-5.43667e-07	-1.09608e-08	2.96095e-08	1.974
-1.32114e-07	2.58473e-07	-1.91262e-07	-5.08958e-08	-1.12996e-08	-2.93053e-07	2.43566e-08	-8.58022e-08	-5.30804e-07	3.43522e-09	9.95134e-09	1.976
-1.38808e-07	2.51046e-07	-2.09807e-07	-5.97582e-08	-8.05471e-09	-2.99455e-07	8.24106e-09	-8.61776e-08	-5.16224e-07	1.39596e-08	-8.96743e-09	1.978
-1.42595e-07	2.43092e-07	-2.286e-07	-7.35725e-08	-5.51749e-09	-3.01443e-07	-3.27073e-09	-8.59627e-08	-5.01674e-07	2.02795e-08	-2.62329e-08	1.98
-1.43161e-07	2.34976e-07	-2.46638e-07	-9.08894e-08	-3.26082e-09	-2.99696e-07	-9.55911e-09	-8.48013e-08	-4.88785e-07	2.24046e-08	-4.12229e-08	1.982
-1.40298e-07	2.27041e-07	-2.6302e-07	-1.1019e-07	-7.31668e-10	-2.95191e-07	-1.03912e-08	-8.23884e-08	-4.78906e-07	2.0633e-08	-5.36249e-08	1.984
-1.33913e-07	2.19562e-07	-2.77028e-07	-1.30049e-07	2.6596e-09	-2.89067e-07	-5.90732e-09	-7.84991e-08	-4.72981e-07	1.54798e-08	-6.34197e-08	1.986
-1.24051e-07	2.12723e-07	-2.88183e-07	-1.49266e-07	7.44983e-09	-2.82485e-07	3.42304e-09	-7.30109e-08	-4.71491e-07	7.59751e-09	-7.08375e-08	1.988
-1.10906e-07	2.06605e-07	-2.96286e-07	-1.66957e-07	1.40454e-08	-2.76484e-07	1.68703e-08	-6.59152e-08	-4.74447e-07	-2.29937e-09	-7.62949e-08	1.99
-9.48285e-08	2.01193e-07	-3.01418e-07	-1.82594e-07	2.26659e-08	-2.71878e-07	3.35281e-08	-5.73203e-08	-4.81448e-07	-1.34989e-08	-8.03202e-08	1.992
-7.6321e-08	1.96401e-07	-3.0391e-07	-1.95995e-07	3.3315e-08	-2.6918e-07	5.2401e-08	-4.74424e-08	-4.91773e-07	-2.5341e-08	-8.34772e-08	1.994
-5.60186e-08	1.92098e-07	-3.04288e-07	-2.07271e-07	4.57806e-08	-2.68581e-07	7.24876e-08	-3.65889e-08	-5.04503e-07	-3.72508e-08	-8.62948e-08	1.996
[truncated: 2 more rows]
