# Supplementary material for: Rhythmic interactions between the mediodorsal thalamus and prefrontal cortex precede human visual perception
Source: Nat Commun. 2022 Jun 29;13:3736. doi: 10.1038/s41467-022-31407-z (PMC9243108; doi:10.1038/s41467-022-31407-z)
Supplement: Supplementary file 4 — Source Data [file 41467_2022_31407_MOESM4_ESM.zip › source_data/supp_fig_2.xlsx]

## Sheet: Sheet1
md_pbi	ant_pbi	md_vs_ant_pbi	freq	time
0.00055712	0.00167215	-0.000688784	4.88281	-0.8
0.000527498	0.00163266	-0.000701989	4.91435	-0.8
0.000497876	0.00159317	-0.000715193	4.94588	-0.8
0.000468254	0.00155368	-0.000728398	4.97742	-0.8
0.000438631	0.00151419	-0.000741602	5.00895	-0.8
0.000409009	0.0014747	-0.000754807	5.04049	-0.8
0.000379387	0.00143521	-0.000768011	5.07202	-0.8
0.000349765	0.00139572	-0.000781216	5.10356	-0.8
0.000320143	0.00135623	-0.000794421	5.13509	-0.8
0.000290521	0.00131674	-0.000807625	5.16663	-0.8
0.000260899	0.00127725	-0.00082083	5.19816	-0.8
0.000231277	0.00123776	-0.000834034	5.2297	-0.8
0.000201655	0.00119827	-0.000847239	5.26123	-0.8
0.000172033	0.00115878	-0.000860443	5.29277	-0.8
0.000142411	0.00111929	-0.000873648	5.3243	-0.8
0.000112789	0.0010798	-0.000886853	5.35583	-0.8
8.31664e-05	0.00104031	-0.000900057	5.38737	-0.8
7.49853e-05	0.000991077	-0.000860641	5.4189	-0.8
6.68042e-05	0.000941842	-0.000821226	5.45044	-0.8
5.8623e-05	0.000892606	-0.00078181	5.48197	-0.8
5.04419e-05	0.000843371	-0.000742395	5.51351	-0.8
4.22608e-05	0.000794135	-0.000702979	5.54504	-0.8
3.40797e-05	0.0007449	-0.000663563	5.57658	-0.8
2.58986e-05	0.000695665	-0.000624148	5.60811	-0.8
1.77174e-05	0.000646429	-0.000584732	5.63965	-0.8
9.53631e-06	0.000597194	-0.000545317	5.67118	-0.8
1.35519e-06	0.000547958	-0.000505901	5.70272	-0.8
-6.82594e-06	0.000498723	-0.000466485	5.73425	-0.8
-1.50071e-05	0.000449487	-0.00042707	5.76579	-0.8
-2.31882e-05	0.000400252	-0.000387654	5.79732	-0.8
-3.13693e-05	0.000351016	-0.000348238	5.82886	-0.8
-3.95504e-05	0.000301781	-0.000308823	5.86039	-0.8
-4.77316e-05	0.000252545	-0.000269407	5.89193	-0.8
-3.27488e-05	0.000222346	-0.000233548	5.92346	-0.8
-1.77661e-05	0.000192148	-0.000197688	5.955	-0.8
-2.7834e-06	0.000161949	-0.000161829	5.98653	-0.8
1.21993e-05	0.00013175	-0.000125969	6.01807	-0.8
2.7182e-05	0.000101551	-9.01101e-05	6.0496	-0.8
4.21648e-05	7.13527e-05	-5.42506e-05	6.08114	-0.8
5.71475e-05	4.11539e-05	-1.83912e-05	6.11267	-0.8
7.21302e-05	1.09552e-05	1.74682e-05	6.14421	-0.8
8.71129e-05	-1.92436e-05	5.33277e-05	6.17574	-0.8
0.000102096	-4.94423e-05	8.91871e-05	6.20728	-0.8
0.000117078	-7.9641e-05	0.000125047	6.23881	-0.8
0.000132061	-0.00010984	0.000160906	6.27035	-0.8
0.000147044	-0.000140039	0.000196765	6.30188	-0.8
0.000162026	-0.000170237	0.000232625	6.33341	-0.8
0.000177009	-0.000200436	0.000268484	6.36495	-0.8
0.000191992	-0.000230635	0.000304344	6.39648	-0.8
0.000195945	-0.000257811	0.000331114	6.42802	-0.8
0.000199899	-0.000284988	0.000357884	6.45955	-0.8
0.000203852	-0.000312164	0.000384654	6.49109	-0.8
0.000207806	-0.000339341	0.000411425	6.52262	-0.8
0.000211759	-0.000366517	0.000438195	6.55416	-0.8
0.000215713	-0.000393693	0.000464965	6.58569	-0.8
0.000219666	-0.00042087	0.000491735	6.61723	-0.8
0.00022362	-0.000448046	0.000518506	6.64876	-0.8
0.000227573	-0.000475223	0.000545276	6.6803	-0.8
0.000231527	-0.000502399	0.000572046	6.71183	-0.8
0.00023548	-0.000529576	0.000598817	6.74337	-0.8
0.000239434	-0.000556752	0.000625587	6.7749	-0.8
0.000243387	-0.000583929	0.000652357	6.80644	-0.8
0.000247341	-0.000611105	0.000679127	6.83797	-0.8
0.000251294	-0.000638282	0.000705898	6.86951	-0.8
0.000255248	-0.000665458	0.000732668	6.90104	-0.8
0.000230524	-0.000694868	0.000778124	6.93258	-0.8
0.0002058	-0.000724278	0.00082358	6.96411	-0.8
0.000181077	-0.000753689	0.000869036	6.99565	-0.8
0.000156353	-0.000783099	0.000914492	7.02718	-0.8
0.00013163	-0.000812509	0.000959948	7.05872	-0.8
0.000106906	-0.000841919	0.0010054	7.09025	-0.8
8.21824e-05	-0.000871329	0.00105086	7.12179	-0.8
5.74588e-05	-0.00090074	0.00109632	7.15332	-0.8
3.27351e-05	-0.00093015	0.00114177	7.18486	-0.8
8.01153e-06	-0.00095956	0.00118723	7.21639	-0.8
-1.67121e-05	-0.00098897	0.00123268	7.24792	-0.8
-4.14357e-05	-0.00101838	0.00127814	7.27946	-0.8
-6.61593e-05	-0.00104779	0.0013236	7.31099	-0.8
-9.0883e-05	-0.0010772	0.00136905	7.34253	-0.8
-0.000115607	-0.00110661	0.00141451	7.37406	-0.8
-0.00014033	-0.00113602	0.00145996	7.4056	-0.8
-0.000104074	-0.00112532	0.00149454	7.43713	-0.8
-6.78171e-05	-0.00111462	0.00152911	7.46867	-0.8
-3.15605e-05	-0.00110392	0.00156369	7.5002	-0.8
4.69609e-06	-0.00109322	0.00159826	7.53174	-0.8
4.09527e-05	-0.00108252	0.00163284	7.56327	-0.8
7.72092e-05	-0.00107182	0.00166742	7.59481	-0.8
0.000113466	-0.00106112	0.00170199	7.62634	-0.8
0.000149722	-0.00105042	0.00173657	7.65788	-0.8
0.000185979	-0.00103972	0.00177114	7.68941	-0.8
0.000222236	-0.00102902	0.00180572	7.72095	-0.8
0.000258492	-0.00101832	0.00184029	7.75248	-0.8
0.000294749	-0.00100762	0.00187487	7.78402	-0.8
0.000331005	-0.000996923	0.00190944	7.81555	-0.8
0.000367262	-0.000986223	0.00194402	7.84709	-0.8
0.000403518	-0.000975523	0.00197859	7.87862	-0.8
0.000439775	-0.000964823	0.00201317	7.91016	-0.8
0.000525979	-0.000946405	0.00208191	7.94169	-0.8
0.000612182	-0.000927986	0.00215066	7.97323	-0.8
0.000698386	-0.000909567	0.0022194	8.00476	-0.8
0.00078459	-0.000891148	0.00228815	8.0363	-0.8
0.000870794	-0.00087273	0.0023569	8.06783	-0.8
0.000956997	-0.000854311	0.00242564	8.09937	-0.8
0.0010432	-0.000835892	0.00249439	8.1309	-0.8
0.0011294	-0.000817474	0.00256313	8.16243	-0.8
0.00121561	-0.000799055	0.00263188	8.19397	-0.8
0.00130181	-0.000780636	0.00270063	8.2255	-0.8
0.00138802	-0.000762217	0.00276937	8.25704	-0.8
0.00147422	-0.000743799	0.00283812	8.28857	-0.8
0.00156042	-0.00072538	0.00290686	8.32011	-0.8
0.00164663	-0.000706961	0.00297561	8.35164	-0.8
0.00173283	-0.000688543	0.00304436	8.38318	-0.8
0.00181903	-0.000670124	0.0031131	8.41471	-0.8
0.00178413	-0.000656757	0.00304456	8.44625	-0.8
0.00174923	-0.000643391	0.00297601	8.47778	-0.8
0.00171432	-0.000630025	0.00290747	8.50932	-0.8
0.00167942	-0.000616658	0.00283892	8.54085	-0.8
0.00164452	-0.000603292	0.00277038	8.57239	-0.8
0.00160961	-0.000589926	0.00270183	8.60392	-0.8
0.00157471	-0.000576559	0.00263329	8.63546	-0.8
0.0015398	-0.000563193	0.00256474	8.66699	-0.8
0.0015049	-0.000549827	0.0024962	8.69853	-0.8
0.00147	-0.00053646	0.00242766	8.73006	-0.8
0.00143509	-0.000523094	0.00235911	8.7616	-0.8
0.00140019	-0.000509727	0.00229057	8.79313	-0.8
0.00136529	-0.000496361	0.00222202	8.82467	-0.8
0.00133038	-0.000482995	0.00215348	8.8562	-0.8
0.00129548	-0.000469628	0.00208493	8.88774	-0.8
0.00126057	-0.000456262	0.00201639	8.91927	-0.8
0.00122573	-0.00047927	0.0019939	8.95081	-0.8
0.00119088	-0.000502278	0.00197141	8.98234	-0.8
0.00115603	-0.000525286	0.00194893	9.01388	-0.8
0.00112118	-0.000548295	0.00192644	9.04541	-0.8
0.00108633	-0.000571303	0.00190395	9.07694	-0.8
0.00105148	-0.000594311	0.00188147	9.10848	-0.8
0.00101664	-0.000617319	0.00185898	9.14001	-0.8
0.000981788	-0.000640327	0.00183649	9.17155	-0.8
0.00094694	-0.000663335	0.00181401	9.20308	-0.8
0.000912092	-0.000686343	0.00179152	9.23462	-0.8
0.000877244	-0.000709351	0.00176904	9.26615	-0.8
0.000842395	-0.00073236	0.00174655	9.29769	-0.8
0.000807547	-0.000755368	0.00172406	9.32922	-0.8
0.000772699	-0.000778376	0.00170158	9.36076	-0.8
0.000737851	-0.000801384	0.00167909	9.39229	-0.8
0.000703002	-0.000824392	0.0016566	9.42383	-0.8
0.000688093	-0.00086125	0.0016744	9.45536	-0.8
0.000673183	-0.000898109	0.00169221	9.4869	-0.8
0.000658274	-0.000934967	0.00171001	9.51843	-0.8
0.000643364	-0.000971825	0.00172781	9.54997	-0.8
0.000628455	-0.00100868	0.00174561	9.5815	-0.8
0.000613545	-0.00104554	0.00176341	9.61304	-0.8
0.000598636	-0.0010824	0.00178121	9.64457	-0.8
0.000583726	-0.00111926	0.00179901	9.67611	-0.8
0.000568817	-0.00115612	0.00181681	9.70764	-0.8
0.000553907	-0.00119297	0.00183461	9.73918	-0.8
0.000538998	-0.00122983	0.00185242	9.77071	-0.8
0.000524088	-0.00126669	0.00187022	9.80225	-0.8
0.000509179	-0.00130355	0.00188802	9.83378	-0.8
0.000494269	-0.00134041	0.00190582	9.86532	-0.8
0.00047936	-0.00137726	0.00192362	9.89685	-0.8
0.00046445	-0.00141412	0.00194142	9.92839	-0.8
0.000472698	-0.00139409	0.00193318	9.95992	-0.8
0.000480945	-0.00137406	0.00192493	9.99146	-0.8
0.000489193	-0.00135402	0.00191669	10.023	-0.8
0.000497441	-0.00133399	0.00190844	10.0545	-0.8
0.000505688	-0.00131395	0.0019002	10.0861	-0.8
0.000513936	-0.00129392	0.00189195	10.1176	-0.8
0.000522184	-0.00127389	0.00188371	10.1491	-0.8
0.000530431	-0.00125385	0.00187546	10.1807	-0.8
0.000538679	-0.00123382	0.00186722	10.2122	-0.8
0.000546926	-0.00121378	0.00185897	10.2437	-0.8
0.000555174	-0.00119375	0.00185073	10.2753	-0.8
0.000563422	-0.00117372	0.00184248	10.3068	-0.8
0.000571669	-0.00115368	0.00183424	10.3383	-0.8
0.000579917	-0.00113365	0.00182599	10.3699	-0.8
0.000588164	-0.00111362	0.00181775	10.4014	-0.8
0.000596412	-0.00109358	0.0018095	10.4329	-0.8
0.00059902	-0.00108765	0.00181051	10.4645	-0.8
0.000601629	-0.00108172	0.00181152	10.496	-0.8
0.000604237	-0.00107579	0.00181254	10.5275	-0.8
0.000606845	-0.00106986	0.00181355	10.5591	-0.8
0.000609454	-0.00106393	0.00181456	10.5906	-0.8
0.000612062	-0.001058	0.00181557	10.6222	-0.8
0.00061467	-0.00105206	0.00181659	10.6537	-0.8
0.000617278	-0.00104613	0.0018176	10.6852	-0.8
0.000619887	-0.0010402	0.00181861	10.7168	-0.8
0.000622495	-0.00103427	0.00181962	10.7483	-0.8
0.000625103	-0.00102834	0.00182063	10.7798	-0.8
0.000627712	-0.00102241	0.00182165	10.8114	-0.8
0.00063032	-0.00101648	0.00182266	10.8429	-0.8
0.000632928	-0.00101055	0.00182367	10.8744	-0.8
0.000635537	-0.00100462	0.00182468	10.906	-0.8
0.000638145	-0.000998685	0.00182569	10.9375	-0.8
0.000645321	-0.000973439	0.00180858	10.969	-0.8
0.000652496	-0.000948193	0.00179146	11.0006	-0.8
0.000659672	-0.000922947	0.00177434	11.0321	-0.8
0.000666847	-0.000897701	0.00175723	11.0636	-0.8
0.000674023	-0.000872455	0.00174011	11.0952	-0.8
0.000681199	-0.000847209	0.00172299	11.1267	-0.8
0.000688374	-0.000821963	0.00170588	11.1582	-0.8
0.00069555	-0.000796717	0.00168876	11.1898	-0.8
0.000702725	-0.000771471	0.00167164	11.2213	-0.8
0.000709901	-0.000746225	0.00165453	11.2528	-0.8
0.000717077	-0.000720979	0.00163741	11.2844	-0.8
0.000724252	-0.000695733	0.00162029	11.3159	-0.8
0.000731428	-0.000670487	0.00160318	11.3475	-0.8
0.000738603	-0.000645241	0.00158606	11.379	-0.8
0.000745779	-0.000619995	0.00156894	11.4105	-0.8
0.000752954	-0.000594749	0.00155182	11.4421	-0.8
0.000746104	-0.000578666	0.00152708	11.4736	-0.8
0.000739254	-0.000562584	0.00150234	11.5051	-0.8
0.000732404	-0.000546502	0.0014776	11.5367	-0.8
0.000725554	-0.00053042	0.00145286	11.5682	-0.8
0.000718704	-0.000514338	0.00142811	11.5997	-0.8
0.000711854	-0.000498256	0.00140337	11.6313	-0.8
0.000705004	-0.000482174	0.00137863	11.6628	-0.8
0.000698154	-0.000466092	0.00135389	11.6943	-0.8
0.000691303	-0.00045001	0.00132914	11.7259	-0.8
0.000684453	-0.000433927	0.0013044	11.7574	-0.8
0.000677603	-0.000417845	0.00127966	11.7889	-0.8
0.000670753	-0.000401763	0.00125492	11.8205	-0.8
0.000663903	-0.000385681	0.00123017	11.852	-0.8
0.000657053	-0.000369599	0.00120543	11.8835	-0.8
0.000650203	-0.000353517	0.00118069	11.9151	-0.8
0.000643353	-0.000337435	0.00115595	11.9466	-0.8
0.000649204	-0.000333613	0.00115633	11.9781	-0.8
0.000655055	-0.000329792	0.00115671	12.0097	-0.8
0.000660906	-0.00032597	0.00115709	12.0412	-0.8
0.000666756	-0.000322149	0.00115747	12.0728	-0.8
0.000672607	-0.000318327	0.00115785	12.1043	-0.8
0.000678458	-0.000314505	0.00115823	12.1358	-0.8
0.000684309	-0.000310684	0.00115862	12.1674	-0.8
0.00069016	-0.000306862	0.001159	12.1989	-0.8
0.000696011	-0.000303041	0.00115938	12.2304	-0.8
0.000701862	-0.000299219	0.00115976	12.262	-0.8
0.000707713	-0.000295398	0.00116014	12.2935	-0.8
0.000713564	-0.000291576	0.00116052	12.325	-0.8
0.000719415	-0.000287754	0.0011609	12.3566	-0.8
0.000725266	-0.000283933	0.00116128	12.3881	-0.8
0.000731117	-0.000280111	0.00116166	12.4196	-0.8
0.000736968	-0.00027629	0.00116205	12.4512	-0.8
0.000726467	-0.000276837	0.00115093	12.4827	-0.8
0.000715966	-0.000277385	0.00113982	12.5142	-0.8
0.000705464	-0.000277933	0.0011287	12.5458	-0.8
0.000694963	-0.00027848	0.00111759	12.5773	-0.8
0.000684462	-0.000279028	0.00110648	12.6088	-0.8
0.000673961	-0.000279576	0.00109536	12.6404	-0.8
0.00066346	-0.000280123	0.00108425	12.6719	-0.8
0.000652958	-0.000280671	0.00107314	12.7035	-0.8
0.000642457	-0.000281218	0.00106202	12.735	-0.8
0.000631956	-0.000281766	0.00105091	12.7665	-0.8
0.000621455	-0.000282314	0.00103979	12.7981	-0.8
0.000610954	-0.000282861	0.00102868	12.8296	-0.8
0.000600452	-0.000283409	0.00101757	12.8611	-0.8
0.000589951	-0.000283957	0.00100645	12.8927	-0.8
0.00057945	-0.000284504	0.00099534	12.9242	-0.8
0.000568949	-0.000285052	0.000984226	12.9557	-0.8
0.000562122	-0.000268165	0.000962229	12.9873	-0.8
0.000555295	-0.000251278	0.000940231	13.0188	-0.8
0.000548469	-0.000234391	0.000918234	13.0503	-0.8
0.000541642	-0.000217504	0.000896236	13.0819	-0.8
0.000534815	-0.000200617	0.000874238	13.1134	-0.8
0.000527989	-0.00018373	0.000852241	13.1449	-0.8
0.000521162	-0.000166843	0.000830243	13.1765	-0.8
0.000514335	-0.000149956	0.000808246	13.208	-0.8
0.000507509	-0.000133069	0.000786248	13.2395	-0.8
0.000500682	-0.000116182	0.000764251	13.2711	-0.8
0.000493856	-9.92954e-05	0.000742253	13.3026	-0.8
0.000487029	-8.24084e-05	0.000720256	13.3341	-0.8
0.000480202	-6.55215e-05	0.000698258	13.3657	-0.8
0.000473376	-4.86345e-05	0.000676261	13.3972	-0.8
0.000466549	-3.17476e-05	0.000654263	13.4288	-0.8
0.000459722	-1.48606e-05	0.000632265	13.4603	-0.8
0.00045944	-8.00286e-06	0.000625038	13.4918	-0.8
0.000459157	-1.14512e-06	0.000617811	13.5234	-0.8
0.000458875	5.71261e-06	0.000610583	13.5549	-0.8
0.000458592	1.25704e-05	0.000603356	13.5864	-0.8
0.00045831	1.94281e-05	0.000596129	13.618	-0.8
0.000458028	2.62858e-05	0.000588901	13.6495	-0.8
0.000457745	3.31436e-05	0.000581674	13.681	-0.8
0.000457463	4.00013e-05	0.000574446	13.7126	-0.8
0.00045718	4.6859e-05	0.000567219	13.7441	-0.8
0.000456898	5.37168e-05	0.000559992	13.7756	-0.8
0.000456615	6.05745e-05	0.000552764	13.8072	-0.8
0.000456333	6.74323e-05	0.000545537	13.8387	-0.8
0.00045605	7.429e-05	0.000538309	13.8702	-0.8
0.000455768	8.11477e-05	0.000531082	13.9018	-0.8
0.000455486	8.80055e-05	0.000523855	13.9333	-0.8
0.000455203	9.48632e-05	0.000516627	13.9648	-0.8
0.000456363	8.77452e-05	0.000525237	13.9964	-0.8
0.000457523	8.06272e-05	0.000533848	14.0279	-0.8
0.000458683	7.35091e-05	0.000542458	14.0594	-0.8
0.000459844	6.63911e-05	0.000551068	14.091	-0.8
0.000461004	5.92731e-05	0.000559679	14.1225	-0.8
0.000462164	5.21551e-05	0.000568289	14.1541	-0.8
0.000463324	4.5037e-05	0.000576899	14.1856	-0.8
0.000464484	3.7919e-05	0.000585509	14.2171	-0.8
0.000465644	3.0801e-05	0.00059412	14.2487	-0.8
0.000466804	2.3683e-05	0.00060273	14.2802	-0.8
0.000467964	1.65649e-05	0.00061134	14.3117	-0.8
0.000469124	9.44692e-06	0.00061995	14.3433	-0.8
0.000470284	2.3289e-06	0.000628561	14.3748	-0.8
0.000471445	-4.78913e-06	0.000637171	14.4063	-0.8
0.000472605	-1.19072e-05	0.000645781	14.4379	-0.8
0.000473765	-1.90252e-05	0.000654391	14.4694	-0.8
0.0004676	-2.94616e-05	0.000654316	14.5009	-0.8
0.000461434	-3.9898e-05	0.00065424	14.5325	-0.8
0.000455269	-5.03344e-05	0.000654164	14.564	-0.8
0.000449104	-6.07708e-05	0.000654088	14.5955	-0.8
0.000442939	-7.12072e-05	0.000654012	14.6271	-0.8
0.000436774	-8.16436e-05	0.000653937	14.6586	-0.8
0.000430609	-9.208e-05	0.000653861	14.6901	-0.8
0.000424444	-0.000102516	0.000653785	14.7217	-0.8
0.000418279	-0.000112953	0.000653709	14.7532	-0.8
0.000412113	-0.000123389	0.000653633	14.7847	-0.8
0.000405948	-0.000133826	0.000653557	14.8163	-0.8
0.000399783	-0.000144262	0.000653482	14.8478	-0.8
0.000393618	-0.000154698	0.000653406	14.8794	-0.8
0.000387453	-0.000165135	0.00065333	14.9109	-0.8
0.000381288	-0.000175571	0.000653254	14.9424	-0.8
0.000375123	-0.000186008	0.000653178	14.974	-0.8
0.000351674	-0.000182224	0.000618316	15.0055	-0.8
0.000328225	-0.000178441	0.000583453	15.037	-0.8
0.000304776	-0.000174658	0.000548591	15.0686	-0.8
0.000281328	-0.000170875	0.000513728	15.1001	-0.8
0.000257879	-0.000167092	0.000478866	15.1316	-0.8
0.00023443	-0.000163308	0.000444003	15.1632	-0.8
0.000210981	-0.000159525	0.00040914	15.1947	-0.8
0.000187532	-0.000155742	0.000374278	15.2262	-0.8
0.000164084	-0.000151959	0.000339415	15.2578	-0.8
0.000140635	-0.000148175	0.000304553	15.2893	-0.8
0.000117186	-0.000144392	0.00026969	15.3208	-0.8
9.37373e-05	-0.000140609	0.000234828	15.3524	-0.8
7.02886e-05	-0.000136826	0.000199965	15.3839	-0.8
4.68398e-05	-0.000133043	0.000165102	15.4154	-0.8
2.3391e-05	-0.000129259	0.00013024	15.447	-0.8
-5.77623e-08	-0.000125476	9.53774e-05	15.4785	-0.8
-1.3431e-05	-0.000130655	8.61161e-05	15.5101	-0.8
-2.68043e-05	-0.000135833	7.68549e-05	15.5416	-0.8
-4.01776e-05	-0.000141011	6.75937e-05	15.5731	-0.8
-5.35509e-05	-0.00014619	5.83325e-05	15.6047	-0.8
-6.69241e-05	-0.000151368	4.90712e-05	15.6362	-0.8
-8.02974e-05	-0.000156547	3.981e-05	15.6677	-0.8
-9.36707e-05	-0.000161725	3.05488e-05	15.6993	-0.8
-0.000107044	-0.000166904	2.12876e-05	15.7308	-0.8
-0.000120417	-0.000172082	1.20263e-05	15.7623	-0.8
-0.00013379	-0.000177261	2.76512e-06	15.7939	-0.8
-0.000147164	-0.000182439	-6.49611e-06	15.8254	-0.8
-0.000160537	-0.000187617	-1.57573e-05	15.8569	-0.8
-0.00017391	-0.000192796	-2.50186e-05	15.8885	-0.8
-0.000187284	-0.000197974	-3.42798e-05	15.92	-0.8
-0.000200657	-0.000203153	-4.3541e-05	15.9515	-0.8
-0.00021403	-0.000208331	-5.28022e-05	15.9831	-0.8
-0.000208468	-0.000206253	-5.09954e-05	16.0146	-0.8
-0.000202906	-0.000204175	-4.91886e-05	16.0461	-0.8
-0.000197344	-0.000202097	-4.73817e-05	16.0777	-0.8
-0.000191782	-0.000200018	-4.55749e-05	16.1092	-0.8
-0.00018622	-0.00019794	-4.37681e-05	16.1407	-0.8
-0.000180658	-0.000195862	-4.19613e-05	16.1723	-0.8
-0.000175096	-0.000193784	-4.01544e-05	16.2038	-0.8
-0.000169534	-0.000191706	-3.83476e-05	16.2354	-0.8
-0.000163972	-0.000189627	-3.65408e-05	16.2669	-0.8
-0.00015841	-0.000187549	-3.47339e-05	16.2984	-0.8
-0.000152848	-0.000185471	-3.29271e-05	16.33	-0.8
-0.000147286	-0.000183393	-3.11203e-05	16.3615	-0.8
-0.000141725	-0.000181315	-2.93135e-05	16.393	-0.8
-0.000136163	-0.000179236	-2.75066e-05	16.4246	-0.8
-0.000130601	-0.000177158	-2.56998e-05	16.4561	-0.8
-0.000125039	-0.00017508	-2.3893e-05	16.4876	-0.8
-0.000104369	-0.000194943	2.28116e-05	16.5192	-0.8
-8.36999e-05	-0.000214806	6.95163e-05	16.5507	-0.8
-6.30305e-05	-0.000234669	0.000116221	16.5822	-0.8
-4.23611e-05	-0.000254532	0.000162925	16.6138	-0.8
-2.16918e-05	-0.000274395	0.00020963	16.6453	-0.8
-1.02239e-06	-0.000294258	0.000256335	16.6768	-0.8
1.9647e-05	-0.000314121	0.000303039	16.7084	-0.8
4.03164e-05	-0.000333984	0.000349744	16.7399	-0.8
6.09857e-05	-0.000353847	0.000396449	16.7714	-0.8
8.16551e-05	-0.000373711	0.000443153	16.803	-0.8
0.000102324	-0.000393574	0.000489858	16.8345	-0.8
0.000122994	-0.000413437	0.000536562	16.866	-0.8
0.000143663	-0.0004333	0.000583267	16.8976	-0.8
0.000164333	-0.000453163	0.000629972	16.9291	-0.8
0.000185002	-0.000473026	0.000676676	16.9607	-0.8
0.000205671	-0.000492889	0.000723381	16.9922	-0.8
0.000190764	-0.00049908	0.000716123	17.0237	-0.8
0.000175857	-0.000505271	0.000708865	17.0553	-0.8
0.00016095	-0.000511461	0.000701606	17.0868	-0.8
0.000146043	-0.000517652	0.000694348	17.1183	-0.8
0.000131136	-0.000523843	0.00068709	17.1499	-0.8
0.000116228	-0.000530034	0.000679832	17.1814	-0.8
0.000101321	-0.000536225	0.000672574	17.2129	-0.8
8.64141e-05	-0.000542416	0.000665315	17.2445	-0.8
7.15069e-05	-0.000548607	0.000658057	17.276	-0.8
5.65998e-05	-0.000554797	0.000650799	17.3075	-0.8
4.16926e-05	-0.000560988	0.000643541	17.3391	-0.8
2.67855e-05	-0.000567179	0.000636283	17.3706	-0.8
1.18783e-05	-0.00057337	0.000629025	17.4021	-0.8
-3.02882e-06	-0.000579561	0.000621766	17.4337	-0.8
-1.7936e-05	-0.000585752	0.000614508	17.4652	-0.8
-3.28431e-05	-0.000591943	0.00060725	17.4967	-0.8
-4.6286e-05	-0.000592767	0.000591405	17.5283	-0.8
-5.97288e-05	-0.000593592	0.00057556	17.5598	-0.8
-7.31717e-05	-0.000594416	0.000559715	17.5913	-0.8
-8.66145e-05	-0.000595241	0.00054387	17.6229	-0.8
-0.000100057	-0.000596065	0.000528025	17.6544	-0.8
-0.0001135	-0.00059689	0.00051218	17.686	-0.8
-0.000126943	-0.000597714	0.000496335	17.7175	-0.8
-0.000140386	-0.000598539	0.000480491	17.749	-0.8
-0.000153829	-0.000599363	0.000464646	17.7806	-0.8
-0.000167272	-0.000600188	0.000448801	17.8121	-0.8
-0.000180714	-0.000601012	0.000432956	17.8436	-0.8
-0.000194157	-0.000601837	0.000417111	17.8752	-0.8
-0.0002076	-0.000602661	0.000401266	17.9067	-0.8
-0.000221043	-0.000603486	0.000385421	17.9382	-0.8
-0.000234486	-0.00060431	0.000369576	17.9698	-0.8
-0.000247929	-0.000605135	0.000353731	18.0013	-0.8
-0.000256171	-0.000613928	0.00035211	18.0328	-0.8
-0.000264413	-0.000622721	0.000350489	18.0644	-0.8
-0.000272655	-0.000631514	0.000348869	18.0959	-0.8
-0.000280897	-0.000640307	0.000347248	18.1274	-0.8
-0.000289139	-0.0006491	0.000345627	18.159	-0.8
-0.000297381	-0.000657893	0.000344006	18.1905	-0.8
-0.000305624	-0.000666686	0.000342385	18.222	-0.8
-0.000313866	-0.000675479	0.000340764	18.2536	-0.8
-0.000322108	-0.000684272	0.000339144	18.2851	-0.8
-0.00033035	-0.000693065	0.000337523	18.3167	-0.8
-0.000338592	-0.000701858	0.000335902	18.3482	-0.8
-0.000346834	-0.000710651	0.000334281	18.3797	-0.8
-0.000355076	-0.000719444	0.00033266	18.4113	-0.8
-0.000363319	-0.000728237	0.00033104	18.4428	-0.8
-0.000371561	-0.00073703	0.000329419	18.4743	-0.8
-0.000379803	-0.000745823	0.000327798	18.5059	-0.8
-0.000383325	-0.000746472	0.00032292	18.5374	-0.8
-0.000386848	-0.000747122	0.000318041	18.5689	-0.8
-0.000390371	-0.000747771	0.000313163	18.6005	-0.8
-0.000393894	-0.000748421	0.000308285	18.632	-0.8
-0.000397416	-0.00074907	0.000303406	18.6635	-0.8
-0.000400939	-0.00074972	0.000298528	18.6951	-0.8
-0.000404462	-0.000750369	0.00029365	18.7266	-0.8
-0.000407984	-0.000751018	0.000288771	18.7581	-0.8
-0.000411507	-0.000751668	0.000283893	18.7897	-0.8
-0.00041503	-0.000752317	0.000279014	18.8212	-0.8
-0.000418552	-0.000752967	0.000274136	18.8527	-0.8
-0.000422075	-0.000753616	0.000269258	18.8843	-0.8
-0.000425598	-0.000754266	0.000264379	18.9158	-0.8
-0.00042912	-0.000754915	0.000259501	18.9473	-0.8
-0.000432643	-0.000755565	0.000254623	18.9789	-0.8
-0.000436166	-0.000756214	0.000249744	19.0104	-0.8
-0.0004334	-0.000763153	0.000262158	19.042	-0.8
-0.000430634	-0.000770091	0.000274571	19.0735	-0.8
-0.000427868	-0.000777029	0.000286985	19.105	-0.8
-0.000425102	-0.000783968	0.000299399	19.1366	-0.8
-0.000422337	-0.000790906	0.000311812	19.1681	-0.8
-0.000419571	-0.000797845	0.000324226	19.1996	-0.8
-0.000416805	-0.000804783	0.000336639	19.2312	-0.8
-0.000414039	-0.000811722	0.000349053	19.2627	-0.8
-0.000411273	-0.00081866	0.000361466	19.2942	-0.8
-0.000408508	-0.000825598	0.00037388	19.3258	-0.8
-0.000405742	-0.000832537	0.000386294	19.3573	-0.8
-0.000402976	-0.000839475	0.000398707	19.3888	-0.8
-0.00040021	-0.000846414	0.000411121	19.4204	-0.8
-0.000397444	-0.000853352	0.000423534	19.4519	-0.8
-0.000394679	-0.00086029	0.000435948	19.4834	-0.8
-0.000391913	-0.000867229	0.000448361	19.515	-0.8
-0.000382679	-0.000890635	0.000478585	19.5465	-0.8
-0.000373444	-0.000914042	0.000508808	19.578	-0.8
-0.00036421	-0.000937449	0.000539031	19.6096	-0.8
-0.000354976	-0.000960855	0.000569254	19.6411	-0.8
-0.000345742	-0.000984262	0.000599477	19.6726	-0.8
-0.000336508	-0.00100767	0.0006297	19.7042	-0.8
-0.000327273	-0.00103108	0.000659923	19.7357	-0.8
-0.000318039	-0.00105448	0.000690146	19.7673	-0.8
-0.000308805	-0.00107789	0.00072037	19.7988	-0.8
-0.000299571	-0.0011013	0.000750593	19.8303	-0.8
-0.000290337	-0.0011247	0.000780816	19.8619	-0.8
-0.000281103	-0.00114811	0.000811039	19.8934	-0.8
-0.000271868	-0.00117152	0.000841262	19.9249	-0.8
-0.000262634	-0.00119492	0.000871485	19.9565	-0.8
-0.0002534	-0.00121833	0.000901708	19.988	-0.8
-0.000244166	-0.00124174	0.000931931	20.0195	-0.8
0.000550118	0.00166854	-0.000693338	4.88281	-0.798438
0.000520711	0.00162866	-0.000705803	4.91435	-0.798438
0.000491303	0.00158878	-0.000718267	4.94588	-0.798438
0.000461895	0.00154889	-0.000730731	4.97742	-0.798438
0.000432488	0.00150901	-0.000743195	5.00895	-0.798438
0.00040308	0.00146913	-0.00075566	5.04049	-0.798438
0.000373672	0.00142925	-0.000768124	5.07202	-0.798438
0.000344264	0.00138936	-0.000780588	5.10356	-0.798438
0.000314857	0.00134948	-0.000793052	5.13509	-0.798438
0.000285449	0.0013096	-0.000805517	5.16663	-0.798438
0.000256041	0.00126972	-0.000817981	5.19816	-0.798438
0.000226633	0.00122983	-0.000830445	5.2297	-0.798438
0.000197226	0.00118995	-0.000842909	5.26123	-0.798438
0.000167818	0.00115007	-0.000855374	5.29277	-0.798438
0.00013841	0.00111019	-0.000867838	5.3243	-0.798438
0.000109003	0.0010703	-0.000880302	5.35583	-0.798438
7.95948e-05	0.00103042	-0.000892766	5.38737	-0.798438
7.2295e-05	0.000982605	-0.000854053	5.4189	-0.798438
6.49952e-05	0.000934787	-0.000815339	5.45044	-0.798438
5.76953e-05	0.00088697	-0.000776626	5.48197	-0.798438
5.03955e-05	0.000839152	-0.000737912	5.51351	-0.798438
4.30957e-05	0.000791335	-0.000699198	5.54504	-0.798438
3.57959e-05	0.000743517	-0.000660485	5.57658	-0.798438
2.84961e-05	0.000695699	-0.000621771	5.60811	-0.798438
2.11963e-05	0.000647882	-0.000583058	5.63965	-0.798438
1.38964e-05	0.000600064	-0.000544344	5.67118	-0.798438
6.59663e-06	0.000552247	-0.00050563	5.70272	-0.798438
-7.03189e-07	0.000504429	-0.000466917	5.73425	-0.798438
-8.00301e-06	0.000456611	-0.000428203	5.76579	-0.798438
-1.53028e-05	0.000408794	-0.00038949	5.79732	-0.798438
-2.26026e-05	0.000360976	-0.000350776	5.82886	-0.798438
-2.99025e-05	0.000313159	-0.000312063	5.86039	-0.798438
-3.72023e-05	0.000265341	-0.000273349	5.89193	-0.798438
-2.19757e-05	0.000234917	-0.000237533	5.92346	-0.798438
-6.74907e-06	0.000204493	-0.000201718	5.955	-0.798438
8.47754e-06	0.000174069	-0.000165902	5.98653	-0.798438
2.37041e-05	0.000143644	-0.000130087	6.01807	-0.798438
3.89307e-05	0.00011322	-9.42712e-05	6.0496	-0.798438
5.41573e-05	8.27961e-05	-5.84556e-05	6.08114	-0.798438
6.93839e-05	5.23719e-05	-2.264e-05	6.11267	-0.798438
8.46105e-05	2.19478e-05	1.31755e-05	6.14421	-0.798438
9.98372e-05	-8.47634e-06	4.89911e-05	6.17574	-0.798438
0.000115064	-3.89005e-05	8.48067e-05	6.20728	-0.798438
0.00013029	-6.93246e-05	0.000120622	6.23881	-0.798438
0.000145517	-9.97488e-05	0.000156438	6.27035	-0.798438
0.000160744	-0.000130173	0.000192253	6.30188	-0.798438
0.00017597	-0.000160597	0.000228069	6.33341	-0.798438
0.000191197	-0.000191021	0.000263884	6.36495	-0.798438
0.000206423	-0.000221445	0.0002997	6.39648	-0.798438
0.000210684	-0.000248868	0.000326922	6.42802	-0.798438
0.000214944	-0.000276292	0.000354143	6.45955	-0.798438
0.000219204	-0.000303715	0.000381365	6.49109	-0.798438
0.000223464	-0.000331138	0.000408586	6.52262	-0.798438
0.000227724	-0.000358561	0.000435808	6.55416	-0.798438
0.000231985	-0.000385984	0.000463029	6.58569	-0.798438
0.000236245	-0.000413407	0.000490251	6.61723	-0.798438
0.000240505	-0.00044083	0.000517473	6.64876	-0.798438
0.000244765	-0.000468253	0.000544694	6.6803	-0.798438
0.000249025	-0.000495676	0.000571916	6.71183	-0.798438
0.000253285	-0.0005231	0.000599137	6.74337	-0.798438
0.000257546	-0.000550523	0.000626359	6.7749	-0.798438
0.000261806	-0.000577946	0.00065358	6.80644	-0.798438
0.000266066	-0.000605369	0.000680802	6.83797	-0.798438
0.000270326	-0.000632792	0.000708024	6.86951	-0.798438
0.000274586	-0.000660215	0.000735245	6.90104	-0.798438
0.000249993	-0.000689342	0.00078072	6.93258	-0.798438
0.0002254	-0.000718469	0.000826195	6.96411	-0.798438
0.000200806	-0.000747595	0.00087167	6.99565	-0.798438
0.000176213	-0.000776722	0.000917145	7.02718	-0.798438
0.000151619	-0.000805849	0.00096262	7.05872	-0.798438
0.000127026	-0.000834976	0.00100809	7.09025	-0.798438
0.000102432	-0.000864102	0.00105357	7.12179	-0.798438
7.78389e-05	-0.000893229	0.00109904	7.15332	-0.798438
5.32454e-05	-0.000922356	0.00114452	7.18486	-0.798438
2.8652e-05	-0.000951483	0.00118999	7.21639	-0.798438
4.05854e-06	-0.00098061	0.00123547	7.24792	-0.798438
-2.05349e-05	-0.00100974	0.00128094	7.27946	-0.798438
-4.51284e-05	-0.00103886	0.00132642	7.31099	-0.798438
-6.97218e-05	-0.00106799	0.00137189	7.34253	-0.798438
-9.43153e-05	-0.00109712	0.00141737	7.37406	-0.798438
-0.000118909	-0.00112624	0.00146284	7.4056	-0.798438
-8.12767e-05	-0.0011161	0.00150022	7.43713	-0.798438
-4.36447e-05	-0.00110595	0.00153759	7.46867	-0.798438
-6.01263e-06	-0.00109581	0.00157497	7.5002	-0.798438
3.16194e-05	-0.00108566	0.00161234	7.53174	-0.798438
6.92514e-05	-0.00107552	0.00164971	7.56327	-0.798438
0.000106883	-0.00106537	0.00168709	7.59481	-0.798438
0.000144515	-0.00105523	0.00172446	7.62634	-0.798438
0.000182148	-0.00104508	0.00176184	7.65788	-0.798438
0.00021978	-0.00103493	0.00179921	7.68941	-0.798438
0.000257412	-0.00102479	0.00183659	7.72095	-0.798438
0.000295044	-0.00101464	0.00187396	7.75248	-0.798438
0.000332676	-0.0010045	0.00191133	7.78402	-0.798438
0.000370308	-0.000994353	0.00194871	7.81555	-0.798438
0.00040794	-0.000984208	0.00198608	7.84709	-0.798438
0.000445572	-0.000974063	0.00202346	7.87862	-0.798438
0.000483204	-0.000963917	0.00206083	7.91016	-0.798438
0.000565725	-0.000945435	0.00212549	7.94169	-0.798438
0.000648246	-0.000926953	0.00219015	7.97323	-0.798438
0.000730767	-0.000908471	0.00225481	8.00476	-0.798438
0.000813287	-0.000889989	0.00231947	8.0363	-0.798438
0.000895808	-0.000871507	0.00238413	8.06783	-0.798438
0.000978329	-0.000853025	0.00244879	8.09937	-0.798438
0.00106085	-0.000834544	0.00251345	8.1309	-0.798438
0.00114337	-0.000816062	0.00257811	8.16243	-0.798438
0.00122589	-0.00079758	0.00264277	8.19397	-0.798438
0.00130841	-0.000779098	0.00270743	8.2255	-0.798438
0.00139093	-0.000760616	0.00277209	8.25704	-0.798438
0.00147346	-0.000742134	0.00283675	8.28857	-0.798438
0.00155598	-0.000723652	0.00290141	8.32011	-0.798438
0.0016385	-0.00070517	0.00296607	8.35164	-0.798438
0.00172102	-0.000686688	0.00303073	8.38318	-0.798438
0.00180354	-0.000668206	0.00309539	8.41471	-0.798438
0.00176815	-0.000654197	0.00302532	8.44625	-0.798438
0.00173276	-0.000640188	0.00295525	8.47778	-0.798438
0.00169736	-0.00062618	0.00288518	8.50932	-0.798438
0.00166197	-0.000612171	0.00281511	8.54085	-0.798438
0.00162658	-0.000598162	0.00274504	8.57239	-0.798438
0.00159119	-0.000584153	0.00267497	8.60392	-0.798438
0.0015558	-0.000570145	0.0026049	8.63546	-0.798438
0.00152041	-0.000556136	0.00253484	8.66699	-0.798438
0.00148501	-0.000542127	0.00246477	8.69853	-0.798438
0.00144962	-0.000528118	0.0023947	8.73006	-0.798438
0.00141423	-0.00051411	0.00232463	8.7616	-0.798438
0.00137884	-0.000500101	0.00225456	8.79313	-0.798438
0.00134345	-0.000486092	0.00218449	8.82467	-0.798438
0.00130806	-0.000472083	0.00211442	8.8562	-0.798438
0.00127266	-0.000458075	0.00204435	8.88774	-0.798438
0.00123727	-0.000444066	0.00197429	8.91927	-0.798438
0.00120298	-0.000465824	0.00195127	8.95081	-0.798438
0.0011687	-0.000487583	0.00192826	8.98234	-0.798438
0.00113441	-0.000509341	0.00190525	9.01388	-0.798438
0.00110012	-0.0005311	0.00188224	9.04541	-0.798438
0.00106583	-0.000552858	0.00185922	9.07694	-0.798438
0.00103154	-0.000574617	0.00183621	9.10848	-0.798438
0.000997257	-0.000596375	0.0018132	9.14001	-0.798438
0.000962969	-0.000618134	0.00179019	9.17155	-0.798438
0.000928681	-0.000639892	0.00176717	9.20308	-0.798438
0.000894393	-0.000661651	0.00174416	9.23462	-0.798438
0.000860105	-0.000683409	0.00172115	9.26615	-0.798438
0.000825817	-0.000705168	0.00169814	9.29769	-0.798438
0.000791529	-0.000726926	0.00167512	9.32922	-0.798438
0.000757241	-0.000748685	0.00165211	9.36076	-0.798438
0.000722953	-0.000770443	0.0016291	9.39229	-0.798438
0.000688665	-0.000792202	0.00160609	9.42383	-0.798438
0.000673661	-0.000828654	0.00162344	9.45536	-0.798438
0.000658657	-0.000865106	0.00164079	9.4869	-0.798438
0.000643653	-0.000901558	0.00165814	9.51843	-0.798438
0.000628649	-0.000938009	0.00167549	9.54997	-0.798438
0.000613645	-0.000974461	0.00169283	9.5815	-0.798438
0.000598641	-0.00101091	0.00171018	9.61304	-0.798438
0.000583637	-0.00104737	0.00172753	9.64457	-0.798438
0.000568633	-0.00108382	0.00174488	9.67611	-0.798438
0.00055363	-0.00112027	0.00176223	9.70764	-0.798438
0.000538626	-0.00115672	0.00177958	9.73918	-0.798438
0.000523622	-0.00119317	0.00179693	9.77071	-0.798438
0.000508618	-0.00122963	0.00181428	9.80225	-0.798438
0.000493614	-0.00126608	0.00183163	9.83378	-0.798438
0.00047861	-0.00130253	0.00184898	9.86532	-0.798438
0.000463606	-0.00133898	0.00186633	9.89685	-0.798438
0.000448602	-0.00137543	0.00188368	9.92839	-0.798438
0.000456635	-0.00135588	0.00187575	9.95992	-0.798438
0.000464668	-0.00133632	0.00186781	9.99146	-0.798438
0.000472701	-0.00131676	0.00185988	10.023	-0.798438
0.000480734	-0.00129721	0.00185194	10.0545	-0.798438
0.000488767	-0.00127765	0.00184401	10.0861	-0.798438
0.0004968	-0.00125809	0.00183608	10.1176	-0.798438
0.000504833	-0.00123854	0.00182814	10.1491	-0.798438
0.000512866	-0.00121898	0.00182021	10.1807	-0.798438
0.000520899	-0.00119942	0.00181227	10.2122	-0.798438
0.000528932	-0.00117987	0.00180434	10.2437	-0.798438
0.000536965	-0.00116031	0.00179641	10.2753	-0.798438
0.000544998	-0.00114075	0.00178847	10.3068	-0.798438
0.000553031	-0.00112119	0.00178054	10.3383	-0.798438
0.000561064	-0.00110164	0.0017726	10.3699	-0.798438
0.000569097	-0.00108208	0.00176467	10.4014	-0.798438
0.00057713	-0.00106252	0.00175674	10.4329	-0.798438
0.000580027	-0.00105739	0.00175856	10.4645	-0.798438
0.000582923	-0.00105225	0.00176039	10.496	-0.798438
0.00058582	-0.00104711	0.00176221	10.5275	-0.798438
0.000588717	-0.00104197	0.00176404	10.5591	-0.798438
0.000591614	-0.00103683	0.00176586	10.5906	-0.798438
0.000594511	-0.0010317	0.00176769	10.6222	-0.798438
0.000597408	-0.00102656	0.00176951	10.6537	-0.798438
0.000600304	-0.00102142	0.00177134	10.6852	-0.798438
0.000603201	-0.00101628	0.00177316	10.7168	-0.798438
0.000606098	-0.00101114	0.00177499	10.7483	-0.798438
0.000608995	-0.001006	0.00177681	10.7798	-0.798438
0.000611892	-0.00100087	0.00177864	10.8114	-0.798438
0.000614789	-0.000995727	0.00178046	10.8429	-0.798438
0.000617685	-0.000990589	0.00178229	10.8744	-0.798438
0.000620582	-0.000985451	0.00178412	10.906	-0.798438
0.000623479	-0.000980312	0.00178594	10.9375	-0.798438
0.000631547	-0.000956029	0.0017713	10.969	-0.798438
0.000639616	-0.000931745	0.00175667	11.0006	-0.798438
0.000647684	-0.000907461	0.00174203	11.0321	-0.798438
0.000655752	-0.000883177	0.0017274	11.0636	-0.798438
0.000663821	-0.000858894	0.00171276	11.0952	-0.798438
0.000671889	-0.00083461	0.00169812	11.1267	-0.798438
0.000679957	-0.000810326	0.00168349	11.1582	-0.798438
0.000688026	-0.000786042	0.00166885	11.1898	-0.798438
0.000696094	-0.000761759	0.00165421	11.2213	-0.798438
0.000704162	-0.000737475	0.00163958	11.2528	-0.798438
0.000712231	-0.000713191	0.00162494	11.2844	-0.798438
0.000720299	-0.000688907	0.0016103	11.3159	-0.798438
0.000728367	-0.000664624	0.00159567	11.3475	-0.798438
0.000736435	-0.00064034	0.00158103	11.379	-0.798438
0.000744504	-0.000616056	0.00156639	11.4105	-0.798438
0.000752572	-0.000591772	0.00155176	11.4421	-0.798438
0.000745622	-0.000575661	0.00152678	11.4736	-0.798438
0.000738672	-0.000559549	0.0015018	11.5051	-0.798438
0.000731721	-0.000543437	0.00147682	11.5367	-0.798438
0.000724771	-0.000527325	0.00145183	11.5682	-0.798438
0.000717821	-0.000511213	0.00142685	11.5997	-0.798438
0.000710871	-0.000495101	0.00140187	11.6313	-0.798438
0.000703921	-0.000478989	0.00137689	11.6628	-0.798438
0.000696971	-0.000462877	0.00135191	11.6943	-0.798438
0.00069002	-0.000446765	0.00132693	11.7259	-0.798438
0.00068307	-0.000430653	0.00130195	11.7574	-0.798438
0.00067612	-0.000414541	0.00127697	11.7889	-0.798438
0.00066917	-0.000398429	0.00125199	11.8205	-0.798438
0.00066222	-0.000382317	0.00122701	11.852	-0.798438
0.000655269	-0.000366205	0.00120203	11.8835	-0.798438
0.000648319	-0.000350093	0.00117705	11.9151	-0.798438
0.000641369	-0.000333981	0.00115206	11.9466	-0.798438
0.000646168	-0.000328457	0.00114957	11.9781	-0.798438
0.000650967	-0.000322933	0.00114708	12.0097	-0.798438
0.000655766	-0.000317409	0.00114459	12.0412	-0.798438
0.000660565	-0.000311885	0.00114209	12.0728	-0.798438
0.000665364	-0.000306362	0.0011396	12.1043	-0.798438
0.000670162	-0.000300838	0.00113711	12.1358	-0.798438
0.000674961	-0.000295314	0.00113462	12.1674	-0.798438
0.00067976	-0.00028979	0.00113212	12.1989	-0.798438
0.000684559	-0.000284266	0.00112963	12.2304	-0.798438
0.000689358	-0.000278742	0.00112714	12.262	-0.798438
0.000694157	-0.000273218	0.00112465	12.2935	-0.798438
0.000698956	-0.000267694	0.00112215	12.325	-0.798438
0.000703755	-0.000262171	0.00111966	12.3566	-0.798438
0.000708554	-0.000256647	0.00111717	12.3881	-0.798438
0.000713353	-0.000251123	0.00111467	12.4196	-0.798438
0.000718151	-0.000245599	0.00111218	12.4512	-0.798438
0.000709065	-0.000246216	0.00110258	12.4827	-0.798438
0.000699978	-0.000246834	0.00109299	12.5142	-0.798438
0.000690891	-0.000247451	0.00108339	12.5458	-0.798438
0.000681804	-0.000248068	0.00107379	12.5773	-0.798438
0.000672717	-0.000248686	0.00106419	12.6088	-0.798438
0.00066363	-0.000249303	0.00105459	12.6404	-0.798438
0.000654544	-0.00024992	0.00104499	12.6719	-0.798438
0.000645457	-0.000250538	0.00103539	12.7035	-0.798438
0.00063637	-0.000251155	0.0010258	12.735	-0.798438
0.000627283	-0.000251772	0.0010162	12.7665	-0.798438
0.000618196	-0.00025239	0.0010066	12.7981	-0.798438
0.000609109	-0.000253007	0.000997001	12.8296	-0.798438
0.000600023	-0.000253624	0.000987403	12.8611	-0.798438
0.000590936	-0.000254241	0.000977804	12.8927	-0.798438
0.000581849	-0.000254859	0.000968206	12.9242	-0.798438
0.000572762	-0.000255476	0.000958607	12.9557	-0.798438
0.000566138	-0.000239507	0.000937697	12.9873	-0.798438
0.000559514	-0.000223538	0.000916787	13.0188	-0.798438
0.00055289	-0.000207569	0.000895876	13.0503	-0.798438
0.000546266	-0.0001916	0.000874966	13.0819	-0.798438
0.000539642	-0.00017563	0.000854056	13.1134	-0.798438
0.000533018	-0.000159661	0.000833146	13.1449	-0.798438
0.000526394	-0.000143692	0.000812235	13.1765	-0.798438
0.000519771	-0.000127723	0.000791325	13.208	-0.798438
0.000513147	-0.000111754	0.000770415	13.2395	-0.798438
0.000506523	-9.57848e-05	0.000749505	13.2711	-0.798438
0.000499899	-7.98156e-05	0.000728594	13.3026	-0.798438
0.000493275	-6.38465e-05	0.000707684	13.3341	-0.798438
0.000486651	-4.78774e-05	0.000686774	13.3657	-0.798438
0.000480027	-3.19082e-05	0.000665864	13.3972	-0.798438
0.000473403	-1.59391e-05	0.000644953	13.4288	-0.798438
0.000466779	3.00231e-08	0.000624043	13.4603	-0.798438
0.000466921	6.44918e-06	0.000617747	13.4918	-0.798438
0.000467062	1.28683e-05	0.00061145	13.5234	-0.798438
0.000467204	1.92875e-05	0.000605154	13.5549	-0.798438
0.000467346	2.57067e-05	0.000598858	13.5864	-0.798438
0.000467488	3.21258e-05	0.000592561	13.618	-0.798438
0.00046763	3.8545e-05	0.000586265	13.6495	-0.798438
0.000467771	4.49641e-05	0.000579968	13.681	-0.798438
0.000467913	5.13833e-05	0.000573672	13.7126	-0.798438
0.000468055	5.78024e-05	0.000567376	13.7441	-0.798438
0.000468197	6.42216e-05	0.000561079	13.7756	-0.798438
0.000468339	7.06408e-05	0.000554783	13.8072	-0.798438
0.00046848	7.70599e-05	0.000548487	13.8387	-0.798438
0.000468622	8.34791e-05	0.00054219	13.8702	-0.798438
0.000468764	8.98982e-05	0.000535894	13.9018	-0.798438
0.000468906	9.63174e-05	0.000529597	13.9333	-0.798438
0.000469048	0.000102737	0.000523301	13.9648	-0.798438
0.000470413	9.66262e-05	0.000531061	13.9964	-0.798438
0.000471779	9.05158e-05	0.00053882	14.0279	-0.798438
0.000473145	8.44055e-05	0.00054658	14.0594	-0.798438
0.00047451	7.82951e-05	0.000554339	14.091	-0.798438
0.000475876	7.21847e-05	0.000562099	14.1225	-0.798438
0.000477242	6.60744e-05	0.000569858	14.1541	-0.798438
0.000478607	5.9964e-05	0.000577618	14.1856	-0.798438
0.000479973	5.38537e-05	0.000585378	14.2171	-0.798438
0.000481339	4.77433e-05	0.000593137	14.2487	-0.798438
0.000482705	4.16329e-05	0.000600897	14.2802	-0.798438
0.00048407	3.55226e-05	0.000608656	14.3117	-0.798438
0.000485436	2.94122e-05	0.000616416	14.3433	-0.798438
0.000486802	2.33018e-05	0.000624175	14.3748	-0.798438
0.000488167	1.71915e-05	0.000631935	14.4063	-0.798438
0.000489533	1.10811e-05	0.000639695	14.4379	-0.798438
0.000490899	4.97075e-06	0.000647454	14.4694	-0.798438
0.000483617	-5.28274e-06	0.00064602	14.5009	-0.798438
0.000476335	-1.55362e-05	0.000644587	14.5325	-0.798438
0.000469054	-2.57897e-05	0.000643153	14.564	-0.798438
0.000461772	-3.60432e-05	0.000641719	14.5955	-0.798438
0.000454491	-4.62967e-05	0.000640285	14.6271	-0.798438
0.000447209	-5.65502e-05	0.000638851	14.6586	-0.798438
0.000439927	-6.68037e-05	0.000637418	14.6901	-0.798438
0.000432646	-7.70572e-05	0.000635984	14.7217	-0.798438
0.000425364	-8.73107e-05	0.00063455	14.7532	-0.798438
0.000418082	-9.75642e-05	0.000633116	14.7847	-0.798438
0.000410801	-0.000107818	0.000631683	14.8163	-0.798438
0.000403519	-0.000118071	0.000630249	14.8478	-0.798438
0.000396237	-0.000128325	0.000628815	14.8794	-0.798438
0.000388956	-0.000138578	0.000627381	14.9109	-0.798438
0.000381674	-0.000148832	0.000625947	14.9424	-0.798438
0.000374392	-0.000159085	0.000624514	14.974	-0.798438
0.000352273	-0.00015663	0.000592806	15.0055	-0.798438
0.000330153	-0.000154176	0.000561097	15.037	-0.798438
0.000308033	-0.000151721	0.000529389	15.0686	-0.798438
0.000285913	-0.000149266	0.000497681	15.1001	-0.798438
0.000263793	-0.000146811	0.000465973	15.1316	-0.798438
0.000241674	-0.000144357	0.000434265	15.1632	-0.798438
0.000219554	-0.000141902	0.000402557	15.1947	-0.798438
0.000197434	-0.000139447	0.000370849	15.2262	-0.798438
0.000175314	-0.000136992	0.000339141	15.2578	-0.798438
0.000153194	-0.000134538	0.000307432	15.2893	-0.798438
0.000131074	-0.000132083	0.000275724	15.3208	-0.798438
0.000108955	-0.000129628	0.000244016	15.3524	-0.798438
8.68347e-05	-0.000127173	0.000212308	15.3839	-0.798438
6.47149e-05	-0.000124719	0.0001806	15.4154	-0.798438
4.25951e-05	-0.000122264	0.000148892	15.447	-0.798438
2.04752e-05	-0.000119809	0.000117184	15.4785	-0.798438
7.16189e-06	-0.000124793	0.000107823	15.5101	-0.798438
-6.15145e-06	-0.000129777	9.84634e-05	15.5416	-0.798438
-1.94648e-05	-0.000134761	8.91033e-05	15.5731	-0.798438
-3.27781e-05	-0.000139744	7.97432e-05	15.6047	-0.798438
-4.60915e-05	-0.000144728	7.03832e-05	15.6362	-0.798438
-5.94048e-05	-0.000149712	6.10231e-05	15.6677	-0.798438
-7.27181e-05	-0.000154696	5.1663e-05	15.6993	-0.798438
-8.60315e-05	-0.00015968	4.23029e-05	15.7308	-0.798438
-9.93448e-05	-0.000164663	3.29428e-05	15.7623	-0.798438
-0.000112658	-0.000169647	2.35827e-05	15.7939	-0.798438
-0.000125971	-0.000174631	1.42227e-05	15.8254	-0.798438
-0.000139285	-0.000179615	4.86257e-06	15.8569	-0.798438
-0.000152598	-0.000184598	-4.49752e-06	15.8885	-0.798438
-0.000165911	-0.000189582	-1.38576e-05	15.92	-0.798438
-0.000179225	-0.000194566	-2.32177e-05	15.9515	-0.798438
-0.000192538	-0.00019955	-3.25778e-05	15.9831	-0.798438
-0.000189999	-0.000198099	-3.3614e-05	16.0146	-0.798438
-0.00018746	-0.000196649	-3.46501e-05	16.0461	-0.798438
-0.000184921	-0.000195199	-3.56863e-05	16.0777	-0.798438
-0.000182382	-0.000193748	-3.67225e-05	16.1092	-0.798438
-0.000179843	-0.000192298	-3.77587e-05	16.1407	-0.798438
-0.000177304	-0.000190848	-3.87949e-05	16.1723	-0.798438
-0.000174765	-0.000189397	-3.98311e-05	16.2038	-0.798438
-0.000172226	-0.000187947	-4.08672e-05	16.2354	-0.798438
-0.000169687	-0.000186496	-4.19034e-05	16.2669	-0.798438
-0.000167148	-0.000185046	-4.29396e-05	16.2984	-0.798438
-0.000164609	-0.000183596	-4.39758e-05	16.33	-0.798438
-0.00016207	-0.000182145	-4.5012e-05	16.3615	-0.798438
-0.00015953	-0.000180695	-4.60481e-05	16.393	-0.798438
-0.000156991	-0.000179244	-4.70843e-05	16.4246	-0.798438
-0.000154452	-0.000177794	-4.81205e-05	16.4561	-0.798438
-0.000151913	-0.000176344	-4.91567e-05	16.4876	-0.798438
-0.000133695	-0.000195523	-6.32855e-06	16.5192	-0.798438
-0.000115477	-0.000214703	3.64996e-05	16.5507	-0.798438
-9.72587e-05	-0.000233883	7.93277e-05	16.5822	-0.798438
-7.90405e-05	-0.000253063	0.000122156	16.6138	-0.798438
-6.08223e-05	-0.000272242	0.000164984	16.6453	-0.798438
-4.26041e-05	-0.000291422	0.000207812	16.6768	-0.798438
-2.43859e-05	-0.000310602	0.00025064	16.7084	-0.798438
-6.16767e-06	-0.000329782	0.000293468	16.7399	-0.798438
1.20505e-05	-0.000348961	0.000336297	16.7714	-0.798438
3.02687e-05	-0.000368141	0.000379125	16.803	-0.798438
4.8487e-05	-0.000387321	0.000421953	16.8345	-0.798438
6.67052e-05	-0.000406501	0.000464781	16.866	-0.798438
8.49234e-05	-0.00042568	0.000507609	16.8976	-0.798438
0.000103142	-0.00044486	0.000550437	16.9291	-0.798438
0.00012136	-0.00046404	0.000593265	16.9607	-0.798438
0.000139578	-0.000483219	0.000636094	16.9922	-0.798438
0.000125955	-0.000489385	0.000630033	17.0237	-0.798438
0.000112332	-0.000495551	0.000623972	17.0553	-0.798438
9.87092e-05	-0.000501716	0.000617911	17.0868	-0.798438
8.50863e-05	-0.000507882	0.00061185	17.1183	-0.798438
7.14633e-05	-0.000514047	0.000605789	17.1499	-0.798438
5.78404e-05	-0.000520213	0.000599728	17.1814	-0.798438
4.42175e-05	-0.000526379	0.000593667	17.2129	-0.798438
3.05946e-05	-0.000532544	0.000587607	17.2445	-0.798438
1.69716e-05	-0.00053871	0.000581546	17.276	-0.798438
3.34872e-06	-0.000544875	0.000575485	17.3075	-0.798438
-1.02742e-05	-0.000551041	0.000569424	17.3391	-0.798438
-2.38971e-05	-0.000557207	0.000563363	17.3706	-0.798438
-3.75201e-05	-0.000563372	0.000557302	17.4021	-0.798438
-5.1143e-05	-0.000569538	0.000551241	17.4337	-0.798438
-6.47659e-05	-0.000575703	0.00054518	17.4652	-0.798438
-7.83888e-05	-0.000581869	0.000539119	17.4967	-0.798438
-9.12864e-05	-0.00058269	0.000523961	17.5283	-0.798438
-0.000104184	-0.000583512	0.000508802	17.5598	-0.798438
-0.000117082	-0.000584333	0.000493644	17.5913	-0.798438
-0.000129979	-0.000585154	0.000478485	17.6229	-0.798438
-0.000142877	-0.000585976	0.000463327	17.6544	-0.798438
-0.000155774	-0.000586797	0.000448168	17.686	-0.798438
-0.000168672	-0.000587618	0.00043301	17.7175	-0.798438
-0.00018157	-0.00058844	0.000417851	17.749	-0.798438
-0.000194467	-0.000589261	0.000402692	17.7806	-0.798438
-0.000207365	-0.000590082	0.000387534	17.8121	-0.798438
-0.000220262	-0.000590904	0.000372375	17.8436	-0.798438
-0.00023316	-0.000591725	0.000357217	17.8752	-0.798438
-0.000246057	-0.000592546	0.000342058	17.9067	-0.798438
-0.000258955	-0.000593368	0.0003269	17.9382	-0.798438
-0.000271853	-0.000594189	0.000311741	17.9698	-0.798438
-0.00028475	-0.00059501	0.000296583	18.0013	-0.798438
-0.000293122	-0.000602765	0.000293837	18.0328	-0.798438
-0.000301494	-0.00061052	0.000291091	18.0644	-0.798438
-0.000309866	-0.000618274	0.000288345	18.0959	-0.798438
-0.000318238	-0.000626029	0.000285599	18.1274	-0.798438
-0.00032661	-0.000633783	0.000282853	18.159	-0.798438
-0.000334982	-0.000641538	0.000280108	18.1905	-0.798438
-0.000343354	-0.000649293	0.000277362	18.222	-0.798438
-0.000351726	-0.000657047	0.000274616	18.2536	-0.798438
-0.000360098	-0.000664802	0.00027187	18.2851	-0.798438
-0.00036847	-0.000672556	0.000269124	18.3167	-0.798438
-0.000376842	-0.000680311	0.000266378	18.3482	-0.798438
-0.000385214	-0.000688066	0.000263632	18.3797	-0.798438
-0.000393586	-0.00069582	0.000260887	18.4113	-0.798438
-0.000401958	-0.000703575	0.000258141	18.4428	-0.798438
-0.00041033	-0.000711329	0.000255395	18.4743	-0.798438
-0.000418702	-0.000719084	0.000252649	18.5059	-0.798438
-0.000420055	-0.000719306	0.00025005	18.5374	-0.798438
-0.000421409	-0.000719528	0.000247452	18.5689	-0.798438
-0.000422762	-0.000719749	0.000244853	18.6005	-0.798438
-0.000424116	-0.000719971	0.000242255	18.632	-0.798438
-0.000425469	-0.000720193	0.000239656	18.6635	-0.798438
-0.000426823	-0.000720415	0.000237057	18.6951	-0.798438
-0.000428176	-0.000720637	0.000234459	18.7266	-0.798438
-0.00042953	-0.000720859	0.00023186	18.7581	-0.798438
-0.000430883	-0.00072108	0.000229261	18.7897	-0.798438
-0.000432236	-0.000721302	0.000226663	18.8212	-0.798438
-0.00043359	-0.000721524	0.000224064	18.8527	-0.798438
-0.000434943	-0.000721746	0.000221466	18.8843	-0.798438
-0.000436297	-0.000721968	0.000218867	18.9158	-0.798438
-0.00043765	-0.00072219	0.000216268	18.9473	-0.798438
-0.000439004	-0.000722411	0.00021367	18.9789	-0.798438
-0.000440357	-0.000722633	0.000211071	19.0104	-0.798438
-0.000436952	-0.000728219	0.000222705	19.042	-0.798438
-0.000433547	-0.000733805	0.000234338	19.0735	-0.798438
-0.000430142	-0.000739391	0.000245972	19.105	-0.798438
-0.000426737	-0.000744977	0.000257606	19.1366	-0.798438
-0.000423331	-0.000750563	0.000269239	19.1681	-0.798438
-0.000419926	-0.000756149	0.000280873	19.1996	-0.798438
-0.000416521	-0.000761735	0.000292507	19.2312	-0.798438
-0.000413116	-0.000767322	0.00030414	19.2627	-0.798438
-0.000409711	-0.000772908	0.000315774	19.2942	-0.798438
-0.000406306	-0.000778494	0.000327408	19.3258	-0.798438
-0.000402901	-0.00078408	0.000339041	19.3573	-0.798438
-0.000399496	-0.000789666	0.000350675	19.3888	-0.798438
-0.000396091	-0.000795252	0.000362309	19.4204	-0.798438
-0.000392685	-0.000800838	0.000373942	19.4519	-0.798438
-0.00038928	-0.000806424	0.000385576	19.4834	-0.798438
-0.000385875	-0.00081201	0.00039721	19.515	-0.798438
-0.000376964	-0.000833115	0.000424661	19.5465	-0.798438
-0.000368052	-0.00085422	0.000452113	19.578	-0.798438
-0.000359141	-0.000875325	0.000479565	19.6096	-0.798438
-0.00035023	-0.00089643	0.000507016	19.6411	-0.798438
-0.000341318	-0.000917535	0.000534468	19.6726	-0.798438
-0.000332407	-0.00093864	0.000561919	19.7042	-0.798438
-0.000323495	-0.000959745	0.000589371	19.7357	-0.798438
-0.000314584	-0.00098085	0.000616822	19.7673	-0.798438
-0.000305673	-0.00100196	0.000644274	19.7988	-0.798438
-0.000296761	-0.00102306	0.000671725	19.8303	-0.798438
-0.00028785	-0.00104417	0.000699177	19.8619	-0.798438
-0.000278938	-0.00106527	0.000726629	19.8934	-0.798438
-0.000270027	-0.00108638	0.00075408	19.9249	-0.798438
-0.000261116	-0.00110748	0.000781532	19.9565	-0.798438
-0.000252204	-0.00112859	0.000808983	19.988	-0.798438
-0.000243293	-0.00114969	0.000836435	20.0195	-0.798438
0.000543117	0.00166493	-0.000697893	4.88281	-0.796875
0.000513924	0.00162466	-0.000709617	4.91435	-0.796875
0.00048473	0.00158438	-0.000721341	4.94588	-0.796875
0.000455537	0.00154411	-0.000733065	4.97742	-0.796875
0.000426344	0.00150383	-0.000744788	5.00895	-0.796875
0.00039715	0.00146356	-0.000756512	5.04049	-0.796875
0.000367957	0.00142328	-0.000768236	5.07202	-0.796875
0.000338763	0.00138301	-0.00077996	5.10356	-0.796875
0.00030957	0.00134273	-0.000791684	5.13509	-0.796875
0.000280377	0.00130246	-0.000803408	5.16663	-0.796875
0.000251183	0.00126218	-0.000815132	5.19816	-0.796875
0.00022199	0.00122191	-0.000826856	5.2297	-0.796875
0.000192797	0.00118163	-0.00083858	5.26123	-0.796875
0.000163603	0.00114136	-0.000850304	5.29277	-0.796875
0.00013441	0.00110108	-0.000862028	5.3243	-0.796875
0.000105217	0.00106081	-0.000873752	5.35583	-0.796875
7.60232e-05	0.00102053	-0.000885476	5.38737	-0.796875
6.96046e-05	0.000974132	-0.000847464	5.4189	-0.796875
6.31861e-05	0.000927733	-0.000809452	5.45044	-0.796875
5.67676e-05	0.000881333	-0.000771441	5.48197	-0.796875
5.03491e-05	0.000834933	-0.000733429	5.51351	-0.796875
4.39306e-05	0.000788534	-0.000695418	5.54504	-0.796875
3.75121e-05	0.000742134	-0.000657406	5.57658	-0.796875
3.10936e-05	0.000695734	-0.000619395	5.60811	-0.796875
2.46751e-05	0.000649334	-0.000581383	5.63965	-0.796875
1.82566e-05	0.000602935	-0.000543372	5.67118	-0.796875
1.18381e-05	0.000556535	-0.00050536	5.70272	-0.796875
5.41956e-06	0.000510135	-0.000467349	5.73425	-0.796875
-9.98949e-07	0.000463736	-0.000429337	5.76579	-0.796875
-7.41746e-06	0.000417336	-0.000391325	5.79732	-0.796875
-1.3836e-05	0.000370936	-0.000353314	5.82886	-0.796875
-2.02545e-05	0.000324537	-0.000315302	5.86039	-0.796875
-2.6673e-05	0.000278137	-0.000277291	5.89193	-0.796875
-1.12025e-05	0.000247487	-0.000241519	5.92346	-0.796875
4.26799e-06	0.000216838	-0.000205747	5.955	-0.796875
1.97385e-05	0.000186188	-0.000169976	5.98653	-0.796875
3.5209e-05	0.000155539	-0.000134204	6.01807	-0.796875
5.06795e-05	0.000124889	-9.84322e-05	6.0496	-0.796875
6.61499e-05	9.42395e-05	-6.26606e-05	6.08114	-0.796875
8.16204e-05	6.359e-05	-2.68889e-05	6.11267	-0.796875
9.70909e-05	3.29404e-05	8.88284e-06	6.14421	-0.796875
0.000112561	2.29087e-06	4.46545e-05	6.17574	-0.796875
0.000128032	-2.83587e-05	8.04262e-05	6.20728	-0.796875
0.000143502	-5.90082e-05	0.000116198	6.23881	-0.796875
0.000158973	-8.96578e-05	0.00015197	6.27035	-0.796875
0.000174443	-0.000120307	0.000187741	6.30188	-0.796875
0.000189914	-0.000150957	0.000223513	6.33341	-0.796875
0.000205384	-0.000181606	0.000259285	6.36495	-0.796875
0.000220855	-0.000212256	0.000295056	6.39648	-0.796875
0.000225422	-0.000239926	0.000322729	6.42802	-0.796875
0.000229989	-0.000267596	0.000350402	6.45955	-0.796875
0.000234556	-0.000295265	0.000378075	6.49109	-0.796875
0.000239122	-0.000322935	0.000405748	6.52262	-0.796875
0.000243689	-0.000350605	0.000433421	6.55416	-0.796875
0.000248256	-0.000378275	0.000461094	6.58569	-0.796875
0.000252823	-0.000405944	0.000488767	6.61723	-0.796875
0.00025739	-0.000433614	0.000516439	6.64876	-0.796875
0.000261957	-0.000461284	0.000544112	6.6803	-0.796875
0.000266524	-0.000488954	0.000571785	6.71183	-0.796875
0.000271091	-0.000516623	0.000599458	6.74337	-0.796875
0.000275658	-0.000544293	0.000627131	6.7749	-0.796875
0.000280224	-0.000571963	0.000654804	6.80644	-0.796875
0.000284791	-0.000599633	0.000682477	6.83797	-0.796875
0.000289358	-0.000627302	0.00071015	6.86951	-0.796875
0.000293925	-0.000654972	0.000737822	6.90104	-0.796875
0.000269462	-0.000683816	0.000783316	6.93258	-0.796875
0.000244999	-0.000712659	0.00082881	6.96411	-0.796875
0.000220535	-0.000741502	0.000874304	6.99565	-0.796875
0.000196072	-0.000770346	0.000919798	7.02718	-0.796875
0.000171609	-0.000799189	0.000965292	7.05872	-0.796875
0.000147146	-0.000828032	0.00101079	7.09025	-0.796875
0.000122682	-0.000856876	0.00105628	7.12179	-0.796875
9.8219e-05	-0.000885719	0.00110177	7.15332	-0.796875
7.37557e-05	-0.000914562	0.00114727	7.18486	-0.796875
4.92924e-05	-0.000943405	0.00119276	7.21639	-0.796875
2.48292e-05	-0.000972249	0.00123826	7.24792	-0.796875
3.65892e-07	-0.00100109	0.00128375	7.27946	-0.796875
-2.40974e-05	-0.00102994	0.00132924	7.31099	-0.796875
-4.85607e-05	-0.00105878	0.00137474	7.34253	-0.796875
-7.30239e-05	-0.00108762	0.00142023	7.37406	-0.796875
-9.74872e-05	-0.00111647	0.00146573	7.4056	-0.796875
-5.84797e-05	-0.00110687	0.0015059	7.43713	-0.796875
-1.94722e-05	-0.00109728	0.00154607	7.46867	-0.796875
1.95352e-05	-0.00108769	0.00158624	7.5002	-0.796875
5.85427e-05	-0.0010781	0.00162642	7.53174	-0.796875
9.75502e-05	-0.00106851	0.00166659	7.56327	-0.796875
0.000136558	-0.00105892	0.00170676	7.59481	-0.796875
0.000175565	-0.00104933	0.00174694	7.62634	-0.796875
0.000214573	-0.00103974	0.00178711	7.65788	-0.796875
0.00025358	-0.00103015	0.00182728	7.68941	-0.796875
0.000292588	-0.00102056	0.00186745	7.72095	-0.796875
0.000331595	-0.00101097	0.00190763	7.75248	-0.796875
0.000370603	-0.00100137	0.0019478	7.78402	-0.796875
0.00040961	-0.000991784	0.00198797	7.81555	-0.796875
0.000448618	-0.000982193	0.00202815	7.84709	-0.796875
0.000487625	-0.000972602	0.00206832	7.87862	-0.796875
0.000526632	-0.000963011	0.00210849	7.91016	-0.796875
0.000605471	-0.000944466	0.00216907	7.94169	-0.796875
0.000684309	-0.000925921	0.00222964	7.97323	-0.796875
0.000763147	-0.000907376	0.00229021	8.00476	-0.796875
0.000841985	-0.00088883	0.00235079	8.0363	-0.796875
0.000920823	-0.000870285	0.00241136	8.06783	-0.796875
0.000999662	-0.00085174	0.00247193	8.09937	-0.796875
0.0010785	-0.000833195	0.00253251	8.1309	-0.796875
0.00115734	-0.000814649	0.00259308	8.16243	-0.796875
0.00123618	-0.000796104	0.00265365	8.19397	-0.796875
0.00131501	-0.000777559	0.00271423	8.2255	-0.796875
0.00139385	-0.000759014	0.0027748	8.25704	-0.796875
0.00147269	-0.000740469	0.00283538	8.28857	-0.796875
0.00155153	-0.000721923	0.00289595	8.32011	-0.796875
0.00163037	-0.000703378	0.00295652	8.35164	-0.796875
0.00170921	-0.000684833	0.0030171	8.38318	-0.796875
0.00178804	-0.000666288	0.00307767	8.41471	-0.796875
0.00175216	-0.000651637	0.00300608	8.44625	-0.796875
0.00171628	-0.000636985	0.00293448	8.47778	-0.796875
0.0016804	-0.000622334	0.00286289	8.50932	-0.796875
0.00164453	-0.000607683	0.0027913	8.54085	-0.796875
0.00160865	-0.000593032	0.00271971	8.57239	-0.796875
0.00157277	-0.000578381	0.00264811	8.60392	-0.796875
0.00153689	-0.00056373	0.00257652	8.63546	-0.796875
0.00150101	-0.000549079	0.00250493	8.66699	-0.796875
0.00146513	-0.000534428	0.00243333	8.69853	-0.796875
0.00142925	-0.000519777	0.00236174	8.73006	-0.796875
0.00139337	-0.000505125	0.00229015	8.7616	-0.796875
0.00135749	-0.000490474	0.00221856	8.79313	-0.796875
0.00132161	-0.000475823	0.00214696	8.82467	-0.796875
0.00128573	-0.000461172	0.00207537	8.8562	-0.796875
0.00124985	-0.000446521	0.00200378	8.88774	-0.796875
0.00121397	-0.00043187	0.00193218	8.91927	-0.796875
0.00118024	-0.000452379	0.00190865	8.95081	-0.796875
0.00114652	-0.000472888	0.00188511	8.98234	-0.796875
0.00111279	-0.000493396	0.00186157	9.01388	-0.796875
0.00107906	-0.000513905	0.00183803	9.04541	-0.796875
0.00104533	-0.000534414	0.00181449	9.07694	-0.796875
0.0010116	-0.000554923	0.00179095	9.10848	-0.796875
0.000977877	-0.000575432	0.00176742	9.14001	-0.796875
0.00094415	-0.000595941	0.00174388	9.17155	-0.796875
0.000910422	-0.000616449	0.00172034	9.20308	-0.796875
0.000876694	-0.000636958	0.0016968	9.23462	-0.796875
0.000842966	-0.000657467	0.00167326	9.26615	-0.796875
0.000809239	-0.000677976	0.00164972	9.29769	-0.796875
0.000775511	-0.000698485	0.00162619	9.32922	-0.796875
0.000741783	-0.000718994	0.00160265	9.36076	-0.796875
0.000708055	-0.000739502	0.00157911	9.39229	-0.796875
0.000674328	-0.000760011	0.00155557	9.42383	-0.796875
0.000659229	-0.000796057	0.00157247	9.45536	-0.796875
0.000644131	-0.000832103	0.00158937	9.4869	-0.796875
0.000629033	-0.000868148	0.00160627	9.51843	-0.796875
0.000613934	-0.000904194	0.00162316	9.54997	-0.796875
0.000598836	-0.00094024	0.00164006	9.5815	-0.796875
0.000583737	-0.000976285	0.00165696	9.61304	-0.796875
0.000568639	-0.00101233	0.00167386	9.64457	-0.796875
0.000553541	-0.00104838	0.00169075	9.67611	-0.796875
0.000538442	-0.00108442	0.00170765	9.70764	-0.796875
0.000523344	-0.00112047	0.00172455	9.73918	-0.796875
0.000508246	-0.00115651	0.00174145	9.77071	-0.796875
0.000493147	-0.00119256	0.00175835	9.80225	-0.796875
0.000478049	-0.00122861	0.00177524	9.83378	-0.796875
0.00046295	-0.00126465	0.00179214	9.86532	-0.796875
0.000447852	-0.0013007	0.00180904	9.89685	-0.796875
0.000432754	-0.00133674	0.00182594	9.92839	-0.796875
0.000440572	-0.00131766	0.00181831	9.95992	-0.796875
0.00044839	-0.00129858	0.00181069	9.99146	-0.796875
0.000456209	-0.0012795	0.00180307	10.023	-0.796875
0.000464027	-0.00126042	0.00179545	10.0545	-0.796875
0.000471845	-0.00124134	0.00178782	10.0861	-0.796875
0.000479664	-0.00122226	0.0017802	10.1176	-0.796875
0.000487482	-0.00120318	0.00177258	10.1491	-0.796875
0.000495301	-0.0011841	0.00176495	10.1807	-0.796875
0.000503119	-0.00116503	0.00175733	10.2122	-0.796875
0.000510937	-0.00114595	0.00174971	10.2437	-0.796875
0.000518756	-0.00112687	0.00174209	10.2753	-0.796875
0.000526574	-0.00110779	0.00173446	10.3068	-0.796875
0.000534392	-0.00108871	0.00172684	10.3383	-0.796875
0.000542211	-0.00106963	0.00171922	10.3699	-0.796875
0.000550029	-0.00105055	0.00171159	10.4014	-0.796875
0.000557847	-0.00103147	0.00170397	10.4329	-0.796875
0.000561033	-0.00102712	0.00170661	10.4645	-0.796875
0.000564218	-0.00102278	0.00170925	10.496	-0.796875
0.000567404	-0.00101843	0.00171189	10.5275	-0.796875
0.000570589	-0.00101409	0.00171453	10.5591	-0.796875
0.000573774	-0.00100974	0.00171716	10.5906	-0.796875
0.00057696	-0.00100539	0.0017198	10.6222	-0.796875
0.000580145	-0.00100105	0.00172244	10.6537	-0.796875
0.00058333	-0.000996704	0.00172508	10.6852	-0.796875
0.000586516	-0.000992358	0.00172772	10.7168	-0.796875
0.000589701	-0.000988013	0.00173036	10.7483	-0.796875
0.000592887	-0.000983667	0.00173299	10.7798	-0.796875
0.000596072	-0.000979322	0.00173563	10.8114	-0.796875
0.000599257	-0.000974976	0.00173827	10.8429	-0.796875
0.000602443	-0.000970631	0.00174091	10.8744	-0.796875
0.000605628	-0.000966285	0.00174355	10.906	-0.796875
0.000608813	-0.00096194	0.00174619	10.9375	-0.796875
0.000617774	-0.000938618	0.00173403	10.969	-0.796875
0.000626735	-0.000915297	0.00172188	11.0006	-0.796875
0.000635696	-0.000891975	0.00170972	11.0321	-0.796875
0.000644657	-0.000868654	0.00169756	11.0636	-0.796875
0.000653618	-0.000845332	0.00168541	11.0952	-0.796875
0.000662579	-0.000822011	0.00167325	11.1267	-0.796875
0.00067154	-0.00079869	0.0016611	11.1582	-0.796875
0.000680501	-0.000775368	0.00164894	11.1898	-0.796875
0.000689462	-0.000752047	0.00163678	11.2213	-0.796875
0.000698423	-0.000728725	0.00162463	11.2528	-0.796875
0.000707384	-0.000705404	0.00161247	11.2844	-0.796875
0.000716346	-0.000682082	0.00160032	11.3159	-0.796875
0.000725307	-0.000658761	0.00158816	11.3475	-0.796875
0.000734268	-0.000635439	0.001576	11.379	-0.796875
0.000743229	-0.000612118	0.00156385	11.4105	-0.796875
0.00075219	-0.000588796	0.00155169	11.4421	-0.796875
0.000745139	-0.000572655	0.00152647	11.4736	-0.796875
0.000738089	-0.000556513	0.00150125	11.5051	-0.796875
0.000731039	-0.000540371	0.00147603	11.5367	-0.796875
0.000723989	-0.000524229	0.00145081	11.5682	-0.796875
0.000716938	-0.000508087	0.00142559	11.5997	-0.796875
0.000709888	-0.000491945	0.00140038	11.6313	-0.796875
0.000702838	-0.000475804	0.00137516	11.6628	-0.796875
0.000695787	-0.000459662	0.00134994	11.6943	-0.796875
0.000688737	-0.00044352	0.00132472	11.7259	-0.796875
0.000681687	-0.000427378	0.0012995	11.7574	-0.796875
0.000674637	-0.000411236	0.00127428	11.7889	-0.796875
0.000667586	-0.000395094	0.00124906	11.8205	-0.796875
0.000660536	-0.000378952	0.00122384	11.852	-0.796875
0.000653486	-0.000362811	0.00119862	11.8835	-0.796875
0.000646436	-0.000346669	0.0011734	11.9151	-0.796875
0.000639385	-0.000330527	0.00114818	11.9466	-0.796875
0.000643132	-0.000323301	0.00114282	11.9781	-0.796875
0.000646879	-0.000316075	0.00113745	12.0097	-0.796875
0.000650626	-0.000308848	0.00113208	12.0412	-0.796875
0.000654373	-0.000301622	0.00112672	12.0728	-0.796875
0.00065812	-0.000294396	0.00112135	12.1043	-0.796875
0.000661866	-0.00028717	0.00111598	12.1358	-0.796875
0.000665613	-0.000279944	0.00111062	12.1674	-0.796875
0.00066936	-0.000272718	0.00110525	12.1989	-0.796875
0.000673107	-0.000265491	0.00109988	12.2304	-0.796875
0.000676854	-0.000258265	0.00109452	12.262	-0.796875
0.000680601	-0.000251039	0.00108915	12.2935	-0.796875
0.000684347	-0.000243813	0.00108378	12.325	-0.796875
0.000688094	-0.000236587	0.00107842	12.3566	-0.796875
0.000691841	-0.000229361	0.00107305	12.3881	-0.796875
0.000695588	-0.000222134	0.00106769	12.4196	-0.796875
0.000699335	-0.000214908	0.00106232	12.4512	-0.796875
0.000691662	-0.000215595	0.00105424	12.4827	-0.796875
0.00068399	-0.000216282	0.00104615	12.5142	-0.796875
0.000676317	-0.000216969	0.00103807	12.5458	-0.796875
0.000668645	-0.000217656	0.00102999	12.5773	-0.796875
0.000660972	-0.000218343	0.0010219	12.6088	-0.796875
0.0006533	-0.00021903	0.00101382	12.6404	-0.796875
0.000645628	-0.000219717	0.00100574	12.6719	-0.796875
0.000637955	-0.000220404	0.000997653	12.7035	-0.796875
0.000630283	-0.000221091	0.00098957	12.735	-0.796875
0.00062261	-0.000221778	0.000981487	12.7665	-0.796875
0.000614938	-0.000222465	0.000973404	12.7981	-0.796875
0.000607265	-0.000223152	0.000965321	12.8296	-0.796875
0.000599593	-0.000223839	0.000957238	12.8611	-0.796875
0.00059192	-0.000224526	0.000949155	12.8927	-0.796875
0.000584248	-0.000225213	0.000941071	12.9242	-0.796875
0.000576576	-0.0002259	0.000932988	12.9557	-0.796875
0.000570154	-0.000210849	0.000913165	12.9873	-0.796875
0.000563733	-0.000195798	0.000893342	13.0188	-0.796875
0.000557312	-0.000180746	0.000873519	13.0503	-0.796875
0.000550891	-0.000165695	0.000853696	13.0819	-0.796875
0.000544469	-0.000150644	0.000833873	13.1134	-0.796875
0.000538048	-0.000135592	0.00081405	13.1449	-0.796875
0.000531627	-0.000120541	0.000794227	13.1765	-0.796875
0.000525206	-0.00010549	0.000774404	13.208	-0.796875
0.000518784	-9.04385e-05	0.000754581	13.2395	-0.796875
0.000512363	-7.53872e-05	0.000734759	13.2711	-0.796875
0.000505942	-6.03359e-05	0.000714936	13.3026	-0.796875
0.000499521	-4.52846e-05	0.000695113	13.3341	-0.796875
0.000493099	-3.02333e-05	0.00067529	13.3657	-0.796875
0.000486678	-1.5182e-05	0.000655467	13.3972	-0.796875
0.000480257	-1.30666e-07	0.000635644	13.4288	-0.796875
0.000473836	1.49206e-05	0.000615821	13.4603	-0.796875
0.000474402	2.09012e-05	0.000610455	13.4918	-0.796875
0.000474968	2.68818e-05	0.00060509	13.5234	-0.796875
0.000475534	3.28624e-05	0.000599725	13.5549	-0.796875
0.0004761	3.8843e-05	0.000594359	13.5864	-0.796875
0.000476666	4.48235e-05	0.000588994	13.618	-0.796875
0.000477232	5.08041e-05	0.000583628	13.6495	-0.796875
0.000477798	5.67847e-05	0.000578263	13.681	-0.796875
0.000478364	6.27653e-05	0.000572898	13.7126	-0.796875
0.00047893	6.87458e-05	0.000567532	13.7441	-0.796875
0.000479496	7.47264e-05	0.000562167	13.7756	-0.796875
0.000480062	8.0707e-05	0.000556802	13.8072	-0.796875
0.000480628	8.66876e-05	0.000551436	13.8387	-0.796875
0.000481194	9.26682e-05	0.000546071	13.8702	-0.796875
0.00048176	9.86487e-05	0.000540706	13.9018	-0.796875
0.000482326	0.000104629	0.00053534	13.9333	-0.796875
0.000482892	0.00011061	0.000529975	13.9648	-0.796875
0.000484463	0.000105507	0.000536884	13.9964	-0.796875
0.000486035	0.000100404	0.000543793	14.0279	-0.796875
0.000487606	9.53018e-05	0.000550701	14.0594	-0.796875
0.000489177	9.01991e-05	0.00055761	14.091	-0.796875
0.000490748	8.50964e-05	0.000564519	14.1225	-0.796875
0.00049232	7.99937e-05	0.000571428	14.1541	-0.796875
0.000493891	7.4891e-05	0.000578337	14.1856	-0.796875
0.000495462	6.97883e-05	0.000585246	14.2171	-0.796875
0.000497034	6.46856e-05	0.000592155	14.2487	-0.796875
0.000498605	5.95829e-05	0.000599064	14.2802	-0.796875
0.000500176	5.44802e-05	0.000605972	14.3117	-0.796875
0.000501748	4.93775e-05	0.000612881	14.3433	-0.796875
0.000503319	4.42748e-05	0.00061979	14.3748	-0.796875
0.00050489	3.91721e-05	0.000626699	14.4063	-0.796875
0.000506462	3.40694e-05	0.000633608	14.4379	-0.796875
0.000508033	2.89667e-05	0.000640517	14.4694	-0.796875
0.000499635	1.88961e-05	0.000637725	14.5009	-0.796875
0.000491237	8.8255e-06	0.000634933	14.5325	-0.796875
0.000482838	-1.2451e-06	0.000632142	14.564	-0.796875
0.00047444	-1.13157e-05	0.00062935	14.5955	-0.796875
0.000466042	-2.13863e-05	0.000626558	14.6271	-0.796875
0.000457644	-3.14569e-05	0.000623766	14.6586	-0.796875
0.000449246	-4.15275e-05	0.000620975	14.6901	-0.796875
0.000440848	-5.15981e-05	0.000618183	14.7217	-0.796875
0.000432449	-6.16687e-05	0.000615391	14.7532	-0.796875
0.000424051	-7.17393e-05	0.000612599	14.7847	-0.796875
0.000415653	-8.18099e-05	0.000609808	14.8163	-0.796875
0.000407255	-9.18805e-05	0.000607016	14.8478	-0.796875
0.000398857	-0.000101951	0.000604224	14.8794	-0.796875
0.000390459	-0.000112022	0.000601432	14.9109	-0.796875
0.000382061	-0.000122092	0.000598641	14.9424	-0.796875
0.000373662	-0.000132163	0.000595849	14.974	-0.796875
0.000352871	-0.000131037	0.000567295	15.0055	-0.796875
0.000332081	-0.00012991	0.000538742	15.037	-0.796875
0.00031129	-0.000128784	0.000510188	15.0686	-0.796875
0.000290499	-0.000127658	0.000481634	15.1001	-0.796875
0.000269708	-0.000126531	0.00045308	15.1316	-0.796875
0.000248917	-0.000125405	0.000424527	15.1632	-0.796875
0.000228126	-0.000124279	0.000395973	15.1947	-0.796875
0.000207335	-0.000123152	0.000367419	15.2262	-0.796875
0.000186544	-0.000122026	0.000338866	15.2578	-0.796875
0.000165754	-0.0001209	0.000310312	15.2893	-0.796875
0.000144963	-0.000119774	0.000281758	15.3208	-0.796875
0.000124172	-0.000118647	0.000253205	15.3524	-0.796875
0.000103381	-0.000117521	0.000224651	15.3839	-0.796875
8.259e-05	-0.000116395	0.000196097	15.4154	-0.796875
6.17991e-05	-0.000115268	0.000167544	15.447	-0.796875
4.10082e-05	-0.000114142	0.00013899	15.4785	-0.796875
2.77548e-05	-0.000118931	0.000129531	15.5101	-0.796875
1.45014e-05	-0.00012372	0.000120072	15.5416	-0.796875
1.24801e-06	-0.00012851	0.000110613	15.5731	-0.796875
-1.20054e-05	-0.000133299	0.000101154	15.6047	-0.796875
-2.52588e-05	-0.000138088	9.16951e-05	15.6362	-0.796875
-3.85122e-05	-0.000142877	8.22361e-05	15.6677	-0.796875
-5.17656e-05	-0.000147666	7.27772e-05	15.6993	-0.796875
-6.5019e-05	-0.000152455	6.33182e-05	15.7308	-0.796875
-7.82724e-05	-0.000157244	5.38593e-05	15.7623	-0.796875
-9.15258e-05	-0.000162034	4.44004e-05	15.7939	-0.796875
-0.000104779	-0.000166823	3.49414e-05	15.8254	-0.796875
-0.000118033	-0.000171612	2.54825e-05	15.8569	-0.796875
-0.000131286	-0.000176401	1.60235e-05	15.8885	-0.796875
-0.000144539	-0.00018119	6.56457e-06	15.92	-0.796875
-0.000157793	-0.000185979	-2.89437e-06	15.9515	-0.796875
-0.000171046	-0.000190769	-1.23533e-05	15.9831	-0.796875
-0.00017153	-0.000189946	-1.62325e-05	16.0146	-0.796875
-0.000172014	-0.000189123	-2.01117e-05	16.0461	-0.796875
-0.000172498	-0.000188301	-2.39909e-05	16.0777	-0.796875
-0.000172982	-0.000187478	-2.78701e-05	16.1092	-0.796875
-0.000173466	-0.000186656	-3.17493e-05	16.1407	-0.796875
-0.000173949	-0.000185833	-3.56285e-05	16.1723	-0.796875
-0.000174433	-0.000185011	-3.95077e-05	16.2038	-0.796875
-0.000174917	-0.000184188	-4.33869e-05	16.2354	-0.796875
-0.000175401	-0.000183365	-4.72661e-05	16.2669	-0.796875
-0.000175885	-0.000182543	-5.11453e-05	16.2984	-0.796875
-0.000176369	-0.00018172	-5.50245e-05	16.33	-0.796875
-0.000176853	-0.000180898	-5.89036e-05	16.3615	-0.796875
-0.000177336	-0.000180075	-6.27828e-05	16.393	-0.796875
-0.00017782	-0.000179252	-6.6662e-05	16.4246	-0.796875
-0.000178304	-0.00017843	-7.05412e-05	16.4561	-0.796875
-0.000178788	-0.000177607	-7.44204e-05	16.4876	-0.796875
-0.000163021	-0.000196104	-3.54687e-05	16.5192	-0.796875
-0.000147254	-0.0002146	3.48293e-06	16.5507	-0.796875
-0.000131487	-0.000233097	4.24346e-05	16.5822	-0.796875
-0.00011572	-0.000251593	8.13863e-05	16.6138	-0.796875
-9.99528e-05	-0.000270089	0.000120338	16.6453	-0.796875
-8.41858e-05	-0.000288586	0.00015929	16.6768	-0.796875
-6.84187e-05	-0.000307082	0.000198241	16.7084	-0.796875
-5.26517e-05	-0.000325579	0.000237193	16.7399	-0.796875
-3.68846e-05	-0.000344075	0.000276145	16.7714	-0.796875
-2.11176e-05	-0.000362572	0.000315096	16.803	-0.796875
-5.35057e-06	-0.000381068	0.000354048	16.8345	-0.796875
1.04165e-05	-0.000399564	0.000393	16.866	-0.796875
2.61835e-05	-0.000418061	0.000431951	16.8976	-0.796875
4.19506e-05	-0.000436557	0.000470903	16.9291	-0.796875
5.77176e-05	-0.000455054	0.000509855	16.9607	-0.796875
7.34846e-05	-0.00047355	0.000548806	16.9922	-0.796875
6.11459e-05	-0.00047969	0.000543943	17.0237	-0.796875
4.88072e-05	-0.000485831	0.000539079	17.0553	-0.796875
3.64685e-05	-0.000491971	0.000534216	17.0868	-0.796875
2.41298e-05	-0.000498111	0.000529352	17.1183	-0.796875
1.17911e-05	-0.000504252	0.000524488	17.1499	-0.796875
-5.47558e-07	-0.000510392	0.000519625	17.1814	-0.796875
-1.28863e-05	-0.000516532	0.000514761	17.2129	-0.796875
-2.5225e-05	-0.000522673	0.000509898	17.2445	-0.796875
-3.75637e-05	-0.000528813	0.000505034	17.276	-0.796875
-4.99024e-05	-0.000534953	0.00050017	17.3075	-0.796875
-6.22411e-05	-0.000541094	0.000495307	17.3391	-0.796875
-7.45798e-05	-0.000547234	0.000490443	17.3706	-0.796875
-8.69185e-05	-0.000553374	0.00048558	17.4021	-0.796875
-9.92572e-05	-0.000559515	0.000480716	17.4337	-0.796875
-0.000111596	-0.000565655	0.000475853	17.4652	-0.796875
-0.000123935	-0.000571795	0.000470989	17.4967	-0.796875
-0.000136287	-0.000572614	0.000456517	17.5283	-0.796875
-0.000148639	-0.000573432	0.000442045	17.5598	-0.796875
-0.000160992	-0.00057425	0.000427572	17.5913	-0.796875
-0.000173344	-0.000575068	0.0004131	17.6229	-0.796875
-0.000185696	-0.000575886	0.000398628	17.6544	-0.796875
-0.000198048	-0.000576704	0.000384156	17.686	-0.796875
-0.000210401	-0.000577523	0.000369684	17.7175	-0.796875
-0.000222753	-0.000578341	0.000355212	17.749	-0.796875
-0.000235105	-0.000579159	0.000340739	17.7806	-0.796875
-0.000247458	-0.000579977	0.000326267	17.8121	-0.796875
-0.00025981	-0.000580795	0.000311795	17.8436	-0.796875
-0.000272162	-0.000581614	0.000297323	17.8752	-0.796875
-0.000284515	-0.000582432	0.000282851	17.9067	-0.796875
-0.000296867	-0.00058325	0.000268379	17.9382	-0.796875
-0.000309219	-0.000584068	0.000253906	17.9698	-0.796875
-0.000321572	-0.000584886	0.000239434	18.0013	-0.796875
-0.000330074	-0.000591602	0.000235563	18.0328	-0.796875
-0.000338575	-0.000598319	0.000231692	18.0644	-0.796875
-0.000347077	-0.000605035	0.000227822	18.0959	-0.796875
-0.000355579	-0.000611751	0.000223951	18.1274	-0.796875
-0.000364081	-0.000618467	0.00022008	18.159	-0.796875
-0.000372583	-0.000625183	0.000216209	18.1905	-0.796875
-0.000381085	-0.0006319	0.000212338	18.222	-0.796875
-0.000389586	-0.000638616	0.000208467	18.2536	-0.796875
-0.000398088	-0.000645332	0.000204596	18.2851	-0.796875
-0.00040659	-0.000652048	0.000200725	18.3167	-0.796875
-0.000415092	-0.000658764	0.000196855	18.3482	-0.796875
-0.000423594	-0.000665481	0.000192984	18.3797	-0.796875
-0.000432096	-0.000672197	0.000189113	18.4113	-0.796875
-0.000440597	-0.000678913	0.000185242	18.4428	-0.796875
-0.000449099	-0.000685629	0.000181371	18.4743	-0.796875
-0.000457601	-0.000692345	0.0001775	18.5059	-0.796875
-0.000456785	-0.00069214	0.000177181	18.5374	-0.796875
-0.00045597	-0.000691934	0.000176862	18.5689	-0.796875
-0.000455154	-0.000691728	0.000176543	18.6005	-0.796875
-0.000454338	-0.000691522	0.000176225	18.632	-0.796875
-0.000453522	-0.000691316	0.000175906	18.6635	-0.796875
-0.000452706	-0.00069111	0.000175587	18.6951	-0.796875
-0.000451891	-0.000690905	0.000175268	18.7266	-0.796875
-0.000451075	-0.000690699	0.000174949	18.7581	-0.796875
-0.000450259	-0.000690493	0.00017463	18.7897	-0.796875
-0.000449443	-0.000690287	0.000174311	18.8212	-0.796875
-0.000448627	-0.000690081	0.000173992	18.8527	-0.796875
-0.000447812	-0.000689875	0.000173673	18.8843	-0.796875
-0.000446996	-0.00068967	0.000173355	18.9158	-0.796875
-0.00044618	-0.000689464	0.000173036	18.9473	-0.796875
-0.000445364	-0.000689258	0.000172717	18.9789	-0.796875
-0.000444549	-0.000689052	0.000172398	19.0104	-0.796875
-0.000440504	-0.000693286	0.000183252	19.042	-0.796875
-0.00043646	-0.000697519	0.000194105	19.0735	-0.796875
-0.000432415	-0.000701753	0.000204959	19.105	-0.796875
-0.000428371	-0.000705987	0.000215813	19.1366	-0.796875
-0.000424326	-0.00071022	0.000226667	19.1681	-0.796875
-0.000420282	-0.000714454	0.000237521	19.1996	-0.796875
-0.000416237	-0.000718688	0.000248374	19.2312	-0.796875
-0.000412193	-0.000722921	0.000259228	19.2627	-0.796875
-0.000408149	-0.000727155	0.000270082	19.2942	-0.796875
-0.000404104	-0.000731389	0.000280936	19.3258	-0.796875
-0.00040006	-0.000735622	0.000291789	19.3573	-0.796875
-0.000396015	-0.000739856	0.000302643	19.3888	-0.796875
-0.000391971	-0.00074409	0.000313497	19.4204	-0.796875
-0.000387926	-0.000748323	0.000324351	19.4519	-0.796875
-0.000383882	-0.000752557	0.000335204	19.4834	-0.796875
-0.000379838	-0.000756791	0.000346058	19.515	-0.796875
-0.000371249	-0.000775594	0.000370738	19.5465	-0.796875
-0.00036266	-0.000794398	0.000395418	19.578	-0.796875
-0.000354072	-0.000813201	0.000420098	19.6096	-0.796875
-0.000345483	-0.000832005	0.000444778	19.6411	-0.796875
-0.000336895	-0.000850808	0.000469458	19.6726	-0.796875
-0.000328306	-0.000869612	0.000494138	19.7042	-0.796875
-0.000319717	-0.000888415	0.000518818	19.7357	-0.796875
-0.000311129	-0.000907219	0.000543498	19.7673	-0.796875
-0.00030254	-0.000926022	0.000568178	19.7988	-0.796875
-0.000293952	-0.000944826	0.000592858	19.8303	-0.796875
-0.000285363	-0.000963629	0.000617538	19.8619	-0.796875
-0.000276774	-0.000982433	0.000642218	19.8934	-0.796875
-0.000268186	-0.00100124	0.000666898	19.9249	-0.796875
-0.000259597	-0.00102004	0.000691578	19.9565	-0.796875
-0.000251009	-0.00103884	0.000716258	19.988	-0.796875
-0.00024242	-0.00105765	0.000740938	20.0195	-0.796875
0.000536116	0.00166132	-0.000702447	4.88281	-0.795313
0.000507137	0.00162065	-0.000713431	4.91435	-0.795313
0.000478158	0.00157999	-0.000724414	4.94588	-0.795313
0.000449179	0.00153932	-0.000735398	4.97742	-0.795313
0.0004202	0.00149865	-0.000746381	5.00895	-0.795313
0.000391221	0.00145798	-0.000757365	5.04049	-0.795313
0.000362242	0.00141732	-0.000768349	5.07202	-0.795313
0.000333263	0.00137665	-0.000779332	5.10356	-0.795313
0.000304284	0.00133598	-0.000790316	5.13509	-0.795313
0.000275305	0.00129531	-0.0008013	5.16663	-0.795313
0.000246326	0.00125465	-0.000812283	5.19816	-0.795313
0.000217347	0.00121398	-0.000823267	5.2297	-0.795313
0.000188368	0.00117331	-0.00083425	5.26123	-0.795313
0.000159389	0.00113264	-0.000845234	5.29277	-0.795313
0.00013041	0.00109198	-0.000856218	5.3243	-0.795313
0.000101431	0.00105131	-0.000867201	5.35583	-0.795313
7.24515e-05	0.00101064	-0.000878185	5.38737	-0.795313
6.69143e-05	0.00096566	-0.000840875	5.4189	-0.795313
6.13771e-05	0.000920678	-0.000803566	5.45044	-0.795313
5.58399e-05	0.000875696	-0.000766256	5.48197	-0.795313
5.03027e-05	0.000830714	-0.000728947	5.51351	-0.795313
4.47655e-05	0.000785733	-0.000691637	5.54504	-0.795313
3.92283e-05	0.000740751	-0.000654328	5.57658	-0.795313
3.36911e-05	0.000695769	-0.000617018	5.60811	-0.795313
2.81539e-05	0.000650787	-0.000579709	5.63965	-0.795313
2.26167e-05	0.000605805	-0.000542399	5.67118	-0.795313
1.70795e-05	0.000560824	-0.00050509	5.70272	-0.795313
1.15423e-05	0.000515842	-0.00046778	5.73425	-0.795313
6.00511e-06	0.00047086	-0.000430471	5.76579	-0.795313
4.67905e-07	0.000425878	-0.000393161	5.79732	-0.795313
-5.0693e-06	0.000380896	-0.000355852	5.82886	-0.795313
-1.06065e-05	0.000335914	-0.000318542	5.86039	-0.795313
-1.61437e-05	0.000290933	-0.000281233	5.89193	-0.795313
-4.29329e-07	0.000260058	-0.000245505	5.92346	-0.795313
1.5285e-05	0.000229183	-0.000209777	5.955	-0.795313
3.09994e-05	0.000198308	-0.000174049	5.98653	-0.795313
4.67138e-05	0.000167433	-0.000138321	6.01807	-0.795313
6.24282e-05	0.000136558	-0.000102593	6.0496	-0.795313
7.81425e-05	0.000105683	-6.68655e-05	6.08114	-0.795313
9.38569e-05	7.4808e-05	-3.11377e-05	6.11267	-0.795313
0.000109571	4.3933e-05	4.59015e-06	6.14421	-0.795313
0.000125286	1.30581e-05	4.0318e-05	6.17574	-0.795313
0.000141	-1.78169e-05	7.60458e-05	6.20728	-0.795313
0.000156714	-4.86918e-05	0.000111774	6.23881	-0.795313
0.000172429	-7.95668e-05	0.000147501	6.27035	-0.795313
0.000188143	-0.000110442	0.000183229	6.30188	-0.795313
0.000203858	-0.000141317	0.000218957	6.33341	-0.795313
0.000219572	-0.000172192	0.000254685	6.36495	-0.795313
0.000235286	-0.000203067	0.000290413	6.39648	-0.795313
0.00024016	-0.000230983	0.000318537	6.42802	-0.795313
0.000245033	-0.000258899	0.000346661	6.45955	-0.795313
0.000249907	-0.000286816	0.000374785	6.49109	-0.795313
0.000254781	-0.000314732	0.00040291	6.52262	-0.795313
0.000259654	-0.000342649	0.000431034	6.55416	-0.795313
0.000264528	-0.000370565	0.000459158	6.58569	-0.795313
0.000269401	-0.000398482	0.000487282	6.61723	-0.795313
0.000274275	-0.000426398	0.000515406	6.64876	-0.795313
0.000279149	-0.000454314	0.00054353	6.6803	-0.795313
0.000284022	-0.000482231	0.000571655	6.71183	-0.795313
0.000288896	-0.000510147	0.000599779	6.74337	-0.795313
0.000293769	-0.000538064	0.000627903	6.7749	-0.795313
0.000298643	-0.00056598	0.000656027	6.80644	-0.795313
0.000303517	-0.000593897	0.000684151	6.83797	-0.795313
0.00030839	-0.000621813	0.000712275	6.86951	-0.795313
0.000313264	-0.000649729	0.0007404	6.90104	-0.795313
0.000288931	-0.000678289	0.000785913	6.93258	-0.795313
0.000264598	-0.000706849	0.000831425	6.96411	-0.795313
0.000240265	-0.000735409	0.000876938	6.99565	-0.795313
0.000215932	-0.000763969	0.000922451	7.02718	-0.795313
0.000191598	-0.000792529	0.000967964	7.05872	-0.795313
0.000167265	-0.000821089	0.00101348	7.09025	-0.795313
0.000142932	-0.000849649	0.00105899	7.12179	-0.795313
0.000118599	-0.000878208	0.0011045	7.15332	-0.795313
9.4266e-05	-0.000906768	0.00115002	7.18486	-0.795313
6.99329e-05	-0.000935328	0.00119553	7.21639	-0.795313
4.55998e-05	-0.000963888	0.00124104	7.24792	-0.795313
2.12667e-05	-0.000992448	0.00128655	7.27946	-0.795313
-3.06641e-06	-0.00102101	0.00133207	7.31099	-0.795313
-2.73995e-05	-0.00104957	0.00137758	7.34253	-0.795313
-5.17326e-05	-0.00107813	0.00142309	7.37406	-0.795313
-7.60657e-05	-0.00110669	0.00146861	7.4056	-0.795313
-3.56828e-05	-0.00109765	0.00151158	7.43713	-0.795313
4.70016e-06	-0.00108861	0.00155455	7.46867	-0.795313
4.50831e-05	-0.00107958	0.00159752	7.5002	-0.795313
8.5466e-05	-0.00107054	0.00164049	7.53174	-0.795313
0.000125849	-0.00106151	0.00168347	7.56327	-0.795313
0.000166232	-0.00105247	0.00172644	7.59481	-0.795313
0.000206615	-0.00104343	0.00176941	7.62634	-0.795313
0.000246998	-0.0010344	0.00181238	7.65788	-0.795313
0.000287381	-0.00102536	0.00185535	7.68941	-0.795313
0.000327764	-0.00101632	0.00189832	7.72095	-0.795313
0.000368147	-0.00100729	0.0019413	7.75248	-0.795313
0.000408529	-0.000998251	0.00198427	7.78402	-0.795313
0.000448912	-0.000989214	0.00202724	7.81555	-0.795313
0.000489295	-0.000980178	0.00207021	7.84709	-0.795313
0.000529678	-0.000971142	0.00211318	7.87862	-0.795313
0.000570061	-0.000962105	0.00215616	7.91016	-0.795313
0.000645217	-0.000943497	0.00221264	7.94169	-0.795313
0.000720372	-0.000924888	0.00226913	7.97323	-0.795313
0.000795527	-0.00090628	0.00232562	8.00476	-0.795313
0.000870683	-0.000887671	0.0023821	8.0363	-0.795313
0.000945838	-0.000869063	0.00243859	8.06783	-0.795313
0.00102099	-0.000850454	0.00249508	8.09937	-0.795313
0.00109615	-0.000831846	0.00255157	8.1309	-0.795313
0.0011713	-0.000813237	0.00260805	8.16243	-0.795313
0.00124646	-0.000794629	0.00266454	8.19397	-0.795313
0.00132162	-0.00077602	0.00272103	8.2255	-0.795313
0.00139677	-0.000757412	0.00277752	8.25704	-0.795313
0.00147193	-0.000738804	0.002834	8.28857	-0.795313
0.00154708	-0.000720195	0.00289049	8.32011	-0.795313
0.00162224	-0.000701587	0.00294698	8.35164	-0.795313
0.00169739	-0.000682978	0.00300347	8.38318	-0.795313
0.00177255	-0.00066437	0.00305995	8.41471	-0.795313
0.00173618	-0.000649076	0.00298684	8.44625	-0.795313
0.00169981	-0.000633783	0.00291372	8.47778	-0.795313
0.00166345	-0.000618489	0.0028406	8.50932	-0.795313
0.00162708	-0.000603196	0.00276749	8.54085	-0.795313
0.00159071	-0.000587902	0.00269437	8.57239	-0.795313
0.00155434	-0.000572609	0.00262125	8.60392	-0.795313
0.00151798	-0.000557315	0.00254814	8.63546	-0.795313
0.00148161	-0.000542022	0.00247502	8.66699	-0.795313
0.00144524	-0.000526728	0.0024019	8.69853	-0.795313
0.00140887	-0.000511435	0.00232878	8.73006	-0.795313
0.00137251	-0.000496141	0.00225567	8.7616	-0.795313
0.00133614	-0.000480848	0.00218255	8.79313	-0.795313
0.00129977	-0.000465554	0.00210943	8.82467	-0.795313
0.0012634	-0.000450261	0.00203632	8.8562	-0.795313
0.00122704	-0.000434967	0.0019632	8.88774	-0.795313
0.00119067	-0.000419674	0.00189008	8.91927	-0.795313
0.0011575	-0.000438933	0.00186602	8.95081	-0.795313
0.00112434	-0.000458192	0.00184196	8.98234	-0.795313
0.00109117	-0.000477451	0.00181789	9.01388	-0.795313
0.001058	-0.000496711	0.00179383	9.04541	-0.795313
0.00102483	-0.00051597	0.00176976	9.07694	-0.795313
0.000991665	-0.000535229	0.0017457	9.10848	-0.795313
0.000958498	-0.000554488	0.00172163	9.14001	-0.795313
0.00092533	-0.000573747	0.00169757	9.17155	-0.795313
0.000892163	-0.000593007	0.00167351	9.20308	-0.795313
0.000858995	-0.000612266	0.00164944	9.23462	-0.795313
0.000825828	-0.000631525	0.00162538	9.26615	-0.795313
0.00079266	-0.000650784	0.00160131	9.29769	-0.795313
0.000759493	-0.000670043	0.00157725	9.32922	-0.795313
0.000726325	-0.000689303	0.00155318	9.36076	-0.795313
0.000693158	-0.000708562	0.00152912	9.39229	-0.795313
0.00065999	-0.000727821	0.00150506	9.42383	-0.795313
0.000644797	-0.00076346	0.0015215	9.45536	-0.795313
0.000629605	-0.0007991	0.00153795	9.4869	-0.795313
0.000614412	-0.000834739	0.00155439	9.51843	-0.795313
0.000599219	-0.000870379	0.00157084	9.54997	-0.795313
0.000584026	-0.000906018	0.00158729	9.5815	-0.795313
0.000568833	-0.000941658	0.00160373	9.61304	-0.795313
0.000553641	-0.000977297	0.00162018	9.64457	-0.795313
0.000538448	-0.00101294	0.00163663	9.67611	-0.795313
0.000523255	-0.00104858	0.00165307	9.70764	-0.795313
0.000508062	-0.00108422	0.00166952	9.73918	-0.795313
0.000492869	-0.00111985	0.00168596	9.77071	-0.795313
0.000477677	-0.00115549	0.00170241	9.80225	-0.795313
0.000462484	-0.00119113	0.00171886	9.83378	-0.795313
0.000447291	-0.00122677	0.0017353	9.86532	-0.795313
0.000432098	-0.00126241	0.00175175	9.89685	-0.795313
0.000416905	-0.00129805	0.0017682	9.92839	-0.795313
0.000424509	-0.00127945	0.00176088	9.95992	-0.795313
0.000432113	-0.00126085	0.00175357	9.99146	-0.795313
0.000439717	-0.00124224	0.00174626	10.023	-0.795313
0.00044732	-0.00122364	0.00173895	10.0545	-0.795313
0.000454924	-0.00120504	0.00173164	10.0861	-0.795313
0.000462528	-0.00118644	0.00172432	10.1176	-0.795313
0.000470132	-0.00116783	0.00171701	10.1491	-0.795313
0.000477735	-0.00114923	0.0017097	10.1807	-0.795313
0.000485339	-0.00113063	0.00170239	10.2122	-0.795313
0.000492943	-0.00111203	0.00169508	10.2437	-0.795313
0.000500546	-0.00109342	0.00168777	10.2753	-0.795313
0.00050815	-0.00107482	0.00168045	10.3068	-0.795313
0.000515754	-0.00105622	0.00167314	10.3383	-0.795313
0.000523358	-0.00103762	0.00166583	10.3699	-0.795313
0.000530961	-0.00101901	0.00165852	10.4014	-0.795313
0.000538565	-0.00100041	0.00165121	10.4329	-0.795313
0.000542039	-0.000996858	0.00165466	10.4645	-0.795313
0.000545513	-0.000993305	0.00165811	10.496	-0.795313
0.000548987	-0.000989752	0.00166156	10.5275	-0.795313
0.000552461	-0.0009862	0.00166501	10.5591	-0.795313
0.000555935	-0.000982647	0.00166846	10.5906	-0.795313
0.000559409	-0.000979094	0.00167192	10.6222	-0.795313
0.000562883	-0.000975542	0.00167537	10.6537	-0.795313
0.000566356	-0.000971989	0.00167882	10.6852	-0.795313
0.00056983	-0.000968436	0.00168227	10.7168	-0.795313
0.000573304	-0.000964883	0.00168572	10.7483	-0.795313
0.000576778	-0.000961331	0.00168917	10.7798	-0.795313
0.000580252	-0.000957778	0.00169263	10.8114	-0.795313
0.000583726	-0.000954225	0.00169608	10.8429	-0.795313
0.0005872	-0.000950673	0.00169953	10.8744	-0.795313
0.000590674	-0.00094712	0.00170298	10.906	-0.795313
0.000594148	-0.000943567	0.00170643	10.9375	-0.795313
0.000604001	-0.000921208	0.00169676	10.969	-0.795313
0.000613855	-0.000898849	0.00168708	11.0006	-0.795313
0.000623709	-0.00087649	0.00167741	11.0321	-0.795313
0.000633562	-0.000854131	0.00166773	11.0636	-0.795313
0.000643416	-0.000831771	0.00165806	11.0952	-0.795313
0.00065327	-0.000809412	0.00164838	11.1267	-0.795313
0.000663124	-0.000787053	0.0016387	11.1582	-0.795313
0.000672977	-0.000764694	0.00162903	11.1898	-0.795313
0.000682831	-0.000742335	0.00161935	11.2213	-0.795313
0.000692685	-0.000719975	0.00160968	11.2528	-0.795313
0.000702538	-0.000697616	0.0016	11.2844	-0.795313
0.000712392	-0.000675257	0.00159033	11.3159	-0.795313
0.000722246	-0.000652898	0.00158065	11.3475	-0.795313
0.0007321	-0.000630539	0.00157098	11.379	-0.795313
0.000741953	-0.000608179	0.0015613	11.4105	-0.795313
0.000751807	-0.00058582	0.00155163	11.4421	-0.795313
0.000744657	-0.000569649	0.00152617	11.4736	-0.795313
0.000737506	-0.000553477	0.00150071	11.5051	-0.795313
0.000730356	-0.000537305	0.00147525	11.5367	-0.795313
0.000723206	-0.000521133	0.00144979	11.5682	-0.795313
0.000716055	-0.000504962	0.00142434	11.5997	-0.795313
0.000708905	-0.00048879	0.00139888	11.6313	-0.795313
0.000701755	-0.000472618	0.00137342	11.6628	-0.795313
0.000694604	-0.000456447	0.00134796	11.6943	-0.795313
0.000687454	-0.000440275	0.0013225	11.7259	-0.795313
0.000680304	-0.000424103	0.00129705	11.7574	-0.795313
0.000673153	-0.000407932	0.00127159	11.7889	-0.795313
0.000666003	-0.00039176	0.00124613	11.8205	-0.795313
0.000658853	-0.000375588	0.00122067	11.852	-0.795313
0.000651702	-0.000359416	0.00119521	11.8835	-0.795313
0.000644552	-0.000343245	0.00116976	11.9151	-0.795313
0.000637402	-0.000327073	0.0011443	11.9466	-0.795313
0.000640097	-0.000318145	0.00113606	11.9781	-0.795313
0.000642791	-0.000309216	0.00112782	12.0097	-0.795313
0.000645486	-0.000300288	0.00111958	12.0412	-0.795313
0.000648181	-0.000291359	0.00111134	12.0728	-0.795313
0.000650876	-0.000282431	0.0011031	12.1043	-0.795313
0.00065357	-0.000273502	0.00109486	12.1358	-0.795313
0.000656265	-0.000264574	0.00108662	12.1674	-0.795313
0.00065896	-0.000255645	0.00107838	12.1989	-0.795313
0.000661655	-0.000246717	0.00107014	12.2304	-0.795313
0.000664349	-0.000237788	0.0010619	12.262	-0.795313
0.000667044	-0.00022886	0.00105366	12.2935	-0.795313
0.000669739	-0.000219931	0.00104542	12.325	-0.795313
0.000672434	-0.000211003	0.00103718	12.3566	-0.795313
0.000675129	-0.000202074	0.00102894	12.3881	-0.795313
0.000677823	-0.000193146	0.0010207	12.4196	-0.795313
0.000680518	-0.000184218	0.00101245	12.4512	-0.795313
0.00067426	-0.000184974	0.00100589	12.4827	-0.795313
0.000668002	-0.000185731	0.000999319	12.5142	-0.795313
0.000661744	-0.000186488	0.000992751	12.5458	-0.795313
0.000655486	-0.000187244	0.000986184	12.5773	-0.795313
0.000649228	-0.000188001	0.000979616	12.6088	-0.795313
0.00064297	-0.000188758	0.000973048	12.6404	-0.795313
0.000636712	-0.000189514	0.00096648	12.6719	-0.795313
0.000630454	-0.000190271	0.000959912	12.7035	-0.795313
0.000624195	-0.000191028	0.000953344	12.735	-0.795313
0.000617937	-0.000191784	0.000946776	12.7665	-0.795313
0.000611679	-0.000192541	0.000940209	12.7981	-0.795313
0.000605421	-0.000193298	0.000933641	12.8296	-0.795313
0.000599163	-0.000194055	0.000927073	12.8611	-0.795313
0.000592905	-0.000194811	0.000920505	12.8927	-0.795313
0.000586647	-0.000195568	0.000913937	12.9242	-0.795313
0.000580389	-0.000196325	0.000907369	12.9557	-0.795313
0.000574171	-0.000182191	0.000888634	12.9873	-0.795313
0.000567952	-0.000168058	0.000869898	13.0188	-0.795313
0.000561733	-0.000153924	0.000851162	13.0503	-0.795313
0.000555515	-0.000139791	0.000832427	13.0819	-0.795313
0.000549296	-0.000125657	0.000813691	13.1134	-0.795313
0.000543078	-0.000111524	0.000794955	13.1449	-0.795313
0.000536859	-9.73902e-05	0.000776219	13.1765	-0.795313
0.000530641	-8.32567e-05	0.000757484	13.208	-0.795313
0.000524422	-6.91232e-05	0.000738748	13.2395	-0.795313
0.000518204	-5.49897e-05	0.000720012	13.2711	-0.795313
0.000511985	-4.08562e-05	0.000701277	13.3026	-0.795313
0.000505766	-2.67227e-05	0.000682541	13.3341	-0.795313
0.000499548	-1.25892e-05	0.000663805	13.3657	-0.795313
0.000493329	1.54429e-06	0.00064507	13.3972	-0.795313
0.000487111	1.56778e-05	0.000626334	13.4288	-0.795313
0.000480892	2.98113e-05	0.000607598	13.4603	-0.795313
0.000481882	3.53533e-05	0.000603164	13.4918	-0.795313
0.000482873	4.08953e-05	0.00059873	13.5234	-0.795313
0.000483863	4.64373e-05	0.000594295	13.5549	-0.795313
0.000484853	5.19793e-05	0.000589861	13.5864	-0.795313
0.000485843	5.75213e-05	0.000585426	13.618	-0.795313
0.000486834	6.30633e-05	0.000580992	13.6495	-0.795313
0.000487824	6.86053e-05	0.000576558	13.681	-0.795313
0.000488814	7.41473e-05	0.000572123	13.7126	-0.795313
0.000489804	7.96892e-05	0.000567689	13.7441	-0.795313
0.000490795	8.52312e-05	0.000563255	13.7756	-0.795313
0.000491785	9.07732e-05	0.00055882	13.8072	-0.795313
0.000492775	9.63152e-05	0.000554386	13.8387	-0.795313
0.000493765	0.000101857	0.000549952	13.8702	-0.795313
0.000494756	0.000107399	0.000545517	13.9018	-0.795313
0.000495746	0.000112941	0.000541083	13.9333	-0.795313
0.000496736	0.000118483	0.000536649	13.9648	-0.795313
0.000498513	0.000114388	0.000542707	13.9964	-0.795313
0.00050029	0.000110293	0.000548765	14.0279	-0.795313
0.000502067	0.000106198	0.000554823	14.0594	-0.795313
0.000503844	0.000102103	0.000560881	14.091	-0.795313
0.000505621	9.8008e-05	0.00056694	14.1225	-0.795313
0.000507398	9.3913e-05	0.000572998	14.1541	-0.795313
0.000509175	8.9818e-05	0.000579056	14.1856	-0.795313
0.000510952	8.57229e-05	0.000585114	14.2171	-0.795313
0.000512728	8.16279e-05	0.000591172	14.2487	-0.795313
0.000514505	7.75328e-05	0.00059723	14.2802	-0.795313
0.000516282	7.34378e-05	0.000603289	14.3117	-0.795313
0.000518059	6.93428e-05	0.000609347	14.3433	-0.795313
0.000519836	6.52477e-05	0.000615405	14.3748	-0.795313
0.000521613	6.11527e-05	0.000621463	14.4063	-0.795313
0.00052339	5.70577e-05	0.000627521	14.4379	-0.795313
0.000525167	5.29626e-05	0.00063358	14.4694	-0.795313
0.000515652	4.30749e-05	0.00062943	14.5009	-0.795313
0.000506138	3.31872e-05	0.00062528	14.5325	-0.795313
0.000496623	2.32995e-05	0.00062113	14.564	-0.795313
0.000487108	1.34119e-05	0.000616981	14.5955	-0.795313
0.000477594	3.52416e-06	0.000612831	14.6271	-0.795313
0.000468079	-6.36353e-06	0.000608681	14.6586	-0.795313
0.000458564	-1.62512e-05	0.000604532	14.6901	-0.795313
0.00044905	-2.61389e-05	0.000600382	14.7217	-0.795313
0.000439535	-3.60266e-05	0.000596232	14.7532	-0.795313
0.00043002	-4.59143e-05	0.000592083	14.7847	-0.795313
0.000420506	-5.5802e-05	0.000587933	14.8163	-0.795313
0.000410991	-6.56897e-05	0.000583783	14.8478	-0.795313
0.000401476	-7.55774e-05	0.000579633	14.8794	-0.795313
0.000391962	-8.54651e-05	0.000575484	14.9109	-0.795313
0.000382447	-9.53527e-05	0.000571334	14.9424	-0.795313
0.000372932	-0.00010524	0.000567184	14.974	-0.795313
0.00035347	-0.000105443	0.000541785	15.0055	-0.795313
0.000334008	-0.000105645	0.000516386	15.037	-0.795313
0.000314546	-0.000105847	0.000490986	15.0686	-0.795313
0.000295084	-0.000106049	0.000465587	15.1001	-0.795313
0.000275623	-0.000106251	0.000440188	15.1316	-0.795313
0.000256161	-0.000106453	0.000414789	15.1632	-0.795313
0.000236699	-0.000106656	0.000389389	15.1947	-0.795313
0.000217237	-0.000106858	0.00036399	15.2262	-0.795313
0.000197775	-0.00010706	0.000338591	15.2578	-0.795313
0.000178313	-0.000107262	0.000313192	15.2893	-0.795313
0.000158851	-0.000107464	0.000287792	15.3208	-0.795313
0.000139389	-0.000107667	0.000262393	15.3524	-0.795313
0.000119927	-0.000107869	0.000236994	15.3839	-0.795313
0.000100465	-0.000108071	0.000211595	15.4154	-0.795313
8.10032e-05	-0.000108273	0.000186195	15.447	-0.795313
6.15412e-05	-0.000108475	0.000160796	15.4785	-0.795313
4.83477e-05	-0.00011307	0.000151238	15.5101	-0.795313
3.51543e-05	-0.000117664	0.00014168	15.5416	-0.795313
2.19608e-05	-0.000122259	0.000132123	15.5731	-0.795313
8.76734e-06	-0.000126853	0.000122565	15.6047	-0.795313
-4.42612e-06	-0.000131448	0.000113007	15.6362	-0.795313
-1.76196e-05	-0.000136042	0.000103449	15.6677	-0.795313
-3.08131e-05	-0.000140637	9.38914e-05	15.6993	-0.795313
-4.40065e-05	-0.000145231	8.43336e-05	15.7308	-0.795313
-5.72e-05	-0.000149826	7.47758e-05	15.7623	-0.795313
-7.03935e-05	-0.00015442	6.5218e-05	15.7939	-0.795313
-8.35869e-05	-0.000159015	5.56602e-05	15.8254	-0.795313
-9.67804e-05	-0.000163609	4.61024e-05	15.8569	-0.795313
-0.000109974	-0.000168204	3.65446e-05	15.8885	-0.795313
-0.000123167	-0.000172798	2.69867e-05	15.92	-0.795313
-0.000136361	-0.000177393	1.74289e-05	15.9515	-0.795313
-0.000149554	-0.000181987	7.87113e-06	15.9831	-0.795313
-0.000153061	-0.000181792	1.14893e-06	16.0146	-0.795313
-0.000156568	-0.000181598	-5.57327e-06	16.0461	-0.795313
-0.000160075	-0.000181403	-1.22955e-05	16.0777	-0.795313
-0.000163581	-0.000181208	-1.90177e-05	16.1092	-0.795313
-0.000167088	-0.000181013	-2.57399e-05	16.1407	-0.795313
-0.000170595	-0.000180819	-3.24621e-05	16.1723	-0.795313
-0.000174102	-0.000180624	-3.91843e-05	16.2038	-0.795313
-0.000177608	-0.000180429	-4.59065e-05	16.2354	-0.795313
-0.000181115	-0.000180234	-5.26287e-05	16.2669	-0.795313
-0.000184622	-0.00018004	-5.93509e-05	16.2984	-0.795313
-0.000188129	-0.000179845	-6.60731e-05	16.33	-0.795313
-0.000191636	-0.00017965	-7.27953e-05	16.3615	-0.795313
-0.000195142	-0.000179455	-7.95175e-05	16.393	-0.795313
-0.000198649	-0.000179261	-8.62397e-05	16.4246	-0.795313
-0.000202156	-0.000179066	-9.29619e-05	16.4561	-0.795313
-0.000205663	-0.000178871	-9.96841e-05	16.4876	-0.795313
-0.000192347	-0.000196684	-6.46089e-05	16.5192	-0.795313
-0.000179031	-0.000214497	-2.95337e-05	16.5507	-0.795313
-0.000165715	-0.00023231	5.54147e-06	16.5822	-0.795313
-0.000152399	-0.000250123	4.06167e-05	16.6138	-0.795313
-0.000139083	-0.000267937	7.56919e-05	16.6453	-0.795313
-0.000125767	-0.00028575	0.000110767	16.6768	-0.795313
-0.000112452	-0.000303563	0.000145842	16.7084	-0.795313
-9.91357e-05	-0.000321376	0.000180917	16.7399	-0.795313
-8.58198e-05	-0.000339189	0.000215993	16.7714	-0.795313
-7.2504e-05	-0.000357002	0.000251068	16.803	-0.795313
-5.91881e-05	-0.000374815	0.000286143	16.8345	-0.795313
-4.58722e-05	-0.000392628	0.000321218	16.866	-0.795313
-3.25563e-05	-0.000410441	0.000356294	16.8976	-0.795313
-1.92405e-05	-0.000428254	0.000391369	16.9291	-0.795313
-5.92457e-06	-0.000446068	0.000426444	16.9607	-0.795313
7.3913e-06	-0.000463881	0.000461519	16.9922	-0.795313
-3.66317e-06	-0.000469996	0.000457853	17.0237	-0.795313
-1.47176e-05	-0.000476111	0.000454187	17.0553	-0.795313
-2.57721e-05	-0.000482226	0.00045052	17.0868	-0.795313
-3.68266e-05	-0.000488341	0.000446854	17.1183	-0.795313
-4.78811e-05	-0.000494456	0.000443188	17.1499	-0.795313
-5.89355e-05	-0.000500571	0.000439521	17.1814	-0.795313
-6.999e-05	-0.000506686	0.000435855	17.2129	-0.795313
-8.10445e-05	-0.000512801	0.000432189	17.2445	-0.795313
-9.2099e-05	-0.000518916	0.000428522	17.276	-0.795313
-0.000103153	-0.000525031	0.000424856	17.3075	-0.795313
-0.000114208	-0.000531146	0.00042119	17.3391	-0.795313
-0.000125262	-0.000537262	0.000417524	17.3706	-0.795313
-0.000136317	-0.000543377	0.000413857	17.4021	-0.795313
-0.000147371	-0.000549492	0.000410191	17.4337	-0.795313
-0.000158426	-0.000555607	0.000406525	17.4652	-0.795313
-0.00016948	-0.000561722	0.000402858	17.4967	-0.795313
-0.000181287	-0.000562537	0.000389073	17.5283	-0.795313
-0.000193094	-0.000563352	0.000375287	17.5598	-0.795313
-0.000204901	-0.000564167	0.000361501	17.5913	-0.795313
-0.000216709	-0.000564982	0.000347715	17.6229	-0.795313
-0.000228516	-0.000565797	0.000333929	17.6544	-0.795313
-0.000240323	-0.000566612	0.000320144	17.686	-0.795313
-0.00025213	-0.000567427	0.000306358	17.7175	-0.795313
-0.000263937	-0.000568242	0.000292572	17.749	-0.795313
-0.000275744	-0.000569057	0.000278786	17.7806	-0.795313
-0.000287551	-0.000569872	0.000265001	17.8121	-0.795313
-0.000299358	-0.000570687	0.000251215	17.8436	-0.795313
-0.000311165	-0.000571502	0.000237429	17.8752	-0.795313
-0.000322972	-0.000572317	0.000223643	17.9067	-0.795313
-0.000334779	-0.000573132	0.000209857	17.9382	-0.795313
-0.000346586	-0.000573947	0.000196072	17.9698	-0.795313
-0.000358393	-0.000574762	0.000182286	18.0013	-0.795313
-0.000367025	-0.00058044	0.00017729	18.0328	-0.795313
-0.000375657	-0.000586118	0.000172294	18.0644	-0.795313
-0.000384288	-0.000591795	0.000167298	18.0959	-0.795313
-0.00039292	-0.000597473	0.000162302	18.1274	-0.795313
-0.000401552	-0.000603151	0.000157306	18.159	-0.795313
-0.000410183	-0.000608829	0.00015231	18.1905	-0.795313
-0.000418815	-0.000614507	0.000147314	18.222	-0.795313
-0.000427447	-0.000620184	0.000142318	18.2536	-0.795313
-0.000436078	-0.000625862	0.000137323	18.2851	-0.795313
-0.00044471	-0.00063154	0.000132327	18.3167	-0.795313
-0.000453342	-0.000637218	0.000127331	18.3482	-0.795313
-0.000461974	-0.000642896	0.000122335	18.3797	-0.795313
-0.000470605	-0.000648573	0.000117339	18.4113	-0.795313
-0.000479237	-0.000654251	0.000112343	18.4428	-0.795313
-0.000487869	-0.000659929	0.000107347	18.4743	-0.795313
-0.0004965	-0.000665607	0.000102351	18.5059	-0.795313
-0.000493515	-0.000664973	0.000104312	18.5374	-0.795313
-0.00049053	-0.00066434	0.000106273	18.5689	-0.795313
-0.000487545	-0.000663706	0.000108234	18.6005	-0.795313
-0.00048456	-0.000663073	0.000110195	18.632	-0.795313
-0.000481575	-0.000662439	0.000112155	18.6635	-0.795313
-0.00047859	-0.000661806	0.000114116	18.6951	-0.795313
-0.000475605	-0.000661172	0.000116077	18.7266	-0.795313
-0.00047262	-0.000660539	0.000118038	18.7581	-0.795313
-0.000469635	-0.000659905	0.000119999	18.7897	-0.795313
-0.00046665	-0.000659272	0.00012196	18.8212	-0.795313
-0.000463665	-0.000658638	0.00012392	18.8527	-0.795313
-0.00046068	-0.000658005	0.000125881	18.8843	-0.795313
-0.000457695	-0.000657372	0.000127842	18.9158	-0.795313
-0.00045471	-0.000656738	0.000129803	18.9473	-0.795313
-0.000451725	-0.000656105	0.000131764	18.9789	-0.795313
-0.00044874	-0.000655471	0.000133725	19.0104	-0.795313
-0.000444056	-0.000658352	0.000143799	19.042	-0.795313
-0.000439372	-0.000661234	0.000153872	19.0735	-0.795313
-0.000434689	-0.000664115	0.000163946	19.105	-0.795313
-0.000430005	-0.000666996	0.00017402	19.1366	-0.795313
-0.000425321	-0.000669878	0.000184094	19.1681	-0.795313
-0.000420637	-0.000672759	0.000194168	19.1996	-0.795313
-0.000415954	-0.00067564	0.000204242	19.2312	-0.795313
-0.00041127	-0.000678521	0.000214316	19.2627	-0.795313
-0.000406586	-0.000681403	0.00022439	19.2942	-0.795313
-0.000401902	-0.000684284	0.000234463	19.3258	-0.795313
-0.000397219	-0.000687165	0.000244537	19.3573	-0.795313
-0.000392535	-0.000690047	0.000254611	19.3888	-0.795313
-0.000387851	-0.000692928	0.000264685	19.4204	-0.795313
-0.000383167	-0.000695809	0.000274759	19.4519	-0.795313
-0.000378484	-0.00069869	0.000284833	19.4834	-0.795313
-0.0003738	-0.000701572	0.000294907	19.515	-0.795313
-0.000365534	-0.000718074	0.000316815	19.5465	-0.795313
-0.000357268	-0.000734576	0.000338724	19.578	-0.795313
-0.000349003	-0.000751077	0.000360632	19.6096	-0.795313
-0.000340737	-0.000767579	0.00038254	19.6411	-0.795313
-0.000332471	-0.000784081	0.000404449	19.6726	-0.795313
-0.000324205	-0.000800583	0.000426357	19.7042	-0.795313
-0.000315939	-0.000817085	0.000448266	19.7357	-0.795313
-0.000307674	-0.000833587	0.000470174	19.7673	-0.795313
-0.000299408	-0.000850089	0.000492083	19.7988	-0.795313
-0.000291142	-0.000866591	0.000513991	19.8303	-0.795313
-0.000282876	-0.000883093	0.0005359	19.8619	-0.795313
-0.00027461	-0.000899595	0.000557808	19.8934	-0.795313
-0.000266345	-0.000916096	0.000579716	19.9249	-0.795313
-0.000258079	-0.000932598	0.000601625	19.9565	-0.795313
-0.000249813	-0.0009491	0.000623533	19.988	-0.795313
-0.000241547	-0.000965602	0.000645442	20.0195	-0.795313
0.000529114	0.00165771	-0.000707001	4.88281	-0.79375
0.00050035	0.00161665	-0.000717245	4.91435	-0.79375
0.000471585	0.00157559	-0.000727488	4.94588	-0.79375
0.00044282	0.00153453	-0.000737731	4.97742	-0.79375
0.000414056	0.00149347	-0.000747975	5.00895	-0.79375
0.000385291	0.00145241	-0.000758218	5.04049	-0.79375
0.000356526	0.00141135	-0.000768461	5.07202	-0.79375
0.000327762	0.00137029	-0.000778704	5.10356	-0.79375
0.000298997	0.00132923	-0.000788948	5.13509	-0.79375
0.000270232	0.00128817	-0.000799191	5.16663	-0.79375
0.000241468	0.00124711	-0.000809434	5.19816	-0.79375
0.000212703	0.00120605	-0.000819678	5.2297	-0.79375
0.000183939	0.00116499	-0.000829921	5.26123	-0.79375
0.000155174	0.00112393	-0.000840164	5.29277	-0.79375
0.000126409	0.00108287	-0.000850408	5.3243	-0.79375
9.76446e-05	0.00104181	-0.000860651	5.35583	-0.79375
6.88799e-05	0.00100075	-0.000870894	5.38737	-0.79375
6.4224e-05	0.000957187	-0.000834287	5.4189	-0.79375
5.95681e-05	0.000913623	-0.000797679	5.45044	-0.79375
5.49122e-05	0.000870059	-0.000761072	5.48197	-0.79375
5.02563e-05	0.000826496	-0.000724464	5.51351	-0.79375
4.56004e-05	0.000782932	-0.000687857	5.54504	-0.79375
4.09445e-05	0.000739368	-0.000651249	5.57658	-0.79375
3.62886e-05	0.000695804	-0.000614642	5.60811	-0.79375
3.16327e-05	0.00065224	-0.000578034	5.63965	-0.79375
2.69768e-05	0.000608676	-0.000541427	5.67118	-0.79375
2.2321e-05	0.000565112	-0.000504819	5.70272	-0.79375
1.76651e-05	0.000521548	-0.000468212	5.73425	-0.79375
1.30092e-05	0.000477984	-0.000431604	5.76579	-0.79375
8.35327e-06	0.00043442	-0.000394997	5.79732	-0.79375
3.69737e-06	0.000390856	-0.000358389	5.82886	-0.79375
-9.58521e-07	0.000347292	-0.000321782	5.86039	-0.79375
-5.61442e-06	0.000303729	-0.000285174	5.89193	-0.79375
1.03438e-05	0.000272628	-0.00024949	5.92346	-0.79375
2.63021e-05	0.000241528	-0.000213806	5.955	-0.79375
4.22604e-05	0.000210427	-0.000178122	5.98653	-0.79375
5.82186e-05	0.000179327	-0.000142438	6.01807	-0.79375
7.41769e-05	0.000148227	-0.000106754	6.0496	-0.79375
9.01351e-05	0.000117126	-7.10705e-05	6.08114	-0.79375
0.000106093	8.6026e-05	-3.53865e-05	6.11267	-0.79375
0.000122052	5.49257e-05	2.97454e-07	6.14421	-0.79375
0.00013801	2.38253e-05	3.59814e-05	6.17574	-0.79375
0.000153968	-7.27507e-06	7.16654e-05	6.20728	-0.79375
0.000169926	-3.83754e-05	0.000107349	6.23881	-0.79375
0.000185885	-6.94758e-05	0.000143033	6.27035	-0.79375
0.000201843	-0.000100576	0.000178717	6.30188	-0.79375
0.000217801	-0.000131677	0.000214401	6.33341	-0.79375
0.000233759	-0.000162777	0.000250085	6.36495	-0.79375
0.000249718	-0.000193877	0.000285769	6.39648	-0.79375
0.000254898	-0.00022204	0.000314345	6.42802	-0.79375
0.000260078	-0.000250203	0.00034292	6.45955	-0.79375
0.000265259	-0.000278366	0.000371496	6.49109	-0.79375
0.000270439	-0.00030653	0.000400071	6.52262	-0.79375
0.000275619	-0.000334693	0.000428647	6.55416	-0.79375
0.0002808	-0.000362856	0.000457222	6.58569	-0.79375
0.00028598	-0.000391019	0.000485798	6.61723	-0.79375
0.00029116	-0.000419182	0.000514373	6.64876	-0.79375
0.00029634	-0.000447345	0.000542949	6.6803	-0.79375
0.000301521	-0.000475508	0.000571524	6.71183	-0.79375
0.000306701	-0.000503671	0.000600099	6.74337	-0.79375
0.000311881	-0.000531834	0.000628675	6.7749	-0.79375
0.000317062	-0.000559997	0.00065725	6.80644	-0.79375
0.000322242	-0.00058816	0.000685826	6.83797	-0.79375
0.000327422	-0.000616323	0.000714401	6.86951	-0.79375
0.000332603	-0.000644487	0.000742977	6.90104	-0.79375
0.0003084	-0.000672763	0.000788509	6.93258	-0.79375
0.000284197	-0.000701039	0.000834041	6.96411	-0.79375
0.000259994	-0.000729316	0.000879572	6.99565	-0.79375
0.000235791	-0.000757592	0.000925104	7.02718	-0.79375
0.000211588	-0.000785869	0.000970636	7.05872	-0.79375
0.000187385	-0.000814145	0.00101617	7.09025	-0.79375
0.000163182	-0.000842422	0.0010617	7.12179	-0.79375
0.000138979	-0.000870698	0.00110723	7.15332	-0.79375
0.000114776	-0.000898974	0.00115276	7.18486	-0.79375
9.05734e-05	-0.000927251	0.0011983	7.21639	-0.79375
[truncated: 491,026+ more rows]
