# Supplementary material for: Rhythmic interactions between the mediodorsal thalamus and prefrontal cortex precede human visual perception
Source: Nat Commun. 2022 Jun 29;13:3736. doi: 10.1038/s41467-022-31407-z (PMC9243108; doi:10.1038/s41467-022-31407-z)
Supplement: Supplementary file 4 — Source Data [file 41467_2022_31407_MOESM4_ESM.zip › source_data/supp_fig_3.xlsx]

## Sheet: Sheet1
md_pbi	freq	time
0.000515486	4.88281	-0.8
0.000487764	4.91435	-0.8
0.000460042	4.94588	-0.8
0.00043232	4.97742	-0.8
0.000404598	5.00895	-0.8
0.000376876	5.04049	-0.8
0.000349154	5.07202	-0.8
0.000321432	5.10356	-0.8
0.00029371	5.13509	-0.8
0.000265988	5.16663	-0.8
0.000238266	5.19816	-0.8
0.000210544	5.2297	-0.8
0.000182822	5.26123	-0.8
0.0001551	5.29277	-0.8
0.000127378	5.3243	-0.8
9.9656e-05	5.35583	-0.8
7.1934e-05	5.38737	-0.8
6.37257e-05	5.4189	-0.8
5.55174e-05	5.45044	-0.8
4.73092e-05	5.48197	-0.8
3.91009e-05	5.51351	-0.8
3.08926e-05	5.54504	-0.8
2.26843e-05	5.57658	-0.8
1.44761e-05	5.60811	-0.8
6.2678e-06	5.63965	-0.8
-1.94047e-06	5.67118	-0.8
-1.01487e-05	5.70272	-0.8
-1.8357e-05	5.73425	-0.8
-2.65653e-05	5.76579	-0.8
-3.47736e-05	5.79732	-0.8
-4.29818e-05	5.82886	-0.8
-5.11901e-05	5.86039	-0.8
-5.93984e-05	5.89193	-0.8
-4.24841e-05	5.92346	-0.8
-2.55698e-05	5.955	-0.8
-8.65551e-06	5.98653	-0.8
8.25878e-06	6.01807	-0.8
2.51731e-05	6.0496	-0.8
4.20874e-05	6.08114	-0.8
5.90017e-05	6.11267	-0.8
7.59159e-05	6.14421	-0.8
9.28302e-05	6.17574	-0.8
0.000109745	6.20728	-0.8
0.000126659	6.23881	-0.8
0.000143573	6.27035	-0.8
0.000160487	6.30188	-0.8
0.000177402	6.33341	-0.8
0.000194316	6.36495	-0.8
0.00021123	6.39648	-0.8
0.000206485	6.42802	-0.8
0.00020174	6.45955	-0.8
0.000196995	6.49109	-0.8
0.00019225	6.52262	-0.8
0.000187505	6.55416	-0.8
0.00018276	6.58569	-0.8
0.000178015	6.61723	-0.8
0.00017327	6.64876	-0.8
0.000168525	6.6803	-0.8
0.00016378	6.71183	-0.8
0.000159035	6.74337	-0.8
0.000154289	6.7749	-0.8
0.000149544	6.80644	-0.8
0.000144799	6.83797	-0.8
0.000140054	6.86951	-0.8
0.000135309	6.90104	-0.8
9.13216e-05	6.93258	-0.8
4.7334e-05	6.96411	-0.8
3.34635e-06	6.99565	-0.8
-4.06413e-05	7.02718	-0.8
-8.46289e-05	7.05872	-0.8
-0.000128616	7.09025	-0.8
-0.000172604	7.12179	-0.8
-0.000216592	7.15332	-0.8
-0.000260579	7.18486	-0.8
-0.000304567	7.21639	-0.8
-0.000348555	7.24792	-0.8
-0.000392542	7.27946	-0.8
-0.00043653	7.31099	-0.8
-0.000480517	7.34253	-0.8
-0.000524505	7.37406	-0.8
-0.000568493	7.4056	-0.8
-0.000554646	7.43713	-0.8
-0.000540798	7.46867	-0.8
-0.000526951	7.5002	-0.8
-0.000513104	7.53174	-0.8
-0.000499257	7.56327	-0.8
-0.00048541	7.59481	-0.8
-0.000471563	7.62634	-0.8
-0.000457716	7.65788	-0.8
-0.000443869	7.68941	-0.8
-0.000430022	7.72095	-0.8
-0.000416175	7.75248	-0.8
-0.000402328	7.78402	-0.8
-0.000388481	7.81555	-0.8
-0.000374634	7.84709	-0.8
-0.000360787	7.87862	-0.8
-0.00034694	7.91016	-0.8
-0.000232176	7.94169	-0.8
-0.000117412	7.97323	-0.8
-2.64776e-06	8.00476	-0.8
0.000112116	8.0363	-0.8
0.00022688	8.06783	-0.8
0.000341644	8.09937	-0.8
0.000456409	8.1309	-0.8
0.000571173	8.16243	-0.8
0.000685937	8.19397	-0.8
0.000800701	8.2255	-0.8
0.000915465	8.25704	-0.8
0.00103023	8.28857	-0.8
0.00114499	8.32011	-0.8
0.00125976	8.35164	-0.8
0.00137452	8.38318	-0.8
0.00148929	8.41471	-0.8
0.0014909	8.44625	-0.8
0.00149252	8.47778	-0.8
0.00149414	8.50932	-0.8
0.00149576	8.54085	-0.8
0.00149737	8.57239	-0.8
0.00149899	8.60392	-0.8
0.00150061	8.63546	-0.8
0.00150222	8.66699	-0.8
0.00150384	8.69853	-0.8
0.00150546	8.73006	-0.8
0.00150708	8.7616	-0.8
0.00150869	8.79313	-0.8
0.00151031	8.82467	-0.8
0.00151193	8.8562	-0.8
0.00151355	8.88774	-0.8
0.00151516	8.91927	-0.8
0.00148552	8.95081	-0.8
0.00145588	8.98234	-0.8
0.00142623	9.01388	-0.8
0.00139659	9.04541	-0.8
0.00136695	9.07694	-0.8
0.0013373	9.10848	-0.8
0.00130766	9.14001	-0.8
0.00127802	9.17155	-0.8
0.00124837	9.20308	-0.8
0.00121873	9.23462	-0.8
0.00118908	9.26615	-0.8
0.00115944	9.29769	-0.8
0.0011298	9.32922	-0.8
0.00110015	9.36076	-0.8
0.00107051	9.39229	-0.8
0.00104087	9.42383	-0.8
0.00100856	9.45536	-0.8
0.00097626	9.4869	-0.8
0.000943956	9.51843	-0.8
0.000911653	9.54997	-0.8
0.00087935	9.5815	-0.8
0.000847046	9.61304	-0.8
0.000814743	9.64457	-0.8
0.00078244	9.67611	-0.8
0.000750136	9.70764	-0.8
0.000717833	9.73918	-0.8
0.00068553	9.77071	-0.8
0.000653226	9.80225	-0.8
0.000620923	9.83378	-0.8
0.00058862	9.86532	-0.8
0.000556316	9.89685	-0.8
0.000524013	9.92839	-0.8
0.000536446	9.95992	-0.8
0.000548878	9.99146	-0.8
0.000561311	10.023	-0.8
0.000573744	10.0545	-0.8
0.000586176	10.0861	-0.8
0.000598609	10.1176	-0.8
0.000611041	10.1491	-0.8
0.000623474	10.1807	-0.8
0.000635907	10.2122	-0.8
0.000648339	10.2437	-0.8
0.000660772	10.2753	-0.8
0.000673205	10.3068	-0.8
0.000685637	10.3383	-0.8
0.00069807	10.3699	-0.8
0.000710502	10.4014	-0.8
0.000722935	10.4329	-0.8
0.00072716	10.4645	-0.8
0.000731386	10.496	-0.8
0.000735611	10.5275	-0.8
0.000739837	10.5591	-0.8
0.000744062	10.5906	-0.8
0.000748287	10.6222	-0.8
0.000752513	10.6537	-0.8
0.000756738	10.6852	-0.8
0.000760963	10.7168	-0.8
0.000765189	10.7483	-0.8
0.000769414	10.7798	-0.8
0.000773639	10.8114	-0.8
0.000777865	10.8429	-0.8
0.00078209	10.8744	-0.8
0.000786316	10.906	-0.8
0.000790541	10.9375	-0.8
0.000799088	10.969	-0.8
0.000807635	11.0006	-0.8
0.000816181	11.0321	-0.8
0.000824728	11.0636	-0.8
0.000833275	11.0952	-0.8
0.000841822	11.1267	-0.8
0.000850368	11.1582	-0.8
0.000858915	11.1898	-0.8
0.000867462	11.2213	-0.8
0.000876009	11.2528	-0.8
0.000884556	11.2844	-0.8
0.000893102	11.3159	-0.8
0.000901649	11.3475	-0.8
0.000910196	11.379	-0.8
0.000918743	11.4105	-0.8
0.00092729	11.4421	-0.8
0.000918662	11.4736	-0.8
0.000910034	11.5051	-0.8
0.000901407	11.5367	-0.8
0.000892779	11.5682	-0.8
0.000884151	11.5997	-0.8
0.000875524	11.6313	-0.8
0.000866896	11.6628	-0.8
0.000858269	11.6943	-0.8
0.000849641	11.7259	-0.8
0.000841013	11.7574	-0.8
0.000832386	11.7889	-0.8
0.000823758	11.8205	-0.8
0.00081513	11.852	-0.8
0.000806503	11.8835	-0.8
0.000797875	11.9151	-0.8
0.000789247	11.9466	-0.8
0.000795192	11.9781	-0.8
0.000801137	12.0097	-0.8
0.000807082	12.0412	-0.8
0.000813027	12.0728	-0.8
0.000818972	12.1043	-0.8
0.000824917	12.1358	-0.8
0.000830862	12.1674	-0.8
0.000836807	12.1989	-0.8
0.000842752	12.2304	-0.8
0.000848697	12.262	-0.8
0.000854642	12.2935	-0.8
0.000860586	12.325	-0.8
0.000866531	12.3566	-0.8
0.000872476	12.3881	-0.8
0.000878421	12.4196	-0.8
0.000884366	12.4512	-0.8
0.000872957	12.4827	-0.8
0.000861549	12.5142	-0.8
0.00085014	12.5458	-0.8
0.000838731	12.5773	-0.8
0.000827323	12.6088	-0.8
0.000815914	12.6404	-0.8
0.000804505	12.6719	-0.8
0.000793097	12.7035	-0.8
0.000781688	12.735	-0.8
0.000770279	12.7665	-0.8
0.000758871	12.7981	-0.8
0.000747462	12.8296	-0.8
0.000736053	12.8611	-0.8
0.000724645	12.8927	-0.8
0.000713236	12.9242	-0.8
0.000701827	12.9557	-0.8
0.000696459	12.9873	-0.8
0.00069109	13.0188	-0.8
0.000685721	13.0503	-0.8
0.000680352	13.0819	-0.8
0.000674983	13.1134	-0.8
0.000669614	13.1449	-0.8
0.000664245	13.1765	-0.8
0.000658877	13.208	-0.8
0.000653508	13.2395	-0.8
0.000648139	13.2711	-0.8
0.00064277	13.3026	-0.8
0.000637401	13.3341	-0.8
0.000632032	13.3657	-0.8
0.000626664	13.3972	-0.8
0.000621295	13.4288	-0.8
0.000615926	13.4603	-0.8
0.000615152	13.4918	-0.8
0.000614378	13.5234	-0.8
0.000613604	13.5549	-0.8
0.00061283	13.5864	-0.8
0.000612056	13.618	-0.8
0.000611282	13.6495	-0.8
0.000610508	13.681	-0.8
0.000609734	13.7126	-0.8
0.00060896	13.7441	-0.8
0.000608186	13.7756	-0.8
0.000607412	13.8072	-0.8
0.000606638	13.8387	-0.8
0.000605864	13.8702	-0.8
0.00060509	13.9018	-0.8
0.000604316	13.9333	-0.8
0.000603542	13.9648	-0.8
0.000601242	13.9964	-0.8
0.000598941	14.0279	-0.8
0.00059664	14.0594	-0.8
0.000594339	14.091	-0.8
0.000592038	14.1225	-0.8
0.000589737	14.1541	-0.8
0.000587437	14.1856	-0.8
0.000585136	14.2171	-0.8
0.000582835	14.2487	-0.8
0.000580534	14.2802	-0.8
0.000578233	14.3117	-0.8
0.000575932	14.3433	-0.8
0.000573631	14.3748	-0.8
0.000571331	14.4063	-0.8
0.00056903	14.4379	-0.8
0.000566729	14.4694	-0.8
0.000559907	14.5009	-0.8
0.000553086	14.5325	-0.8
0.000546265	14.564	-0.8
0.000539443	14.5955	-0.8
0.000532622	14.6271	-0.8
0.0005258	14.6586	-0.8
0.000518979	14.6901	-0.8
0.000512157	14.7217	-0.8
0.000505336	14.7532	-0.8
0.000498514	14.7847	-0.8
0.000491693	14.8163	-0.8
0.000484871	14.8478	-0.8
0.00047805	14.8794	-0.8
0.000471228	14.9109	-0.8
0.000464407	14.9424	-0.8
0.000457585	14.974	-0.8
0.000429044	15.0055	-0.8
0.000400502	15.037	-0.8
0.000371961	15.0686	-0.8
0.000343419	15.1001	-0.8
0.000314878	15.1316	-0.8
0.000286336	15.1632	-0.8
0.000257795	15.1947	-0.8
0.000229253	15.2262	-0.8
0.000200711	15.2578	-0.8
0.00017217	15.2893	-0.8
0.000143628	15.3208	-0.8
0.000115087	15.3524	-0.8
8.65453e-05	15.3839	-0.8
5.80037e-05	15.4154	-0.8
2.94622e-05	15.447	-0.8
9.20627e-07	15.4785	-0.8
-1.56872e-05	15.5101	-0.8
-3.2295e-05	15.5416	-0.8
-4.89027e-05	15.5731	-0.8
-6.55105e-05	15.6047	-0.8
-8.21183e-05	15.6362	-0.8
-9.87261e-05	15.6677	-0.8
-0.000115334	15.6993	-0.8
-0.000131942	15.7308	-0.8
-0.000148549	15.7623	-0.8
-0.000165157	15.7939	-0.8
-0.000181765	15.8254	-0.8
-0.000198373	15.8569	-0.8
-0.000214981	15.8885	-0.8
-0.000231588	15.92	-0.8
-0.000248196	15.9515	-0.8
-0.000264804	15.9831	-0.8
-0.000256749	16.0146	-0.8
-0.000248694	16.0461	-0.8
-0.00024064	16.0777	-0.8
-0.000232585	16.1092	-0.8
-0.00022453	16.1407	-0.8
-0.000216475	16.1723	-0.8
-0.00020842	16.2038	-0.8
-0.000200365	16.2354	-0.8
-0.000192311	16.2669	-0.8
-0.000184256	16.2984	-0.8
-0.000176201	16.33	-0.8
-0.000168146	16.3615	-0.8
-0.000160091	16.393	-0.8
-0.000152036	16.4246	-0.8
-0.000143982	16.4561	-0.8
-0.000135927	16.4876	-0.8
-0.000111771	16.5192	-0.8
-8.76159e-05	16.5507	-0.8
-6.34605e-05	16.5822	-0.8
-3.93051e-05	16.6138	-0.8
-1.51496e-05	16.6453	-0.8
9.00583e-06	16.6768	-0.8
3.31613e-05	16.7084	-0.8
5.73167e-05	16.7399	-0.8
8.14722e-05	16.7714	-0.8
0.000105628	16.803	-0.8
0.000129783	16.8345	-0.8
0.000153938	16.866	-0.8
0.000178094	16.8976	-0.8
0.000202249	16.9291	-0.8
0.000226405	16.9607	-0.8
0.00025056	16.9922	-0.8
0.000234539	17.0237	-0.8
0.000218518	17.0553	-0.8
0.000202498	17.0868	-0.8
0.000186477	17.1183	-0.8
0.000170456	17.1499	-0.8
0.000154435	17.1814	-0.8
0.000138414	17.2129	-0.8
0.000122393	17.2445	-0.8
0.000106372	17.276	-0.8
9.03511e-05	17.3075	-0.8
7.43302e-05	17.3391	-0.8
5.83093e-05	17.3706	-0.8
4.22884e-05	17.4021	-0.8
2.62675e-05	17.4337	-0.8
1.02466e-05	17.4652	-0.8
-5.77434e-06	17.4967	-0.8
-1.96791e-05	17.5283	-0.8
-3.3584e-05	17.5598	-0.8
-4.74888e-05	17.5913	-0.8
-6.13936e-05	17.6229	-0.8
-7.52984e-05	17.6544	-0.8
-8.92032e-05	17.686	-0.8
-0.000103108	17.7175	-0.8
-0.000117013	17.749	-0.8
-0.000130918	17.7806	-0.8
-0.000144822	17.8121	-0.8
-0.000158727	17.8436	-0.8
-0.000172632	17.8752	-0.8
-0.000186537	17.9067	-0.8
-0.000200442	17.9382	-0.8
-0.000214346	17.9698	-0.8
-0.000228251	18.0013	-0.8
-0.000236588	18.0328	-0.8
-0.000244924	18.0644	-0.8
-0.000253261	18.0959	-0.8
-0.000261597	18.1274	-0.8
-0.000269933	18.159	-0.8
-0.00027827	18.1905	-0.8
-0.000286606	18.222	-0.8
-0.000294943	18.2536	-0.8
-0.000303279	18.2851	-0.8
-0.000311616	18.3167	-0.8
-0.000319952	18.3482	-0.8
-0.000328288	18.3797	-0.8
-0.000336625	18.4113	-0.8
-0.000344961	18.4428	-0.8
-0.000353298	18.4743	-0.8
-0.000361634	18.5059	-0.8
-0.000366076	18.5374	-0.8
-0.000370518	18.5689	-0.8
-0.000374961	18.6005	-0.8
-0.000379403	18.632	-0.8
-0.000383845	18.6635	-0.8
-0.000388287	18.6951	-0.8
-0.000392729	18.7266	-0.8
-0.000397172	18.7581	-0.8
-0.000401614	18.7897	-0.8
-0.000406056	18.8212	-0.8
-0.000410498	18.8527	-0.8
-0.00041494	18.8843	-0.8
-0.000419382	18.9158	-0.8
-0.000423825	18.9473	-0.8
-0.000428267	18.9789	-0.8
-0.000432709	19.0104	-0.8
-0.000432677	19.042	-0.8
-0.000432645	19.0735	-0.8
-0.000432612	19.105	-0.8
-0.00043258	19.1366	-0.8
-0.000432548	19.1681	-0.8
-0.000432516	19.1996	-0.8
-0.000432484	19.2312	-0.8
-0.000432452	19.2627	-0.8
-0.00043242	19.2942	-0.8
-0.000432387	19.3258	-0.8
-0.000432355	19.3573	-0.8
-0.000432323	19.3888	-0.8
-0.000432291	19.4204	-0.8
-0.000432259	19.4519	-0.8
-0.000432227	19.4834	-0.8
-0.000432195	19.515	-0.8
-0.000427024	19.5465	-0.8
-0.000421854	19.578	-0.8
-0.000416684	19.6096	-0.8
-0.000411514	19.6411	-0.8
-0.000406344	19.6726	-0.8
-0.000401174	19.7042	-0.8
-0.000396004	19.7357	-0.8
-0.000390833	19.7673	-0.8
-0.000385663	19.7988	-0.8
-0.000380493	19.8303	-0.8
-0.000375323	19.8619	-0.8
-0.000370153	19.8934	-0.8
-0.000364983	19.9249	-0.8
-0.000359813	19.9565	-0.8
-0.000354642	19.988	-0.8
-0.000349472	20.0195	-0.8
0.000509179	4.88281	-0.798438
0.000481738	4.91435	-0.798438
0.000454297	4.94588	-0.798438
0.000426856	4.97742	-0.798438
0.000399415	5.00895	-0.798438
0.000371974	5.04049	-0.798438
0.000344533	5.07202	-0.798438
0.000317092	5.10356	-0.798438
0.000289651	5.13509	-0.798438
0.00026221	5.16663	-0.798438
0.000234769	5.19816	-0.798438
0.000207328	5.2297	-0.798438
0.000179886	5.26123	-0.798438
0.000152445	5.29277	-0.798438
0.000125004	5.3243	-0.798438
9.75633e-05	5.35583	-0.798438
7.01223e-05	5.38737	-0.798438
6.27689e-05	5.4189	-0.798438
5.54155e-05	5.45044	-0.798438
4.80622e-05	5.48197	-0.798438
4.07088e-05	5.51351	-0.798438
3.33554e-05	5.54504	-0.798438
2.60021e-05	5.57658	-0.798438
1.86487e-05	5.60811	-0.798438
1.12953e-05	5.63965	-0.798438
3.94195e-06	5.67118	-0.798438
-3.41142e-06	5.70272	-0.798438
-1.07648e-05	5.73425	-0.798438
-1.81182e-05	5.76579	-0.798438
-2.54715e-05	5.79732	-0.798438
-3.28249e-05	5.82886	-0.798438
-4.01783e-05	5.86039	-0.798438
-4.75316e-05	5.89193	-0.798438
-3.08106e-05	5.92346	-0.798438
-1.40895e-05	5.955	-0.798438
2.6316e-06	5.98653	-0.798438
1.93527e-05	6.01807	-0.798438
3.60738e-05	6.0496	-0.798438
5.27948e-05	6.08114	-0.798438
6.95159e-05	6.11267	-0.798438
8.6237e-05	6.14421	-0.798438
0.000102958	6.17574	-0.798438
0.000119679	6.20728	-0.798438
0.0001364	6.23881	-0.798438
0.000153121	6.27035	-0.798438
0.000169842	6.30188	-0.798438
0.000186563	6.33341	-0.798438
0.000203285	6.36495	-0.798438
0.000220006	6.39648	-0.798438
0.000215608	6.42802	-0.798438
0.00021121	6.45955	-0.798438
0.000206813	6.49109	-0.798438
0.000202415	6.52262	-0.798438
0.000198017	6.55416	-0.798438
0.00019362	6.58569	-0.798438
0.000189222	6.61723	-0.798438
0.000184825	6.64876	-0.798438
0.000180427	6.6803	-0.798438
0.000176029	6.71183	-0.798438
0.000171632	6.74337	-0.798438
0.000167234	6.7749	-0.798438
0.000162836	6.80644	-0.798438
0.000158439	6.83797	-0.798438
0.000154041	6.86951	-0.798438
0.000149643	6.90104	-0.798438
0.000105409	6.93258	-0.798438
6.11741e-05	6.96411	-0.798438
1.69394e-05	6.99565	-0.798438
-2.72953e-05	7.02718	-0.798438
-7.15299e-05	7.05872	-0.798438
-0.000115765	7.09025	-0.798438
-0.000159999	7.12179	-0.798438
-0.000204234	7.15332	-0.798438
-0.000248469	7.18486	-0.798438
-0.000292703	7.21639	-0.798438
-0.000336938	7.24792	-0.798438
-0.000381173	7.27946	-0.798438
-0.000425407	7.31099	-0.798438
-0.000469642	7.34253	-0.798438
-0.000513877	7.37406	-0.798438
-0.000558111	7.4056	-0.798438
-0.000543394	7.43713	-0.798438
-0.000528677	7.46867	-0.798438
-0.00051396	7.5002	-0.798438
-0.000499243	7.53174	-0.798438
-0.000484526	7.56327	-0.798438
-0.000469809	7.59481	-0.798438
-0.000455091	7.62634	-0.798438
-0.000440374	7.65788	-0.798438
-0.000425657	7.68941	-0.798438
-0.00041094	7.72095	-0.798438
-0.000396223	7.75248	-0.798438
-0.000381506	7.78402	-0.798438
-0.000366788	7.81555	-0.798438
-0.000352071	7.84709	-0.798438
-0.000337354	7.87862	-0.798438
-0.000322637	7.91016	-0.798438
-0.000210604	7.94169	-0.798438
-9.85709e-05	7.97323	-0.798438
1.34621e-05	8.00476	-0.798438
0.000125495	8.0363	-0.798438
0.000237528	8.06783	-0.798438
0.000349561	8.09937	-0.798438
0.000461594	8.1309	-0.798438
0.000573627	8.16243	-0.798438
0.00068566	8.19397	-0.798438
0.000797694	8.2255	-0.798438
0.000909727	8.25704	-0.798438
0.00102176	8.28857	-0.798438
0.00113379	8.32011	-0.798438
0.00124583	8.35164	-0.798438
0.00135786	8.38318	-0.798438
0.00146989	8.41471	-0.798438
0.00147155	8.44625	-0.798438
0.0014732	8.47778	-0.798438
0.00147485	8.50932	-0.798438
0.00147651	8.54085	-0.798438
0.00147816	8.57239	-0.798438
0.00147982	8.60392	-0.798438
0.00148147	8.63546	-0.798438
0.00148312	8.66699	-0.798438
0.00148478	8.69853	-0.798438
0.00148643	8.73006	-0.798438
0.00148808	8.7616	-0.798438
0.00148974	8.79313	-0.798438
0.00149139	8.82467	-0.798438
0.00149305	8.8562	-0.798438
0.0014947	8.88774	-0.798438
0.00149635	8.91927	-0.798438
0.00146711	8.95081	-0.798438
0.00143786	8.98234	-0.798438
0.00140861	9.01388	-0.798438
0.00137937	9.04541	-0.798438
0.00135012	9.07694	-0.798438
0.00132088	9.10848	-0.798438
0.00129163	9.14001	-0.798438
0.00126238	9.17155	-0.798438
0.00123314	9.20308	-0.798438
0.00120389	9.23462	-0.798438
0.00117464	9.26615	-0.798438
0.0011454	9.29769	-0.798438
0.00111615	9.32922	-0.798438
0.0010869	9.36076	-0.798438
0.00105766	9.39229	-0.798438
0.00102841	9.42383	-0.798438
0.000996285	9.45536	-0.798438
0.000964159	9.4869	-0.798438
0.000932033	9.51843	-0.798438
0.000899907	9.54997	-0.798438
0.000867781	9.5815	-0.798438
0.000835655	9.61304	-0.798438
0.000803529	9.64457	-0.798438
0.000771403	9.67611	-0.798438
0.000739277	9.70764	-0.798438
0.000707152	9.73918	-0.798438
0.000675026	9.77071	-0.798438
0.0006429	9.80225	-0.798438
0.000610774	9.83378	-0.798438
0.000578648	9.86532	-0.798438
0.000546522	9.89685	-0.798438
0.000514396	9.92839	-0.798438
0.00052605	9.95992	-0.798438
0.000537703	9.99146	-0.798438
0.000549357	10.023	-0.798438
0.000561011	10.0545	-0.798438
0.000572665	10.0861	-0.798438
0.000584318	10.1176	-0.798438
0.000595972	10.1491	-0.798438
0.000607626	10.1807	-0.798438
0.00061928	10.2122	-0.798438
0.000630933	10.2437	-0.798438
0.000642587	10.2753	-0.798438
0.000654241	10.3068	-0.798438
0.000665895	10.3383	-0.798438
0.000677548	10.3699	-0.798438
0.000689202	10.4014	-0.798438
0.000700856	10.4329	-0.798438
0.000705395	10.4645	-0.798438
0.000709935	10.496	-0.798438
0.000714474	10.5275	-0.798438
0.000719014	10.5591	-0.798438
0.000723553	10.5906	-0.798438
0.000728093	10.6222	-0.798438
0.000732632	10.6537	-0.798438
0.000737172	10.6852	-0.798438
0.000741711	10.7168	-0.798438
0.000746251	10.7483	-0.798438
0.00075079	10.7798	-0.798438
0.00075533	10.8114	-0.798438
0.000759869	10.8429	-0.798438
0.000764409	10.8744	-0.798438
0.000768948	10.906	-0.798438
0.000773487	10.9375	-0.798438
0.000783269	10.969	-0.798438
0.00079305	11.0006	-0.798438
0.000802832	11.0321	-0.798438
0.000812613	11.0636	-0.798438
0.000822395	11.0952	-0.798438
0.000832176	11.1267	-0.798438
0.000841958	11.1582	-0.798438
0.000851739	11.1898	-0.798438
0.00086152	11.2213	-0.798438
0.000871302	11.2528	-0.798438
0.000881083	11.2844	-0.798438
0.000890865	11.3159	-0.798438
0.000900646	11.3475	-0.798438
0.000910428	11.379	-0.798438
0.000920209	11.4105	-0.798438
0.000929991	11.4421	-0.798438
0.000921151	11.4736	-0.798438
0.000912311	11.5051	-0.798438
0.000903471	11.5367	-0.798438
0.000894631	11.5682	-0.798438
0.000885791	11.5997	-0.798438
0.000876951	11.6313	-0.798438
0.000868111	11.6628	-0.798438
0.000859271	11.6943	-0.798438
0.000850431	11.7259	-0.798438
0.000841591	11.7574	-0.798438
0.000832751	11.7889	-0.798438
0.000823911	11.8205	-0.798438
0.000815071	11.852	-0.798438
0.000806232	11.8835	-0.798438
0.000797392	11.9151	-0.798438
0.000788552	11.9466	-0.798438
0.000793182	11.9781	-0.798438
0.000797813	12.0097	-0.798438
0.000802443	12.0412	-0.798438
0.000807074	12.0728	-0.798438
0.000811704	12.1043	-0.798438
0.000816335	12.1358	-0.798438
0.000820965	12.1674	-0.798438
0.000825596	12.1989	-0.798438
0.000830226	12.2304	-0.798438
0.000834857	12.262	-0.798438
0.000839487	12.2935	-0.798438
0.000844118	12.325	-0.798438
0.000848748	12.3566	-0.798438
0.000853379	12.3881	-0.798438
0.000858009	12.4196	-0.798438
0.00086264	12.4512	-0.798438
0.000852843	12.4827	-0.798438
0.000843045	12.5142	-0.798438
0.000833248	12.5458	-0.798438
0.000823451	12.5773	-0.798438
0.000813654	12.6088	-0.798438
0.000803856	12.6404	-0.798438
0.000794059	12.6719	-0.798438
0.000784262	12.7035	-0.798438
0.000774465	12.735	-0.798438
0.000764668	12.7665	-0.798438
0.00075487	12.7981	-0.798438
0.000745073	12.8296	-0.798438
0.000735276	12.8611	-0.798438
0.000725479	12.8927	-0.798438
0.000715681	12.9242	-0.798438
0.000705884	12.9557	-0.798438
0.00070064	12.9873	-0.798438
0.000695396	13.0188	-0.798438
0.000690152	13.0503	-0.798438
0.000684907	13.0819	-0.798438
0.000679663	13.1134	-0.798438
0.000674419	13.1449	-0.798438
0.000669175	13.1765	-0.798438
0.000663931	13.208	-0.798438
0.000658686	13.2395	-0.798438
0.000653442	13.2711	-0.798438
0.000648198	13.3026	-0.798438
0.000642954	13.3341	-0.798438
0.00063771	13.3657	-0.798438
0.000632466	13.3972	-0.798438
0.000627221	13.4288	-0.798438
0.000621977	13.4603	-0.798438
0.000621621	13.4918	-0.798438
0.000621264	13.5234	-0.798438
0.000620908	13.5549	-0.798438
0.000620552	13.5864	-0.798438
0.000620195	13.618	-0.798438
0.000619839	13.6495	-0.798438
0.000619482	13.681	-0.798438
0.000619126	13.7126	-0.798438
0.000618769	13.7441	-0.798438
0.000618413	13.7756	-0.798438
0.000618057	13.8072	-0.798438
0.0006177	13.8387	-0.798438
0.000617344	13.8702	-0.798438
0.000616987	13.9018	-0.798438
0.000616631	13.9333	-0.798438
0.000616274	13.9648	-0.798438
0.000614454	13.9964	-0.798438
0.000612634	14.0279	-0.798438
0.000610814	14.0594	-0.798438
0.000608994	14.091	-0.798438
0.000607174	14.1225	-0.798438
0.000605354	14.1541	-0.798438
0.000603534	14.1856	-0.798438
0.000601714	14.2171	-0.798438
0.000599894	14.2487	-0.798438
0.000598074	14.2802	-0.798438
0.000596254	14.3117	-0.798438
0.000594434	14.3433	-0.798438
0.000592614	14.3748	-0.798438
0.000590794	14.4063	-0.798438
0.000588974	14.4379	-0.798438
0.000587154	14.4694	-0.798438
0.000578981	14.5009	-0.798438
0.000570809	14.5325	-0.798438
0.000562636	14.564	-0.798438
0.000554463	14.5955	-0.798438
0.000546291	14.6271	-0.798438
0.000538118	14.6586	-0.798438
0.000529945	14.6901	-0.798438
0.000521772	14.7217	-0.798438
0.0005136	14.7532	-0.798438
0.000505427	14.7847	-0.798438
0.000497254	14.8163	-0.798438
0.000489082	14.8478	-0.798438
0.000480909	14.8794	-0.798438
0.000472736	14.9109	-0.798438
0.000464563	14.9424	-0.798438
0.000456391	14.974	-0.798438
0.000429462	15.0055	-0.798438
0.000402533	15.037	-0.798438
0.000375604	15.0686	-0.798438
0.000348676	15.1001	-0.798438
0.000321747	15.1316	-0.798438
0.000294818	15.1632	-0.798438
0.000267889	15.1947	-0.798438
0.00024096	15.2262	-0.798438
0.000214032	15.2578	-0.798438
0.000187103	15.2893	-0.798438
0.000160174	15.3208	-0.798438
0.000133245	15.3524	-0.798438
0.000106317	15.3839	-0.798438
7.93879e-05	15.4154	-0.798438
5.24591e-05	15.447	-0.798438
2.55303e-05	15.4785	-0.798438
8.94294e-06	15.5101	-0.798438
-7.64445e-06	15.5416	-0.798438
-2.42318e-05	15.5731	-0.798438
-4.08192e-05	15.6047	-0.798438
-5.74066e-05	15.6362	-0.798438
-7.3994e-05	15.6677	-0.798438
-9.05814e-05	15.6993	-0.798438
-0.000107169	15.7308	-0.798438
-0.000123756	15.7623	-0.798438
-0.000140344	15.7939	-0.798438
-0.000156931	15.8254	-0.798438
-0.000173518	15.8569	-0.798438
-0.000190106	15.8885	-0.798438
-0.000206693	15.92	-0.798438
-0.00022328	15.9515	-0.798438
-0.000239868	15.9831	-0.798438
-0.0002355	16.0146	-0.798438
-0.000231133	16.0461	-0.798438
-0.000226766	16.0777	-0.798438
-0.000222398	16.1092	-0.798438
-0.000218031	16.1407	-0.798438
-0.000213663	16.1723	-0.798438
-0.000209296	16.2038	-0.798438
-0.000204929	16.2354	-0.798438
-0.000200561	16.2669	-0.798438
-0.000196194	16.2984	-0.798438
-0.000191826	16.33	-0.798438
-0.000187459	16.3615	-0.798438
-0.000183091	16.393	-0.798438
-0.000178724	16.4246	-0.798438
-0.000174357	16.4561	-0.798438
-0.000169989	16.4876	-0.798438
-0.000148883	16.5192	-0.798438
-0.000127777	16.5507	-0.798438
-0.00010667	16.5822	-0.798438
-8.55639e-05	16.6138	-0.798438
-6.44576e-05	16.6453	-0.798438
-4.33513e-05	16.6768	-0.798438
-2.2245e-05	16.7084	-0.798438
-1.13867e-06	16.7399	-0.798438
1.99676e-05	16.7714	-0.798438
4.1074e-05	16.803	-0.798438
6.21803e-05	16.8345	-0.798438
8.32866e-05	16.866	-0.798438
0.000104393	16.8976	-0.798438
0.000125499	16.9291	-0.798438
0.000146606	16.9607	-0.798438
0.000167712	16.9922	-0.798438
0.000153293	17.0237	-0.798438
0.000138875	17.0553	-0.798438
0.000124456	17.0868	-0.798438
0.000110037	17.1183	-0.798438
9.56188e-05	17.1499	-0.798438
8.12002e-05	17.1814	-0.798438
6.67816e-05	17.2129	-0.798438
5.2363e-05	17.2445	-0.798438
3.79443e-05	17.276	-0.798438
2.35257e-05	17.3075	-0.798438
9.10711e-06	17.3391	-0.798438
-5.3115e-06	17.3706	-0.798438
-1.97301e-05	17.4021	-0.798438
-3.41487e-05	17.4337	-0.798438
-4.85673e-05	17.4652	-0.798438
-6.29859e-05	17.4967	-0.798438
-7.58044e-05	17.5283	-0.798438
-8.86229e-05	17.5598	-0.798438
-0.000101441	17.5913	-0.798438
-0.00011426	17.6229	-0.798438
-0.000127078	17.6544	-0.798438
-0.000139897	17.686	-0.798438
-0.000152715	17.7175	-0.798438
-0.000165534	17.749	-0.798438
-0.000178352	17.7806	-0.798438
-0.000191171	17.8121	-0.798438
-0.000203989	17.8436	-0.798438
-0.000216808	17.8752	-0.798438
-0.000229626	17.9067	-0.798438
-0.000242444	17.9382	-0.798438
-0.000255263	17.9698	-0.798438
-0.000268081	18.0013	-0.798438
-0.000275715	18.0328	-0.798438
-0.000283349	18.0644	-0.798438
-0.000290983	18.0959	-0.798438
-0.000298617	18.1274	-0.798438
-0.000306251	18.159	-0.798438
-0.000313885	18.1905	-0.798438
-0.000321519	18.222	-0.798438
-0.000329152	18.2536	-0.798438
-0.000336786	18.2851	-0.798438
-0.00034442	18.3167	-0.798438
-0.000352054	18.3482	-0.798438
-0.000359688	18.3797	-0.798438
-0.000367322	18.4113	-0.798438
-0.000374956	18.4428	-0.798438
-0.00038259	18.4743	-0.798438
-0.000390223	18.5059	-0.798438
-0.000390867	18.5374	-0.798438
-0.000391511	18.5689	-0.798438
-0.000392155	18.6005	-0.798438
-0.000392799	18.632	-0.798438
-0.000393443	18.6635	-0.798438
-0.000394087	18.6951	-0.798438
-0.000394731	18.7266	-0.798438
-0.000395374	18.7581	-0.798438
-0.000396018	18.7897	-0.798438
-0.000396662	18.8212	-0.798438
-0.000397306	18.8527	-0.798438
-0.00039795	18.8843	-0.798438
-0.000398594	18.9158	-0.798438
-0.000399238	18.9473	-0.798438
-0.000399882	18.9789	-0.798438
-0.000400525	19.0104	-0.798438
-0.000399427	19.042	-0.798438
-0.000398328	19.0735	-0.798438
-0.00039723	19.105	-0.798438
-0.000396131	19.1366	-0.798438
-0.000395032	19.1681	-0.798438
-0.000393934	19.1996	-0.798438
-0.000392835	19.2312	-0.798438
-0.000391737	19.2627	-0.798438
-0.000390638	19.2942	-0.798438
-0.000389539	19.3258	-0.798438
-0.000388441	19.3573	-0.798438
-0.000387342	19.3888	-0.798438
-0.000386244	19.4204	-0.798438
-0.000385145	19.4519	-0.798438
-0.000384046	19.4834	-0.798438
-0.000382948	19.515	-0.798438
-0.000378094	19.5465	-0.798438
-0.000373239	19.578	-0.798438
-0.000368385	19.6096	-0.798438
-0.000363531	19.6411	-0.798438
-0.000358677	19.6726	-0.798438
-0.000353822	19.7042	-0.798438
-0.000348968	19.7357	-0.798438
-0.000344114	19.7673	-0.798438
-0.00033926	19.7988	-0.798438
-0.000334405	19.8303	-0.798438
-0.000329551	19.8619	-0.798438
-0.000324697	19.8934	-0.798438
-0.000319843	19.9249	-0.798438
-0.000314988	19.9565	-0.798438
-0.000310134	19.988	-0.798438
-0.00030528	20.0195	-0.798438
0.000502872	4.88281	-0.796875
0.000475712	4.91435	-0.796875
0.000448552	4.94588	-0.796875
0.000421392	4.97742	-0.796875
0.000394232	5.00895	-0.796875
0.000367072	5.04049	-0.796875
0.000339912	5.07202	-0.796875
0.000312751	5.10356	-0.796875
0.000285591	5.13509	-0.796875
0.000258431	5.16663	-0.796875
0.000231271	5.19816	-0.796875
0.000204111	5.2297	-0.796875
0.000176951	5.26123	-0.796875
0.000149791	5.29277	-0.796875
0.000122631	5.3243	-0.796875
9.54707e-05	5.35583	-0.796875
6.83106e-05	5.38737	-0.796875
6.18121e-05	5.4189	-0.796875
5.53136e-05	5.45044	-0.796875
4.88152e-05	5.48197	-0.796875
4.23167e-05	5.51351	-0.796875
3.58182e-05	5.54504	-0.796875
2.93198e-05	5.57658	-0.796875
2.28213e-05	5.60811	-0.796875
1.63228e-05	5.63965	-0.796875
9.82438e-06	5.67118	-0.796875
3.32591e-06	5.70272	-0.796875
-3.17256e-06	5.73425	-0.796875
-9.67102e-06	5.76579	-0.796875
-1.61695e-05	5.79732	-0.796875
-2.2668e-05	5.82886	-0.796875
-2.91664e-05	5.86039	-0.796875
-3.56649e-05	5.89193	-0.796875
-1.9137e-05	5.92346	-0.796875
-2.60916e-06	5.955	-0.796875
1.39187e-05	5.98653	-0.796875
3.04466e-05	6.01807	-0.796875
4.69744e-05	6.0496	-0.796875
6.35023e-05	6.08114	-0.796875
8.00302e-05	6.11267	-0.796875
9.6558e-05	6.14421	-0.796875
0.000113086	6.17574	-0.796875
0.000129614	6.20728	-0.796875
0.000146142	6.23881	-0.796875
0.000162669	6.27035	-0.796875
0.000179197	6.30188	-0.796875
0.000195725	6.33341	-0.796875
0.000212253	6.36495	-0.796875
0.000228781	6.39648	-0.796875
0.000224731	6.42802	-0.796875
0.000220681	6.45955	-0.796875
0.00021663	6.49109	-0.796875
0.00021258	6.52262	-0.796875
0.00020853	6.55416	-0.796875
0.00020448	6.58569	-0.796875
0.00020043	6.61723	-0.796875
0.000196379	6.64876	-0.796875
0.000192329	6.6803	-0.796875
0.000188279	6.71183	-0.796875
0.000184229	6.74337	-0.796875
0.000180179	6.7749	-0.796875
0.000176128	6.80644	-0.796875
0.000172078	6.83797	-0.796875
0.000168028	6.86951	-0.796875
0.000163978	6.90104	-0.796875
0.000119496	6.93258	-0.796875
7.50143e-05	6.96411	-0.796875
3.05325e-05	6.99565	-0.796875
-1.39493e-05	7.02718	-0.796875
-5.8431e-05	7.05872	-0.796875
-0.000102913	7.09025	-0.796875
-0.000147395	7.12179	-0.796875
-0.000191876	7.15332	-0.796875
-0.000236358	7.18486	-0.796875
-0.00028084	7.21639	-0.796875
-0.000325322	7.24792	-0.796875
-0.000369803	7.27946	-0.796875
-0.000414285	7.31099	-0.796875
-0.000458767	7.34253	-0.796875
-0.000503249	7.37406	-0.796875
-0.00054773	7.4056	-0.796875
-0.000532143	7.43713	-0.796875
-0.000516556	7.46867	-0.796875
-0.000500969	7.5002	-0.796875
-0.000485381	7.53174	-0.796875
-0.000469794	7.56327	-0.796875
-0.000454207	7.59481	-0.796875
-0.00043862	7.62634	-0.796875
-0.000423032	7.65788	-0.796875
-0.000407445	7.68941	-0.796875
-0.000391858	7.72095	-0.796875
-0.00037627	7.75248	-0.796875
-0.000360683	7.78402	-0.796875
-0.000345096	7.81555	-0.796875
-0.000329509	7.84709	-0.796875
-0.000313921	7.87862	-0.796875
-0.000298334	7.91016	-0.796875
-0.000189032	7.94169	-0.796875
-7.973e-05	7.97323	-0.796875
2.9572e-05	8.00476	-0.796875
0.000138874	8.0363	-0.796875
0.000248176	8.06783	-0.796875
0.000357478	8.09937	-0.796875
0.00046678	8.1309	-0.796875
0.000576082	8.16243	-0.796875
0.000685384	8.19397	-0.796875
0.000794686	8.2255	-0.796875
0.000903988	8.25704	-0.796875
0.00101329	8.28857	-0.796875
0.00112259	8.32011	-0.796875
0.00123189	8.35164	-0.796875
0.0013412	8.38318	-0.796875
0.0014505	8.41471	-0.796875
0.00145219	8.44625	-0.796875
0.00145388	8.47778	-0.796875
0.00145557	8.50932	-0.796875
0.00145726	8.54085	-0.796875
0.00145895	8.57239	-0.796875
0.00146064	8.60392	-0.796875
0.00146233	8.63546	-0.796875
0.00146402	8.66699	-0.796875
0.00146571	8.69853	-0.796875
0.0014674	8.73006	-0.796875
0.00146909	8.7616	-0.796875
0.00147078	8.79313	-0.796875
0.00147247	8.82467	-0.796875
0.00147416	8.8562	-0.796875
0.00147585	8.88774	-0.796875
0.00147754	8.91927	-0.796875
0.00144869	8.95081	-0.796875
0.00141984	8.98234	-0.796875
0.001391	9.01388	-0.796875
0.00136215	9.04541	-0.796875
0.0013333	9.07694	-0.796875
0.00130445	9.10848	-0.796875
0.0012756	9.14001	-0.796875
0.00124675	9.17155	-0.796875
0.0012179	9.20308	-0.796875
0.00118905	9.23462	-0.796875
0.0011602	9.26615	-0.796875
0.00113135	9.29769	-0.796875
0.0011025	9.32922	-0.796875
0.00107365	9.36076	-0.796875
0.0010448	9.39229	-0.796875
0.00101596	9.42383	-0.796875
0.000984007	9.45536	-0.796875
0.000952058	9.4869	-0.796875
0.00092011	9.51843	-0.796875
0.000888161	9.54997	-0.796875
0.000856213	9.5815	-0.796875
0.000824264	9.61304	-0.796875
0.000792316	9.64457	-0.796875
0.000760367	9.67611	-0.796875
0.000728419	9.70764	-0.796875
0.00069647	9.73918	-0.796875
0.000664521	9.77071	-0.796875
0.000632573	9.80225	-0.796875
0.000600624	9.83378	-0.796875
0.000568676	9.86532	-0.796875
0.000536727	9.89685	-0.796875
0.000504779	9.92839	-0.796875
0.000515654	9.95992	-0.796875
0.000526528	9.99146	-0.796875
0.000537403	10.023	-0.796875
0.000548278	10.0545	-0.796875
0.000559153	10.0861	-0.796875
0.000570028	10.1176	-0.796875
0.000580903	10.1491	-0.796875
0.000591778	10.1807	-0.796875
0.000602653	10.2122	-0.796875
0.000613527	10.2437	-0.796875
0.000624402	10.2753	-0.796875
0.000635277	10.3068	-0.796875
0.000646152	10.3383	-0.796875
0.000657027	10.3699	-0.796875
0.000667902	10.4014	-0.796875
0.000678777	10.4329	-0.796875
0.00068363	10.4645	-0.796875
0.000688484	10.496	-0.796875
0.000693337	10.5275	-0.796875
0.000698191	10.5591	-0.796875
0.000703045	10.5906	-0.796875
0.000707898	10.6222	-0.796875
0.000712752	10.6537	-0.796875
0.000717605	10.6852	-0.796875
0.000722459	10.7168	-0.796875
0.000727313	10.7483	-0.796875
0.000732166	10.7798	-0.796875
0.00073702	10.8114	-0.796875
0.000741873	10.8429	-0.796875
0.000746727	10.8744	-0.796875
0.00075158	10.906	-0.796875
0.000756434	10.9375	-0.796875
0.00076745	10.969	-0.796875
0.000778466	11.0006	-0.796875
0.000789482	11.0321	-0.796875
0.000800498	11.0636	-0.796875
0.000811514	11.0952	-0.796875
0.000822531	11.1267	-0.796875
0.000833547	11.1582	-0.796875
0.000844563	11.1898	-0.796875
0.000855579	11.2213	-0.796875
0.000866595	11.2528	-0.796875
0.000877611	11.2844	-0.796875
0.000888627	11.3159	-0.796875
0.000899643	11.3475	-0.796875
0.000910659	11.379	-0.796875
0.000921675	11.4105	-0.796875
0.000932691	11.4421	-0.796875
0.000923639	11.4736	-0.796875
0.000914587	11.5051	-0.796875
0.000905535	11.5367	-0.796875
0.000896483	11.5682	-0.796875
0.00088743	11.5997	-0.796875
0.000878378	11.6313	-0.796875
0.000869326	11.6628	-0.796875
0.000860274	11.6943	-0.796875
0.000851221	11.7259	-0.796875
0.000842169	11.7574	-0.796875
0.000833117	11.7889	-0.796875
0.000824065	11.8205	-0.796875
0.000815013	11.852	-0.796875
0.00080596	11.8835	-0.796875
0.000796908	11.9151	-0.796875
0.000787856	11.9466	-0.796875
0.000791172	11.9781	-0.796875
0.000794488	12.0097	-0.796875
0.000797804	12.0412	-0.796875
0.00080112	12.0728	-0.796875
0.000804436	12.1043	-0.796875
0.000807752	12.1358	-0.796875
0.000811069	12.1674	-0.796875
0.000814385	12.1989	-0.796875
0.000817701	12.2304	-0.796875
0.000821017	12.262	-0.796875
0.000824333	12.2935	-0.796875
0.000827649	12.325	-0.796875
0.000830965	12.3566	-0.796875
0.000834281	12.3881	-0.796875
0.000837597	12.4196	-0.796875
0.000840913	12.4512	-0.796875
0.000832728	12.4827	-0.796875
0.000824542	12.5142	-0.796875
0.000816356	12.5458	-0.796875
0.00080817	12.5773	-0.796875
0.000799985	12.6088	-0.796875
0.000791799	12.6404	-0.796875
0.000783613	12.6719	-0.796875
0.000775427	12.7035	-0.796875
0.000767241	12.735	-0.796875
0.000759056	12.7665	-0.796875
0.00075087	12.7981	-0.796875
0.000742684	12.8296	-0.796875
0.000734498	12.8611	-0.796875
0.000726312	12.8927	-0.796875
0.000718127	12.9242	-0.796875
0.000709941	12.9557	-0.796875
0.000704821	12.9873	-0.796875
0.000699702	13.0188	-0.796875
0.000694582	13.0503	-0.796875
0.000689463	13.0819	-0.796875
0.000684343	13.1134	-0.796875
0.000679224	13.1449	-0.796875
0.000674104	13.1765	-0.796875
0.000668985	13.208	-0.796875
0.000663865	13.2395	-0.796875
0.000658746	13.2711	-0.796875
0.000653626	13.3026	-0.796875
0.000648507	13.3341	-0.796875
0.000643387	13.3657	-0.796875
0.000638268	13.3972	-0.796875
0.000633148	13.4288	-0.796875
0.000628029	13.4603	-0.796875
0.00062809	13.4918	-0.796875
0.000628151	13.5234	-0.796875
0.000628212	13.5549	-0.796875
0.000628273	13.5864	-0.796875
0.000628334	13.618	-0.796875
0.000628395	13.6495	-0.796875
0.000628456	13.681	-0.796875
0.000628517	13.7126	-0.796875
0.000628579	13.7441	-0.796875
0.00062864	13.7756	-0.796875
0.000628701	13.8072	-0.796875
0.000628762	13.8387	-0.796875
0.000628823	13.8702	-0.796875
0.000628884	13.9018	-0.796875
0.000628945	13.9333	-0.796875
0.000629006	13.9648	-0.796875
0.000627667	13.9964	-0.796875
0.000626328	14.0279	-0.796875
0.000624989	14.0594	-0.796875
0.00062365	14.091	-0.796875
0.00062231	14.1225	-0.796875
0.000620971	14.1541	-0.796875
0.000619632	14.1856	-0.796875
0.000618293	14.2171	-0.796875
0.000616954	14.2487	-0.796875
0.000615615	14.2802	-0.796875
0.000614275	14.3117	-0.796875
0.000612936	14.3433	-0.796875
0.000611597	14.3748	-0.796875
0.000610258	14.4063	-0.796875
0.000608919	14.4379	-0.796875
0.000607579	14.4694	-0.796875
0.000598056	14.5009	-0.796875
0.000588532	14.5325	-0.796875
0.000579008	14.564	-0.796875
0.000569484	14.5955	-0.796875
0.00055996	14.6271	-0.796875
0.000550436	14.6586	-0.796875
0.000540912	14.6901	-0.796875
0.000531388	14.7217	-0.796875
0.000521864	14.7532	-0.796875
0.00051234	14.7847	-0.796875
0.000502816	14.8163	-0.796875
0.000493292	14.8478	-0.796875
0.000483768	14.8794	-0.796875
0.000474244	14.9109	-0.796875
0.00046472	14.9424	-0.796875
0.000455196	14.974	-0.796875
0.00042988	15.0055	-0.796875
0.000404564	15.037	-0.796875
0.000379248	15.0686	-0.796875
0.000353932	15.1001	-0.796875
0.000328616	15.1316	-0.796875
0.0003033	15.1632	-0.796875
0.000277984	15.1947	-0.796875
0.000252668	15.2262	-0.796875
0.000227352	15.2578	-0.796875
0.000202036	15.2893	-0.796875
0.00017672	15.3208	-0.796875
0.000151404	15.3524	-0.796875
0.000126088	15.3839	-0.796875
0.000100772	15.4154	-0.796875
7.5456e-05	15.447	-0.796875
5.014e-05	15.4785	-0.796875
3.3573e-05	15.5101	-0.796875
1.70061e-05	15.5416	-0.796875
4.3908e-07	15.5731	-0.796875
-1.61279e-05	15.6047	-0.796875
-3.26949e-05	15.6362	-0.796875
-4.92619e-05	15.6677	-0.796875
-6.58288e-05	15.6993	-0.796875
-8.23958e-05	15.7308	-0.796875
-9.89628e-05	15.7623	-0.796875
-0.00011553	15.7939	-0.796875
-0.000132097	15.8254	-0.796875
-0.000148664	15.8569	-0.796875
-0.000165231	15.8885	-0.796875
-0.000181798	15.92	-0.796875
-0.000198365	15.9515	-0.796875
-0.000214932	15.9831	-0.796875
-0.000214252	16.0146	-0.796875
-0.000213572	16.0461	-0.796875
-0.000212892	16.0777	-0.796875
-0.000212212	16.1092	-0.796875
-0.000211532	16.1407	-0.796875
-0.000210852	16.1723	-0.796875
-0.000210172	16.2038	-0.796875
-0.000209492	16.2354	-0.796875
-0.000208812	16.2669	-0.796875
-0.000208132	16.2984	-0.796875
-0.000207452	16.33	-0.796875
-0.000206772	16.3615	-0.796875
-0.000206092	16.393	-0.796875
-0.000205412	16.4246	-0.796875
-0.000204732	16.4561	-0.796875
-0.000204052	16.4876	-0.796875
-0.000185994	16.5192	-0.796875
-0.000167937	16.5507	-0.796875
-0.00014988	16.5822	-0.796875
-0.000131823	16.6138	-0.796875
-0.000113766	16.6453	-0.796875
-9.57084e-05	16.6768	-0.796875
-7.76512e-05	16.7084	-0.796875
-5.95941e-05	16.7399	-0.796875
-4.15369e-05	16.7714	-0.796875
-2.34797e-05	16.803	-0.796875
-5.4225e-06	16.8345	-0.796875
1.26347e-05	16.866	-0.796875
3.06919e-05	16.8976	-0.796875
4.87491e-05	16.9291	-0.796875
6.68063e-05	16.9607	-0.796875
8.48634e-05	16.9922	-0.796875
7.20471e-05	17.0237	-0.796875
5.92308e-05	17.0553	-0.796875
4.64145e-05	17.0868	-0.796875
3.35982e-05	17.1183	-0.796875
2.07819e-05	17.1499	-0.796875
7.96556e-06	17.1814	-0.796875
-4.85075e-06	17.2129	-0.796875
-1.76671e-05	17.2445	-0.796875
-3.04834e-05	17.276	-0.796875
-4.32997e-05	17.3075	-0.796875
-5.6116e-05	17.3391	-0.796875
-6.89323e-05	17.3706	-0.796875
-8.17486e-05	17.4021	-0.796875
-9.45649e-05	17.4337	-0.796875
-0.000107381	17.4652	-0.796875
-0.000120198	17.4967	-0.796875
-0.00013193	17.5283	-0.796875
-0.000143662	17.5598	-0.796875
-0.000155394	17.5913	-0.796875
-0.000167126	17.6229	-0.796875
-0.000178858	17.6544	-0.796875
-0.00019059	17.686	-0.796875
-0.000202322	17.7175	-0.796875
-0.000214055	17.749	-0.796875
-0.000225787	17.7806	-0.796875
-0.000237519	17.8121	-0.796875
-0.000249251	17.8436	-0.796875
-0.000260983	17.8752	-0.796875
-0.000272715	17.9067	-0.796875
-0.000284447	17.9382	-0.796875
-0.000296179	17.9698	-0.796875
-0.000307912	18.0013	-0.796875
-0.000314843	18.0328	-0.796875
-0.000321774	18.0644	-0.796875
-0.000328706	18.0959	-0.796875
-0.000335637	18.1274	-0.796875
-0.000342568	18.159	-0.796875
-0.0003495	18.1905	-0.796875
-0.000356431	18.222	-0.796875
-0.000363362	18.2536	-0.796875
-0.000370294	18.2851	-0.796875
-0.000377225	18.3167	-0.796875
-0.000384156	18.3482	-0.796875
-0.000391088	18.3797	-0.796875
-0.000398019	18.4113	-0.796875
-0.00040495	18.4428	-0.796875
-0.000411881	18.4743	-0.796875
-0.000418813	18.5059	-0.796875
-0.000415658	18.5374	-0.796875
-0.000412504	18.5689	-0.796875
-0.00040935	18.6005	-0.796875
-0.000406195	18.632	-0.796875
-0.000403041	18.6635	-0.796875
-0.000399886	18.6951	-0.796875
-0.000396732	18.7266	-0.796875
-0.000393577	18.7581	-0.796875
-0.000390423	18.7897	-0.796875
-0.000387269	18.8212	-0.796875
-0.000384114	18.8527	-0.796875
-0.00038096	18.8843	-0.796875
-0.000377805	18.9158	-0.796875
-0.000374651	18.9473	-0.796875
-0.000371496	18.9789	-0.796875
-0.000368342	19.0104	-0.796875
-0.000366177	19.042	-0.796875
-0.000364012	19.0735	-0.796875
-0.000361847	19.105	-0.796875
-0.000359682	19.1366	-0.796875
-0.000357517	19.1681	-0.796875
-0.000355352	19.1996	-0.796875
-0.000353187	19.2312	-0.796875
-0.000351022	19.2627	-0.796875
-0.000348856	19.2942	-0.796875
-0.000346691	19.3258	-0.796875
-0.000344526	19.3573	-0.796875
-0.000342361	19.3888	-0.796875
-0.000340196	19.4204	-0.796875
-0.000338031	19.4519	-0.796875
-0.000335866	19.4834	-0.796875
-0.000333701	19.515	-0.796875
-0.000329163	19.5465	-0.796875
-0.000324624	19.578	-0.796875
-0.000320086	19.6096	-0.796875
-0.000315548	19.6411	-0.796875
-0.000311009	19.6726	-0.796875
-0.000306471	19.7042	-0.796875
-0.000301933	19.7357	-0.796875
-0.000297394	19.7673	-0.796875
-0.000292856	19.7988	-0.796875
-0.000288317	19.8303	-0.796875
-0.000283779	19.8619	-0.796875
-0.000279241	19.8934	-0.796875
-0.000274702	19.9249	-0.796875
-0.000270164	19.9565	-0.796875
-0.000265626	19.988	-0.796875
-0.000261087	20.0195	-0.796875
0.000496565	4.88281	-0.795313
0.000469686	4.91435	-0.795313
0.000442807	4.94588	-0.795313
0.000415928	4.97742	-0.795313
0.000389048	5.00895	-0.795313
0.000362169	5.04049	-0.795313
0.00033529	5.07202	-0.795313
0.000308411	5.10356	-0.795313
0.000281532	5.13509	-0.795313
0.000254653	5.16663	-0.795313
0.000227774	5.19816	-0.795313
0.000200895	5.2297	-0.795313
0.000174015	5.26123	-0.795313
0.000147136	5.29277	-0.795313
0.000120257	5.3243	-0.795313
9.3378e-05	5.35583	-0.795313
6.64989e-05	5.38737	-0.795313
6.08553e-05	5.4189	-0.795313
5.52117e-05	5.45044	-0.795313
4.95682e-05	5.48197	-0.795313
4.39246e-05	5.51351	-0.795313
3.82811e-05	5.54504	-0.795313
3.26375e-05	5.57658	-0.795313
2.69939e-05	5.60811	-0.795313
2.13504e-05	5.63965	-0.795313
1.57068e-05	5.67118	-0.795313
1.00632e-05	5.70272	-0.795313
4.41968e-06	5.73425	-0.795313
-1.22389e-06	5.76579	-0.795313
-6.86745e-06	5.79732	-0.795313
-1.2511e-05	5.82886	-0.795313
-1.81546e-05	5.86039	-0.795313
-2.37981e-05	5.89193	-0.795313
-7.46349e-06	5.92346	-0.795313
8.87116e-06	5.955	-0.795313
2.52058e-05	5.98653	-0.795313
4.15405e-05	6.01807	-0.795313
5.78751e-05	6.0496	-0.795313
7.42098e-05	6.08114	-0.795313
9.05444e-05	6.11267	-0.795313
0.000106879	6.14421	-0.795313
0.000123214	6.17574	-0.795313
0.000139548	6.20728	-0.795313
0.000155883	6.23881	-0.795313
0.000172218	6.27035	-0.795313
0.000188552	6.30188	-0.795313
0.000204887	6.33341	-0.795313
0.000221222	6.36495	-0.795313
0.000237556	6.39648	-0.795313
0.000233854	6.42802	-0.795313
0.000230151	6.45955	-0.795313
0.000226448	6.49109	-0.795313
0.000222745	6.52262	-0.795313
0.000219042	6.55416	-0.795313
0.00021534	6.58569	-0.795313
0.000211637	6.61723	-0.795313
0.000207934	6.64876	-0.795313
0.000204231	6.6803	-0.795313
0.000200529	6.71183	-0.795313
0.000196826	6.74337	-0.795313
0.000193123	6.7749	-0.795313
0.00018942	6.80644	-0.795313
0.000185718	6.83797	-0.795313
0.000182015	6.86951	-0.795313
0.000178312	6.90104	-0.795313
0.000133583	6.93258	-0.795313
8.88544e-05	6.96411	-0.795313
4.41256e-05	6.99565	-0.795313
-6.03263e-07	7.02718	-0.795313
-4.53321e-05	7.05872	-0.795313
-9.00609e-05	7.09025	-0.795313
-0.00013479	7.12179	-0.795313
-0.000179519	7.15332	-0.795313
-0.000224247	7.18486	-0.795313
-0.000268976	7.21639	-0.795313
-0.000313705	7.24792	-0.795313
-0.000358434	7.27946	-0.795313
-0.000403163	7.31099	-0.795313
-0.000447892	7.34253	-0.795313
-0.00049262	7.37406	-0.795313
-0.000537349	7.4056	-0.795313
-0.000520892	7.43713	-0.795313
-0.000504435	7.46867	-0.795313
-0.000487977	7.5002	-0.795313
-0.00047152	7.53174	-0.795313
-0.000455062	7.56327	-0.795313
-0.000438605	7.59481	-0.795313
-0.000422148	7.62634	-0.795313
-0.00040569	7.65788	-0.795313
-0.000389233	7.68941	-0.795313
-0.000372775	7.72095	-0.795313
-0.000356318	7.75248	-0.795313
-0.000339861	7.78402	-0.795313
-0.000323403	7.81555	-0.795313
-0.000306946	7.84709	-0.795313
-0.000290489	7.87862	-0.795313
-0.000274031	7.91016	-0.795313
-0.00016746	7.94169	-0.795313
-6.08891e-05	7.97323	-0.795313
4.56819e-05	8.00476	-0.795313
0.000152253	8.0363	-0.795313
0.000258824	8.06783	-0.795313
0.000365395	8.09937	-0.795313
0.000471966	8.1309	-0.795313
0.000578537	8.16243	-0.795313
0.000685108	8.19397	-0.795313
0.000791679	8.2255	-0.795313
0.00089825	8.25704	-0.795313
0.00100482	8.28857	-0.795313
0.00111139	8.32011	-0.795313
0.00121796	8.35164	-0.795313
0.00132453	8.38318	-0.795313
0.00143111	8.41471	-0.795313
0.00143283	8.44625	-0.795313
0.00143456	8.47778	-0.795313
0.00143629	8.50932	-0.795313
0.00143801	8.54085	-0.795313
0.00143974	8.57239	-0.795313
0.00144147	8.60392	-0.795313
0.00144319	8.63546	-0.795313
0.00144492	8.66699	-0.795313
0.00144665	8.69853	-0.795313
0.00144837	8.73006	-0.795313
0.0014501	8.7616	-0.795313
0.00145183	8.79313	-0.795313
0.00145355	8.82467	-0.795313
0.00145528	8.8562	-0.795313
0.00145701	8.88774	-0.795313
0.00145873	8.91927	-0.795313
0.00143028	8.95081	-0.795313
0.00140183	8.98234	-0.795313
0.00137338	9.01388	-0.795313
0.00134492	9.04541	-0.795313
0.00131647	9.07694	-0.795313
0.00128802	9.10848	-0.795313
0.00125957	9.14001	-0.795313
0.00123112	9.17155	-0.795313
0.00120266	9.20308	-0.795313
0.00117421	9.23462	-0.795313
0.00114576	9.26615	-0.795313
0.00111731	9.29769	-0.795313
0.00108886	9.32922	-0.795313
0.0010604	9.36076	-0.795313
0.00103195	9.39229	-0.795313
0.0010035	9.42383	-0.795313
0.000971729	9.45536	-0.795313
0.000939958	9.4869	-0.795313
0.000908187	9.51843	-0.795313
0.000876415	9.54997	-0.795313
0.000844644	9.5815	-0.795313
0.000812873	9.61304	-0.795313
0.000781102	9.64457	-0.795313
0.000749331	9.67611	-0.795313
0.00071756	9.70764	-0.795313
0.000685788	9.73918	-0.795313
0.000654017	9.77071	-0.795313
0.000622246	9.80225	-0.795313
0.000590475	9.83378	-0.795313
0.000558704	9.86532	-0.795313
0.000526933	9.89685	-0.795313
0.000495162	9.92839	-0.795313
0.000505258	9.95992	-0.795313
0.000515354	9.99146	-0.795313
0.00052545	10.023	-0.795313
0.000535546	10.0545	-0.795313
0.000545642	10.0861	-0.795313
0.000555738	10.1176	-0.795313
0.000565834	10.1491	-0.795313
0.00057593	10.1807	-0.795313
0.000586026	10.2122	-0.795313
0.000596122	10.2437	-0.795313
0.000606218	10.2753	-0.795313
0.000616314	10.3068	-0.795313
0.00062641	10.3383	-0.795313
0.000636506	10.3699	-0.795313
0.000646602	10.4014	-0.795313
0.000656698	10.4329	-0.795313
0.000661865	10.4645	-0.795313
0.000667033	10.496	-0.795313
0.000672201	10.5275	-0.795313
0.000677368	10.5591	-0.795313
0.000682536	10.5906	-0.795313
0.000687704	10.6222	-0.795313
0.000692871	10.6537	-0.795313
0.000698039	10.6852	-0.795313
0.000703207	10.7168	-0.795313
0.000708374	10.7483	-0.795313
0.000713542	10.7798	-0.795313
0.00071871	10.8114	-0.795313
0.000723877	10.8429	-0.795313
0.000729045	10.8744	-0.795313
0.000734213	10.906	-0.795313
0.000739381	10.9375	-0.795313
0.000751631	10.969	-0.795313
0.000763882	11.0006	-0.795313
0.000776133	11.0321	-0.795313
0.000788383	11.0636	-0.795313
0.000800634	11.0952	-0.795313
0.000812885	11.1267	-0.795313
0.000825136	11.1582	-0.795313
0.000837386	11.1898	-0.795313
0.000849637	11.2213	-0.795313
0.000861888	11.2528	-0.795313
0.000874139	11.2844	-0.795313
0.000886389	11.3159	-0.795313
0.00089864	11.3475	-0.795313
0.000910891	11.379	-0.795313
0.000923142	11.4105	-0.795313
0.000935392	11.4421	-0.795313
0.000926128	11.4736	-0.795313
0.000916863	11.5051	-0.795313
0.000907599	11.5367	-0.795313
0.000898334	11.5682	-0.795313
0.00088907	11.5997	-0.795313
0.000879805	11.6313	-0.795313
0.000870541	11.6628	-0.795313
0.000861276	11.6943	-0.795313
0.000852012	11.7259	-0.795313
0.000842747	11.7574	-0.795313
0.000833483	11.7889	-0.795313
0.000824218	11.8205	-0.795313
0.000814954	11.852	-0.795313
0.000805689	11.8835	-0.795313
0.000796425	11.9151	-0.795313
0.00078716	11.9466	-0.795313
0.000789162	11.9781	-0.795313
0.000791163	12.0097	-0.795313
0.000793165	12.0412	-0.795313
0.000795167	12.0728	-0.795313
0.000797169	12.1043	-0.795313
0.00079917	12.1358	-0.795313
0.000801172	12.1674	-0.795313
0.000803174	12.1989	-0.795313
0.000805175	12.2304	-0.795313
0.000807177	12.262	-0.795313
0.000809179	12.2935	-0.795313
0.00081118	12.325	-0.795313
0.000813182	12.3566	-0.795313
0.000815184	12.3881	-0.795313
0.000817185	12.4196	-0.795313
0.000819187	12.4512	-0.795313
0.000812613	12.4827	-0.795313
0.000806038	12.5142	-0.795313
0.000799464	12.5458	-0.795313
0.00079289	12.5773	-0.795313
0.000786315	12.6088	-0.795313
0.000779741	12.6404	-0.795313
0.000773167	12.6719	-0.795313
0.000766592	12.7035	-0.795313
0.000760018	12.735	-0.795313
0.000753444	12.7665	-0.795313
0.000746869	12.7981	-0.795313
0.000740295	12.8296	-0.795313
0.000733721	12.8611	-0.795313
0.000727146	12.8927	-0.795313
0.000720572	12.9242	-0.795313
0.000713998	12.9557	-0.795313
0.000709003	12.9873	-0.795313
0.000704008	13.0188	-0.795313
0.000699013	13.0503	-0.795313
0.000694018	13.0819	-0.795313
0.000689023	13.1134	-0.795313
0.000684029	13.1449	-0.795313
0.000679034	13.1765	-0.795313
0.000674039	13.208	-0.795313
0.000669044	13.2395	-0.795313
0.000664049	13.2711	-0.795313
0.000659054	13.3026	-0.795313
0.000654059	13.3341	-0.795313
0.000649064	13.3657	-0.795313
0.00064407	13.3972	-0.795313
0.000639075	13.4288	-0.795313
0.00063408	13.4603	-0.795313
0.000634559	13.4918	-0.795313
0.000635037	13.5234	-0.795313
0.000635516	13.5549	-0.795313
0.000635995	13.5864	-0.795313
0.000636473	13.618	-0.795313
0.000636952	13.6495	-0.795313
0.00063743	13.681	-0.795313
0.000637909	13.7126	-0.795313
0.000638388	13.7441	-0.795313
0.000638866	13.7756	-0.795313
0.000639345	13.8072	-0.795313
0.000639824	13.8387	-0.795313
0.000640302	13.8702	-0.795313
0.000640781	13.9018	-0.795313
0.00064126	13.9333	-0.795313
0.000641738	13.9648	-0.795313
0.00064088	13.9964	-0.795313
0.000640022	14.0279	-0.795313
0.000639163	14.0594	-0.795313
0.000638305	14.091	-0.795313
0.000637447	14.1225	-0.795313
0.000636588	14.1541	-0.795313
0.00063573	14.1856	-0.795313
0.000634872	14.2171	-0.795313
0.000634013	14.2487	-0.795313
0.000633155	14.2802	-0.795313
0.000632297	14.3117	-0.795313
0.000631438	14.3433	-0.795313
0.00063058	14.3748	-0.795313
0.000629721	14.4063	-0.795313
0.000628863	14.4379	-0.795313
0.000628005	14.4694	-0.795313
0.00061713	14.5009	-0.795313
0.000606254	14.5325	-0.795313
0.000595379	14.564	-0.795313
0.000584504	14.5955	-0.795313
0.000573629	14.6271	-0.795313
0.000562753	14.6586	-0.795313
0.000551878	14.6901	-0.795313
0.000541003	14.7217	-0.795313
0.000530128	14.7532	-0.795313
0.000519252	14.7847	-0.795313
0.000508377	14.8163	-0.795313
0.000497502	14.8478	-0.795313
0.000486627	14.8794	-0.795313
0.000475752	14.9109	-0.795313
0.000464876	14.9424	-0.795313
0.000454001	14.974	-0.795313
0.000430298	15.0055	-0.795313
0.000406595	15.037	-0.795313
0.000382891	15.0686	-0.795313
0.000359188	15.1001	-0.795313
0.000335485	15.1316	-0.795313
0.000311782	15.1632	-0.795313
0.000288079	15.1947	-0.795313
0.000264375	15.2262	-0.795313
0.000240672	15.2578	-0.795313
0.000216969	15.2893	-0.795313
0.000193266	15.3208	-0.795313
0.000169563	15.3524	-0.795313
0.000145859	15.3839	-0.795313
0.000122156	15.4154	-0.795313
9.84529e-05	15.447	-0.795313
7.47497e-05	15.4785	-0.795313
5.82031e-05	15.5101	-0.795313
4.16566e-05	15.5416	-0.795313
2.511e-05	15.5731	-0.795313
8.56342e-06	15.6047	-0.795313
-7.98316e-06	15.6362	-0.795313
-2.45297e-05	15.6677	-0.795313
-4.10763e-05	15.6993	-0.795313
-5.76229e-05	15.7308	-0.795313
-7.41695e-05	15.7623	-0.795313
-9.0716e-05	15.7939	-0.795313
-0.000107263	15.8254	-0.795313
-0.000123809	15.8569	-0.795313
-0.000140356	15.8885	-0.795313
-0.000156902	15.92	-0.795313
-0.000173449	15.9515	-0.795313
-0.000189996	15.9831	-0.795313
-0.000193003	16.0146	-0.795313
-0.00019601	16.0461	-0.795313
-0.000199018	16.0777	-0.795313
-0.000202025	16.1092	-0.795313
-0.000205033	16.1407	-0.795313
-0.00020804	16.1723	-0.795313
-0.000211047	16.2038	-0.795313
-0.000214055	16.2354	-0.795313
-0.000217062	16.2669	-0.795313
-0.00022007	16.2984	-0.795313
-0.000223077	16.33	-0.795313
-0.000226084	16.3615	-0.795313
-0.000229092	16.393	-0.795313
-0.000232099	16.4246	-0.795313
-0.000235107	16.4561	-0.795313
-0.000238114	16.4876	-0.795313
-0.000223106	16.5192	-0.795313
-0.000208098	16.5507	-0.795313
-0.00019309	16.5822	-0.795313
-0.000178082	16.6138	-0.795313
-0.000163074	16.6453	-0.795313
-0.000148066	16.6768	-0.795313
-0.000133058	16.7084	-0.795313
-0.000118049	16.7399	-0.795313
-0.000103041	16.7714	-0.795313
-8.80333e-05	16.803	-0.795313
-7.30253e-05	16.8345	-0.795313
-5.80172e-05	16.866	-0.795313
-4.30091e-05	16.8976	-0.795313
-2.80011e-05	16.9291	-0.795313
-1.2993e-05	16.9607	-0.795313
2.01503e-06	16.9922	-0.795313
-9.19899e-06	17.0237	-0.795313
-2.0413e-05	17.0553	-0.795313
-3.1627e-05	17.0868	-0.795313
-4.2841e-05	17.1183	-0.795313
-5.4055e-05	17.1499	-0.795313
-6.5269e-05	17.1814	-0.795313
-7.64831e-05	17.2129	-0.795313
-8.76971e-05	17.2445	-0.795313
-9.89111e-05	17.276	-0.795313
-0.000110125	17.3075	-0.795313
-0.000121339	17.3391	-0.795313
-0.000132553	17.3706	-0.795313
-0.000143767	17.4021	-0.795313
-0.000154981	17.4337	-0.795313
-0.000166195	17.4652	-0.795313
-0.000177409	17.4967	-0.795313
-0.000188055	17.5283	-0.795313
-0.000198701	17.5598	-0.795313
-0.000209347	17.5913	-0.795313
-0.000219992	17.6229	-0.795313
-0.000230638	17.6544	-0.795313
-0.000241284	17.686	-0.795313
-0.00025193	17.7175	-0.795313
-0.000262575	17.749	-0.795313
-0.000273221	17.7806	-0.795313
-0.000283867	17.8121	-0.795313
-0.000294513	17.8436	-0.795313
-0.000305159	17.8752	-0.795313
-0.000315804	17.9067	-0.795313
-0.00032645	17.9382	-0.795313
-0.000337096	17.9698	-0.795313
-0.000347742	18.0013	-0.795313
-0.000353971	18.0328	-0.795313
-0.000360199	18.0644	-0.795313
-0.000366428	18.0959	-0.795313
-0.000372657	18.1274	-0.795313
-0.000378886	18.159	-0.795313
-0.000385114	18.1905	-0.795313
-0.000391343	18.222	-0.795313
-0.000397572	18.2536	-0.795313
-0.000403801	18.2851	-0.795313
-0.000410029	18.3167	-0.795313
-0.000416258	18.3482	-0.795313
-0.000422487	18.3797	-0.795313
-0.000428716	18.4113	-0.795313
-0.000434945	18.4428	-0.795313
-0.000441173	18.4743	-0.795313
-0.000447402	18.5059	-0.795313
-0.000440449	18.5374	-0.795313
-0.000433497	18.5689	-0.795313
-0.000426544	18.6005	-0.795313
-0.000419591	18.632	-0.795313
-0.000412639	18.6635	-0.795313
-0.000405686	18.6951	-0.795313
-0.000398733	18.7266	-0.795313
-0.00039178	18.7581	-0.795313
-0.000384828	18.7897	-0.795313
-0.000377875	18.8212	-0.795313
-0.000370922	18.8527	-0.795313
-0.000363969	18.8843	-0.795313
-0.000357017	18.9158	-0.795313
-0.000350064	18.9473	-0.795313
-0.000343111	18.9789	-0.795313
-0.000336159	19.0104	-0.795313
-0.000332927	19.042	-0.795313
-0.000329696	19.0735	-0.795313
-0.000326464	19.105	-0.795313
-0.000323233	19.1366	-0.795313
-0.000320001	19.1681	-0.795313
-0.000316769	19.1996	-0.795313
-0.000313538	19.2312	-0.795313
-0.000310306	19.2627	-0.795313
-0.000307075	19.2942	-0.795313
-0.000303843	19.3258	-0.795313
-0.000300612	19.3573	-0.795313
-0.00029738	19.3888	-0.795313
-0.000294149	19.4204	-0.795313
-0.000290917	19.4519	-0.795313
-0.000287686	19.4834	-0.795313
-0.000284454	19.515	-0.795313
-0.000280232	19.5465	-0.795313
-0.000276009	19.578	-0.795313
-0.000271787	19.6096	-0.795313
-0.000267564	19.6411	-0.795313
-0.000263342	19.6726	-0.795313
-0.000259119	19.7042	-0.795313
-0.000254897	19.7357	-0.795313
-0.000250674	19.7673	-0.795313
-0.000246452	19.7988	-0.795313
-0.00024223	19.8303	-0.795313
-0.000238007	19.8619	-0.795313
-0.000233785	19.8934	-0.795313
-0.000229562	19.9249	-0.795313
-0.00022534	19.9565	-0.795313
-0.000221117	19.988	-0.795313
-0.000216895	20.0195	-0.795313
0.000490258	4.88281	-0.79375
0.00046366	4.91435	-0.79375
0.000437062	4.94588	-0.79375
0.000410463	4.97742	-0.79375
0.000383865	5.00895	-0.79375
0.000357267	5.04049	-0.79375
0.000330669	5.07202	-0.79375
0.000304071	5.10356	-0.79375
0.000277473	5.13509	-0.79375
0.000250874	5.16663	-0.79375
0.000224276	5.19816	-0.79375
0.000197678	5.2297	-0.79375
0.00017108	5.26123	-0.79375
0.000144482	5.29277	-0.79375
0.000117884	5.3243	-0.79375
9.12853e-05	5.35583	-0.79375
6.46872e-05	5.38737	-0.79375
5.98985e-05	5.4189	-0.79375
5.51098e-05	5.45044	-0.79375
5.03212e-05	5.48197	-0.79375
4.55325e-05	5.51351	-0.79375
4.07439e-05	5.54504	-0.79375
3.59552e-05	5.57658	-0.79375
3.11665e-05	5.60811	-0.79375
2.63779e-05	5.63965	-0.79375
2.15892e-05	5.67118	-0.79375
1.68006e-05	5.70272	-0.79375
1.20119e-05	5.73425	-0.79375
7.22325e-06	5.76579	-0.79375
2.43459e-06	5.79732	-0.79375
-2.35407e-06	5.82886	-0.79375
-7.14273e-06	5.86039	-0.79375
-1.19314e-05	5.89193	-0.79375
4.21004e-06	5.92346	-0.79375
2.03515e-05	5.955	-0.79375
3.64929e-05	5.98653	-0.79375
5.26344e-05	6.01807	-0.79375
6.87758e-05	6.0496	-0.79375
8.49172e-05	6.08114	-0.79375
0.000101059	6.11267	-0.79375
0.0001172	6.14421	-0.79375
0.000133342	6.17574	-0.79375
0.000149483	6.20728	-0.79375
0.000165624	6.23881	-0.79375
0.000181766	6.27035	-0.79375
0.000197907	6.30188	-0.79375
0.000214049	6.33341	-0.79375
0.00023019	6.36495	-0.79375
0.000246332	6.39648	-0.79375
0.000242976	6.42802	-0.79375
0.000239621	6.45955	-0.79375
0.000236266	6.49109	-0.79375
0.00023291	6.52262	-0.79375
0.000229555	6.55416	-0.79375
0.0002262	6.58569	-0.79375
0.000222844	6.61723	-0.79375
0.000219489	6.64876	-0.79375
0.000216134	6.6803	-0.79375
0.000212778	6.71183	-0.79375
0.000209423	6.74337	-0.79375
0.000206068	6.7749	-0.79375
0.000202712	6.80644	-0.79375
0.000199357	6.83797	-0.79375
0.000196002	6.86951	-0.79375
0.000192646	6.90104	-0.79375
0.00014767	6.93258	-0.79375
0.000102695	6.96411	-0.79375
5.77187e-05	6.99565	-0.79375
1.27427e-05	7.02718	-0.79375
-3.22332e-05	7.05872	-0.79375
-7.72091e-05	7.09025	-0.79375
-0.000122185	7.12179	-0.79375
-0.000167161	7.15332	-0.79375
-0.000212137	7.18486	-0.79375
-0.000257113	7.21639	-0.79375
[truncated: 491,026+ more rows]
