# Supplementary material for: Rhythmic interactions between the mediodorsal thalamus and prefrontal cortex precede human visual perception
Source: Nat Commun. 2022 Jun 29;13:3736. doi: 10.1038/s41467-022-31407-z (PMC9243108; doi:10.1038/s41467-022-31407-z)
Supplement: Supplementary file 4 — Source Data [file 41467_2022_31407_MOESM4_ESM.zip › source_data/supp_fig_4.xlsx]

## Sheet: Sheet1
thal_raw	thal_diff	mpfc_raw	mpfc_diff	freq	time
0.0992721	-0.057068	-0.0167756	0.269104	4.88281	-0.8
0.0975344	-0.0592979	-0.0143704	0.27408	4.91435	-0.8
0.0957967	-0.0615277	-0.0119651	0.279056	4.94588	-0.8
0.094059	-0.0637575	-0.00955984	0.284033	4.97742	-0.8
0.0923214	-0.0659874	-0.00715458	0.289009	5.00895	-0.8
0.0905837	-0.0682172	-0.00474932	0.293985	5.04049	-0.8
0.088846	-0.0704471	-0.00234407	0.298961	5.07202	-0.8
0.0871083	-0.0726769	6.11903e-05	0.303937	5.10356	-0.8
0.0853706	-0.0749068	0.00246645	0.308914	5.13509	-0.8
0.0836329	-0.0771366	0.00487171	0.31389	5.16663	-0.8
0.0818952	-0.0793664	0.00727696	0.318866	5.19816	-0.8
0.0801576	-0.0815963	0.00968222	0.323842	5.2297	-0.8
0.0784199	-0.0838261	0.0120875	0.328818	5.26123	-0.8
0.0766822	-0.086056	0.0144927	0.333794	5.29277	-0.8
0.0749445	-0.0882858	0.016898	0.338771	5.3243	-0.8
0.0732068	-0.0905157	0.0193033	0.343747	5.35583	-0.8
0.0714691	-0.0927455	0.0217085	0.348723	5.38737	-0.8
0.0726621	-0.092915	0.0225318	0.344438	5.4189	-0.8
0.073855	-0.0930844	0.0233551	0.340154	5.45044	-0.8
0.0750479	-0.0932539	0.0241784	0.335869	5.48197	-0.8
0.0762409	-0.0934234	0.0250016	0.331585	5.51351	-0.8
0.0774338	-0.0935928	0.0258249	0.3273	5.54504	-0.8
0.0786267	-0.0937623	0.0266482	0.323016	5.57658	-0.8
0.0798196	-0.0939318	0.0274715	0.318731	5.60811	-0.8
0.0810126	-0.0941013	0.0282948	0.314446	5.63965	-0.8
0.0822055	-0.0942707	0.0291181	0.310162	5.67118	-0.8
0.0833984	-0.0944402	0.0299414	0.305877	5.70272	-0.8
0.0845914	-0.0946097	0.0307646	0.301593	5.73425	-0.8
0.0857843	-0.0947791	0.0315879	0.297308	5.76579	-0.8
0.0869772	-0.0949486	0.0324112	0.293024	5.79732	-0.8
0.0881702	-0.0951181	0.0332345	0.288739	5.82886	-0.8
0.0893631	-0.0952875	0.0340578	0.284454	5.86039	-0.8
0.090556	-0.095457	0.0348811	0.28017	5.89193	-0.8
0.0904092	-0.0929383	0.0344333	0.274268	5.92346	-0.8
0.0902624	-0.0904195	0.0339855	0.268367	5.955	-0.8
0.0901155	-0.0879008	0.0335378	0.262465	5.98653	-0.8
0.0899687	-0.085382	0.03309	0.256564	6.01807	-0.8
0.0898219	-0.0828633	0.0326422	0.250663	6.0496	-0.8
0.089675	-0.0803445	0.0321944	0.244761	6.08114	-0.8
0.0895282	-0.0778258	0.0317467	0.23886	6.11267	-0.8
0.0893814	-0.075307	0.0312989	0.232958	6.14421	-0.8
0.0892345	-0.0727883	0.0308511	0.227057	6.17574	-0.8
0.0890877	-0.0702695	0.0304034	0.221155	6.20728	-0.8
0.0889408	-0.0677508	0.0299556	0.215254	6.23881	-0.8
0.088794	-0.065232	0.0295078	0.209352	6.27035	-0.8
0.0886472	-0.0627133	0.0290601	0.203451	6.30188	-0.8
0.0885003	-0.0601945	0.0286123	0.197549	6.33341	-0.8
0.0883535	-0.0576758	0.0281645	0.191648	6.36495	-0.8
0.0882067	-0.0551571	0.0277167	0.185746	6.39648	-0.8
0.0870485	-0.0528707	0.0270962	0.180408	6.42802	-0.8
0.0858903	-0.0505843	0.0264757	0.175069	6.45955	-0.8
0.084732	-0.0482979	0.0258552	0.169731	6.49109	-0.8
0.0835738	-0.0460116	0.0252347	0.164393	6.52262	-0.8
0.0824156	-0.0437252	0.0246142	0.159054	6.55416	-0.8
0.0812574	-0.0414388	0.0239937	0.153716	6.58569	-0.8
0.0800992	-0.0391524	0.0233732	0.148377	6.61723	-0.8
0.078941	-0.0368661	0.0227527	0.143039	6.64876	-0.8
0.0777828	-0.0345797	0.0221322	0.137701	6.6803	-0.8
0.0766246	-0.0322933	0.0215117	0.132362	6.71183	-0.8
0.0754664	-0.030007	0.0208912	0.127024	6.74337	-0.8
0.0743082	-0.0277206	0.0202707	0.121685	6.7749	-0.8
0.07315	-0.0254342	0.0196502	0.116347	6.80644	-0.8
0.0719918	-0.0231478	0.0190297	0.111009	6.83797	-0.8
0.0708336	-0.0208615	0.0184091	0.10567	6.86951	-0.8
0.0696754	-0.0185751	0.0177886	0.100332	6.90104	-0.8
0.0687276	-0.0174779	0.0164715	0.0975005	6.93258	-0.8
0.0677798	-0.0163807	0.0151543	0.0946692	6.96411	-0.8
0.066832	-0.0152834	0.0138372	0.0918379	6.99565	-0.8
0.0658842	-0.0141862	0.01252	0.0890067	7.02718	-0.8
0.0649364	-0.013089	0.0112029	0.0861754	7.05872	-0.8
0.0639885	-0.0119918	0.00988574	0.0833441	7.09025	-0.8
0.0630407	-0.0108946	0.00856859	0.0805128	7.12179	-0.8
0.0620929	-0.00979735	0.00725144	0.0776815	7.15332	-0.8
0.0611451	-0.00870013	0.00593429	0.0748502	7.18486	-0.8
0.0601973	-0.00760291	0.00461714	0.072019	7.21639	-0.8
0.0592495	-0.00650569	0.00329999	0.0691877	7.24792	-0.8
0.0583017	-0.00540848	0.00198285	0.0663564	7.27946	-0.8
0.0573539	-0.00431126	0.000665696	0.0635251	7.31099	-0.8
0.0564061	-0.00321404	-0.000651454	0.0606938	7.34253	-0.8
0.0554583	-0.00211682	-0.0019686	0.0578626	7.37406	-0.8
0.0545105	-0.0010196	-0.00328575	0.0550313	7.4056	-0.8
0.053906	-0.000367223	-0.00478702	0.05534	7.43713	-0.8
0.0533016	0.000285157	-0.00628828	0.0556487	7.46867	-0.8
0.0526971	0.000937536	-0.00778954	0.0559575	7.5002	-0.8
0.0520926	0.00158992	-0.0092908	0.0562662	7.53174	-0.8
0.0514882	0.0022423	-0.0107921	0.0565749	7.56327	-0.8
0.0508837	0.00289468	-0.0122933	0.0568837	7.59481	-0.8
0.0502792	0.00354705	-0.0137946	0.0571924	7.62634	-0.8
0.0496748	0.00419943	-0.0152959	0.0575011	7.65788	-0.8
0.0490703	0.00485181	-0.0167971	0.0578099	7.68941	-0.8
0.0484659	0.00550419	-0.0182984	0.0581186	7.72095	-0.8
0.0478614	0.00615657	-0.0197996	0.0584273	7.75248	-0.8
0.0472569	0.00680895	-0.0213009	0.058736	7.78402	-0.8
0.0466525	0.00746133	-0.0228022	0.0590448	7.81555	-0.8
0.046048	0.00811371	-0.0243034	0.0593535	7.84709	-0.8
0.0454435	0.00876609	-0.0258047	0.0596622	7.87862	-0.8
0.0448391	0.00941847	-0.027306	0.059971	7.91016	-0.8
0.0446994	0.01117	-0.0275458	0.0577061	7.94169	-0.8
0.0445596	0.0129216	-0.0277857	0.0554412	7.97323	-0.8
0.0444199	0.0146732	-0.0280255	0.0531763	8.00476	-0.8
0.0442802	0.0164247	-0.0282654	0.0509114	8.0363	-0.8
0.0441405	0.0181763	-0.0285052	0.0486465	8.06783	-0.8
0.0440008	0.0199279	-0.0287451	0.0463816	8.09937	-0.8
0.0438611	0.0216794	-0.0289849	0.0441167	8.1309	-0.8
0.0437214	0.023431	-0.0292248	0.0418518	8.16243	-0.8
0.0435817	0.0251826	-0.0294647	0.0395869	8.19397	-0.8
0.043442	0.0269341	-0.0297045	0.037322	8.2255	-0.8
0.0433023	0.0286857	-0.0299444	0.0350572	8.25704	-0.8
0.0431625	0.0304373	-0.0301842	0.0327923	8.28857	-0.8
0.0430228	0.0321888	-0.0304241	0.0305274	8.32011	-0.8
0.0428831	0.0339404	-0.0306639	0.0282625	8.35164	-0.8
0.0427434	0.035692	-0.0309038	0.0259976	8.38318	-0.8
0.0426037	0.0374435	-0.0311436	0.0237327	8.41471	-0.8
0.0432654	0.0397134	-0.0308171	0.0222054	8.44625	-0.8
0.0439271	0.0419832	-0.0304906	0.0206781	8.47778	-0.8
0.0445887	0.044253	-0.0301641	0.0191509	8.50932	-0.8
0.0452504	0.0465229	-0.0298376	0.0176236	8.54085	-0.8
0.0459121	0.0487927	-0.0295111	0.0160963	8.57239	-0.8
0.0465738	0.0510626	-0.0291846	0.014569	8.60392	-0.8
0.0472355	0.0533324	-0.0288581	0.0130417	8.63546	-0.8
0.0478971	0.0556023	-0.0285316	0.0115145	8.66699	-0.8
0.0485588	0.0578721	-0.028205	0.00998718	8.69853	-0.8
0.0492205	0.0601419	-0.0278785	0.0084599	8.73006	-0.8
0.0498822	0.0624118	-0.027552	0.00693263	8.7616	-0.8
0.0505439	0.0646816	-0.0272255	0.00540535	8.79313	-0.8
0.0512055	0.0669515	-0.026899	0.00387807	8.82467	-0.8
0.0518672	0.0692213	-0.0265725	0.00235079	8.8562	-0.8
0.0525289	0.0714912	-0.026246	0.000823511	8.88774	-0.8
0.0531906	0.073761	-0.0259195	-0.000703768	8.91927	-0.8
0.0537364	0.0763283	-0.025056	-0.000139125	8.95081	-0.8
0.0542822	0.0788956	-0.0241926	0.000425517	8.98234	-0.8
0.0548281	0.081463	-0.0233292	0.000990159	9.01388	-0.8
0.0553739	0.0840303	-0.0224658	0.0015548	9.04541	-0.8
0.0559197	0.0865976	-0.0216024	0.00211944	9.07694	-0.8
0.0564655	0.0891649	-0.020739	0.00268409	9.10848	-0.8
0.0570114	0.0917323	-0.0198755	0.00324873	9.14001	-0.8
0.0575572	0.0942996	-0.0190121	0.00381337	9.17155	-0.8
0.058103	0.0968669	-0.0181487	0.00437801	9.20308	-0.8
0.0586489	0.0994342	-0.0172853	0.00494266	9.23462	-0.8
0.0591947	0.102002	-0.0164219	0.0055073	9.26615	-0.8
0.0597405	0.104569	-0.0155585	0.00607194	9.29769	-0.8
0.0602863	0.107136	-0.014695	0.00663658	9.32922	-0.8
0.0608322	0.109704	-0.0138316	0.00720122	9.36076	-0.8
0.061378	0.112271	-0.0129682	0.00776587	9.39229	-0.8
0.0619238	0.114838	-0.0121048	0.00833051	9.42383	-0.8
0.0617819	0.115935	-0.0111232	0.00969807	9.45536	-0.8
0.0616399	0.117031	-0.0101416	0.0110656	9.4869	-0.8
0.061498	0.118128	-0.00915999	0.0124332	9.51843	-0.8
0.061356	0.119224	-0.00817839	0.0138007	9.54997	-0.8
0.0612141	0.120321	-0.00719679	0.0151683	9.5815	-0.8
0.0610722	0.121417	-0.00621519	0.0165359	9.61304	-0.8
0.0609302	0.122514	-0.00523359	0.0179034	9.64457	-0.8
0.0607883	0.12361	-0.00425199	0.019271	9.67611	-0.8
0.0606463	0.124707	-0.00327039	0.0206385	9.70764	-0.8
0.0605044	0.125803	-0.00228879	0.0220061	9.73918	-0.8
0.0603624	0.1269	-0.00130719	0.0233737	9.77071	-0.8
0.0602205	0.127996	-0.000325592	0.0247412	9.80225	-0.8
0.0600785	0.129093	0.000656007	0.0261088	9.83378	-0.8
0.0599366	0.130189	0.00163761	0.0274763	9.86532	-0.8
0.0597947	0.131286	0.00261921	0.0288439	9.89685	-0.8
0.0596527	0.132382	0.00360081	0.0302115	9.92839	-0.8
0.0593276	0.131296	0.00411993	0.0328537	9.95992	-0.8
0.0590025	0.130211	0.00463905	0.035496	9.99146	-0.8
0.0586774	0.129125	0.00515817	0.0381383	10.023	-0.8
0.0583523	0.128039	0.00567729	0.0407806	10.0545	-0.8
0.0580272	0.126953	0.00619641	0.0434228	10.0861	-0.8
0.0577021	0.125868	0.00671554	0.0460651	10.1176	-0.8
0.057377	0.124782	0.00723466	0.0487074	10.1491	-0.8
0.0570519	0.123696	0.00775378	0.0513497	10.1807	-0.8
0.0567268	0.12261	0.0082729	0.0539919	10.2122	-0.8
0.0564017	0.121524	0.00879202	0.0566342	10.2437	-0.8
0.0560766	0.120439	0.00931114	0.0592765	10.2753	-0.8
0.0557515	0.119353	0.00983027	0.0619188	10.3068	-0.8
0.0554264	0.118267	0.0103494	0.064561	10.3383	-0.8
0.0551013	0.117181	0.0108685	0.0672033	10.3699	-0.8
0.0547762	0.116095	0.0113876	0.0698456	10.4014	-0.8
0.0544511	0.11501	0.0119068	0.0724879	10.4329	-0.8
0.0543249	0.112325	0.0125447	0.0742651	10.4645	-0.8
0.0541988	0.10964	0.0131827	0.0760424	10.496	-0.8
0.0540727	0.106955	0.0138206	0.0778197	10.5275	-0.8
0.0539465	0.10427	0.0144586	0.0795969	10.5591	-0.8
0.0538204	0.101585	0.0150966	0.0813742	10.5906	-0.8
0.0536943	0.0988997	0.0157345	0.0831515	10.6222	-0.8
0.0535681	0.0962147	0.0163725	0.0849288	10.6537	-0.8
0.053442	0.0935297	0.0170104	0.086706	10.6852	-0.8
0.0533158	0.0908447	0.0176484	0.0884833	10.7168	-0.8
0.0531897	0.0881597	0.0182864	0.0902606	10.7483	-0.8
0.0530636	0.0854747	0.0189243	0.0920379	10.7798	-0.8
0.0529374	0.0827896	0.0195623	0.0938151	10.8114	-0.8
0.0528113	0.0801046	0.0202003	0.0955924	10.8429	-0.8
0.0526852	0.0774196	0.0208382	0.0973697	10.8744	-0.8
0.052559	0.0747346	0.0214762	0.0991469	10.906	-0.8
0.0524329	0.0720496	0.0221141	0.100924	10.9375	-0.8
0.0526878	0.0688791	0.0231163	0.101955	10.969	-0.8
0.0529426	0.0657085	0.0241184	0.102987	11.0006	-0.8
0.0531975	0.0625379	0.0251206	0.104018	11.0321	-0.8
0.0534524	0.0593673	0.0261227	0.105049	11.0636	-0.8
0.0537073	0.0561967	0.0271249	0.10608	11.0952	-0.8
0.0539622	0.0530261	0.028127	0.107111	11.1267	-0.8
0.054217	0.0498556	0.0291292	0.108142	11.1582	-0.8
0.0544719	0.046685	0.0301313	0.109174	11.1898	-0.8
0.0547268	0.0435144	0.0311335	0.110205	11.2213	-0.8
0.0549817	0.0403438	0.0321356	0.111236	11.2528	-0.8
0.0552365	0.0371732	0.0331378	0.112267	11.2844	-0.8
0.0554914	0.0340027	0.0341399	0.113298	11.3159	-0.8
0.0557463	0.0308321	0.0351421	0.114329	11.3475	-0.8
0.0560012	0.0276615	0.0361442	0.115361	11.379	-0.8
0.0562561	0.0244909	0.0371464	0.116392	11.4105	-0.8
0.0565109	0.0213203	0.0381485	0.117423	11.4421	-0.8
0.0567428	0.0187755	0.0392452	0.117005	11.4736	-0.8
0.0569746	0.0162307	0.040342	0.116588	11.5051	-0.8
0.0572065	0.0136859	0.0414387	0.11617	11.5367	-0.8
0.0574383	0.011141	0.0425354	0.115753	11.5682	-0.8
0.0576701	0.00859621	0.0436321	0.115335	11.5997	-0.8
0.057902	0.00605139	0.0447289	0.114918	11.6313	-0.8
0.0581338	0.00350657	0.0458256	0.1145	11.6628	-0.8
0.0583657	0.000961742	0.0469223	0.114083	11.6943	-0.8
0.0585975	-0.00158308	0.048019	0.113665	11.7259	-0.8
0.0588293	-0.00412791	0.0491158	0.113248	11.7574	-0.8
0.0590612	-0.00667273	0.0502125	0.11283	11.7889	-0.8
0.059293	-0.00921755	0.0513092	0.112413	11.8205	-0.8
0.0595248	-0.0117624	0.052406	0.111995	11.852	-0.8
0.0597567	-0.0143072	0.0535027	0.111578	11.8835	-0.8
0.0599885	-0.016852	0.0545994	0.11116	11.9151	-0.8
0.0602204	-0.0193969	0.0556961	0.110742	11.9466	-0.8
0.0603303	-0.0210553	0.0564008	0.10994	11.9781	-0.8
0.0604402	-0.0227138	0.0571055	0.109137	12.0097	-0.8
0.0605502	-0.0243723	0.0578102	0.108335	12.0412	-0.8
0.0606601	-0.0260308	0.0585148	0.107532	12.0728	-0.8
0.06077	-0.0276893	0.0592195	0.10673	12.1043	-0.8
0.06088	-0.0293478	0.0599242	0.105927	12.1358	-0.8
0.0609899	-0.0310063	0.0606289	0.105125	12.1674	-0.8
0.0610998	-0.0326648	0.0613335	0.104322	12.1989	-0.8
0.0612098	-0.0343232	0.0620382	0.10352	12.2304	-0.8
0.0613197	-0.0359817	0.0627429	0.102717	12.262	-0.8
0.0614296	-0.0376402	0.0634476	0.101914	12.2935	-0.8
0.0615396	-0.0392987	0.0641522	0.101112	12.325	-0.8
0.0616495	-0.0409572	0.0648569	0.100309	12.3566	-0.8
0.0617595	-0.0426157	0.0655616	0.0995068	12.3881	-0.8
0.0618694	-0.0442742	0.0662663	0.0987042	12.4196	-0.8
0.0619793	-0.0459327	0.066971	0.0979017	12.4512	-0.8
0.0620413	-0.0465192	0.0672591	0.0977051	12.4827	-0.8
0.0621033	-0.0471058	0.0675473	0.0975085	12.5142	-0.8
0.0621653	-0.0476924	0.0678355	0.0973119	12.5458	-0.8
0.0622273	-0.048279	0.0681236	0.0971153	12.5773	-0.8
0.0622893	-0.0488656	0.0684118	0.0969188	12.6088	-0.8
0.0623513	-0.0494521	0.0687	0.0967222	12.6404	-0.8
0.0624133	-0.0500387	0.0689881	0.0965256	12.6719	-0.8
0.0624752	-0.0506253	0.0692763	0.096329	12.7035	-0.8
0.0625372	-0.0512119	0.0695645	0.0961324	12.735	-0.8
0.0625992	-0.0517985	0.0698526	0.0959358	12.7665	-0.8
0.0626612	-0.052385	0.0701408	0.0957392	12.7981	-0.8
0.0627232	-0.0529716	0.070429	0.0955426	12.8296	-0.8
0.0627852	-0.0535582	0.0707171	0.095346	12.8611	-0.8
0.0628472	-0.0541448	0.0710053	0.0951494	12.8927	-0.8
0.0629092	-0.0547314	0.0712935	0.0949529	12.9242	-0.8
0.0629712	-0.0553179	0.0715816	0.0947563	12.9557	-0.8
0.0630001	-0.0546345	0.0715034	0.0950927	12.9873	-0.8
0.0630289	-0.053951	0.0714251	0.0954291	13.0188	-0.8
0.0630578	-0.0532676	0.0713469	0.0957655	13.0503	-0.8
0.0630867	-0.0525842	0.0712686	0.096102	13.0819	-0.8
0.0631156	-0.0519007	0.0711904	0.0964384	13.1134	-0.8
0.0631445	-0.0512173	0.0711121	0.0967748	13.1449	-0.8
0.0631734	-0.0505338	0.0710339	0.0971112	13.1765	-0.8
0.0632022	-0.0498504	0.0709556	0.0974476	13.208	-0.8
0.0632311	-0.0491669	0.0708774	0.0977841	13.2395	-0.8
0.06326	-0.0484835	0.0707991	0.0981205	13.2711	-0.8
0.0632889	-0.0478	0.0707209	0.0984569	13.3026	-0.8
0.0633178	-0.0471166	0.0706426	0.0987933	13.3341	-0.8
0.0633467	-0.0464331	0.0705644	0.0991297	13.3657	-0.8
0.0633755	-0.0457497	0.0704861	0.0994662	13.3972	-0.8
0.0634044	-0.0450662	0.0704079	0.0998026	13.4288	-0.8
0.0634333	-0.0443828	0.0703296	0.100139	13.4603	-0.8
0.063628	-0.0425618	0.0703342	0.0999238	13.4918	-0.8
0.0638226	-0.0407408	0.0703389	0.0997086	13.5234	-0.8
0.0640172	-0.0389198	0.0703435	0.0994934	13.5549	-0.8
0.0642119	-0.0370988	0.0703481	0.0992782	13.5864	-0.8
0.0644065	-0.0352778	0.0703527	0.099063	13.618	-0.8
0.0646012	-0.0334568	0.0703574	0.0988478	13.6495	-0.8
0.0647958	-0.0316358	0.070362	0.0986326	13.681	-0.8
0.0649905	-0.0298148	0.0703666	0.0984174	13.7126	-0.8
0.0651851	-0.0279938	0.0703713	0.0982022	13.7441	-0.8
0.0653798	-0.0261727	0.0703759	0.097987	13.7756	-0.8
0.0655744	-0.0243517	0.0703805	0.0977718	13.8072	-0.8
0.065769	-0.0225307	0.0703851	0.0975566	13.8387	-0.8
0.0659637	-0.0207097	0.0703898	0.0973414	13.8702	-0.8
0.0661583	-0.0188887	0.0703944	0.0971261	13.9018	-0.8
0.066353	-0.0170677	0.070399	0.0969109	13.9333	-0.8
0.0665476	-0.0152467	0.0704036	0.0966957	13.9648	-0.8
0.0668245	-0.0137199	0.070574	0.0961643	13.9964	-0.8
0.0671014	-0.012193	0.0707443	0.0956329	14.0279	-0.8
0.0673783	-0.0106661	0.0709146	0.0951015	14.0594	-0.8
0.0676552	-0.00913922	0.071085	0.09457	14.091	-0.8
0.0679321	-0.00761235	0.0712553	0.0940386	14.1225	-0.8
0.068209	-0.00608547	0.0714256	0.0935072	14.1541	-0.8
0.0684859	-0.0045586	0.0715959	0.0929757	14.1856	-0.8
0.0687628	-0.00303172	0.0717663	0.0924443	14.2171	-0.8
0.0690397	-0.00150485	0.0719366	0.0919129	14.2487	-0.8
0.0693166	2.20274e-05	0.0721069	0.0913815	14.2802	-0.8
0.0695935	0.0015489	0.0722772	0.09085	14.3117	-0.8
0.0698704	0.00307578	0.0724476	0.0903186	14.3433	-0.8
0.0701473	0.00460265	0.0726179	0.0897872	14.3748	-0.8
0.0704242	0.00612953	0.0727882	0.0892557	14.4063	-0.8
0.0707011	0.0076564	0.0729586	0.0887243	14.4379	-0.8
0.070978	0.00918328	0.0731289	0.0881929	14.4694	-0.8
0.0713048	0.0103775	0.0733172	0.0879283	14.5009	-0.8
0.0716317	0.0115717	0.0735055	0.0876637	14.5325	-0.8
0.0719585	0.0127659	0.0736939	0.0873992	14.564	-0.8
0.0722853	0.0139601	0.0738822	0.0871346	14.5955	-0.8
0.0726121	0.0151543	0.0740705	0.08687	14.6271	-0.8
0.072939	0.0163485	0.0742588	0.0866055	14.6586	-0.8
0.0732658	0.0175427	0.0744472	0.0863409	14.6901	-0.8
0.0735926	0.0187369	0.0746355	0.0860763	14.7217	-0.8
0.0739194	0.0199311	0.0748238	0.0858117	14.7532	-0.8
0.0742463	0.0211253	0.0750121	0.0855472	14.7847	-0.8
0.0745731	0.0223195	0.0752005	0.0852826	14.8163	-0.8
0.0748999	0.0235137	0.0753888	0.085018	14.8478	-0.8
0.0752267	0.0247079	0.0755771	0.0847534	14.8794	-0.8
0.0755536	0.0259021	0.0757654	0.0844889	14.9109	-0.8
0.0758804	0.0270963	0.0759538	0.0842243	14.9424	-0.8
0.0762072	0.0282905	0.0761421	0.0839597	14.974	-0.8
0.0764517	0.0294673	0.0762905	0.083679	15.0055	-0.8
0.0766962	0.0306441	0.0764389	0.0833984	15.037	-0.8
0.0769407	0.0318208	0.0765874	0.0831177	15.0686	-0.8
0.0771852	0.0329976	0.0767358	0.082837	15.1001	-0.8
0.0774297	0.0341744	0.0768842	0.0825564	15.1316	-0.8
0.0776742	0.0353512	0.0770326	0.0822757	15.1632	-0.8
0.0779187	0.0365279	0.0771811	0.081995	15.1947	-0.8
0.0781632	0.0377047	0.0773295	0.0817143	15.2262	-0.8
0.0784078	0.0388815	0.0774779	0.0814337	15.2578	-0.8
0.0786523	0.0400583	0.0776263	0.081153	15.2893	-0.8
0.0788968	0.0412351	0.0777748	0.0808723	15.3208	-0.8
0.0791413	0.0424118	0.0779232	0.0805917	15.3524	-0.8
0.0793858	0.0435886	0.0780716	0.080311	15.3839	-0.8
0.0796303	0.0447654	0.07822	0.0800303	15.4154	-0.8
0.0798748	0.0459422	0.0783685	0.0797497	15.447	-0.8
0.0801193	0.0471189	0.0785169	0.079469	15.4785	-0.8
0.0802892	0.0474415	0.078847	0.078289	15.5101	-0.8
0.080459	0.0477641	0.0791771	0.077109	15.5416	-0.8
0.0806289	0.0480866	0.0795072	0.0759289	15.5731	-0.8
0.0807988	0.0484092	0.0798373	0.0747489	15.6047	-0.8
0.0809687	0.0487318	0.0801674	0.0735689	15.6362	-0.8
0.0811386	0.0490543	0.0804975	0.0723889	15.6677	-0.8
0.0813084	0.0493769	0.0808276	0.0712089	15.6993	-0.8
0.0814783	0.0496994	0.0811577	0.0700289	15.7308	-0.8
0.0816482	0.050022	0.0814878	0.0688489	15.7623	-0.8
0.0818181	0.0503446	0.0818179	0.0676688	15.7939	-0.8
0.081988	0.0506671	0.082148	0.0664888	15.8254	-0.8
0.0821578	0.0509897	0.0824781	0.0653088	15.8569	-0.8
0.0823277	0.0513122	0.0828083	0.0641288	15.8885	-0.8
0.0824976	0.0516348	0.0831384	0.0629488	15.92	-0.8
0.0826675	0.0519574	0.0834685	0.0617688	15.9515	-0.8
0.0828374	0.0522799	0.0837986	0.0605887	15.9831	-0.8
0.0830156	0.0519115	0.0842121	0.0596965	16.0146	-0.8
0.0831939	0.0515431	0.0846257	0.0588042	16.0461	-0.8
0.0833721	0.0511748	0.0850393	0.0579119	16.0777	-0.8
0.0835504	0.0508064	0.0854529	0.0570196	16.1092	-0.8
0.0837286	0.050438	0.0858665	0.0561273	16.1407	-0.8
0.0839069	0.0500696	0.0862801	0.0552351	16.1723	-0.8
0.0840852	0.0497012	0.0866936	0.0543428	16.2038	-0.8
0.0842634	0.0493328	0.0871072	0.0534505	16.2354	-0.8
0.0844417	0.0489644	0.0875208	0.0525582	16.2669	-0.8
0.0846199	0.048596	0.0879344	0.0516659	16.2984	-0.8
0.0847982	0.0482276	0.088348	0.0507736	16.33	-0.8
0.0849764	0.0478592	0.0887615	0.0498814	16.3615	-0.8
0.0851547	0.0474908	0.0891751	0.0489891	16.393	-0.8
0.0853329	0.0471224	0.0895887	0.0480968	16.4246	-0.8
0.0855112	0.046754	0.0900023	0.0472045	16.4561	-0.8
0.0856895	0.0463857	0.0904159	0.0463122	16.4876	-0.8
0.0858881	0.0458641	0.0909421	0.0447009	16.5192	-0.8
0.0860868	0.0453426	0.0914684	0.0430896	16.5507	-0.8
0.0862855	0.0448211	0.0919946	0.0414782	16.5822	-0.8
0.0864842	0.0442996	0.0925209	0.0398669	16.6138	-0.8
0.0866829	0.0437781	0.0930471	0.0382556	16.6453	-0.8
0.0868816	0.0432566	0.0935734	0.0366443	16.6768	-0.8
0.0870802	0.0427351	0.0940997	0.0350329	16.7084	-0.8
0.0872789	0.0422136	0.0946259	0.0334216	16.7399	-0.8
0.0874776	0.041692	0.0951522	0.0318103	16.7714	-0.8
0.0876763	0.0411705	0.0956784	0.030199	16.803	-0.8
0.087875	0.040649	0.0962047	0.0285876	16.8345	-0.8
0.0880737	0.0401275	0.0967309	0.0269763	16.866	-0.8
0.0882723	0.039606	0.0972572	0.025365	16.8976	-0.8
0.088471	0.0390845	0.0977834	0.0237537	16.9291	-0.8
0.0886697	0.038563	0.0983097	0.0221423	16.9607	-0.8
0.0888684	0.0380415	0.0988359	0.020531	16.9922	-0.8
0.0891191	0.0374968	0.0996147	0.0192418	17.0237	-0.8
0.0893698	0.0369521	0.100393	0.0179526	17.0553	-0.8
0.0896204	0.0364074	0.101172	0.0166634	17.0868	-0.8
0.0898711	0.0358627	0.101951	0.0153742	17.1183	-0.8
0.0901218	0.035318	0.10273	0.014085	17.1499	-0.8
0.0903725	0.0347734	0.103509	0.0127958	17.1814	-0.8
0.0906231	0.0342287	0.104287	0.0115067	17.2129	-0.8
0.0908738	0.033684	0.105066	0.0102175	17.2445	-0.8
0.0911245	0.0331393	0.105845	0.00892827	17.276	-0.8
0.0913752	0.0325946	0.106624	0.00763908	17.3075	-0.8
0.0916259	0.0320499	0.107402	0.00634989	17.3391	-0.8
0.0918765	0.0315053	0.108181	0.0050607	17.3706	-0.8
0.0921272	0.0309606	0.10896	0.00377151	17.4021	-0.8
0.0923779	0.0304159	0.109739	0.00248231	17.4337	-0.8
0.0926286	0.0298712	0.110518	0.00119312	17.4652	-0.8
0.0928793	0.0293265	0.111296	-9.60693e-05	17.4967	-0.8
0.0930889	0.0287364	0.111886	-0.00169349	17.5283	-0.8
0.0932985	0.0281463	0.112476	-0.00329091	17.5598	-0.8
0.0935081	0.0275561	0.113065	-0.00488833	17.5913	-0.8
0.0937177	0.026966	0.113655	-0.00648575	17.6229	-0.8
0.0939274	0.0263759	0.114244	-0.00808317	17.6544	-0.8
0.094137	0.0257857	0.114834	-0.00968059	17.686	-0.8
0.0943466	0.0251956	0.115423	-0.011278	17.7175	-0.8
0.0945562	0.0246055	0.116013	-0.0128754	17.749	-0.8
0.0947659	0.0240153	0.116603	-0.0144729	17.7806	-0.8
0.0949755	0.0234252	0.117192	-0.0160703	17.8121	-0.8
0.0951851	0.0228351	0.117782	-0.0176677	17.8436	-0.8
0.0953947	0.0222449	0.118371	-0.0192651	17.8752	-0.8
0.0956043	0.0216548	0.118961	-0.0208625	17.9067	-0.8
0.095814	0.0210647	0.119551	-0.02246	17.9382	-0.8
0.0960236	0.0204745	0.12014	-0.0240574	17.9698	-0.8
0.0962332	0.0198844	0.12073	-0.0256548	18.0013	-0.8
0.0963279	0.0191817	0.121282	-0.027124	18.0328	-0.8
0.0964225	0.018479	0.121834	-0.0285932	18.0644	-0.8
0.0965171	0.0177764	0.122386	-0.0300623	18.0959	-0.8
0.0966118	0.0170737	0.122939	-0.0315315	18.1274	-0.8
0.0967064	0.016371	0.123491	-0.0330007	18.159	-0.8
0.0968011	0.0156683	0.124043	-0.0344699	18.1905	-0.8
0.0968957	0.0149656	0.124595	-0.035939	18.222	-0.8
0.0969904	0.014263	0.125148	-0.0374082	18.2536	-0.8
0.097085	0.0135603	0.1257	-0.0388774	18.2851	-0.8
0.0971796	0.0128576	0.126252	-0.0403466	18.3167	-0.8
0.0972743	0.0121549	0.126804	-0.0418157	18.3482	-0.8
0.0973689	0.0114522	0.127357	-0.0432849	18.3797	-0.8
0.0974636	0.0107495	0.127909	-0.0447541	18.4113	-0.8
0.0975582	0.0100469	0.128461	-0.0462233	18.4428	-0.8
0.0976528	0.00934417	0.129013	-0.0476925	18.4743	-0.8
0.0977475	0.00864149	0.129566	-0.0491616	18.5059	-0.8
0.0977215	0.00796533	0.130092	-0.0506681	18.5374	-0.8
0.0976955	0.00728918	0.130618	-0.0521745	18.5689	-0.8
0.0976695	0.00661303	0.131145	-0.053681	18.6005	-0.8
0.0976435	0.00593688	0.131671	-0.0551874	18.632	-0.8
0.0976176	0.00526072	0.132197	-0.0566938	18.6635	-0.8
0.0975916	0.00458457	0.132724	-0.0582003	18.6951	-0.8
0.0975656	0.00390842	0.13325	-0.0597067	18.7266	-0.8
0.0975396	0.00323226	0.133776	-0.0612132	18.7581	-0.8
0.0975136	0.00255611	0.134302	-0.0627196	18.7897	-0.8
0.0974876	0.00187996	0.134829	-0.0642261	18.8212	-0.8
0.0974616	0.00120381	0.135355	-0.0657325	18.8527	-0.8
0.0974357	0.000527654	0.135881	-0.0672389	18.8843	-0.8
0.0974097	-0.000148498	0.136408	-0.0687454	18.9158	-0.8
0.0973837	-0.000824651	0.136934	-0.0702518	18.9473	-0.8
0.0973577	-0.0015008	0.13746	-0.0717583	18.9789	-0.8
0.0973317	-0.00217696	0.137987	-0.0732647	19.0104	-0.8
0.0972204	-0.00288411	0.138514	-0.0745926	19.042	-0.8
0.0971092	-0.00359126	0.139041	-0.0759204	19.0735	-0.8
0.0969979	-0.00429842	0.139568	-0.0772483	19.105	-0.8
0.0968866	-0.00500557	0.140095	-0.0785761	19.1366	-0.8
0.0967753	-0.00571272	0.140623	-0.079904	19.1681	-0.8
0.0966641	-0.00641988	0.14115	-0.0812318	19.1996	-0.8
0.0965528	-0.00712703	0.141677	-0.0825597	19.2312	-0.8
0.0964415	-0.00783418	0.142204	-0.0838875	19.2627	-0.8
0.0963302	-0.00854134	0.142731	-0.0852154	19.2942	-0.8
0.096219	-0.00924849	0.143258	-0.0865432	19.3258	-0.8
0.0961077	-0.00995564	0.143786	-0.0878711	19.3573	-0.8
0.0959964	-0.0106628	0.144313	-0.0891989	19.3888	-0.8
0.0958852	-0.0113699	0.14484	-0.0905268	19.4204	-0.8
0.0957739	-0.0120771	0.145367	-0.0918546	19.4519	-0.8
0.0956626	-0.0127843	0.145894	-0.0931825	19.4834	-0.8
0.0955513	-0.0134914	0.146421	-0.0945103	19.515	-0.8
0.0954051	-0.0142329	0.146803	-0.0958308	19.5465	-0.8
0.0952588	-0.0149745	0.147185	-0.0971513	19.578	-0.8
0.0951126	-0.015716	0.147566	-0.0984718	19.6096	-0.8
0.0949663	-0.0164575	0.147948	-0.0997924	19.6411	-0.8
0.0948201	-0.017199	0.148329	-0.101113	19.6726	-0.8
0.0946738	-0.0179405	0.148711	-0.102433	19.7042	-0.8
0.0945276	-0.0186821	0.149093	-0.103754	19.7357	-0.8
0.0943813	-0.0194236	0.149474	-0.105074	19.7673	-0.8
0.0942351	-0.0201651	0.149856	-0.106395	19.7988	-0.8
0.0940888	-0.0209066	0.150238	-0.107715	19.8303	-0.8
0.0939426	-0.0216481	0.150619	-0.109036	19.8619	-0.8
0.0937964	-0.0223897	0.151001	-0.110356	19.8934	-0.8
0.0936501	-0.0231312	0.151382	-0.111677	19.9249	-0.8
0.0935039	-0.0238727	0.151764	-0.112997	19.9565	-0.8
0.0933576	-0.0246142	0.152146	-0.114318	19.988	-0.8
0.0932114	-0.0253557	0.152527	-0.115638	20.0195	-0.8
0.0986376	-0.0579721	-0.0167545	0.267203	4.88281	-0.798438
0.0968849	-0.0601537	-0.0143655	0.27211	4.91435	-0.798438
0.0951322	-0.0623354	-0.0119765	0.277016	4.94588	-0.798438
0.0933796	-0.0645171	-0.00958747	0.281922	4.97742	-0.798438
0.0916269	-0.0666987	-0.00719848	0.286828	5.00895	-0.798438
0.0898742	-0.0688804	-0.00480948	0.291734	5.04049	-0.798438
0.0881216	-0.071062	-0.00242049	0.29664	5.07202	-0.798438
0.0863689	-0.0732437	-3.14936e-05	0.301546	5.10356	-0.798438
0.0846162	-0.0754253	0.0023575	0.306453	5.13509	-0.798438
0.0828636	-0.077607	0.00474649	0.311359	5.16663	-0.798438
0.0811109	-0.0797886	0.00713549	0.316265	5.19816	-0.798438
0.0793582	-0.0819703	0.00952448	0.321171	5.2297	-0.798438
0.0776056	-0.0841519	0.0119135	0.326077	5.26123	-0.798438
0.0758529	-0.0863336	0.0143025	0.330983	5.29277	-0.798438
0.0741002	-0.0885153	0.0166915	0.335889	5.3243	-0.798438
0.0723476	-0.0906969	0.0190805	0.340795	5.35583	-0.798438
0.0705949	-0.0928786	0.0214695	0.345702	5.38737	-0.798438
0.0717764	-0.0930805	0.0222805	0.341469	5.4189	-0.798438
0.0729579	-0.0932824	0.0230915	0.337237	5.45044	-0.798438
0.0741394	-0.0934843	0.0239025	0.333005	5.48197	-0.798438
0.0753209	-0.0936862	0.0247135	0.328773	5.51351	-0.798438
0.0765024	-0.0938881	0.0255245	0.324541	5.54504	-0.798438
0.0776839	-0.09409	0.0263355	0.320309	5.57658	-0.798438
0.0788654	-0.0942919	0.0271465	0.316076	5.60811	-0.798438
0.0800469	-0.0944938	0.0279575	0.311844	5.63965	-0.798438
0.0812284	-0.0946957	0.0287685	0.307612	5.67118	-0.798438
0.0824099	-0.0948976	0.0295795	0.30338	5.70272	-0.798438
0.0835914	-0.0950996	0.0303905	0.299148	5.73425	-0.798438
0.0847729	-0.0953015	0.0312016	0.294915	5.76579	-0.798438
0.0859544	-0.0955034	0.0320126	0.290683	5.79732	-0.798438
0.0871359	-0.0957053	0.0328236	0.286451	5.82886	-0.798438
0.0883174	-0.0959072	0.0336346	0.282219	5.86039	-0.798438
0.0894989	-0.0961091	0.0344456	0.277987	5.89193	-0.798438
0.0893495	-0.0935988	0.0340019	0.272138	5.92346	-0.798438
0.0892001	-0.0910884	0.0335582	0.26629	5.955	-0.798438
0.0890507	-0.0885781	0.0331144	0.260441	5.98653	-0.798438
0.0889013	-0.0860678	0.0326707	0.254593	6.01807	-0.798438
0.0887519	-0.0835575	0.032227	0.248745	6.0496	-0.798438
0.0886025	-0.0810472	0.0317833	0.242896	6.08114	-0.798438
0.0884531	-0.0785368	0.0313396	0.237048	6.11267	-0.798438
0.0883037	-0.0760265	0.0308958	0.2312	6.14421	-0.798438
0.0881543	-0.0735162	0.0304521	0.225351	6.17574	-0.798438
0.0880049	-0.0710059	0.0300084	0.219503	6.20728	-0.798438
0.0878555	-0.0684955	0.0295647	0.213654	6.23881	-0.798438
0.0877061	-0.0659852	0.029121	0.207806	6.27035	-0.798438
0.0875567	-0.0634749	0.0286773	0.201958	6.30188	-0.798438
0.0874073	-0.0609646	0.0282335	0.196109	6.33341	-0.798438
0.0872579	-0.0584542	0.0277898	0.190261	6.36495	-0.798438
0.0871085	-0.0559439	0.0273461	0.184412	6.39648	-0.798438
0.085969	-0.0537056	0.0267371	0.179123	6.42802	-0.798438
0.0848294	-0.0514674	0.0261281	0.173834	6.45955	-0.798438
0.0836899	-0.0492291	0.0255191	0.168545	6.49109	-0.798438
0.0825504	-0.0469908	0.02491	0.163256	6.52262	-0.798438
0.0814109	-0.0447525	0.024301	0.157967	6.55416	-0.798438
0.0802713	-0.0425142	0.023692	0.152678	6.58569	-0.798438
0.0791318	-0.040276	0.023083	0.147389	6.61723	-0.798438
0.0779923	-0.0380377	0.022474	0.1421	6.64876	-0.798438
0.0768528	-0.0357994	0.021865	0.136811	6.6803	-0.798438
0.0757132	-0.0335611	0.0212559	0.131522	6.71183	-0.798438
0.0745737	-0.0313228	0.0206469	0.126233	6.74337	-0.798438
0.0734342	-0.0290846	0.0200379	0.120944	6.7749	-0.798438
0.0722947	-0.0268463	0.0194289	0.115655	6.80644	-0.798438
0.0711552	-0.024608	0.0188199	0.110366	6.83797	-0.798438
0.0700156	-0.0223697	0.0182109	0.105077	6.86951	-0.798438
0.0688761	-0.0201314	0.0176018	0.099788	6.90104	-0.798438
0.0679476	-0.0190484	0.0163173	0.096981	6.93258	-0.798438
0.0670191	-0.0179654	0.0150328	0.094174	6.96411	-0.798438
0.0660905	-0.0168824	0.0137483	0.091367	6.99565	-0.798438
0.065162	-0.0157994	0.0124638	0.08856	7.02718	-0.798438
0.0642335	-0.0147164	0.0111793	0.085753	7.05872	-0.798438
0.063305	-0.0136334	0.00989483	0.082946	7.09025	-0.798438
0.0623765	-0.0125504	0.00861033	0.080139	7.12179	-0.798438
0.0614479	-0.0114674	0.00732583	0.077332	7.15332	-0.798438
0.0605194	-0.0103844	0.00604133	0.074525	7.18486	-0.798438
0.0595909	-0.00930144	0.00475683	0.0717181	7.21639	-0.798438
0.0586624	-0.00821844	0.00347233	0.0689111	7.24792	-0.798438
0.0577338	-0.00713544	0.00218782	0.0661041	7.27946	-0.798438
0.0568053	-0.00605244	0.000903323	0.0632971	7.31099	-0.798438
0.0558768	-0.00496944	-0.000381179	0.0604901	7.34253	-0.798438
0.0549483	-0.00388644	-0.00166568	0.0576831	7.37406	-0.798438
0.0540198	-0.00280344	-0.00295018	0.0548761	7.4056	-0.798438
0.0534294	-0.00214406	-0.00443226	0.0551909	7.43713	-0.798438
0.0528391	-0.00148468	-0.00591434	0.0555057	7.46867	-0.798438
0.0522487	-0.000825302	-0.00739643	0.0558205	7.5002	-0.798438
0.0516584	-0.000165922	-0.00887851	0.0561353	7.53174	-0.798438
0.051068	0.000493457	-0.0103606	0.0564501	7.56327	-0.798438
0.0504776	0.00115284	-0.0118427	0.0567649	7.59481	-0.798438
0.0498873	0.00181222	-0.0133247	0.0570797	7.62634	-0.798438
0.0492969	0.0024716	-0.0148068	0.0573945	7.65788	-0.798438
0.0487066	0.00313098	-0.0162889	0.0577093	7.68941	-0.798438
0.0481162	0.00379036	-0.017771	0.0580241	7.72095	-0.798438
0.0475259	0.00444973	-0.0192531	0.0583389	7.75248	-0.798438
0.0469355	0.00510911	-0.0207352	0.0586537	7.78402	-0.798438
0.0463452	0.00576849	-0.0222172	0.0589685	7.81555	-0.798438
0.0457548	0.00642787	-0.0236993	0.0592833	7.84709	-0.798438
0.0451645	0.00708725	-0.0251814	0.0595981	7.87862	-0.798438
0.0445741	0.00774663	-0.0266635	0.0599129	7.91016	-0.798438
0.0444458	0.00953048	-0.0269206	0.0577146	7.94169	-0.798438
0.0443175	0.0113143	-0.0271777	0.0555163	7.97323	-0.798438
0.0441891	0.0130982	-0.0274348	0.053318	8.00476	-0.798438
0.0440608	0.014882	-0.0276919	0.0511197	8.0363	-0.798438
0.0439325	0.0166659	-0.027949	0.0489215	8.06783	-0.798438
0.0438041	0.0184497	-0.0282061	0.0467232	8.09937	-0.798438
0.0436758	0.0202335	-0.0284632	0.0445249	8.1309	-0.798438
0.0435475	0.0220174	-0.0287203	0.0423266	8.16243	-0.798438
0.0434191	0.0238012	-0.0289774	0.0401283	8.19397	-0.798438
0.0432908	0.0255851	-0.0292345	0.03793	8.2255	-0.798438
0.0431625	0.0273689	-0.0294916	0.0357317	8.25704	-0.798438
0.0430341	0.0291528	-0.0297487	0.0335334	8.28857	-0.798438
0.0429058	0.0309366	-0.0300058	0.0313351	8.32011	-0.798438
0.0427775	0.0327205	-0.0302629	0.0291369	8.35164	-0.798438
0.0426491	0.0345043	-0.03052	0.0269386	8.38318	-0.798438
0.0425208	0.0362881	-0.0307771	0.0247403	8.41471	-0.798438
0.0431905	0.0386044	-0.0304518	0.0233071	8.44625	-0.798438
0.0438603	0.0409206	-0.0301265	0.0218739	8.47778	-0.798438
0.04453	0.0432368	-0.0298012	0.0204407	8.50932	-0.798438
0.0451997	0.0455531	-0.0294759	0.0190076	8.54085	-0.798438
0.0458695	0.0478693	-0.0291506	0.0175744	8.57239	-0.798438
0.0465392	0.0501855	-0.0288253	0.0161412	8.60392	-0.798438
0.0472089	0.0525018	-0.0285	0.014708	8.63546	-0.798438
0.0478787	0.054818	-0.0281747	0.0132748	8.66699	-0.798438
0.0485484	0.0571342	-0.0278494	0.0118417	8.69853	-0.798438
0.0492181	0.0594505	-0.0275241	0.0104085	8.73006	-0.798438
0.0498879	0.0617667	-0.0271988	0.0089753	8.7616	-0.798438
0.0505576	0.0640829	-0.0268735	0.00754212	8.79313	-0.798438
0.0512274	0.0663992	-0.0265482	0.00610894	8.82467	-0.798438
0.0518971	0.0687154	-0.0262229	0.00467576	8.8562	-0.798438
0.0525668	0.0710316	-0.0258975	0.00324258	8.88774	-0.798438
0.0532366	0.0733478	-0.0255722	0.0018094	8.91927	-0.798438
0.0537793	0.0759143	-0.0247118	0.00241779	8.95081	-0.798438
0.0543221	0.0784808	-0.0238513	0.00302619	8.98234	-0.798438
0.0548649	0.0810473	-0.0229908	0.00363459	9.01388	-0.798438
0.0554076	0.0836137	-0.0221303	0.00424298	9.04541	-0.798438
0.0559504	0.0861802	-0.0212698	0.00485138	9.07694	-0.798438
0.0564932	0.0887467	-0.0204093	0.00545978	9.10848	-0.798438
0.0570359	0.0913132	-0.0195488	0.00606817	9.14001	-0.798438
0.0575787	0.0938796	-0.0186883	0.00667657	9.17155	-0.798438
0.0581215	0.0964461	-0.0178279	0.00728496	9.20308	-0.798438
0.0586642	0.0990126	-0.0169674	0.00789336	9.23462	-0.798438
0.059207	0.101579	-0.0161069	0.00850176	9.26615	-0.798438
0.0597498	0.104146	-0.0152464	0.00911015	9.29769	-0.798438
0.0602925	0.106712	-0.0143859	0.00971855	9.32922	-0.798438
0.0608353	0.109279	-0.0135254	0.0103269	9.36076	-0.798438
0.0613781	0.111845	-0.0126649	0.0109353	9.39229	-0.798438
0.0619208	0.114411	-0.0118044	0.0115437	9.42383	-0.798438
0.0617693	0.115525	-0.0108458	0.012892	9.45536	-0.798438
0.0616178	0.116638	-0.00988718	0.0142402	9.4869	-0.798438
0.0614663	0.117751	-0.00892855	0.0155885	9.51843	-0.798438
0.0613148	0.118864	-0.00796991	0.0169367	9.54997	-0.798438
0.0611633	0.119977	-0.00701128	0.018285	9.5815	-0.798438
0.0610118	0.12109	-0.00605264	0.0196332	9.61304	-0.798438
0.0608603	0.122203	-0.00509401	0.0209814	9.64457	-0.798438
0.0607087	0.123316	-0.00413538	0.0223297	9.67611	-0.798438
0.0605572	0.124429	-0.00317674	0.0236779	9.70764	-0.798438
0.0604057	0.125542	-0.00221811	0.0250262	9.73918	-0.798438
0.0602542	0.126656	-0.00125947	0.0263744	9.77071	-0.798438
0.0601027	0.127769	-0.00030084	0.0277227	9.80225	-0.798438
0.0599512	0.128882	0.000657794	0.0290709	9.83378	-0.798438
0.0597997	0.129995	0.00161643	0.0304192	9.86532	-0.798438
0.0596482	0.131108	0.00257506	0.0317674	9.89685	-0.798438
0.0594966	0.132221	0.0035337	0.0331156	9.92839	-0.798438
0.0591582	0.13111	0.00403229	0.0357286	9.95992	-0.798438
0.0588198	0.129998	0.00453089	0.0383416	9.99146	-0.798438
0.0584813	0.128887	0.00502948	0.0409545	10.023	-0.798438
0.0581429	0.127775	0.00552808	0.0435675	10.0545	-0.798438
0.0578045	0.126664	0.00602667	0.0461804	10.0861	-0.798438
0.057466	0.125552	0.00652527	0.0487934	10.1176	-0.798438
0.0571276	0.124441	0.00702386	0.0514063	10.1491	-0.798438
0.0567892	0.12333	0.00752246	0.0540193	10.1807	-0.798438
0.0564507	0.122218	0.00802105	0.0566322	10.2122	-0.798438
0.0561123	0.121107	0.00851965	0.0592452	10.2437	-0.798438
0.0557738	0.119995	0.00901825	0.0618581	10.2753	-0.798438
0.0554354	0.118884	0.00951684	0.0644711	10.3068	-0.798438
0.055097	0.117773	0.0100154	0.067084	10.3383	-0.798438
0.0547585	0.116661	0.010514	0.069697	10.3699	-0.798438
0.0544201	0.11555	0.0110126	0.0723099	10.4014	-0.798438
0.0540817	0.114438	0.0115112	0.0749229	10.4329	-0.798438
0.0539441	0.11178	0.0121454	0.0766681	10.4645	-0.798438
0.0538065	0.109121	0.0127795	0.0784134	10.496	-0.798438
0.0536689	0.106463	0.0134136	0.0801587	10.5275	-0.798438
0.0535313	0.103804	0.0140477	0.0819039	10.5591	-0.798438
0.0533937	0.101145	0.0146819	0.0836492	10.5906	-0.798438
0.0532561	0.0984868	0.015316	0.0853944	10.6222	-0.798438
0.0531185	0.0958282	0.0159501	0.0871397	10.6537	-0.798438
0.0529809	0.0931696	0.0165842	0.0888849	10.6852	-0.798438
0.0528433	0.0905111	0.0172184	0.0906302	10.7168	-0.798438
0.0527057	0.0878525	0.0178525	0.0923754	10.7483	-0.798438
0.0525682	0.0851939	0.0184866	0.0941207	10.7798	-0.798438
0.0524306	0.0825353	0.0191208	0.095866	10.8114	-0.798438
0.052293	0.0798767	0.0197549	0.0976112	10.8429	-0.798438
0.0521554	0.0772181	0.020389	0.0993565	10.8744	-0.798438
0.0520178	0.0745596	0.0210231	0.101102	10.906	-0.798438
0.0518802	0.071901	0.0216573	0.102847	10.9375	-0.798438
0.0521348	0.0687268	0.0226715	0.103829	10.969	-0.798438
0.0523894	0.0655526	0.0236857	0.104811	11.0006	-0.798438
0.052644	0.0623784	0.0246999	0.105793	11.0321	-0.798438
0.0528986	0.0592042	0.0257141	0.106775	11.0636	-0.798438
0.0531532	0.05603	0.0267283	0.107757	11.0952	-0.798438
0.0534078	0.0528557	0.0277425	0.108738	11.1267	-0.798438
0.0536624	0.0496815	0.0287567	0.10972	11.1582	-0.798438
0.053917	0.0465073	0.0297709	0.110702	11.1898	-0.798438
0.0541716	0.0433331	0.030785	0.111684	11.2213	-0.798438
0.0544262	0.0401589	0.0317992	0.112666	11.2528	-0.798438
0.0546808	0.0369847	0.0328134	0.113648	11.2844	-0.798438
0.0549354	0.0338105	0.0338276	0.11463	11.3159	-0.798438
0.05519	0.0306363	0.0348418	0.115612	11.3475	-0.798438
0.0554446	0.0274621	0.035856	0.116594	11.379	-0.798438
0.0556992	0.0242879	0.0368702	0.117576	11.4105	-0.798438
0.0559539	0.0211137	0.0378844	0.118557	11.4421	-0.798438
0.0561949	0.0186016	0.0389933	0.118127	11.4736	-0.798438
0.0564359	0.0160895	0.0401022	0.117696	11.5051	-0.798438
0.056677	0.0135774	0.0412111	0.117265	11.5367	-0.798438
0.056918	0.0110653	0.04232	0.116834	11.5682	-0.798438
0.0571591	0.0085532	0.0434289	0.116403	11.5997	-0.798438
0.0574001	0.0060411	0.0445377	0.115972	11.6313	-0.798438
0.0576412	0.003529	0.0456466	0.115541	11.6628	-0.798438
0.0578822	0.00101689	0.0467555	0.11511	11.6943	-0.798438
0.0581233	-0.00149521	0.0478644	0.114679	11.7259	-0.798438
0.0583643	-0.00400731	0.0489733	0.114248	11.7574	-0.798438
0.0586054	-0.00651941	0.0500822	0.113817	11.7889	-0.798438
0.0588464	-0.00903151	0.051191	0.113386	11.8205	-0.798438
0.0590875	-0.0115436	0.0522999	0.112955	11.852	-0.798438
0.0593285	-0.0140557	0.0534088	0.112524	11.8835	-0.798438
0.0595696	-0.0165678	0.0545177	0.112093	11.9151	-0.798438
0.0598106	-0.0190799	0.0556266	0.111662	11.9466	-0.798438
0.0599349	-0.0206837	0.0563462	0.110841	11.9781	-0.798438
0.0600591	-0.0222875	0.0570658	0.110019	12.0097	-0.798438
0.0601834	-0.0238913	0.0577854	0.109198	12.0412	-0.798438
0.0603076	-0.0254951	0.058505	0.108377	12.0728	-0.798438
0.0604319	-0.0270989	0.0592246	0.107555	12.1043	-0.798438
0.0605562	-0.0287027	0.0599442	0.106734	12.1358	-0.798438
0.0606804	-0.0303065	0.0606638	0.105913	12.1674	-0.798438
0.0608047	-0.0319102	0.0613834	0.105091	12.1989	-0.798438
0.0609289	-0.033514	0.062103	0.10427	12.2304	-0.798438
0.0610532	-0.0351178	0.0628226	0.103449	12.262	-0.798438
0.0611775	-0.0367216	0.0635422	0.102627	12.2935	-0.798438
0.0613017	-0.0383254	0.0642618	0.101806	12.325	-0.798438
0.061426	-0.0399292	0.0649814	0.100985	12.3566	-0.798438
0.0615503	-0.041533	0.065701	0.100163	12.3881	-0.798438
0.0616745	-0.0431368	0.0664206	0.0993418	12.4196	-0.798438
0.0617988	-0.0447406	0.0671402	0.0985205	12.4512	-0.798438
0.0618711	-0.0453037	0.0674353	0.0982857	12.4827	-0.798438
0.0619434	-0.0458668	0.0677304	0.0980509	12.5142	-0.798438
0.0620158	-0.04643	0.0680254	0.0978161	12.5458	-0.798438
0.0620881	-0.0469931	0.0683205	0.0975813	12.5773	-0.798438
0.0621604	-0.0475562	0.0686156	0.0973465	12.6088	-0.798438
0.0622328	-0.0481193	0.0689106	0.0971117	12.6404	-0.798438
0.0623051	-0.0486824	0.0692057	0.0968769	12.6719	-0.798438
0.0623774	-0.0492456	0.0695008	0.0966421	12.7035	-0.798438
0.0624498	-0.0498087	0.0697958	0.0964073	12.735	-0.798438
0.0625221	-0.0503718	0.0700909	0.0961725	12.7665	-0.798438
0.0625944	-0.0509349	0.070386	0.0959376	12.7981	-0.798438
0.0626667	-0.0514981	0.070681	0.0957028	12.8296	-0.798438
0.0627391	-0.0520612	0.0709761	0.095468	12.8611	-0.798438
0.0628114	-0.0526243	0.0712712	0.0952332	12.8927	-0.798438
0.0628837	-0.0531874	0.0715662	0.0949984	12.9242	-0.798438
0.0629561	-0.0537505	0.0718613	0.0947636	12.9557	-0.798438
0.0629908	-0.0530846	0.0717896	0.0950875	12.9873	-0.798438
0.0630255	-0.0524187	0.0717179	0.0954115	13.0188	-0.798438
0.0630602	-0.0517528	0.0716462	0.0957354	13.0503	-0.798438
0.0630949	-0.0510868	0.0715745	0.0960593	13.0819	-0.798438
0.0631296	-0.0504209	0.0715028	0.0963832	13.1134	-0.798438
0.0631643	-0.049755	0.0714311	0.0967072	13.1449	-0.798438
0.063199	-0.049089	0.0713594	0.0970311	13.1765	-0.798438
0.0632337	-0.0484231	0.0712877	0.097355	13.208	-0.798438
0.0632684	-0.0477572	0.071216	0.0976789	13.2395	-0.798438
0.0633032	-0.0470912	0.0711443	0.0980028	13.2711	-0.798438
0.0633379	-0.0464253	0.0710726	0.0983268	13.3026	-0.798438
0.0633726	-0.0457594	0.0710008	0.0986507	13.3341	-0.798438
0.0634073	-0.0450934	0.0709291	0.0989746	13.3657	-0.798438
0.063442	-0.0444275	0.0708574	0.0992985	13.3972	-0.798438
0.0634767	-0.0437616	0.0707857	0.0996225	13.4288	-0.798438
0.0635114	-0.0430956	0.070714	0.0999464	13.4603	-0.798438
0.0637074	-0.0413033	0.0707208	0.0997743	13.4918	-0.798438
0.0639033	-0.039511	0.0707275	0.0996023	13.5234	-0.798438
0.0640993	-0.0377186	0.0707342	0.0994303	13.5549	-0.798438
0.0642952	-0.0359263	0.070741	0.0992582	13.5864	-0.798438
0.0644912	-0.0341339	0.0707477	0.0990862	13.618	-0.798438
0.0646871	-0.0323416	0.0707544	0.0989142	13.6495	-0.798438
0.0648831	-0.0305493	0.0707612	0.0987421	13.681	-0.798438
0.065079	-0.0287569	0.0707679	0.0985701	13.7126	-0.798438
0.065275	-0.0269646	0.0707747	0.0983981	13.7441	-0.798438
0.0654709	-0.0251722	0.0707814	0.098226	13.7756	-0.798438
0.0656669	-0.0233799	0.0707881	0.098054	13.8072	-0.798438
0.0658628	-0.0215876	0.0707949	0.0978819	13.8387	-0.798438
0.0660588	-0.0197952	0.0708016	0.0977099	13.8702	-0.798438
0.0662547	-0.0180029	0.0708083	0.0975379	13.9018	-0.798438
0.0664507	-0.0162105	0.0708151	0.0973658	13.9333	-0.798438
0.0666466	-0.0144182	0.0708218	0.0971938	13.9648	-0.798438
0.0669191	-0.0128955	0.0709938	0.0967456	13.9964	-0.798438
0.0671916	-0.0113728	0.0711658	0.0962974	14.0279	-0.798438
0.0674641	-0.00985017	0.0713377	0.0958491	14.0594	-0.798438
0.0677366	-0.00832749	0.0715097	0.0954009	14.091	-0.798438
0.0680091	-0.00680481	0.0716817	0.0949527	14.1225	-0.798438
0.0682816	-0.00528214	0.0718536	0.0945045	14.1541	-0.798438
0.0685541	-0.00375946	0.0720256	0.0940563	14.1856	-0.798438
0.0688266	-0.00223679	0.0721976	0.0936081	14.2171	-0.798438
0.0690991	-0.000714109	0.0723695	0.0931599	14.2487	-0.798438
0.0693716	0.000808567	0.0725415	0.0927116	14.2802	-0.798438
0.0696441	0.00233124	0.0727135	0.0922634	14.3117	-0.798438
0.0699166	0.00385392	0.0728854	0.0918152	14.3433	-0.798438
0.0701891	0.0053766	0.0730574	0.091367	14.3748	-0.798438
0.0704616	0.00689927	0.0732294	0.0909188	14.4063	-0.798438
0.0707341	0.00842195	0.0734013	0.0904706	14.4379	-0.798438
0.0710066	0.00994462	0.0735733	0.0900223	14.4694	-0.798438
0.0713252	0.0111302	0.0737619	0.0898559	14.5009	-0.798438
0.0716438	0.0123158	0.0739506	0.0896894	14.5325	-0.798438
0.0719624	0.0135014	0.0741392	0.089523	14.564	-0.798438
0.072281	0.014687	0.0743278	0.0893565	14.5955	-0.798438
0.0725996	0.0158727	0.0745165	0.08919	14.6271	-0.798438
0.0729182	0.0170583	0.0747051	0.0890236	14.6586	-0.798438
0.0732368	0.0182439	0.0748937	0.0888571	14.6901	-0.798438
0.0735554	0.0194295	0.0750824	0.0886906	14.7217	-0.798438
0.073874	0.0206151	0.075271	0.0885242	14.7532	-0.798438
0.0741926	0.0218007	0.0754596	0.0883577	14.7847	-0.798438
0.0745112	0.0229863	0.0756482	0.0881912	14.8163	-0.798438
0.0748298	0.0241719	0.0758369	0.0880248	14.8478	-0.798438
0.0751484	0.0253575	0.0760255	0.0878583	14.8794	-0.798438
0.075467	0.0265431	0.0762141	0.0876918	14.9109	-0.798438
0.0757856	0.0277287	0.0764028	0.0875254	14.9424	-0.798438
0.0761042	0.0289143	0.0765914	0.0873589	14.974	-0.798438
0.0763382	0.0300504	0.0767533	0.0871624	15.0055	-0.798438
0.0765722	0.0311864	0.0769151	0.0869659	15.037	-0.798438
0.0768062	0.0323224	0.077077	0.0867694	15.0686	-0.798438
0.0770403	0.0334584	0.0772388	0.0865729	15.1001	-0.798438
0.0772743	0.0345945	0.0774007	0.0863763	15.1316	-0.798438
0.0775083	0.0357305	0.0775625	0.0861798	15.1632	-0.798438
0.0777423	0.0368665	0.0777244	0.0859833	15.1947	-0.798438
0.0779764	0.0380026	0.0778863	0.0857868	15.2262	-0.798438
0.0782104	0.0391386	0.0780481	0.0855903	15.2578	-0.798438
0.0784444	0.0402746	0.07821	0.0853938	15.2893	-0.798438
0.0786784	0.0414106	0.0783718	0.0851973	15.3208	-0.798438
0.0789125	0.0425467	0.0785337	0.0850007	15.3524	-0.798438
0.0791465	0.0436827	0.0786955	0.0848042	15.3839	-0.798438
0.0793805	0.0448187	0.0788574	0.0846077	15.4154	-0.798438
0.0796145	0.0459548	0.0790193	0.0844112	15.447	-0.798438
0.0798485	0.0470908	0.0791811	0.0842147	15.4785	-0.798438
0.0800165	0.0473553	0.0795239	0.0831188	15.5101	-0.798438
0.0801845	0.0476199	0.0798666	0.082023	15.5416	-0.798438
0.0803525	0.0478844	0.0802093	0.0809271	15.5731	-0.798438
0.0805205	0.048149	0.0805521	0.0798313	15.6047	-0.798438
0.0806885	0.0484135	0.0808948	0.0787354	15.6362	-0.798438
0.0808565	0.0486781	0.0812375	0.0776395	15.6677	-0.798438
0.0810245	0.0489426	0.0815803	0.0765437	15.6993	-0.798438
0.0811925	0.0492072	0.081923	0.0754478	15.7308	-0.798438
0.0813605	0.0494717	0.0822657	0.074352	15.7623	-0.798438
0.0815285	0.0497363	0.0826085	0.0732561	15.7939	-0.798438
0.0816965	0.0500008	0.0829512	0.0721603	15.8254	-0.798438
0.0818645	0.0502654	0.0832939	0.0710644	15.8569	-0.798438
0.0820325	0.0505299	0.0836367	0.0699686	15.8885	-0.798438
0.0822005	0.0507945	0.0839794	0.0688727	15.92	-0.798438
0.0823685	0.051059	0.0843221	0.0677768	15.9515	-0.798438
0.0825365	0.0513236	0.0846649	0.066681	15.9831	-0.798438
0.082716	0.050905	0.0850803	0.065824	16.0146	-0.798438
0.0828955	0.0504865	0.0854956	0.0649671	16.0461	-0.798438
0.0830749	0.0500679	0.085911	0.0641101	16.0777	-0.798438
0.0832544	0.0496494	0.0863264	0.0632532	16.1092	-0.798438
0.0834339	0.0492308	0.0867418	0.0623963	16.1407	-0.798438
0.0836134	0.0488123	0.0871572	0.0615393	16.1723	-0.798438
0.0837929	0.0483937	0.0875725	0.0606824	16.2038	-0.798438
0.0839724	0.0479752	0.0879879	0.0598254	16.2354	-0.798438
0.0841519	0.0475566	0.0884033	0.0589685	16.2669	-0.798438
0.0843314	0.0471381	0.0888187	0.0581115	16.2984	-0.798438
0.0845108	0.0467195	0.0892341	0.0572546	16.33	-0.798438
0.0846903	0.046301	0.0896495	0.0563976	16.3615	-0.798438
0.0848698	0.0458824	0.0900648	0.0555407	16.393	-0.798438
0.0850493	0.0454639	0.0904802	0.0546837	16.4246	-0.798438
0.0852288	0.0450453	0.0908956	0.0538268	16.4561	-0.798438
0.0854083	0.0446268	0.091311	0.0529698	16.4876	-0.798438
0.0856031	0.0440718	0.0918307	0.0513882	16.5192	-0.798438
0.0857979	0.0435168	0.0923505	0.0498067	16.5507	-0.798438
0.0859927	0.0429619	0.0928702	0.0482251	16.5822	-0.798438
0.0861875	0.0424069	0.09339	0.0466435	16.6138	-0.798438
0.0863824	0.0418519	0.0939098	0.0450619	16.6453	-0.798438
0.0865772	0.041297	0.0944295	0.0434803	16.6768	-0.798438
0.086772	0.040742	0.0949493	0.0418987	16.7084	-0.798438
0.0869668	0.040187	0.095469	0.0403172	16.7399	-0.798438
0.0871616	0.039632	0.0959888	0.0387356	16.7714	-0.798438
0.0873564	0.0390771	0.0965085	0.037154	16.803	-0.798438
0.0875513	0.0385221	0.0970283	0.0355724	16.8345	-0.798438
0.0877461	0.0379671	0.0975481	0.0339908	16.866	-0.798438
0.0879409	0.0374121	0.0980678	0.0324092	16.8976	-0.798438
0.0881357	0.0368572	0.0985876	0.0308277	16.9291	-0.798438
0.0883305	0.0363022	0.0991073	0.0292461	16.9607	-0.798438
0.0885254	0.0357472	0.0996271	0.0276645	16.9922	-0.798438
0.0887634	0.0351522	0.100393	0.0264345	17.0237	-0.798438
0.0890015	0.0345571	0.101158	0.0252044	17.0553	-0.798438
0.0892395	0.033962	0.101923	0.0239744	17.0868	-0.798438
0.0894776	0.033367	0.102689	0.0227443	17.1183	-0.798438
0.0897156	0.0327719	0.103454	0.0215143	17.1499	-0.798438
0.0899537	0.0321768	0.10422	0.0202843	17.1814	-0.798438
0.0901917	0.0315818	0.104985	0.0190542	17.2129	-0.798438
0.0904298	0.0309867	0.105751	0.0178242	17.2445	-0.798438
0.0906678	0.0303916	0.106516	0.0165941	17.276	-0.798438
0.0909059	0.0297966	0.107281	0.0153641	17.3075	-0.798438
0.0911439	0.0292015	0.108047	0.0141341	17.3391	-0.798438
0.091382	0.0286064	0.108812	0.012904	17.3706	-0.798438
0.0916201	0.0280114	0.109578	0.011674	17.4021	-0.798438
0.0918581	0.0274163	0.110343	0.0104439	17.4337	-0.798438
0.0920962	0.0268212	0.111109	0.0092139	17.4652	-0.798438
0.0923342	0.0262262	0.111874	0.00798386	17.4967	-0.798438
0.0925293	0.0255954	0.112446	0.00640913	17.5283	-0.798438
0.0927244	0.0249645	0.113018	0.00483439	17.5598	-0.798438
0.0929195	0.0243337	0.113589	0.00325966	17.5913	-0.798438
0.0931145	0.0237029	0.114161	0.00168493	17.6229	-0.798438
0.0933096	0.023072	0.114733	0.0001102	17.6544	-0.798438
0.0935047	0.0224412	0.115305	-0.00146453	17.686	-0.798438
0.0936998	0.0218104	0.115877	-0.00303926	17.7175	-0.798438
0.0938949	0.0211796	0.116449	-0.00461399	17.749	-0.798438
0.0940899	0.0205487	0.11702	-0.00618873	17.7806	-0.798438
0.094285	0.0199179	0.117592	-0.00776346	17.8121	-0.798438
0.0944801	0.0192871	0.118164	-0.00933819	17.8436	-0.798438
0.0946752	0.0186562	0.118736	-0.0109129	17.8752	-0.798438
0.0948703	0.0180254	0.119308	-0.0124877	17.9067	-0.798438
0.0950654	0.0173946	0.11988	-0.0140624	17.9382	-0.798438
0.0952604	0.0167638	0.120451	-0.0156371	17.9698	-0.798438
0.0954555	0.0161329	0.121023	-0.0172118	18.0013	-0.798438
0.0955377	0.0153973	0.12156	-0.0186683	18.0328	-0.798438
0.0956199	0.0146617	0.122098	-0.0201248	18.0644	-0.798438
0.0957021	0.0139261	0.122635	-0.0215813	18.0959	-0.798438
0.0957843	0.0131904	0.123172	-0.0230378	18.1274	-0.798438
0.0958666	0.0124548	0.123709	-0.0244943	18.159	-0.798438
0.0959488	0.0117192	0.124246	-0.0259508	18.1905	-0.798438
0.096031	0.0109836	0.124783	-0.0274072	18.222	-0.798438
0.0961132	0.0102479	0.125321	-0.0288637	18.2536	-0.798438
0.0961954	0.0095123	0.125858	-0.0303202	18.2851	-0.798438
0.0962776	0.00877668	0.126395	-0.0317767	18.3167	-0.798438
0.0963598	0.00804106	0.126932	-0.0332332	18.3482	-0.798438
0.096442	0.00730543	0.127469	-0.0346897	18.3797	-0.798438
0.0965242	0.00656981	0.128007	-0.0361462	18.4113	-0.798438
0.0966064	0.00583418	0.128544	-0.0376026	18.4428	-0.798438
0.0966886	0.00509856	0.129081	-0.0390591	18.4743	-0.798438
0.0967708	0.00436293	0.129618	-0.0405156	18.5059	-0.798438
0.0967374	0.00365596	0.130136	-0.0420094	18.5374	-0.798438
0.0967039	0.00294899	0.130654	-0.0435032	18.5689	-0.798438
0.0966704	0.00224201	0.131172	-0.044997	18.6005	-0.798438
0.0966369	0.00153504	0.13169	-0.0464908	18.632	-0.798438
0.0966035	0.000828063	0.132208	-0.0479846	18.6635	-0.798438
0.09657	0.000121089	0.132726	-0.0494784	18.6951	-0.798438
0.0965365	-0.000585885	0.133244	-0.0509722	18.7266	-0.798438
0.096503	-0.00129286	0.133762	-0.052466	18.7581	-0.798438
0.0964695	-0.00199983	0.13428	-0.0539598	18.7897	-0.798438
0.0964361	-0.00270681	0.134798	-0.0554536	18.8212	-0.798438
0.0964026	-0.00341378	0.135316	-0.0569474	18.8527	-0.798438
0.0963691	-0.00412076	0.135834	-0.0584412	18.8843	-0.798438
0.0963356	-0.00482773	0.136352	-0.0599351	18.9158	-0.798438
0.0963022	-0.0055347	0.13687	-0.0614289	18.9473	-0.798438
0.0962687	-0.00624168	0.137388	-0.0629227	18.9789	-0.798438
0.0962352	-0.00694865	0.137906	-0.0644165	19.0104	-0.798438
0.0961188	-0.0076856	0.138432	-0.0657297	19.042	-0.798438
0.0960023	-0.00842256	0.138957	-0.0670429	19.0735	-0.798438
0.0958859	-0.00915951	0.139483	-0.0683561	19.105	-0.798438
0.0957694	-0.00989646	0.140008	-0.0696694	19.1366	-0.798438
0.0956529	-0.0106334	0.140534	-0.0709826	19.1681	-0.798438
0.0955365	-0.0113704	0.141059	-0.0722958	19.1996	-0.798438
0.09542	-0.0121073	0.141585	-0.073609	19.2312	-0.798438
0.0953036	-0.0128443	0.14211	-0.0749223	19.2627	-0.798438
0.0951871	-0.0135812	0.142636	-0.0762355	19.2942	-0.798438
0.0950707	-0.0143182	0.143161	-0.0775487	19.3258	-0.798438
0.0949542	-0.0150551	0.143687	-0.0788619	19.3573	-0.798438
0.0948378	-0.0157921	0.144212	-0.0801752	19.3888	-0.798438
0.0947213	-0.016529	0.144738	-0.0814884	19.4204	-0.798438
0.0946049	-0.017266	0.145263	-0.0828016	19.4519	-0.798438
0.0944884	-0.0180029	0.145788	-0.0841148	19.4834	-0.798438
0.094372	-0.0187399	0.146314	-0.0854281	19.515	-0.798438
0.0942295	-0.0194706	0.1467	-0.0867702	19.5465	-0.798438
0.094087	-0.0202014	0.147086	-0.0881123	19.578	-0.798438
0.0939445	-0.0209321	0.147473	-0.0894545	19.6096	-0.798438
0.093802	-0.0216629	0.147859	-0.0907966	19.6411	-0.798438
0.0936595	-0.0223936	0.148245	-0.0921387	19.6726	-0.798438
0.0935169	-0.0231244	0.148631	-0.0934808	19.7042	-0.798438
0.0933744	-0.0238551	0.149018	-0.094823	19.7357	-0.798438
0.0932319	-0.0245859	0.149404	-0.0961651	19.7673	-0.798438
0.0930894	-0.0253166	0.14979	-0.0975072	19.7988	-0.798438
0.0929469	-0.0260474	0.150177	-0.0988494	19.8303	-0.798438
0.0928044	-0.0267781	0.150563	-0.100191	19.8619	-0.798438
0.0926619	-0.0275089	0.150949	-0.101534	19.8934	-0.798438
0.0925194	-0.0282396	0.151335	-0.102876	19.9249	-0.798438
0.0923769	-0.0289704	0.151722	-0.104218	19.9565	-0.798438
0.0922344	-0.0297011	0.152108	-0.10556	19.988	-0.798438
0.0920919	-0.0304319	0.152494	-0.106902	20.0195	-0.798438
0.0980031	-0.0588762	-0.0167333	0.265303	4.88281	-0.796875
0.0962354	-0.0610096	-0.0143606	0.270139	4.91435	-0.796875
0.0944678	-0.0631431	-0.0119878	0.274975	4.94588	-0.796875
0.0927001	-0.0652766	-0.0096151	0.279811	4.97742	-0.796875
0.0909325	-0.06741	-0.00724237	0.284647	5.00895	-0.796875
0.0891648	-0.0695435	-0.00486964	0.289483	5.04049	-0.796875
0.0873972	-0.071677	-0.00249691	0.294319	5.07202	-0.796875
0.0856295	-0.0738104	-0.000124178	0.299155	5.10356	-0.796875
0.0838619	-0.0759439	0.00224855	0.303992	5.13509	-0.796875
0.0820942	-0.0780774	0.00462128	0.308828	5.16663	-0.796875
0.0803266	-0.0802108	0.00699402	0.313664	5.19816	-0.796875
0.0785589	-0.0823443	0.00936675	0.3185	5.2297	-0.796875
0.0767913	-0.0844778	0.0117395	0.323336	5.26123	-0.796875
0.0750236	-0.0866112	0.0141122	0.328172	5.29277	-0.796875
0.073256	-0.0887447	0.0164849	0.333008	5.3243	-0.796875
0.0714883	-0.0908782	0.0188577	0.337844	5.35583	-0.796875
0.0697207	-0.0930116	0.0212304	0.34268	5.38737	-0.796875
0.0708907	-0.093246	0.0220291	0.3385	5.4189	-0.796875
0.0720608	-0.0934803	0.0228279	0.334321	5.45044	-0.796875
0.0732309	-0.0937147	0.0236266	0.330141	5.48197	-0.796875
0.0744009	-0.093949	0.0244253	0.325961	5.51351	-0.796875
0.075571	-0.0941834	0.0252241	0.321781	5.54504	-0.796875
0.0767411	-0.0944177	0.0260228	0.317601	5.57658	-0.796875
0.0779111	-0.0946521	0.0268215	0.313422	5.60811	-0.796875
0.0790812	-0.0948864	0.0276202	0.309242	5.63965	-0.796875
0.0802513	-0.0951208	0.028419	0.305062	5.67118	-0.796875
0.0814213	-0.0953551	0.0292177	0.300882	5.70272	-0.796875
0.0825914	-0.0955894	0.0300164	0.296702	5.73425	-0.796875
0.0837615	-0.0958238	0.0308152	0.292523	5.76579	-0.796875
0.0849315	-0.0960581	0.0316139	0.288343	5.79732	-0.796875
0.0861016	-0.0962925	0.0324126	0.284163	5.82886	-0.796875
0.0872717	-0.0965268	0.0332114	0.279983	5.86039	-0.796875
0.0884417	-0.0967612	0.0340101	0.275803	5.89193	-0.796875
0.0882898	-0.0942593	0.0335704	0.270008	5.92346	-0.796875
0.0881378	-0.0917574	0.0331308	0.264213	5.955	-0.796875
0.0879858	-0.0892555	0.0326911	0.258417	5.98653	-0.796875
0.0878339	-0.0867536	0.0322514	0.252622	6.01807	-0.796875
0.0876819	-0.0842517	0.0318118	0.246827	6.0496	-0.796875
0.08753	-0.0817498	0.0313721	0.241032	6.08114	-0.796875
0.087378	-0.0792479	0.0309324	0.235236	6.11267	-0.796875
0.087226	-0.076746	0.0304928	0.229441	6.14421	-0.796875
0.0870741	-0.0742441	0.0300531	0.223646	6.17574	-0.796875
0.0869221	-0.0717422	0.0296135	0.21785	6.20728	-0.796875
0.0867701	-0.0692403	0.0291738	0.212055	6.23881	-0.796875
0.0866182	-0.0667384	0.0287341	0.20626	6.27035	-0.796875
0.0864662	-0.0642365	0.0282945	0.200465	6.30188	-0.796875
0.0863142	-0.0617346	0.0278548	0.194669	6.33341	-0.796875
0.0861623	-0.0592327	0.0274151	0.188874	6.36495	-0.796875
0.0860103	-0.0567308	0.0269755	0.183079	6.39648	-0.796875
0.0848895	-0.0545406	0.026378	0.177839	6.42802	-0.796875
0.0837686	-0.0523504	0.0257804	0.172599	6.45955	-0.796875
0.0826478	-0.0501602	0.0251829	0.16736	6.49109	-0.796875
0.0815269	-0.04797	0.0245854	0.16212	6.52262	-0.796875
0.0804061	-0.0457798	0.0239878	0.15688	6.55416	-0.796875
0.0792852	-0.0435897	0.0233903	0.151641	6.58569	-0.796875
0.0781644	-0.0413995	0.0227928	0.146401	6.61723	-0.796875
0.0770436	-0.0392093	0.0221953	0.141161	6.64876	-0.796875
0.0759227	-0.0370191	0.0215977	0.135922	6.6803	-0.796875
0.0748019	-0.0348289	0.0210002	0.130682	6.71183	-0.796875
0.073681	-0.0326387	0.0204027	0.125442	6.74337	-0.796875
0.0725602	-0.0304485	0.0198052	0.120203	6.7749	-0.796875
0.0714394	-0.0282583	0.0192076	0.114963	6.80644	-0.796875
0.0703185	-0.0260681	0.0186101	0.109723	6.83797	-0.796875
0.0691977	-0.023878	0.0180126	0.104484	6.86951	-0.796875
0.0680768	-0.0216878	0.017415	0.0992441	6.90104	-0.796875
0.0671676	-0.020619	0.0161632	0.0964614	6.93258	-0.796875
0.0662584	-0.0195502	0.0149113	0.0936787	6.96411	-0.796875
0.0653491	-0.0184814	0.0136595	0.090896	6.99565	-0.796875
0.0644399	-0.0174126	0.0124076	0.0881133	7.02718	-0.796875
0.0635306	-0.0163439	0.0111558	0.0853306	7.05872	-0.796875
0.0626214	-0.0152751	0.00990393	0.0825479	7.09025	-0.796875
0.0617122	-0.0142063	0.00865207	0.0797652	7.12179	-0.796875
0.0608029	-0.0131375	0.00740022	0.0769825	7.15332	-0.796875
0.0598937	-0.0120687	0.00614837	0.0741998	7.18486	-0.796875
0.0589845	-0.011	0.00489651	0.0714171	7.21639	-0.796875
0.0580752	-0.00993118	0.00364466	0.0686344	7.24792	-0.796875
0.057166	-0.0088624	0.0023928	0.0658517	7.27946	-0.796875
0.0562567	-0.00779362	0.00114095	0.063069	7.31099	-0.796875
0.0553475	-0.00672484	-0.000110904	0.0602863	7.34253	-0.796875
0.0544383	-0.00565606	-0.00136276	0.0575037	7.37406	-0.796875
0.053529	-0.00458728	-0.00261461	0.054721	7.4056	-0.796875
0.0529528	-0.0039209	-0.00407751	0.0550418	7.43713	-0.796875
0.0523765	-0.00325452	-0.00554041	0.0553627	7.46867	-0.796875
0.0518003	-0.00258814	-0.00700331	0.0556836	7.5002	-0.796875
0.0512241	-0.00192176	-0.00846621	0.0560044	7.53174	-0.796875
0.0506478	-0.00125538	-0.00992911	0.0563253	7.56327	-0.796875
0.0500716	-0.000589002	-0.011392	0.0566462	7.59481	-0.796875
0.0494953	7.7378e-05	-0.0128549	0.056967	7.62634	-0.796875
0.0489191	0.000743758	-0.0143178	0.0572879	7.65788	-0.796875
0.0483429	0.00141014	-0.0157807	0.0576088	7.68941	-0.796875
0.0477666	0.00207652	-0.0172436	0.0579296	7.72095	-0.796875
0.0471904	0.0027429	-0.0187065	0.0582505	7.75248	-0.796875
0.0466141	0.00340928	-0.0201694	0.0585714	7.78402	-0.796875
0.0460379	0.00407566	-0.0216323	0.0588922	7.81555	-0.796875
0.0454617	0.00474204	-0.0230952	0.0592131	7.84709	-0.796875
0.0448854	0.00540841	-0.0245581	0.059534	7.87862	-0.796875
0.0443092	0.00607479	-0.026021	0.0598548	7.91016	-0.796875
0.0441922	0.00789092	-0.0262954	0.0577231	7.94169	-0.796875
0.0440753	0.00970704	-0.0265697	0.0555915	7.97323	-0.796875
0.0439583	0.0115232	-0.0268441	0.0534598	8.00476	-0.796875
0.0438414	0.0133393	-0.0271184	0.0513281	8.0363	-0.796875
0.0437244	0.0151554	-0.0273928	0.0491964	8.06783	-0.796875
0.0436074	0.0169715	-0.0276671	0.0470647	8.09937	-0.796875
0.0434905	0.0187877	-0.0279415	0.044933	8.1309	-0.796875
0.0433735	0.0206038	-0.0282158	0.0428013	8.16243	-0.796875
0.0432566	0.0224199	-0.0284902	0.0406697	8.19397	-0.796875
0.0431396	0.024236	-0.0287645	0.038538	8.2255	-0.796875
0.0430227	0.0260522	-0.0290389	0.0364063	8.25704	-0.796875
0.0429057	0.0278683	-0.0293132	0.0342746	8.28857	-0.796875
0.0427887	0.0296844	-0.0295876	0.0321429	8.32011	-0.796875
0.0426718	0.0315005	-0.0298619	0.0300112	8.35164	-0.796875
0.0425548	0.0333167	-0.0301363	0.0278795	8.38318	-0.796875
0.0424379	0.0351328	-0.0304106	0.0257479	8.41471	-0.796875
0.0431157	0.0374954	-0.0300865	0.0244088	8.44625	-0.796875
0.0437935	0.039858	-0.0297624	0.0230697	8.47778	-0.796875
0.0444712	0.0422206	-0.0294383	0.0217306	8.50932	-0.796875
0.045149	0.0445833	-0.0291142	0.0203915	8.54085	-0.796875
0.0458268	0.0469459	-0.0287901	0.0190525	8.57239	-0.796875
0.0465046	0.0493085	-0.028466	0.0177134	8.60392	-0.796875
0.0471824	0.0516711	-0.0281419	0.0163743	8.63546	-0.796875
0.0478602	0.0540337	-0.0278178	0.0150352	8.66699	-0.796875
0.048538	0.0563964	-0.0274937	0.0136961	8.69853	-0.796875
0.0492158	0.058759	-0.0271696	0.012357	8.73006	-0.796875
0.0498936	0.0611216	-0.0268455	0.011018	8.7616	-0.796875
0.0505714	0.0634842	-0.0265214	0.00967889	8.79313	-0.796875
0.0512492	0.0658468	-0.0261973	0.0083398	8.82467	-0.796875
0.051927	0.0682095	-0.0258732	0.00700072	8.8562	-0.796875
0.0526047	0.0705721	-0.0255491	0.00566164	8.88774	-0.796875
0.0532825	0.0729347	-0.025225	0.00432256	8.91927	-0.796875
0.0538222	0.0755003	-0.0243675	0.00497471	8.95081	-0.796875
0.054362	0.078066	-0.0235099	0.00562686	8.98234	-0.796875
0.0549017	0.0806316	-0.0226523	0.00627901	9.01388	-0.796875
0.0554414	0.0831972	-0.0217948	0.00693116	9.04541	-0.796875
0.0559811	0.0857628	-0.0209372	0.00758331	9.07694	-0.796875
0.0565208	0.0883285	-0.0200797	0.00823546	9.10848	-0.796875
0.0570605	0.0908941	-0.0192221	0.00888762	9.14001	-0.796875
0.0576002	0.0934597	-0.0183646	0.00953977	9.17155	-0.796875
0.0581399	0.0960253	-0.017507	0.0101919	9.20308	-0.796875
0.0586796	0.098591	-0.0166494	0.0108441	9.23462	-0.796875
0.0592193	0.101157	-0.0157919	0.0114962	9.26615	-0.796875
0.059759	0.103722	-0.0149343	0.0121484	9.29769	-0.796875
0.0602987	0.106288	-0.0140768	0.0128005	9.32922	-0.796875
0.0608384	0.108853	-0.0132192	0.0134527	9.36076	-0.796875
0.0613782	0.111419	-0.0123617	0.0141048	9.39229	-0.796875
0.0619179	0.113985	-0.0115041	0.014757	9.42383	-0.796875
0.0617568	0.115114	-0.0105684	0.0160859	9.45536	-0.796875
0.0615957	0.116244	-0.00963277	0.0174148	9.4869	-0.796875
0.0614346	0.117374	-0.0086971	0.0187438	9.51843	-0.796875
0.0612735	0.118503	-0.00776144	0.0200727	9.54997	-0.796875
0.0611125	0.119633	-0.00682577	0.0214016	9.5815	-0.796875
0.0609514	0.120763	-0.0058901	0.0227305	9.61304	-0.796875
0.0607903	0.121893	-0.00495443	0.0240595	9.64457	-0.796875
0.0606292	0.123022	-0.00401876	0.0253884	9.67611	-0.796875
0.0604681	0.124152	-0.00308309	0.0267173	9.70764	-0.796875
0.0603071	0.125282	-0.00214742	0.0280463	9.73918	-0.796875
0.060146	0.126411	-0.00121176	0.0293752	9.77071	-0.796875
0.0599849	0.127541	-0.000276088	0.0307041	9.80225	-0.796875
0.0598238	0.128671	0.00065958	0.032033	9.83378	-0.796875
0.0596627	0.1298	0.00159525	0.033362	9.86532	-0.796875
0.0595017	0.13093	0.00253092	0.0346909	9.89685	-0.796875
0.0593406	0.13206	0.00346659	0.0360198	9.92839	-0.796875
0.0589888	0.130923	0.00394466	0.0386035	9.95992	-0.796875
0.058637	0.129786	0.00442272	0.0411871	9.99146	-0.796875
0.0582853	0.128649	0.00490079	0.0437707	10.023	-0.796875
0.0579335	0.127512	0.00537886	0.0463544	10.0545	-0.796875
0.0575817	0.126374	0.00585693	0.048938	10.0861	-0.796875
0.05723	0.125237	0.006335	0.0515216	10.1176	-0.796875
0.0568782	0.1241	0.00681307	0.0541052	10.1491	-0.796875
0.0565264	0.122963	0.00729114	0.0566889	10.1807	-0.796875
0.0561746	0.121826	0.00776921	0.0592725	10.2122	-0.796875
0.0558229	0.120689	0.00824728	0.0618561	10.2437	-0.796875
0.0554711	0.119552	0.00872535	0.0644398	10.2753	-0.796875
0.0551193	0.118415	0.00920342	0.0670234	10.3068	-0.796875
0.0547676	0.117278	0.00968149	0.069607	10.3383	-0.796875
0.0544158	0.116141	0.0101596	0.0721907	10.3699	-0.796875
0.054064	0.115004	0.0106376	0.0747743	10.4014	-0.796875
0.0537123	0.113867	0.0111157	0.0773579	10.4329	-0.796875
0.0535632	0.111235	0.011746	0.0790712	10.4645	-0.796875
0.0534142	0.108603	0.0123763	0.0807844	10.496	-0.796875
0.0532651	0.10597	0.0130066	0.0824976	10.5275	-0.796875
0.0531161	0.103338	0.0136369	0.0842109	10.5591	-0.796875
0.052967	0.100706	0.0142672	0.0859241	10.5906	-0.796875
0.052818	0.098074	0.0148975	0.0876373	10.6222	-0.796875
0.0526689	0.0954418	0.0155278	0.0893506	10.6537	-0.796875
0.0525199	0.0928096	0.016158	0.0910638	10.6852	-0.796875
0.0523708	0.0901775	0.0167883	0.0927771	10.7168	-0.796875
0.0522218	0.0875453	0.0174186	0.0944903	10.7483	-0.796875
0.0520727	0.0849131	0.0180489	0.0962035	10.7798	-0.796875
0.0519237	0.082281	0.0186792	0.0979168	10.8114	-0.796875
0.0517746	0.0796488	0.0193095	0.09963	10.8429	-0.796875
0.0516256	0.0770166	0.0199398	0.101343	10.8744	-0.796875
0.0514766	0.0743845	0.0205701	0.103056	10.906	-0.796875
0.0513275	0.0717523	0.0212004	0.10477	10.9375	-0.796875
0.0515818	0.0685745	0.0222266	0.105702	10.969	-0.796875
0.0518362	0.0653967	0.0232529	0.106635	11.0006	-0.796875
0.0520905	0.0622188	0.0242791	0.107568	11.0321	-0.796875
0.0523448	0.059041	0.0253054	0.1085	11.0636	-0.796875
0.0525991	0.0558632	0.0263316	0.109433	11.0952	-0.796875
0.0528535	0.0526853	0.0273579	0.110366	11.1267	-0.796875
0.0531078	0.0495075	0.0283841	0.111298	11.1582	-0.796875
0.0533621	0.0463297	0.0294104	0.112231	11.1898	-0.796875
0.0536165	0.0431519	0.0304366	0.113164	11.2213	-0.796875
0.0538708	0.039974	0.0314629	0.114096	11.2528	-0.796875
0.0541251	0.0367962	0.0324891	0.115029	11.2844	-0.796875
0.0543794	0.0336184	0.0335154	0.115961	11.3159	-0.796875
0.0546338	0.0304406	0.0345416	0.116894	11.3475	-0.796875
0.0548881	0.0272627	0.0355679	0.117827	11.379	-0.796875
0.0551424	0.0240849	0.0365941	0.118759	11.4105	-0.796875
0.0553968	0.0209071	0.0376204	0.119692	11.4421	-0.796875
0.055647	0.0184277	0.0387414	0.119248	11.4736	-0.796875
0.0558973	0.0159483	0.0398624	0.118803	11.5051	-0.796875
0.0561475	0.0134689	0.0409835	0.118359	11.5367	-0.796875
0.0563978	0.0109896	0.0421045	0.117915	11.5682	-0.796875
0.056648	0.00851018	0.0432256	0.11747	11.5997	-0.796875
0.0568983	0.0060308	0.0443466	0.117026	11.6313	-0.796875
0.0571485	0.00355142	0.0454677	0.116581	11.6628	-0.796875
0.0573988	0.00107205	0.0465887	0.116137	11.6943	-0.796875
0.0576491	-0.00140733	0.0477097	0.115693	11.7259	-0.796875
0.0578993	-0.00388671	0.0488308	0.115248	11.7574	-0.796875
0.0581496	-0.00636609	0.0499518	0.114804	11.7889	-0.796875
0.0583998	-0.00884547	0.0510729	0.114359	11.8205	-0.796875
0.0586501	-0.0113248	0.0521939	0.113915	11.852	-0.796875
0.0589003	-0.0138042	0.0533149	0.113471	11.8835	-0.796875
0.0591506	-0.0162836	0.054436	0.113026	11.9151	-0.796875
0.0594008	-0.018763	0.055557	0.112582	11.9466	-0.796875
0.0595394	-0.0203121	0.0562916	0.111742	11.9781	-0.796875
0.059678	-0.0218612	0.0570261	0.110902	12.0097	-0.796875
0.0598166	-0.0234103	0.0577606	0.110061	12.0412	-0.796875
0.0599552	-0.0249594	0.0584952	0.109221	12.0728	-0.796875
0.0600938	-0.0265085	0.0592297	0.108381	12.1043	-0.796875
0.0602324	-0.0280576	0.0599642	0.107541	12.1358	-0.796875
0.0603709	-0.0296066	0.0606987	0.106701	12.1674	-0.796875
0.0605095	-0.0311557	0.0614333	0.105861	12.1989	-0.796875
0.0606481	-0.0327048	0.0621678	0.10502	12.2304	-0.796875
0.0607867	-0.0342539	0.0629023	0.10418	12.262	-0.796875
0.0609253	-0.035803	0.0636369	0.10334	12.2935	-0.796875
0.0610639	-0.0373521	0.0643714	0.1025	12.325	-0.796875
0.0612025	-0.0389012	0.0651059	0.10166	12.3566	-0.796875
0.061341	-0.0404503	0.0658405	0.10082	12.3881	-0.796875
0.0614796	-0.0419994	0.066575	0.0999795	12.4196	-0.796875
0.0616182	-0.0435485	0.0673095	0.0991393	12.4512	-0.796875
0.0617009	-0.0440882	0.0676115	0.0988663	12.4827	-0.796875
0.0617836	-0.0446278	0.0679135	0.0985933	12.5142	-0.796875
0.0618662	-0.0451675	0.0682154	0.0983202	12.5458	-0.796875
0.0619489	-0.0457072	0.0685174	0.0980472	12.5773	-0.796875
0.0620316	-0.0462468	0.0688194	0.0977742	12.6088	-0.796875
0.0621143	-0.0467865	0.0691213	0.0975012	12.6404	-0.796875
0.0621969	-0.0473262	0.0694233	0.0972282	12.6719	-0.796875
0.0622796	-0.0478658	0.0697253	0.0969551	12.7035	-0.796875
0.0623623	-0.0484055	0.0700272	0.0966821	12.735	-0.796875
0.0624449	-0.0489452	0.0703292	0.0964091	12.7665	-0.796875
0.0625276	-0.0494848	0.0706312	0.0961361	12.7981	-0.796875
0.0626103	-0.0500245	0.0709331	0.0958631	12.8296	-0.796875
0.062693	-0.0505642	0.0712351	0.09559	12.8611	-0.796875
0.0627756	-0.0511038	0.0715371	0.095317	12.8927	-0.796875
0.0628583	-0.0516435	0.071839	0.095044	12.9242	-0.796875
0.062941	-0.0521832	0.072141	0.094771	12.9557	-0.796875
0.0629815	-0.0515347	0.0720758	0.0950824	12.9873	-0.796875
0.063022	-0.0508863	0.0720107	0.0953938	13.0188	-0.796875
0.0630626	-0.0502379	0.0719455	0.0957053	13.0503	-0.796875
0.0631031	-0.0495895	0.0718803	0.0960167	13.0819	-0.796875
0.0631436	-0.0489411	0.0718152	0.0963281	13.1134	-0.796875
0.0631842	-0.0482927	0.07175	0.0966395	13.1449	-0.796875
0.0632247	-0.0476442	0.0716849	0.096951	13.1765	-0.796875
0.0632652	-0.0469958	0.0716197	0.0972624	13.208	-0.796875
0.0633058	-0.0463474	0.0715545	0.0975738	13.2395	-0.796875
0.0633463	-0.045699	0.0714894	0.0978852	13.2711	-0.796875
0.0633868	-0.0450506	0.0714242	0.0981966	13.3026	-0.796875
0.0634274	-0.0444022	0.0713591	0.0985081	13.3341	-0.796875
0.0634679	-0.0437537	0.0712939	0.0988195	13.3657	-0.796875
0.0635084	-0.0431053	0.0712287	0.0991309	13.3972	-0.796875
0.063549	-0.0424569	0.0711636	0.0994423	13.4288	-0.796875
0.0635895	-0.0418085	0.0710984	0.0997538	13.4603	-0.796875
0.0637867	-0.0400448	0.0711073	0.0996249	13.4918	-0.796875
0.063984	-0.0382811	0.0711161	0.099496	13.5234	-0.796875
0.0641813	-0.0365175	0.071125	0.0993672	13.5549	-0.796875
0.0643785	-0.0347538	0.0711338	0.0992383	13.5864	-0.796875
0.0645758	-0.0329901	0.0711427	0.0991094	13.618	-0.796875
0.064773	-0.0312264	0.0711515	0.0989805	13.6495	-0.796875
0.0649703	-0.0294627	0.0711604	0.0988517	13.681	-0.796875
0.0651676	-0.0276991	0.0711692	0.0987228	13.7126	-0.796875
0.0653648	-0.0259354	0.0711781	0.0985939	13.7441	-0.796875
0.0655621	-0.0241717	0.0711869	0.0984651	13.7756	-0.796875
0.0657593	-0.022408	0.0711958	0.0983362	13.8072	-0.796875
0.0659566	-0.0206444	0.0712046	0.0982073	13.8387	-0.796875
0.0661539	-0.0188807	0.0712135	0.0980785	13.8702	-0.796875
0.0663511	-0.017117	0.0712223	0.0979496	13.9018	-0.796875
0.0665484	-0.0153533	0.0712312	0.0978207	13.9333	-0.796875
0.0667456	-0.0135897	0.07124	0.0976919	13.9648	-0.796875
0.0670137	-0.0120712	0.0714136	0.0973268	13.9964	-0.796875
0.0672818	-0.0105527	0.0715872	0.0969618	14.0279	-0.796875
0.0675499	-0.00903423	0.0717608	0.0965968	14.0594	-0.796875
0.067818	-0.00751576	0.0719344	0.0962318	14.091	-0.796875
0.0680861	-0.00599728	0.072108	0.0958668	14.1225	-0.796875
0.0683542	-0.0044788	0.0722816	0.0955018	14.1541	-0.796875
0.0686223	-0.00296032	0.0724552	0.0951368	14.1856	-0.796875
0.0688904	-0.00144185	0.0726289	0.0947718	14.2171	-0.796875
0.0691585	7.66291e-05	0.0728025	0.0944068	14.2487	-0.796875
0.0694266	0.00159511	0.0729761	0.0940418	14.2802	-0.796875
0.0696947	0.00311358	0.0731497	0.0936768	14.3117	-0.796875
0.0699628	0.00463206	0.0733233	0.0933118	14.3433	-0.796875
0.0702309	0.00615054	0.0734969	0.0929468	14.3748	-0.796875
0.070499	0.00766901	0.0736705	0.0925818	14.4063	-0.796875
0.0707671	0.00918749	0.0738441	0.0922168	14.4379	-0.796875
0.0710351	0.010706	0.0740177	0.0918518	14.4694	-0.796875
0.0713455	0.011883	0.0742066	0.0917834	14.5009	-0.796875
0.0716559	0.01306	0.0743956	0.0917151	14.5325	-0.796875
0.0719663	0.014237	0.0745845	0.0916467	14.564	-0.796875
0.0722766	0.015414	0.0747735	0.0915784	14.5955	-0.796875
0.072587	0.016591	0.0749624	0.09151	14.6271	-0.796875
0.0728974	0.017768	0.0751513	0.0914417	14.6586	-0.796875
0.0732078	0.018945	0.0753403	0.0913733	14.6901	-0.796875
0.0735181	0.0201221	0.0755292	0.091305	14.7217	-0.796875
0.0738285	0.0212991	0.0757182	0.0912366	14.7532	-0.796875
0.0741389	0.0224761	0.0759071	0.0911682	14.7847	-0.796875
0.0744493	0.0236531	0.076096	0.0910999	14.8163	-0.796875
0.0747596	0.0248301	0.076285	0.0910315	14.8478	-0.796875
0.07507	0.0260071	0.0764739	0.0909632	14.8794	-0.796875
0.0753804	0.0271841	0.0766629	0.0908948	14.9109	-0.796875
0.0756908	0.0283611	0.0768518	0.0908265	14.9424	-0.796875
0.0760011	0.0295381	0.0770407	0.0907581	14.974	-0.796875
0.0762247	0.0306334	0.077216	0.0906458	15.0055	-0.796875
0.0764482	0.0317287	0.0773913	0.0905334	15.037	-0.796875
0.0766718	0.032824	0.0775666	0.090421	15.0686	-0.796875
0.0768953	0.0339193	0.0777419	0.0903087	15.1001	-0.796875
0.0771188	0.0350145	0.0779172	0.0901963	15.1316	-0.796875
0.0773424	0.0361098	0.0780925	0.090084	15.1632	-0.796875
0.0775659	0.0372051	0.0782677	0.0899716	15.1947	-0.796875
0.0777895	0.0383004	0.078443	0.0898592	15.2262	-0.796875
0.078013	0.0393957	0.0786183	0.0897469	15.2578	-0.796875
0.0782366	0.040491	0.0787936	0.0896345	15.2893	-0.796875
0.0784601	0.0415862	0.0789689	0.0895222	15.3208	-0.796875
0.0786836	0.0426815	0.0791442	0.0894098	15.3524	-0.796875
0.0789072	0.0437768	0.0793195	0.0892975	15.3839	-0.796875
0.0791307	0.0448721	0.0794948	0.0891851	15.4154	-0.796875
0.0793543	0.0459674	0.07967	0.0890727	15.447	-0.796875
0.0795778	0.0470626	0.0798453	0.0889604	15.4785	-0.796875
0.0797439	0.0472692	0.0802007	0.0879487	15.5101	-0.796875
0.07991	0.0474757	0.0805561	0.086937	15.5416	-0.796875
0.0800762	0.0476823	0.0809114	0.0859253	15.5731	-0.796875
0.0802423	0.0478888	0.0812668	0.0849136	15.6047	-0.796875
0.0804084	0.0480953	0.0816222	0.0839019	15.6362	-0.796875
0.0805745	0.0483019	0.0819775	0.0828902	15.6677	-0.796875
0.0807406	0.0485084	0.0823329	0.0818785	15.6993	-0.796875
0.0809067	0.0487149	0.0826883	0.0808668	15.7308	-0.796875
0.0810728	0.0489215	0.0830436	0.0798551	15.7623	-0.796875
0.0812389	0.049128	0.083399	0.0788434	15.7939	-0.796875
0.081405	0.0493346	0.0837544	0.0778317	15.8254	-0.796875
0.0815712	0.0495411	0.0841097	0.07682	15.8569	-0.796875
0.0817373	0.0497476	0.0844651	0.0758083	15.8885	-0.796875
0.0819034	0.0499542	0.0848205	0.0747966	15.92	-0.796875
0.0820695	0.0501607	0.0851758	0.0737849	15.9515	-0.796875
0.0822356	0.0503672	0.0855312	0.0727732	15.9831	-0.796875
0.0824163	0.0498985	0.0859484	0.0719516	16.0146	-0.796875
0.082597	0.0494298	0.0863656	0.07113	16.0461	-0.796875
0.0827778	0.0489611	0.0867827	0.0703084	16.0777	-0.796875
0.0829585	0.0484924	0.0871999	0.0694868	16.1092	-0.796875
0.0831392	0.0480237	0.0876171	0.0686652	16.1407	-0.796875
0.0833199	0.047555	0.0880343	0.0678436	16.1723	-0.796875
0.0835006	0.0470863	0.0884515	0.0670219	16.2038	-0.796875
0.0836814	0.0466176	0.0888686	0.0662003	16.2354	-0.796875
0.0838621	0.0461489	0.0892858	0.0653787	16.2669	-0.796875
0.0840428	0.0456802	0.089703	0.0645571	16.2984	-0.796875
0.0842235	0.0452115	0.0901202	0.0637355	16.33	-0.796875
0.0844042	0.0447427	0.0905374	0.0629139	16.3615	-0.796875
0.084585	0.044274	0.0909545	0.0620923	16.393	-0.796875
0.0847657	0.0438053	0.0913717	0.0612707	16.4246	-0.796875
0.0849464	0.0433366	0.0917889	0.0604491	16.4561	-0.796875
0.0851271	0.0428679	0.0922061	0.0596274	16.4876	-0.796875
0.0853181	0.0422795	0.0927193	0.0580756	16.5192	-0.796875
0.085509	0.0416911	0.0932326	0.0565238	16.5507	-0.796875
0.0857	0.0411026	0.0937459	0.0549719	16.5822	-0.796875
0.0858909	0.0405142	0.0942591	0.0534201	16.6138	-0.796875
0.0860819	0.0399258	0.0947724	0.0518682	16.6453	-0.796875
0.0862728	0.0393373	0.0952856	0.0503164	16.6768	-0.796875
0.0864638	0.0387489	0.0957989	0.0487646	16.7084	-0.796875
0.0866547	0.0381605	0.0963121	0.0472127	16.7399	-0.796875
0.0868457	0.037572	0.0968254	0.0456609	16.7714	-0.796875
0.0870366	0.0369836	0.0973387	0.044109	16.803	-0.796875
0.0872276	0.0363952	0.0978519	0.0425572	16.8345	-0.796875
0.0874185	0.0358067	0.0983652	0.0410054	16.866	-0.796875
0.0876095	0.0352183	0.0988784	0.0394535	16.8976	-0.796875
0.0878004	0.0346299	0.0993917	0.0379017	16.9291	-0.796875
0.0879914	0.0340414	0.099905	0.0363498	16.9607	-0.796875
0.0881823	0.033453	0.100418	0.034798	16.9922	-0.796875
0.0884077	0.0328076	0.10117	0.0336271	17.0237	-0.796875
0.0886332	0.0321621	0.101922	0.0324562	17.0553	-0.796875
0.0888586	0.0315167	0.102674	0.0312853	17.0868	-0.796875
0.089084	0.0308712	0.103427	0.0301144	17.1183	-0.796875
0.0893095	0.0302258	0.104179	0.0289435	17.1499	-0.796875
0.0895349	0.0295803	0.104931	0.0277727	17.1814	-0.796875
0.0897603	0.0289349	0.105683	0.0266018	17.2129	-0.796875
0.0899857	0.0282894	0.106435	0.0254309	17.2445	-0.796875
0.0902112	0.027644	0.107187	0.02426	17.276	-0.796875
0.0904366	0.0269985	0.107939	0.0230891	17.3075	-0.796875
0.090662	0.0263531	0.108691	0.0219182	17.3391	-0.796875
0.0908875	0.0257076	0.109443	0.0207473	17.3706	-0.796875
0.0911129	0.0250622	0.110195	0.0195764	17.4021	-0.796875
0.0913383	0.0244167	0.110947	0.0184056	17.4337	-0.796875
0.0915638	0.0237713	0.111699	0.0172347	17.4652	-0.796875
0.0917892	0.0231258	0.112452	0.0160638	17.4967	-0.796875
0.0919697	0.0224543	0.113006	0.0145117	17.5283	-0.796875
0.0921503	0.0217828	0.11356	0.0129597	17.5598	-0.796875
0.0923308	0.0211113	0.114114	0.0114077	17.5913	-0.796875
0.0925113	0.0204397	0.114668	0.00985561	17.6229	-0.796875
0.0926919	0.0197682	0.115222	0.00830357	17.6544	-0.796875
0.0928724	0.0190967	0.115776	0.00675153	17.686	-0.796875
0.093053	0.0184252	0.11633	0.00519949	17.7175	-0.796875
0.0932335	0.0177536	0.116884	0.00364744	17.749	-0.796875
0.093414	0.0170821	0.117438	0.0020954	17.7806	-0.796875
0.0935946	0.0164106	0.117992	0.00054336	17.8121	-0.796875
0.0937751	0.0157391	0.118546	-0.00100868	17.8436	-0.796875
0.0939557	0.0150675	0.119101	-0.00256072	17.8752	-0.796875
0.0941362	0.014396	0.119655	-0.00411277	17.9067	-0.796875
0.0943167	0.0137245	0.120209	-0.00566481	17.9382	-0.796875
0.0944973	0.013053	0.120763	-0.00721685	17.9698	-0.796875
0.0946778	0.0123814	0.121317	-0.00876889	18.0013	-0.796875
0.0947476	0.0116129	0.121839	-0.0102127	18.0328	-0.796875
0.0948174	0.0108443	0.122361	-0.0116565	18.0644	-0.796875
0.0948871	0.0100757	0.122883	-0.0131003	18.0959	-0.796875
0.0949569	0.00930717	0.123405	-0.0145441	18.1274	-0.796875
0.0950267	0.0085386	0.123927	-0.0159879	18.159	-0.796875
0.0950965	0.00777004	0.124449	-0.0174317	18.1905	-0.796875
0.0951662	0.00700147	0.124972	-0.0188755	18.222	-0.796875
0.095236	0.00623291	0.125494	-0.0203192	18.2536	-0.796875
0.0953058	0.00546434	0.126016	-0.021763	18.2851	-0.796875
0.0953756	0.00469578	0.126538	-0.0232068	18.3167	-0.796875
0.0954453	0.00392721	0.12706	-0.0246506	18.3482	-0.796875
0.0955151	0.00315864	0.127582	-0.0260944	18.3797	-0.796875
0.0955849	0.00239008	0.128104	-0.0275382	18.4113	-0.796875
0.0956546	0.00162151	0.128626	-0.028982	18.4428	-0.796875
0.0957244	0.000852947	0.129148	-0.0304258	18.4743	-0.796875
0.0957942	8.4381e-05	0.12967	-0.0318696	18.5059	-0.796875
0.0957532	-0.000653415	0.13018	-0.0333508	18.5374	-0.796875
0.0957123	-0.00139121	0.13069	-0.0348319	18.5689	-0.796875
0.0956713	-0.00212901	0.1312	-0.0363131	18.6005	-0.796875
0.0956303	-0.0028668	0.131709	-0.0377942	18.632	-0.796875
0.0955894	-0.0036046	0.132219	-0.0392754	18.6635	-0.796875
0.0955484	-0.00434239	0.132729	-0.0407566	18.6951	-0.796875
0.0955074	-0.00508019	0.133238	-0.0422377	18.7266	-0.796875
0.0954664	-0.00581798	0.133748	-0.0437189	18.7581	-0.796875
0.0954255	-0.00655578	0.134258	-0.0452001	18.7897	-0.796875
0.0953845	-0.00729357	0.134767	-0.0466812	18.8212	-0.796875
0.0953435	-0.00803137	0.135277	-0.0481624	18.8527	-0.796875
0.0953026	-0.00876917	0.135787	-0.0496436	18.8843	-0.796875
0.0952616	-0.00950696	0.136297	-0.0511247	18.9158	-0.796875
0.0952206	-0.0102448	0.136806	-0.0526059	18.9473	-0.796875
0.0951797	-0.0109826	0.137316	-0.054087	18.9789	-0.796875
0.0951387	-0.0117203	0.137826	-0.0555682	19.0104	-0.796875
0.0950171	-0.0124871	0.138349	-0.0568668	19.042	-0.796875
0.0948954	-0.0132539	0.138873	-0.0581654	19.0735	-0.796875
0.0947738	-0.0140206	0.139397	-0.059464	19.105	-0.796875
0.0946522	-0.0147874	0.139921	-0.0607626	19.1366	-0.796875
0.0945306	-0.0155541	0.140445	-0.0620612	19.1681	-0.796875
0.0944089	-0.0163209	0.140969	-0.0633598	19.1996	-0.796875
0.0942873	-0.0170876	0.141492	-0.0646584	19.2312	-0.796875
0.0941657	-0.0178544	0.142016	-0.065957	19.2627	-0.796875
0.094044	-0.0186211	0.14254	-0.0672556	19.2942	-0.796875
0.0939224	-0.0193879	0.143064	-0.0685542	19.3258	-0.796875
0.0938008	-0.0201546	0.143588	-0.0698528	19.3573	-0.796875
0.0936791	-0.0209214	0.144111	-0.0711514	19.3888	-0.796875
0.0935575	-0.0216881	0.144635	-0.07245	19.4204	-0.796875
0.0934359	-0.0224549	0.145159	-0.0737486	19.4519	-0.796875
0.0933143	-0.0232216	0.145683	-0.0750472	19.4834	-0.796875
0.0931926	-0.0239884	0.146207	-0.0763458	19.515	-0.796875
0.0930539	-0.0247084	0.146597	-0.0777096	19.5465	-0.796875
0.0929151	-0.0254283	0.146988	-0.0790733	19.578	-0.796875
0.0927763	-0.0261483	0.147379	-0.0804371	19.6096	-0.796875
0.0926376	-0.0268683	0.14777	-0.0818008	19.6411	-0.796875
0.0924988	-0.0275883	0.148161	-0.0831646	19.6726	-0.796875
0.0923601	-0.0283082	0.148552	-0.0845283	19.7042	-0.796875
0.0922213	-0.0290282	0.148943	-0.0858921	19.7357	-0.796875
0.0920825	-0.0297482	0.149334	-0.0872558	19.7673	-0.796875
0.0919438	-0.0304682	0.149725	-0.0886196	19.7988	-0.796875
0.091805	-0.0311882	0.150116	-0.0899833	19.8303	-0.796875
0.0916662	-0.0319081	0.150506	-0.0913471	19.8619	-0.796875
0.0915275	-0.0326281	0.150897	-0.0927109	19.8934	-0.796875
0.0913887	-0.0333481	0.151288	-0.0940746	19.9249	-0.796875
0.09125	-0.0340681	0.151679	-0.0954384	19.9565	-0.796875
0.0911112	-0.034788	0.15207	-0.0968021	19.988	-0.796875
0.0909724	-0.035508	0.152461	-0.0981659	20.0195	-0.796875
0.0973685	-0.0597802	-0.0167121	0.263402	4.88281	-0.795313
0.0955859	-0.0618655	-0.0143557	0.268168	4.91435	-0.795313
0.0938033	-0.0639508	-0.0119992	0.272934	4.94588	-0.795313
0.0920207	-0.0660361	-0.00964273	0.2777	4.97742	-0.795313
0.090238	-0.0681214	-0.00728627	0.282466	5.00895	-0.795313
0.0884554	-0.0702066	-0.0049298	0.287232	5.04049	-0.795313
0.0866728	-0.0722919	-0.00257333	0.291998	5.07202	-0.795313
0.0848901	-0.0743772	-0.000216862	0.296764	5.10356	-0.795313
0.0831075	-0.0764625	0.00213961	0.301531	5.13509	-0.795313
0.0813249	-0.0785477	0.00449607	0.306297	5.16663	-0.795313
0.0795422	-0.080633	0.00685254	0.311063	5.19816	-0.795313
0.0777596	-0.0827183	0.00920901	0.315829	5.2297	-0.795313
0.075977	-0.0848036	0.0115655	0.320595	5.26123	-0.795313
0.0741943	-0.0868889	0.0139219	0.325361	5.29277	-0.795313
0.0724117	-0.0889741	0.0162784	0.330127	5.3243	-0.795313
0.0706291	-0.0910594	0.0186349	0.334893	5.35583	-0.795313
0.0688464	-0.0931447	0.0209913	0.339659	5.38737	-0.795313
0.0700051	-0.0934115	0.0217778	0.335531	5.4189	-0.795313
0.0711637	-0.0936783	0.0225643	0.331404	5.45044	-0.795313
0.0723223	-0.093945	0.0233507	0.327277	5.48197	-0.795313
0.073481	-0.0942118	0.0241372	0.323149	5.51351	-0.795313
0.0746396	-0.0944786	0.0249236	0.319022	5.54504	-0.795313
0.0757983	-0.0947454	0.0257101	0.314894	5.57658	-0.795313
0.0769569	-0.0950122	0.0264965	0.310767	5.60811	-0.795313
0.0781155	-0.095279	0.027283	0.306639	5.63965	-0.795313
0.0792742	-0.0955458	0.0280694	0.302512	5.67118	-0.795313
0.0804328	-0.0958126	0.0288559	0.298385	5.70272	-0.795313
0.0815914	-0.0960793	0.0296423	0.294257	5.73425	-0.795313
0.0827501	-0.0963461	0.0304288	0.29013	5.76579	-0.795313
0.0839087	-0.0966129	0.0312152	0.286002	5.79732	-0.795313
0.0850673	-0.0968797	0.0320017	0.281875	5.82886	-0.795313
0.086226	-0.0971465	0.0327882	0.277748	5.86039	-0.795313
0.0873846	-0.0974133	0.0335746	0.27362	5.89193	-0.795313
0.0872301	-0.0949198	0.033139	0.267878	5.92346	-0.795313
0.0870755	-0.0924263	0.0327034	0.262136	5.955	-0.795313
0.086921	-0.0899328	0.0322678	0.256393	5.98653	-0.795313
0.0867665	-0.0874394	0.0318322	0.250651	6.01807	-0.795313
0.0866119	-0.0849459	0.0313966	0.244909	6.0496	-0.795313
0.0864574	-0.0824524	0.0309609	0.239167	6.08114	-0.795313
0.0863029	-0.0799589	0.0305253	0.233425	6.11267	-0.795313
0.0861484	-0.0774655	0.0300897	0.227682	6.14421	-0.795313
0.0859938	-0.074972	0.0296541	0.22194	6.17574	-0.795313
0.0858393	-0.0724785	0.0292185	0.216198	6.20728	-0.795313
0.0856848	-0.069985	0.0287829	0.210456	6.23881	-0.795313
0.0855302	-0.0674916	0.0283473	0.204714	6.27035	-0.795313
0.0853757	-0.0649981	0.0279117	0.198971	6.30188	-0.795313
0.0852212	-0.0625046	0.0274761	0.193229	6.33341	-0.795313
0.0850666	-0.0600111	0.0270405	0.187487	6.36495	-0.795313
0.0849121	-0.0575177	0.0266048	0.181745	6.39648	-0.795313
0.08381	-0.0553756	0.0260188	0.176554	6.42802	-0.795313
0.0827078	-0.0532335	0.0254328	0.171364	6.45955	-0.795313
0.0816056	-0.0510914	0.0248467	0.166174	6.49109	-0.795313
0.0805035	-0.0489493	0.0242607	0.160984	6.52262	-0.795313
0.0794013	-0.0468072	0.0236747	0.155793	6.55416	-0.795313
0.0782992	-0.0446651	0.0230886	0.150603	6.58569	-0.795313
0.077197	-0.042523	0.0225026	0.145413	6.61723	-0.795313
0.0760948	-0.0403809	0.0219165	0.140223	6.64876	-0.795313
0.0749927	-0.0382388	0.0213305	0.135032	6.6803	-0.795313
0.0738905	-0.0360967	0.0207445	0.129842	6.71183	-0.795313
0.0727884	-0.0339546	0.0201584	0.124652	6.74337	-0.795313
0.0716862	-0.0318125	0.0195724	0.119461	6.7749	-0.795313
0.070584	-0.0296704	0.0189864	0.114271	6.80644	-0.795313
0.0694819	-0.0275283	0.0184003	0.109081	6.83797	-0.795313
0.0683797	-0.0253862	0.0178143	0.103891	6.86951	-0.795313
0.0672776	-0.0232441	0.0172283	0.0987003	6.90104	-0.795313
0.0663876	-0.0221895	0.016009	0.0959419	6.93258	-0.795313
0.0654976	-0.021135	0.0147898	0.0931835	6.96411	-0.795313
0.0646077	-0.0200804	0.0135706	0.0904251	6.99565	-0.795313
0.0637177	-0.0190259	0.0123514	0.0876667	7.02718	-0.795313
0.0628278	-0.0179713	0.0111322	0.0849083	7.05872	-0.795313
0.0619378	-0.0169167	0.00991302	0.0821499	7.09025	-0.795313
0.0610479	-0.0158622	0.00869381	0.0793915	7.12179	-0.795313
0.0601579	-0.0148076	0.00747461	0.076633	7.15332	-0.795313
0.059268	-0.013753	0.0062554	0.0738746	7.18486	-0.795313
0.058378	-0.0126985	0.00503619	0.0711162	7.21639	-0.795313
0.0574881	-0.0116439	0.00381699	0.0683578	7.24792	-0.795313
0.0565981	-0.0105894	0.00259778	0.0655994	7.27946	-0.795313
0.0557082	-0.0095348	0.00137858	0.062841	7.31099	-0.795313
0.0548182	-0.00848024	0.000159371	0.0600826	7.34253	-0.795313
0.0539282	-0.00742568	-0.00105983	0.0573242	7.37406	-0.795313
0.0530383	-0.00637112	-0.00227904	0.0545658	7.4056	-0.795313
0.0524762	-0.00569774	-0.00372276	0.0548927	7.43713	-0.795313
0.051914	-0.00502436	-0.00516648	0.0552197	7.46867	-0.795313
0.0513519	-0.00435098	-0.00661019	0.0555466	7.5002	-0.795313
0.0507898	-0.0036776	-0.00805391	0.0558735	7.53174	-0.795313
0.0502277	-0.00300422	-0.00949763	0.0562005	7.56327	-0.795313
0.0496655	-0.00233084	-0.0109413	0.0565274	7.59481	-0.795313
0.0491034	-0.00165746	-0.0123851	0.0568543	7.62634	-0.795313
0.0485413	-0.000984081	-0.0138288	0.0571813	7.65788	-0.795313
0.0479791	-0.000310701	-0.0152725	0.0575082	7.68941	-0.795313
0.047417	0.000362678	-0.0167162	0.0578352	7.72095	-0.795313
0.0468549	0.00103606	-0.0181599	0.0581621	7.75248	-0.795313
0.0462928	0.00170944	-0.0196037	0.058489	7.78402	-0.795313
0.0457306	0.00238282	-0.0210474	0.058816	7.81555	-0.795313
0.0451685	0.0030562	-0.0224911	0.0591429	7.84709	-0.795313
0.0446064	0.00372958	-0.0239348	0.0594698	7.87862	-0.795313
0.0440442	0.00440296	-0.0253785	0.0597968	7.91016	-0.795313
0.0439387	0.00625136	-0.0256701	0.0577317	7.94169	-0.795313
0.0438331	0.00809976	-0.0259617	0.0556666	7.97323	-0.795313
0.0437275	0.00994817	-0.0262533	0.0536015	8.00476	-0.795313
0.0436219	0.0117966	-0.0265449	0.0515364	8.0363	-0.795313
0.0435163	0.013645	-0.0268365	0.0494714	8.06783	-0.795313
0.0434108	0.0154934	-0.0271281	0.0474063	8.09937	-0.795313
0.0433052	0.0173418	-0.0274197	0.0453412	8.1309	-0.795313
0.0431996	0.0191902	-0.0277113	0.0432761	8.16243	-0.795313
0.043094	0.0210386	-0.0280029	0.041211	8.19397	-0.795313
0.0429884	0.022887	-0.0282945	0.0391459	8.2255	-0.795313
0.0428829	0.0247354	-0.0285861	0.0370809	8.25704	-0.795313
0.0427773	0.0265838	-0.0288777	0.0350158	8.28857	-0.795313
0.0426717	0.0284322	-0.0291693	0.0329507	8.32011	-0.795313
0.0425661	0.0302806	-0.0294609	0.0308856	8.35164	-0.795313
0.0424605	0.032129	-0.0297525	0.0288205	8.38318	-0.795313
0.042355	0.0339774	-0.0300441	0.0267554	8.41471	-0.795313
0.0430408	0.0363864	-0.0297212	0.0255105	8.44625	-0.795313
0.0437267	0.0387954	-0.0293983	0.0242655	8.47778	-0.795313
0.0444125	0.0412044	-0.0290754	0.0230205	8.50932	-0.795313
0.0450983	0.0436134	-0.0287525	0.0217755	8.54085	-0.795313
0.0457842	0.0460225	-0.0284296	0.0205305	8.57239	-0.795313
0.04647	0.0484315	-0.0281067	0.0192855	8.60392	-0.795313
0.0471559	0.0508405	-0.0277838	0.0180406	8.63546	-0.795313
0.0478417	0.0532495	-0.0274609	0.0167956	8.66699	-0.795313
0.0485276	0.0556585	-0.027138	0.0155506	8.69853	-0.795313
0.0492134	0.0580675	-0.0268152	0.0143056	8.73006	-0.795313
0.0498993	0.0604765	-0.0264923	0.0130606	8.7616	-0.795313
0.0505851	0.0628855	-0.0261694	0.0118157	8.79313	-0.795313
0.051271	0.0652945	-0.0258465	0.0105707	8.82467	-0.795313
0.0519568	0.0677035	-0.0255236	0.00932569	8.8562	-0.795313
0.0526427	0.0701125	-0.0252007	0.00808071	8.88774	-0.795313
0.0533285	0.0725215	-0.0248778	0.00683573	8.91927	-0.795313
0.0538652	0.0750863	-0.0240232	0.00753163	8.95081	-0.795313
0.0544018	0.0776511	-0.0231685	0.00822754	8.98234	-0.795313
0.0549385	0.0802159	-0.0223139	0.00892344	9.01388	-0.795313
0.0554751	0.0827807	-0.0214593	0.00961935	9.04541	-0.795313
0.0560118	0.0853454	-0.0206047	0.0103152	9.07694	-0.795313
0.0565484	0.0879102	-0.01975	0.0110112	9.10848	-0.795313
0.0570851	0.090475	-0.0188954	0.0117071	9.14001	-0.795313
0.0576217	0.0930398	-0.0180408	0.012403	9.17155	-0.795313
0.0581583	0.0956046	-0.0171862	0.0130989	9.20308	-0.795313
0.058695	0.0981694	-0.0163315	0.0137948	9.23462	-0.795313
0.0592316	0.100734	-0.0154769	0.0144907	9.26615	-0.795313
0.0597683	0.103299	-0.0146223	0.0151866	9.29769	-0.795313
0.0603049	0.105864	-0.0137677	0.0158825	9.32922	-0.795313
0.0608416	0.108428	-0.012913	0.0165784	9.36076	-0.795313
0.0613782	0.110993	-0.0120584	0.0172743	9.39229	-0.795313
0.0619149	0.113558	-0.0112038	0.0179702	9.42383	-0.795313
0.0617442	0.114704	-0.0102911	0.0192798	9.45536	-0.795313
0.0615736	0.115851	-0.00937837	0.0205894	9.4869	-0.795313
0.0614029	0.116997	-0.00846566	0.021899	9.51843	-0.795313
0.0612323	0.118143	-0.00755296	0.0232087	9.54997	-0.795313
0.0610616	0.119289	-0.00664026	0.0245183	9.5815	-0.795313
0.060891	0.120436	-0.00572755	0.0258279	9.61304	-0.795313
0.0607203	0.121582	-0.00481485	0.0271375	9.64457	-0.795313
0.0605497	0.122728	-0.00390215	0.0284471	9.67611	-0.795313
0.060379	0.123874	-0.00298944	0.0297567	9.70764	-0.795313
0.0602084	0.125021	-0.00207674	0.0310663	9.73918	-0.795313
0.0600377	0.126167	-0.00116404	0.0323759	9.77071	-0.795313
0.0598671	0.127313	-0.000251336	0.0336856	9.80225	-0.795313
0.0596964	0.12846	0.000661367	0.0349952	9.83378	-0.795313
0.0595258	0.129606	0.00157407	0.0363048	9.86532	-0.795313
0.0593551	0.130752	0.00248677	0.0376144	9.89685	-0.795313
0.0591845	0.131898	0.00339948	0.038924	9.92839	-0.795313
0.0588194	0.130736	0.00385702	0.0414783	9.95992	-0.795313
0.0584543	0.129573	0.00431456	0.0440326	9.99146	-0.795313
0.0580892	0.12841	0.00477211	0.0465869	10.023	-0.795313
0.0577241	0.127248	0.00522965	0.0491413	10.0545	-0.795313
0.057359	0.126085	0.00568719	0.0516956	10.0861	-0.795313
0.0569939	0.124922	0.00614473	0.0542499	10.1176	-0.795313
0.0566288	0.12376	0.00660228	0.0568042	10.1491	-0.795313
0.0562637	0.122597	0.00705982	0.0593585	10.1807	-0.795313
0.0558986	0.121434	0.00751736	0.0619128	10.2122	-0.795313
0.0555335	0.120272	0.00797491	0.0644671	10.2437	-0.795313
0.0551684	0.119109	0.00843245	0.0670214	10.2753	-0.795313
0.0548033	0.117946	0.00888999	0.0695757	10.3068	-0.795313
0.0544382	0.116784	0.00934754	0.07213	10.3383	-0.795313
0.0540731	0.115621	0.00980508	0.0746843	10.3699	-0.795313
0.053708	0.114458	0.0102626	0.0772386	10.4014	-0.795313
0.0533429	0.113296	0.0107202	0.079793	10.4329	-0.795313
0.0531824	0.11069	0.0113466	0.0814742	10.4645	-0.795313
0.0530218	0.108084	0.0119731	0.0831554	10.496	-0.795313
0.0528613	0.105478	0.0125995	0.0848366	10.5275	-0.795313
0.0527008	0.102873	0.013226	0.0865178	10.5591	-0.795313
0.0525403	0.100267	0.0138525	0.0881991	10.5906	-0.795313
0.0523798	0.0976611	0.0144789	0.0898803	10.6222	-0.795313
0.0522193	0.0950554	0.0151054	0.0915615	10.6537	-0.795313
0.0520588	0.0924496	0.0157318	0.0932427	10.6852	-0.795313
0.0518983	0.0898439	0.0163583	0.0949239	10.7168	-0.795313
0.0517378	0.0872381	0.0169848	0.0966052	10.7483	-0.795313
0.0515773	0.0846324	0.0176112	0.0982864	10.7798	-0.795313
0.0514168	0.0820266	0.0182377	0.0999676	10.8114	-0.795313
0.0512563	0.0794209	0.0188642	0.101649	10.8429	-0.795313
0.0510958	0.0768151	0.0194906	0.10333	10.8744	-0.795313
0.0509353	0.0742094	0.0201171	0.105011	10.906	-0.795313
0.0507748	0.0716036	0.0207435	0.106692	10.9375	-0.795313
0.0510289	0.0684222	0.0217818	0.107576	10.969	-0.795313
0.0512829	0.0652407	0.0228201	0.108459	11.0006	-0.795313
0.051537	0.0620593	0.0238584	0.109343	11.0321	-0.795313
0.051791	0.0588778	0.0248967	0.110226	11.0636	-0.795313
0.0520451	0.0556964	0.025935	0.111109	11.0952	-0.795313
0.0522991	0.0525149	0.0269733	0.111993	11.1267	-0.795313
0.0525532	0.0493335	0.0280116	0.112876	11.1582	-0.795313
0.0528072	0.046152	0.0290499	0.11376	11.1898	-0.795313
0.0530613	0.0429706	0.0300882	0.114643	11.2213	-0.795313
0.0533154	0.0397891	0.0311265	0.115526	11.2528	-0.795313
0.0535694	0.0366077	0.0321648	0.11641	11.2844	-0.795313
0.0538235	0.0334262	0.0332031	0.117293	11.3159	-0.795313
0.0540775	0.0302448	0.0342414	0.118177	11.3475	-0.795313
0.0543316	0.0270633	0.0352797	0.11906	11.379	-0.795313
0.0545856	0.0238819	0.036318	0.119943	11.4105	-0.795313
0.0548397	0.0207004	0.0373563	0.120827	11.4421	-0.795313
0.0550991	0.0182538	0.0384895	0.120369	11.4736	-0.795313
0.0553586	0.0158071	0.0396227	0.119911	11.5051	-0.795313
0.0556181	0.0133605	0.0407559	0.119453	11.5367	-0.795313
0.0558775	0.0109138	0.0418891	0.118995	11.5682	-0.795313
0.056137	0.00846716	0.0430223	0.118538	11.5997	-0.795313
0.0563964	0.00602051	0.0441555	0.11808	11.6313	-0.795313
0.0566559	0.00357385	0.0452887	0.117622	11.6628	-0.795313
0.0569154	0.0011272	0.0464219	0.117164	11.6943	-0.795313
0.0571748	-0.00131946	0.0475551	0.116706	11.7259	-0.795313
0.0574343	-0.00376611	0.0486883	0.116249	11.7574	-0.795313
0.0576938	-0.00621277	0.0498215	0.115791	11.7889	-0.795313
0.0579532	-0.00865942	0.0509547	0.115333	11.8205	-0.795313
0.0582127	-0.0111061	0.0520879	0.114875	11.852	-0.795313
0.0584721	-0.0135527	0.0532211	0.114417	11.8835	-0.795313
0.0587316	-0.0159994	0.0543543	0.113959	11.9151	-0.795313
0.0589911	-0.018446	0.0554875	0.113502	11.9466	-0.795313
0.059144	-0.0199404	0.0562369	0.112643	11.9781	-0.795313
0.0592969	-0.0214348	0.0569864	0.111784	12.0097	-0.795313
0.0594498	-0.0229292	0.0577358	0.110925	12.0412	-0.795313
0.0596027	-0.0244236	0.0584853	0.110066	12.0728	-0.795313
0.0597556	-0.025918	0.0592348	0.109207	12.1043	-0.795313
0.0599085	-0.0274124	0.0599842	0.108348	12.1358	-0.795313
0.0600615	-0.0289068	0.0607337	0.107489	12.1674	-0.795313
0.0602144	-0.0304012	0.0614831	0.10663	12.1989	-0.795313
0.0603673	-0.0318956	0.0622326	0.105771	12.2304	-0.795313
0.0605202	-0.03339	0.0629821	0.104912	12.262	-0.795313
0.0606731	-0.0348844	0.0637315	0.104053	12.2935	-0.795313
0.060826	-0.0363788	0.064481	0.103194	12.325	-0.795313
0.0609789	-0.0378732	0.0652304	0.102335	12.3566	-0.795313
0.0611318	-0.0393676	0.0659799	0.101476	12.3881	-0.795313
0.0612848	-0.040862	0.0667294	0.100617	12.4196	-0.795313
0.0614377	-0.0423564	0.0674788	0.0997581	12.4512	-0.795313
0.0615307	-0.0428726	0.0677877	0.0994469	12.4827	-0.795313
0.0616237	-0.0433889	0.0680965	0.0991356	12.5142	-0.795313
0.0617167	-0.0439051	0.0684054	0.0988244	12.5458	-0.795313
0.0618097	-0.0444213	0.0687143	0.0985132	12.5773	-0.795313
0.0619027	-0.0449375	0.0690231	0.0982019	12.6088	-0.795313
0.0619957	-0.0454537	0.069332	0.0978907	12.6404	-0.795313
0.0620888	-0.0459699	0.0696409	0.0975795	12.6719	-0.795313
0.0621818	-0.0464861	0.0699497	0.0972682	12.7035	-0.795313
0.0622748	-0.0470023	0.0702586	0.096957	12.735	-0.795313
0.0623678	-0.0475185	0.0705675	0.0966457	12.7665	-0.795313
0.0624608	-0.0480347	0.0708763	0.0963345	12.7981	-0.795313
0.0625538	-0.0485509	0.0711852	0.0960233	12.8296	-0.795313
0.0626468	-0.0490671	0.0714941	0.095712	12.8611	-0.795313
0.0627398	-0.0495833	0.0718029	0.0954008	12.8927	-0.795313
0.0628329	-0.0500996	0.0721118	0.0950896	12.9242	-0.795313
0.0629259	-0.0506158	0.0724207	0.0947783	12.9557	-0.795313
0.0629722	-0.0499849	0.072362	0.0950773	12.9873	-0.795313
0.0630186	-0.049354	0.0723034	0.0953762	13.0188	-0.795313
0.0630649	-0.0487231	0.0722448	0.0956751	13.0503	-0.795313
0.0631113	-0.0480922	0.0721862	0.095974	13.0819	-0.795313
0.0631577	-0.0474613	0.0721276	0.096273	13.1134	-0.795313
0.063204	-0.0468304	0.072069	0.0965719	13.1449	-0.795313
0.0632504	-0.0461994	0.0720104	0.0968708	13.1765	-0.795313
0.0632967	-0.0455685	0.0719517	0.0971697	13.208	-0.795313
0.0633431	-0.0449376	0.0718931	0.0974687	13.2395	-0.795313
0.0633894	-0.0443067	0.0718345	0.0977676	13.2711	-0.795313
0.0634358	-0.0436758	0.0717759	0.0980665	13.3026	-0.795313
0.0634821	-0.0430449	0.0717173	0.0983654	13.3341	-0.795313
0.0635285	-0.042414	0.0716587	0.0986644	13.3657	-0.795313
0.0635749	-0.0417831	0.0716001	0.0989633	13.3972	-0.795313
0.0636212	-0.0411522	0.0715414	0.0992622	13.4288	-0.795313
0.0636676	-0.0405213	0.0714828	0.0995611	13.4603	-0.795313
0.0638661	-0.0387863	0.0714938	0.0994754	13.4918	-0.795313
0.0640647	-0.0370513	0.0715047	0.0993897	13.5234	-0.795313
0.0642633	-0.0353163	0.0715157	0.099304	13.5549	-0.795313
0.0644618	-0.0335813	0.0715267	0.0992183	13.5864	-0.795313
0.0646604	-0.0318463	0.0715376	0.0991326	13.618	-0.795313
0.064859	-0.0301113	0.0715486	0.0990469	13.6495	-0.795313
0.0650576	-0.0283762	0.0715595	0.0989612	13.681	-0.795313
0.0652561	-0.0266412	0.0715705	0.0988755	13.7126	-0.795313
0.0654547	-0.0249062	0.0715815	0.0987898	13.7441	-0.795313
0.0656533	-0.0231712	0.0715924	0.0987041	13.7756	-0.795313
0.0658518	-0.0214362	0.0716034	0.0986184	13.8072	-0.795313
0.0660504	-0.0197012	0.0716143	0.0985327	13.8387	-0.795313
0.066249	-0.0179662	0.0716253	0.098447	13.8702	-0.795313
0.0664475	-0.0162312	0.0716363	0.0983613	13.9018	-0.795313
0.0666461	-0.0144961	0.0716472	0.0982756	13.9333	-0.795313
0.0668447	-0.0127611	0.0716582	0.0981899	13.9648	-0.795313
0.0671084	-0.0112469	0.0718334	0.0979081	13.9964	-0.795313
0.067372	-0.00973258	0.0720087	0.0976263	14.0279	-0.795313
0.0676357	-0.0082183	0.0721839	0.0973445	14.0594	-0.795313
0.0678994	-0.00670402	0.0723592	0.0970627	14.091	-0.795313
0.0681631	-0.00518974	0.0725344	0.096781	14.1225	-0.795313
0.0684268	-0.00367547	0.0727097	0.0964992	14.1541	-0.795313
0.0686905	-0.00216119	0.0728849	0.0962174	14.1856	-0.795313
0.0689542	-0.00064691	0.0730601	0.0959356	14.2171	-0.795313
0.0692179	0.000867368	0.0732354	0.0956538	14.2487	-0.795313
0.0694816	0.00238165	0.0734106	0.095372	14.2802	-0.795313
0.0697453	0.00389592	0.0735859	0.0950902	14.3117	-0.795313
0.070009	0.0054102	0.0737611	0.0948084	14.3433	-0.795313
0.0702726	0.00692448	0.0739364	0.0945266	14.3748	-0.795313
0.0705363	0.00843876	0.0741116	0.0942448	14.4063	-0.795313
0.0708	0.00995303	0.0742869	0.093963	14.4379	-0.795313
0.0710637	0.0114673	0.0744621	0.0936812	14.4694	-0.795313
0.0713659	0.0126357	0.0746514	0.093711	14.5009	-0.795313
0.071668	0.0138041	0.0748406	0.0937408	14.5325	-0.795313
0.0719702	0.0149726	0.0750298	0.0937705	14.564	-0.795313
0.0722723	0.016141	0.0752191	0.0938003	14.5955	-0.795313
0.0725745	0.0173094	0.0754083	0.09383	14.6271	-0.795313
0.0728766	0.0184778	0.0755976	0.0938598	14.6586	-0.795313
0.0731787	0.0196462	0.0757868	0.0938895	14.6901	-0.795313
0.0734809	0.0208146	0.0759761	0.0939193	14.7217	-0.795313
0.073783	0.021983	0.0761653	0.093949	14.7532	-0.795313
0.0740852	0.0231515	0.0763546	0.0939788	14.7847	-0.795313
0.0743873	0.0243199	0.0765438	0.0940085	14.8163	-0.795313
0.0746895	0.0254883	0.0767331	0.0940383	14.8478	-0.795313
0.0749916	0.0266567	0.0769223	0.0940681	14.8794	-0.795313
0.0752938	0.0278251	0.0771116	0.0940978	14.9109	-0.795313
0.0755959	0.0289935	0.0773008	0.0941276	14.9424	-0.795313
0.0758981	0.030162	0.07749	0.0941573	14.974	-0.795313
0.0761111	0.0312165	0.0776788	0.0941291	15.0055	-0.795313
0.0763242	0.032271	0.0778675	0.0941009	15.037	-0.795313
0.0765373	0.0333256	0.0780562	0.0940727	15.0686	-0.795313
0.0767503	0.0343801	0.0782449	0.0940445	15.1001	-0.795313
0.0769634	0.0354346	0.0784336	0.0940163	15.1316	-0.795313
0.0771765	0.0364892	0.0786224	0.0939881	15.1632	-0.795313
0.0773895	0.0375437	0.0788111	0.0939599	15.1947	-0.795313
0.0776026	0.0385982	0.0789998	0.0939317	15.2262	-0.795313
0.0778157	0.0396528	0.0791885	0.0939035	15.2578	-0.795313
0.0780287	0.0407073	0.0793772	0.0938753	15.2893	-0.795313
0.0782418	0.0417618	0.079566	0.0938471	15.3208	-0.795313
0.0784548	0.0428164	0.0797547	0.0938189	15.3524	-0.795313
0.0786679	0.0438709	0.0799434	0.0937907	15.3839	-0.795313
0.078881	0.0449254	0.0801321	0.0937625	15.4154	-0.795313
0.079094	0.04598	0.0803208	0.0937343	15.447	-0.795313
0.0793071	0.0470345	0.0805095	0.0937061	15.4785	-0.795313
0.0794713	0.047183	0.0808775	0.0927785	15.5101	-0.795313
0.0796356	0.0473315	0.0812455	0.091851	15.5416	-0.795313
0.0797998	0.0474801	0.0816135	0.0909235	15.5731	-0.795313
0.079964	0.0476286	0.0819815	0.0899959	15.6047	-0.795313
0.0801282	0.0477771	0.0823495	0.0890684	15.6362	-0.795313
0.0802925	0.0479256	0.0827175	0.0881408	15.6677	-0.795313
0.0804567	0.0480742	0.0830855	0.0872133	15.6993	-0.795313
0.0806209	0.0482227	0.0834535	0.0862858	15.7308	-0.795313
0.0807851	0.0483712	0.0838215	0.0853582	15.7623	-0.795313
0.0809494	0.0485198	0.0841895	0.0844307	15.7939	-0.795313
0.0811136	0.0486683	0.0845575	0.0835032	15.8254	-0.795313
0.0812778	0.0488168	0.0849255	0.0825756	15.8569	-0.795313
0.081442	0.0489653	0.0852935	0.0816481	15.8885	-0.795313
0.0816063	0.0491139	0.0856615	0.0807205	15.92	-0.795313
0.0817705	0.0492624	0.0860295	0.079793	15.9515	-0.795313
0.0819347	0.0494109	0.0863975	0.0788655	15.9831	-0.795313
0.0821167	0.048892	0.0868165	0.0780792	16.0146	-0.795313
0.0822986	0.0483732	0.0872355	0.0772929	16.0461	-0.795313
0.0824806	0.0478543	0.0876545	0.0765066	16.0777	-0.795313
0.0826625	0.0473354	0.0880734	0.0757204	16.1092	-0.795313
0.0828445	0.0468166	0.0884924	0.0749341	16.1407	-0.795313
0.0830264	0.0462977	0.0889114	0.0741478	16.1723	-0.795313
0.0832084	0.0457788	0.0893304	0.0733615	16.2038	-0.795313
0.0833903	0.04526	0.0897493	0.0725753	16.2354	-0.795313
0.0835723	0.0447411	0.0901683	0.071789	16.2669	-0.795313
0.0837542	0.0442222	0.0905873	0.0710027	16.2984	-0.795313
0.0839362	0.0437034	0.0910063	0.0702164	16.33	-0.795313
0.0841181	0.0431845	0.0914253	0.0694302	16.3615	-0.795313
0.0843001	0.0426656	0.0918442	0.0686439	16.393	-0.795313
0.084482	0.0421468	0.0922632	0.0678576	16.4246	-0.795313
0.084664	0.0416279	0.0926822	0.0670713	16.4561	-0.795313
0.0848459	0.041109	0.0931012	0.066285	16.4876	-0.795313
0.085033	0.0404872	0.0936079	0.0647629	16.5192	-0.795313
0.0852201	0.0398653	0.0941147	0.0632409	16.5507	-0.795313
0.0854072	0.0392434	0.0946215	0.0617188	16.5822	-0.795313
0.0855943	0.0386215	0.0951282	0.0601967	16.6138	-0.795313
0.0857814	0.0379996	0.095635	0.0586746	16.6453	-0.795313
0.0859684	0.0373777	0.0961417	0.0571525	16.6768	-0.795313
0.0861555	0.0367558	0.0966485	0.0556304	16.7084	-0.795313
0.0863426	0.0361339	0.0971553	0.0541083	16.7399	-0.795313
0.0865297	0.035512	0.097662	0.0525862	16.7714	-0.795313
0.0867168	0.0348901	0.0981688	0.0510641	16.803	-0.795313
0.0869039	0.0342682	0.0986756	0.049542	16.8345	-0.795313
0.0870909	0.0336463	0.0991823	0.0480199	16.866	-0.795313
0.087278	0.0330245	0.0996891	0.0464978	16.8976	-0.795313
0.0874651	0.0324026	0.100196	0.0449757	16.9291	-0.795313
0.0876522	0.0317807	0.100703	0.0434536	16.9607	-0.795313
0.0878393	0.0311588	0.101209	0.0419315	16.9922	-0.795313
0.0880521	0.030463	0.101948	0.0408197	17.0237	-0.795313
0.0882649	0.0297671	0.102687	0.039708	17.0553	-0.795313
0.0884777	0.0290713	0.103426	0.0385963	17.0868	-0.795313
0.0886905	0.0283755	0.104164	0.0374845	17.1183	-0.795313
0.0889033	0.0276796	0.104903	0.0363728	17.1499	-0.795313
0.0891161	0.0269838	0.105642	0.0352611	17.1814	-0.795313
0.0893289	0.026288	0.106381	0.0341493	17.2129	-0.795313
0.0895417	0.0255921	0.107119	0.0330376	17.2445	-0.795313
0.0897545	0.0248963	0.107858	0.0319259	17.276	-0.795313
0.0899673	0.0242005	0.108597	0.0308141	17.3075	-0.795313
0.0901801	0.0235046	0.109335	0.0297024	17.3391	-0.795313
0.0903929	0.0228088	0.110074	0.0285907	17.3706	-0.795313
0.0906057	0.022113	0.110813	0.0274789	17.4021	-0.795313
0.0908185	0.0214172	0.111552	0.0263672	17.4337	-0.795313
0.0910313	0.0207213	0.11229	0.0252554	17.4652	-0.795313
0.0912441	0.0200255	0.113029	0.0241437	17.4967	-0.795313
0.0914101	0.0193133	0.113566	0.0226144	17.5283	-0.795313
0.0915761	0.0186011	0.114102	0.021085	17.5598	-0.795313
0.0917421	0.0178888	0.114638	0.0195557	17.5913	-0.795313
0.0919081	0.0171766	0.115174	0.0180263	17.6229	-0.795313
0.0920741	0.0164644	0.115711	0.0164969	17.6544	-0.795313
0.0922401	0.0157522	0.116247	0.0149676	17.686	-0.795313
0.0924061	0.0150399	0.116783	0.0134382	17.7175	-0.795313
0.0925721	0.0143277	0.11732	0.0119089	17.749	-0.795313
0.0927381	0.0136155	0.117856	0.0103795	17.7806	-0.795313
0.0929041	0.0129033	0.118392	0.00885018	17.8121	-0.795313
0.0930701	0.0121911	0.118929	0.00732082	17.8436	-0.795313
0.0932361	0.0114788	0.119465	0.00579147	17.8752	-0.795313
0.0934021	0.0107666	0.120001	0.00426212	17.9067	-0.795313
0.0935681	0.0100544	0.120538	0.00273276	17.9382	-0.795313
0.0937341	0.00934216	0.121074	0.00120341	17.9698	-0.795313
0.0939001	0.00862994	0.12161	-0.000325943	18.0013	-0.795313
0.0939575	0.00782843	0.122117	-0.00175704	18.0328	-0.795313
0.0940148	0.00702693	0.122624	-0.00318815	18.0644	-0.795313
0.0940721	0.00622542	0.123131	-0.00461925	18.0959	-0.795313
0.0941295	0.00542391	0.123639	-0.00605035	18.1274	-0.795313
0.0941868	0.00462241	0.124146	-0.00748145	18.159	-0.795313
0.0942442	0.0038209	0.124653	-0.00891256	18.1905	-0.795313
0.0943015	0.00301939	0.12516	-0.0103437	18.222	-0.795313
0.0943588	0.00221788	0.125667	-0.0117748	18.2536	-0.795313
0.0944162	0.00141638	0.126174	-0.0132059	18.2851	-0.795313
0.0944735	0.000614871	0.126681	-0.014637	18.3167	-0.795313
0.0945308	-0.000186636	0.127188	-0.0160681	18.3482	-0.795313
0.0945882	-0.000988143	0.127695	-0.0174992	18.3797	-0.795313
0.0946455	-0.00178965	0.128202	-0.0189303	18.4113	-0.795313
0.0947029	-0.00259116	0.128709	-0.0203614	18.4428	-0.795313
0.0947602	-0.00339266	0.129216	-0.0217925	18.4743	-0.795313
0.0948175	-0.00419417	0.129723	-0.0232236	18.5059	-0.795313
0.0947691	-0.00496279	0.130224	-0.0246921	18.5374	-0.795313
0.0947206	-0.00573141	0.130726	-0.0261606	18.5689	-0.795313
0.0946722	-0.00650002	0.131227	-0.0276291	18.6005	-0.795313
0.0946237	-0.00726864	0.131728	-0.0290977	18.632	-0.795313
0.0945752	-0.00803726	0.13223	-0.0305662	18.6635	-0.795313
0.0945268	-0.00880587	0.132731	-0.0320347	18.6951	-0.795313
0.0944783	-0.00957449	0.133233	-0.0335032	18.7266	-0.795313
0.0944299	-0.0103431	0.133734	-0.0349718	18.7581	-0.795313
0.0943814	-0.0111117	0.134235	-0.0364403	18.7897	-0.795313
0.094333	-0.0118803	0.134737	-0.0379088	18.8212	-0.795313
0.0942845	-0.012649	0.135238	-0.0393773	18.8527	-0.795313
0.094236	-0.0134176	0.13574	-0.0408459	18.8843	-0.795313
0.0941876	-0.0141862	0.136241	-0.0423144	18.9158	-0.795313
0.0941391	-0.0149548	0.136742	-0.0437829	18.9473	-0.795313
0.0940907	-0.0157234	0.137244	-0.0452514	18.9789	-0.795313
0.0940422	-0.016492	0.137745	-0.04672	19.0104	-0.795313
0.0939154	-0.0172886	0.138267	-0.0480039	19.042	-0.795313
0.0937886	-0.0180851	0.138789	-0.0492879	19.0735	-0.795313
0.0936618	-0.0188817	0.139312	-0.0505719	19.105	-0.795313
0.093535	-0.0196782	0.139834	-0.0518559	19.1366	-0.795313
0.0934082	-0.0204748	0.140356	-0.0531398	19.1681	-0.795313
0.0932814	-0.0212714	0.140878	-0.0544238	19.1996	-0.795313
0.0931545	-0.0220679	0.1414	-0.0557078	19.2312	-0.795313
0.0930277	-0.0228645	0.141922	-0.0569918	19.2627	-0.795313
0.0929009	-0.023661	0.142444	-0.0582757	19.2942	-0.795313
0.0927741	-0.0244576	0.142966	-0.0595597	19.3258	-0.795313
0.0926473	-0.0252541	0.143489	-0.0608437	19.3573	-0.795313
0.0925205	-0.0260507	0.144011	-0.0621277	19.3888	-0.795313
0.0923937	-0.0268472	0.144533	-0.0634116	19.4204	-0.795313
0.0922669	-0.0276438	0.145055	-0.0646956	19.4519	-0.795313
0.0921401	-0.0284403	0.145577	-0.0659796	19.4834	-0.795313
0.0920133	-0.0292369	0.146099	-0.0672635	19.515	-0.795313
0.0918783	-0.0299461	0.146495	-0.0686489	19.5465	-0.795313
0.0917432	-0.0306553	0.14689	-0.0700343	19.578	-0.795313
0.0916082	-0.0313645	0.147286	-0.0714197	19.6096	-0.795313
0.0914732	-0.0320737	0.147681	-0.0728051	19.6411	-0.795313
0.0913382	-0.0327829	0.148077	-0.0741904	19.6726	-0.795313
0.0912032	-0.0334921	0.148472	-0.0755758	19.7042	-0.795313
0.0910681	-0.0342013	0.148868	-0.0769612	19.7357	-0.795313
0.0909331	-0.0349105	0.149263	-0.0783466	19.7673	-0.795313
0.0907981	-0.0356197	0.149659	-0.079732	19.7988	-0.795313
0.0906631	-0.0363289	0.150054	-0.0811173	19.8303	-0.795313
0.0905281	-0.0370381	0.15045	-0.0825027	19.8619	-0.795313
0.090393	-0.0377473	0.150846	-0.0838881	19.8934	-0.795313
0.090258	-0.0384565	0.151241	-0.0852735	19.9249	-0.795313
0.090123	-0.0391658	0.151637	-0.0866588	19.9565	-0.795313
0.089988	-0.039875	0.152032	-0.0880442	19.988	-0.795313
0.089853	-0.0405842	0.152428	-0.0894296	20.0195	-0.795313
0.096734	-0.0606843	-0.016691	0.261502	4.88281	-0.79375
0.0949364	-0.0627214	-0.0143508	0.266198	4.91435	-0.79375
0.0931388	-0.0647585	-0.0120106	0.270894	4.94588	-0.79375
0.0913412	-0.0667956	-0.00967036	0.27559	4.97742	-0.79375
0.0895436	-0.0688327	-0.00733016	0.280286	5.00895	-0.79375
0.087746	-0.0708698	-0.00498995	0.284982	5.04049	-0.79375
0.0859484	-0.0729069	-0.00264975	0.289678	5.07202	-0.79375
0.0841507	-0.0749439	-0.000309545	0.294374	5.10356	-0.79375
0.0823531	-0.076981	0.00203066	0.29907	5.13509	-0.79375
0.0805555	-0.0790181	0.00437086	0.303765	5.16663	-0.79375
0.0787579	-0.0810552	0.00671107	0.308461	5.19816	-0.79375
0.0769603	-0.0830923	0.00905127	0.313157	5.2297	-0.79375
0.0751627	-0.0851294	0.0113915	0.317853	5.26123	-0.79375
0.0733651	-0.0871665	0.0137317	0.322549	5.29277	-0.79375
0.0715674	-0.0892036	0.0160719	0.327245	5.3243	-0.79375
0.0697698	-0.0912407	0.0184121	0.331941	5.35583	-0.79375
0.0679722	-0.0932777	0.0207523	0.336637	5.38737	-0.79375
0.0691194	-0.093577	0.0215265	0.332562	5.4189	-0.79375
0.0702666	-0.0938762	0.0223006	0.328487	5.45044	-0.79375
0.0714138	-0.0941754	0.0230748	0.324412	5.48197	-0.79375
0.072561	-0.0944747	0.023849	0.320337	5.51351	-0.79375
0.0737082	-0.0947739	0.0246232	0.316262	5.54504	-0.79375
0.0748554	-0.0950731	0.0253974	0.312187	5.57658	-0.79375
0.0760026	-0.0953723	0.0261715	0.308112	5.60811	-0.79375
0.0771498	-0.0956716	0.0269457	0.304037	5.63965	-0.79375
0.078297	-0.0959708	0.0277199	0.299962	5.67118	-0.79375
0.0794442	-0.09627	0.0284941	0.295887	5.70272	-0.79375
0.0805914	-0.0965692	0.0292682	0.291812	5.73425	-0.79375
0.0817386	-0.0968685	0.0300424	0.287737	5.76579	-0.79375
0.0828858	-0.0971677	0.0308166	0.283662	5.79732	-0.79375
0.084033	-0.0974669	0.0315908	0.279587	5.82886	-0.79375
0.0851802	-0.0977661	0.0323649	0.275512	5.86039	-0.79375
0.0863274	-0.0980654	0.0331391	0.271437	5.89193	-0.79375
0.0861704	-0.0955803	0.0327076	0.265748	5.92346	-0.79375
0.0860133	-0.0930953	0.032276	0.260059	5.955	-0.79375
0.0858562	-0.0906102	0.0318444	0.254369	5.98653	-0.79375
0.0856991	-0.0881251	0.0314129	0.24868	6.01807	-0.79375
0.085542	-0.0856401	0.0309813	0.242991	6.0496	-0.79375
0.0853849	-0.083155	0.0305498	0.237302	6.08114	-0.79375
0.0852278	-0.08067	0.0301182	0.231613	6.11267	-0.79375
0.0850707	-0.0781849	0.0296867	0.225924	6.14421	-0.79375
0.0849136	-0.0756999	0.0292551	0.220235	6.17574	-0.79375
0.0847565	-0.0732148	0.0288236	0.214546	6.20728	-0.79375
0.0845994	-0.0707298	0.028392	0.208857	6.23881	-0.79375
0.0844423	-0.0682447	0.0279604	0.203167	6.27035	-0.79375
0.0842852	-0.0657597	0.0275289	0.197478	6.30188	-0.79375
0.0841281	-0.0632746	0.0270973	0.191789	6.33341	-0.79375
0.083971	-0.0607896	0.0266658	0.1861	6.36495	-0.79375
0.0838139	-0.0583045	0.0262342	0.180411	6.39648	-0.79375
0.0827305	-0.0562105	0.0256597	0.17527	6.42802	-0.79375
0.081647	-0.0541165	0.0250851	0.170129	6.45955	-0.79375
0.0805635	-0.0520225	0.0245106	0.164988	6.49109	-0.79375
0.07948	-0.0499285	0.023936	0.159847	6.52262	-0.79375
0.0783965	-0.0478345	0.0233615	0.154706	6.55416	-0.79375
0.0773131	-0.0457405	0.0227869	0.149566	6.58569	-0.79375
0.0762296	-0.0436465	0.0222124	0.144425	6.61723	-0.79375
0.0751461	-0.0415525	0.0216378	0.139284	6.64876	-0.79375
0.0740626	-0.0394585	0.0210633	0.134143	6.6803	-0.79375
0.0729792	-0.0373645	0.0204887	0.129002	6.71183	-0.79375
0.0718957	-0.0352705	0.0199142	0.123861	6.74337	-0.79375
0.0708122	-0.0331765	0.0193396	0.11872	6.7749	-0.79375
0.0697287	-0.0310825	0.0187651	0.113579	6.80644	-0.79375
0.0686452	-0.0289885	0.0181906	0.108438	6.83797	-0.79375
0.0675618	-0.0268944	0.017616	0.103297	6.86951	-0.79375
0.0664783	-0.0248004	0.0170415	0.0981565	6.90104	-0.79375
0.0656076	-0.0237601	0.0158549	0.0954224	6.93258	-0.79375
0.0647369	-0.0227198	0.0146683	0.0926883	6.96411	-0.79375
0.0638663	-0.0216794	0.0134818	0.0899541	6.99565	-0.79375
0.0629956	-0.0206391	0.0122952	0.08722	7.02718	-0.79375
0.0621249	-0.0195987	0.0111087	0.0844859	7.05872	-0.79375
0.0612543	-0.0185584	0.00992211	0.0817518	7.09025	-0.79375
0.0603836	-0.017518	0.00873555	0.0790177	7.12179	-0.79375
0.0595129	-0.0164777	0.00754899	0.0762836	7.15332	-0.79375
0.0586422	-0.0154374	0.00636244	0.0735494	7.18486	-0.79375
0.0577716	-0.014397	0.00517588	0.0708153	7.21639	-0.79375
[truncated: 491,026+ more rows]
