# Supplementary material for: Rhythmic interactions between the mediodorsal thalamus and prefrontal cortex precede human visual perception
Source: Nat Commun. 2022 Jun 29;13:3736. doi: 10.1038/s41467-022-31407-z (PMC9243108; doi:10.1038/s41467-022-31407-z)
Supplement: Supplementary file 4 — Source Data [file 41467_2022_31407_MOESM4_ESM.zip › source_data/supp_fig_5.xlsx]

## Sheet: supp_fig_5
phaseReset_singleTrialPreStim	phaseReset_singleTrialPostStim	phaseReset_averagedPreStim	phaseReset_averagedPostStim
6.90094e-12	7.28433e-12	-7.08367e-12	-7.08367e-12
6.91931e-12	9.29385e-12	-8.63649e-12	-8.63649e-12
5.4201e-11	6.0594e-11	-5.8114e-11	-5.8114e-11
4.13962e-11	4.28277e-11	-4.22141e-11	-4.22141e-11
1.93108e-11	1.9711e-11	-1.9627e-11	-1.9627e-11
4.10936e-11	3.79148e-11	-3.99602e-11	-3.99602e-11
