# Supplementary material for: Rhythmic interactions between the mediodorsal thalamus and prefrontal cortex precede human visual perception
Source: Nat Commun. 2022 Jun 29;13:3736. doi: 10.1038/s41467-022-31407-z (PMC9243108; doi:10.1038/s41467-022-31407-z)
Supplement: Supplementary file 4 — Source Data [file 41467_2022_31407_MOESM4_ESM.zip › source_data/supp_fig_6.csv]

vals	freq	time	hasERP	isPatient
-1.27674526690195e-05	4.8828125	-0.8	1	1
4.317917315196e-05	4.91434733072917	-0.8	1	1
9.91257989729396e-05	4.94588216145833	-0.8	1	1
0.000155072424793919	4.9774169921875	-0.8	1	1
0.000211019050614899	5.00895182291667	-0.8	1	1
0.000266965676435878	5.04048665364583	-0.8	1	1
0.000322912302256858	5.072021484375	-0.8	1	1
0.000378858928077837	5.10355631510417	-0.8	1	1
0.000434805553898817	5.13509114583333	-0.8	1	1
0.000490752179719796	5.1666259765625	-0.8	1	1
0.000546698805540776	5.19816080729167	-0.8	1	1
0.000602645431361755	5.22969563802083	-0.8	1	1
0.000658592057182735	5.26123046875	-0.8	1	1
0.000714538683003714	5.29276529947917	-0.8	1	1
0.000770485308824694	5.32430013020833	-0.8	1	1
0.000826431934645674	5.3558349609375	-0.8	1	1
0.000882378560466653	5.38736979166667	-0.8	1	1
0.000870723265544863	5.41890462239583	-0.8	1	1
0.000859067970623073	5.450439453125	-0.8	1	1
0.000847412675701283	5.48197428385417	-0.8	1	1
0.000835757380779493	5.51350911458333	-0.8	1	1
0.000824102085857703	5.5450439453125	-0.8	1	1
0.000812446790935913	5.57657877604167	-0.8	1	1
0.000800791496014123	5.60811360677083	-0.8	1	1
0.000789136201092333	5.6396484375	-0.8	1	1
0.000777480906170543	5.67118326822917	-0.8	1	1
0.000765825611248753	5.70271809895833	-0.8	1	1
0.000754170316326963	5.7342529296875	-0.8	1	1
0.000742515021405173	5.76578776041667	-0.8	1	1
0.000730859726483383	5.79732259114583	-0.8	1	1
0.000719204431561593	5.828857421875	-0.8	1	1
0.000707549136639803	5.86039225260417	-0.8	1	1
0.000695893841718013	5.89192708333333	-0.8	1	1
0.000683390306827884	5.9234619140625	-0.8	1	1
0.000670886771937755	5.95499674479167	-0.8	1	1
0.000658383237047625	5.98653157552083	-0.8	1	1
0.000645879702157496	6.01806640625	-0.8	1	1
0.000633376167267367	6.04960123697917	-0.8	1	1
0.000620872632377238	6.08113606770833	-0.8	1	1
0.000608369097487108	6.1126708984375	-0.8	1	1
0.000595865562596979	6.14420572916667	-0.8	1	1
0.00058336202770685	6.17574055989583	-0.8	1	1
0.000570858492816721	6.207275390625	-0.8	1	1
0.000558354957926592	6.23881022135417	-0.8	1	1
0.000545851423036462	6.27034505208333	-0.8	1	1
0.000533347888146333	6.3018798828125	-0.8	1	1
0.000520844353256204	6.33341471354167	-0.8	1	1
0.000508340818366075	6.36494954427083	-0.8	1	1
0.000495837283475945	6.396484375	-0.8	1	1
0.00046857571108679	6.42801920572917	-0.8	1	1
0.000441314138697635	6.45955403645833	-0.8	1	1
0.00041405256630848	6.4910888671875	-0.8	1	1
0.000386790993919324	6.52262369791667	-0.8	1	1
0.000359529421530169	6.55415852864583	-0.8	1	1
0.000332267849141014	6.585693359375	-0.8	1	1
0.000305006276751859	6.61722819010417	-0.8	1	1
0.000277744704362703	6.64876302083333	-0.8	1	1
0.000250483131973548	6.6802978515625	-0.8	1	1
0.000223221559584393	6.71183268229167	-0.8	1	1
0.000195959987195238	6.74336751302083	-0.8	1	1
0.000168698414806083	6.77490234375	-0.8	1	1
0.000141436842416927	6.80643717447917	-0.8	1	1
0.000114175270027772	6.83797200520833	-0.8	1	1
8.69136976386168e-05	6.8695068359375	-0.8	1	1
5.96521252494616e-05	6.90104166666667	-0.8	1	1
4.02314723639089e-05	6.93257649739583	-0.8	1	1
2.08108194783563e-05	6.964111328125	-0.8	1	1
1.39016659280363e-06	6.99564615885417	-0.8	1	1
-1.8030486292749e-05	7.02718098958333	-0.8	1	1
-3.74511391783017e-05	7.0587158203125	-0.8	1	1
-5.68717920638543e-05	7.09025065104167	-0.8	1	1
-7.6292444949407e-05	7.12178548177083	-0.8	1	1
-9.57130978349596e-05	7.1533203125	-0.8	1	1
-0.000115133750720512	7.18485514322917	-0.8	1	1
-0.000134554403606065	7.21638997395833	-0.8	1	1
-0.000153975056491618	7.2479248046875	-0.8	1	1
-0.00017339570937717	7.27945963541667	-0.8	1	1
-0.000192816362262723	7.31099446614583	-0.8	1	1
-0.000212237015148276	7.342529296875	-0.8	1	1
-0.000231657668033828	7.37406412760417	-0.8	1	1
-0.000251078320919381	7.40559895833333	-0.8	1	1
-0.000267378836421509	7.4371337890625	-0.8	1	1
-0.000283679351923638	7.46866861979167	-0.8	1	1
-0.000299979867425767	7.50020345052083	-0.8	1	1
-0.000316280382927895	7.53173828125	-0.8	1	1
-0.000332580898430024	7.56327311197917	-0.8	1	1
-0.000348881413932152	7.59480794270833	-0.8	1	1
-0.000365181929434281	7.6263427734375	-0.8	1	1
-0.00038148244493641	7.65787760416667	-0.8	1	1
-0.000397782960438538	7.68941243489583	-0.8	1	1
-0.000414083475940667	7.720947265625	-0.8	1	1
-0.000430383991442795	7.75248209635417	-0.8	1	1
-0.000446684506944924	7.78401692708333	-0.8	1	1
-0.000462985022447053	7.8155517578125	-0.8	1	1
-0.000479285537949181	7.84708658854167	-0.8	1	1
-0.00049558605345131	7.87862141927083	-0.8	1	1
-0.000511886568953438	7.91015625	-0.8	1	1
-0.000494793009996404	7.94169108072917	-0.8	1	1
-0.000477699451039371	7.97322591145833	-0.8	1	1
-0.000460605892082337	8.0047607421875	-0.8	1	1
-0.000443512333125303	8.03629557291667	-0.8	1	1
-0.000426418774168269	8.06783040364583	-0.8	1	1
-0.000409325215211235	8.099365234375	-0.8	1	1
-0.000392231656254201	8.13090006510417	-0.8	1	1
-0.000375138097297167	8.16243489583333	-0.8	1	1
-0.000358044538340134	8.1939697265625	-0.8	1	1
-0.0003409509793831	8.22550455729167	-0.8	1	1
-0.000323857420426066	8.25703938802083	-0.8	1	1
-0.000306763861469032	8.28857421875	-0.8	1	1
-0.000289670302511998	8.32010904947917	-0.8	1	1
-0.000272576743554964	8.35164388020833	-0.8	1	1
-0.00025548318459793	8.3831787109375	-0.8	1	1
-0.000238389625640896	8.41471354166667	-0.8	1	1
-0.000226533915660336	8.44624837239583	-0.8	1	1
-0.000214678205679775	8.477783203125	-0.8	1	1
-0.000202822495699214	8.50931803385417	-0.8	1	1
-0.000190966785718653	8.54085286458333	-0.8	1	1
-0.000179111075738092	8.5723876953125	-0.8	1	1
-0.000167255365757531	8.60392252604167	-0.8	1	1
-0.00015539965577697	8.63545735677083	-0.8	1	1
-0.000143543945796409	8.6669921875	-0.8	1	1
-0.000131688235815849	8.69852701822917	-0.8	1	1
-0.000119832525835288	8.73006184895833	-0.8	1	1
-0.000107976815854727	8.7615966796875	-0.8	1	1
-9.61211058741659e-05	8.79313151041667	-0.8	1	1
-8.4265395893605e-05	8.82466634114583	-0.8	1	1
-7.24096859130441e-05	8.856201171875	-0.8	1	1
-6.05539759324832e-05	8.88773600260417	-0.8	1	1
-4.86982659519223e-05	8.91927083333333	-0.8	1	1
-6.40344526914305e-05	8.9508056640625	-0.8	1	1
-7.93706394309387e-05	8.98234049479167	-0.8	1	1
-9.47068261704468e-05	9.01387532552083	-0.8	1	1
-0.000110043012909955	9.04541015625	-0.8	1	1
-0.000125379199649463	9.07694498697917	-0.8	1	1
-0.000140715386388971	9.10847981770833	-0.8	1	1
-0.00015605157312848	9.1400146484375	-0.8	1	1
-0.000171387759867988	9.17154947916667	-0.8	1	1
-0.000186723946607496	9.20308430989583	-0.8	1	1
-0.000202060133347004	9.234619140625	-0.8	1	1
-0.000217396320086512	9.26615397135417	-0.8	1	1
-0.00023273250682602	9.29768880208333	-0.8	1	1
-0.000248068693565529	9.3292236328125	-0.8	1	1
-0.000263404880305037	9.36075846354167	-0.8	1	1
-0.000278741067044545	9.39229329427083	-0.8	1	1
-0.000294077253784053	9.423828125	-0.8	1	1
-0.000294340699895201	9.45536295572917	-0.8	1	1
-0.00029460414600635	9.48689778645833	-0.8	1	1
-0.000294867592117498	9.5184326171875	-0.8	1	1
-0.000295131038228647	9.54996744791667	-0.8	1	1
-0.000295394484339795	9.58150227864583	-0.8	1	1
-0.000295657930450943	9.613037109375	-0.8	1	1
-0.000295921376562092	9.64457194010417	-0.8	1	1
-0.00029618482267324	9.67610677083333	-0.8	1	1
-0.000296448268784388	9.7076416015625	-0.8	1	1
-0.000296711714895537	9.73917643229167	-0.8	1	1
-0.000296975161006685	9.77071126302083	-0.8	1	1
-0.000297238607117833	9.80224609375	-0.8	1	1
-0.000297502053228982	9.83378092447917	-0.8	1	1
-0.00029776549934013	9.86531575520833	-0.8	1	1
-0.000298028945451279	9.8968505859375	-0.8	1	1
-0.000298292391562427	9.92838541666667	-0.8	1	1
-0.000285206324046309	9.95992024739583	-0.8	1	1
-0.000272120256530191	9.991455078125	-0.8	1	1
-0.000259034189014073	10.0229899088542	-0.8	1	1
-0.000245948121497956	10.0545247395833	-0.8	1	1
-0.000232862053981838	10.0860595703125	-0.8	1	1
-0.00021977598646572	10.1175944010417	-0.8	1	1
-0.000206689918949602	10.1491292317708	-0.8	1	1
-0.000193603851433484	10.1806640625	-0.8	1	1
-0.000180517783917367	10.2121988932292	-0.8	1	1
-0.000167431716401249	10.2437337239583	-0.8	1	1
-0.000154345648885131	10.2752685546875	-0.8	1	1
-0.000141259581369013	10.3068033854167	-0.8	1	1
-0.000128173513852895	10.3383382161458	-0.8	1	1
-0.000115087446336778	10.369873046875	-0.8	1	1
-0.00010200137882066	10.4014078776042	-0.8	1	1
-8.89153113045419e-05	10.4329427083333	-0.8	1	1
-0.000102025979458631	10.4644775390625	-0.8	1	1
-0.00011513664761272	10.4960123697917	-0.8	1	1
-0.000128247315766809	10.5275472005208	-0.8	1	1
-0.000141357983920898	10.55908203125	-0.8	1	1
-0.000154468652074987	10.5906168619792	-0.8	1	1
-0.000167579320229076	10.6221516927083	-0.8	1	1
-0.000180689988383165	10.6536865234375	-0.8	1	1
-0.000193800656537254	10.6852213541667	-0.8	1	1
-0.000206911324691343	10.7167561848958	-0.8	1	1
-0.000220021992845432	10.748291015625	-0.8	1	1
-0.000233132660999521	10.7798258463542	-0.8	1	1
-0.00024624332915361	10.8113606770833	-0.8	1	1
-0.000259353997307699	10.8428955078125	-0.8	1	1
-0.000272464665461788	10.8744303385417	-0.8	1	1
-0.000285575333615877	10.9059651692708	-0.8	1	1
-0.000298686001769966	10.9375	-0.8	1	1
-0.000291693784144324	10.9690348307292	-0.8	1	1
-0.000284701566518682	11.0005696614583	-0.8	1	1
-0.00027770934889304	11.0321044921875	-0.8	1	1
-0.000270717131267399	11.0636393229167	-0.8	1	1
-0.000263724913641757	11.0951741536458	-0.8	1	1
-0.000256732696016115	11.126708984375	-0.8	1	1
-0.000249740478390474	11.1582438151042	-0.8	1	1
-0.000242748260764832	11.1897786458333	-0.8	1	1
-0.00023575604313919	11.2213134765625	-0.8	1	1
-0.000228763825513549	11.2528483072917	-0.8	1	1
-0.000221771607887907	11.2843831380208	-0.8	1	1
-0.000214779390262265	11.31591796875	-0.8	1	1
-0.000207787172636624	11.3474527994792	-0.8	1	1
-0.000200794955010982	11.3789876302083	-0.8	1	1
-0.00019380273738534	11.4105224609375	-0.8	1	1
-0.000186810519759698	11.4420572916667	-0.8	1	1
-0.000177737590282353	11.4735921223958	-0.8	1	1
-0.000168664660805007	11.505126953125	-0.8	1	1
-0.000159591731327661	11.5366617838542	-0.8	1	1
-0.000150518801850315	11.5681966145833	-0.8	1	1
-0.000141445872372969	11.5997314453125	-0.8	1	1
-0.000132372942895624	11.6312662760417	-0.8	1	1
-0.000123300013418278	11.6628011067708	-0.8	1	1
-0.000114227083940932	11.6943359375	-0.8	1	1
-0.000105154154463586	11.7258707682292	-0.8	1	1
-9.60812249862405e-05	11.7574055989583	-0.8	1	1
-8.70082955088947e-05	11.7889404296875	-0.8	1	1
-7.79353660315489e-05	11.8204752604167	-0.8	1	1
-6.88624365542031e-05	11.8520100911458	-0.8	1	1
-5.97895070768573e-05	11.883544921875	-0.8	1	1
-5.07165775995115e-05	11.9150797526042	-0.8	1	1
-4.16436481221657e-05	11.9466145833333	-0.8	1	1
-3.19236706900483e-05	11.9781494140625	-0.8	1	1
-2.2203693257931e-05	12.0096842447917	-0.8	1	1
-1.24837158258136e-05	12.0412190755208	-0.8	1	1
-2.76373839369626e-06	12.07275390625	-0.8	1	1
6.95623903842109e-06	12.1042887369792	-0.8	1	1
1.66762164705384e-05	12.1358235677083	-0.8	1	1
2.63961939026558e-05	12.1673583984375	-0.8	1	1
3.61161713347731e-05	12.1988932291667	-0.8	1	1
4.58361487668905e-05	12.2304280598958	-0.8	1	1
5.55561261990078e-05	12.261962890625	-0.8	1	1
6.52761036311252e-05	12.2934977213542	-0.8	1	1
7.49960810632426e-05	12.3250325520833	-0.8	1	1
8.47160584953599e-05	12.3565673828125	-0.8	1	1
9.44360359274772e-05	12.3881022135417	-0.8	1	1
0.000104156013359595	12.4196370442708	-0.8	1	1
0.000113875990791712	12.451171875	-0.8	1	1
0.000112593065371887	12.4827067057292	-0.8	1	1
0.000111310139952063	12.5142415364583	-0.8	1	1
0.000110027214532238	12.5457763671875	-0.8	1	1
0.000108744289112413	12.5773111979167	-0.8	1	1
0.000107461363692588	12.6088460286458	-0.8	1	1
0.000106178438272764	12.640380859375	-0.8	1	1
0.000104895512852939	12.6719156901042	-0.8	1	1
0.000103612587433114	12.7034505208333	-0.8	1	1
0.00010232966201329	12.7349853515625	-0.8	1	1
0.000101046736593465	12.7665201822917	-0.8	1	1
9.97638111736402e-05	12.7980550130208	-0.8	1	1
9.84808857538155e-05	12.82958984375	-0.8	1	1
9.71979603339908e-05	12.8611246744792	-0.8	1	1
9.59150349141661e-05	12.8926595052083	-0.8	1	1
9.46321094943414e-05	12.9241943359375	-0.8	1	1
9.33491840745167e-05	12.9557291666667	-0.8	1	1
7.60162645671395e-05	12.9872639973958	-0.8	1	1
5.86833450597623e-05	13.018798828125	-0.8	1	1
4.13504255523852e-05	13.0503336588542	-0.8	1	1
2.4017506045008e-05	13.0818684895833	-0.8	1	1
6.68458653763081e-06	13.1134033203125	-0.8	1	1
-1.06483329697464e-05	13.1449381510417	-0.8	1	1
-2.79812524771235e-05	13.1764729817708	-0.8	1	1
-4.53141719845007e-05	13.2080078125	-0.8	1	1
-6.26470914918779e-05	13.2395426432292	-0.8	1	1
-7.99800109992551e-05	13.2710774739583	-0.8	1	1
-9.73129305066323e-05	13.3026123046875	-0.8	1	1
-0.000114645850014009	13.3341471354167	-0.8	1	1
-0.000131978769521387	13.3656819661458	-0.8	1	1
-0.000149311689028764	13.397216796875	-0.8	1	1
-0.000166644608536141	13.4287516276042	-0.8	1	1
-0.000183977528043518	13.4602864583333	-0.8	1	1
-0.00020188231182298	13.4918212890625	-0.8	1	1
-0.000219787095602442	13.5233561197917	-0.8	1	1
-0.000237691879381903	13.5548909505208	-0.8	1	1
-0.000255596663161365	13.58642578125	-0.8	1	1
-0.000273501446940827	13.6179606119792	-0.8	1	1
-0.000291406230720289	13.6494954427083	-0.8	1	1
-0.000309311014499751	13.6810302734375	-0.8	1	1
-0.000327215798279212	13.7125651041667	-0.8	1	1
-0.000345120582058674	13.7440999348958	-0.8	1	1
-0.000363025365838136	13.775634765625	-0.8	1	1
-0.000380930149617598	13.8071695963542	-0.8	1	1
-0.000398834933397059	13.8387044270833	-0.8	1	1
-0.000416739717176521	13.8702392578125	-0.8	1	1
-0.000434644500955983	13.9017740885417	-0.8	1	1
-0.000452549284735445	13.9333089192708	-0.8	1	1
-0.000470454068514907	13.96484375	-0.8	1	1
-0.000459803387911961	13.9963785807292	-0.8	1	1
-0.000449152707309016	14.0279134114583	-0.8	1	1
-0.000438502026706071	14.0594482421875	-0.8	1	1
-0.000427851346103125	14.0909830729167	-0.8	1	1
-0.00041720066550018	14.1225179036458	-0.8	1	1
-0.000406549984897235	14.154052734375	-0.8	1	1
-0.000395899304294289	14.1855875651042	-0.8	1	1
-0.000385248623691344	14.2171223958333	-0.8	1	1
-0.000374597943088399	14.2486572265625	-0.8	1	1
-0.000363947262485453	14.2801920572917	-0.8	1	1
-0.000353296581882508	14.3117268880208	-0.8	1	1
-0.000342645901279563	14.34326171875	-0.8	1	1
-0.000331995220676617	14.3747965494792	-0.8	1	1
-0.000321344540073672	14.4063313802083	-0.8	1	1
-0.000310693859470727	14.4378662109375	-0.8	1	1
-0.000300043178867782	14.4694010416667	-0.8	1	1
-0.000287989304297298	14.5009358723958	-0.8	1	1
-0.000275935429726815	14.532470703125	-0.8	1	1
-0.000263881555156331	14.5640055338542	-0.8	1	1
-0.000251827680585848	14.5955403645833	-0.8	1	1
-0.000239773806015364	14.6270751953125	-0.8	1	1
-0.000227719931444881	14.6586100260417	-0.8	1	1
-0.000215666056874397	14.6901448567708	-0.8	1	1
-0.000203612182303914	14.7216796875	-0.8	1	1
-0.00019155830773343	14.7532145182292	-0.8	1	1
-0.000179504433162947	14.7847493489583	-0.8	1	1
-0.000167450558592463	14.8162841796875	-0.8	1	1
-0.00015539668402198	14.8478190104167	-0.8	1	1
-0.000143342809451497	14.8793538411458	-0.8	1	1
-0.000131288934881013	14.910888671875	-0.8	1	1
-0.00011923506031053	14.9424235026042	-0.8	1	1
-0.000107181185740046	14.9739583333333	-0.8	1	1
-8.87036727211428e-05	15.0054931640625	-0.8	1	1
-7.02261597022395e-05	15.0370279947917	-0.8	1	1
-5.17486466833361e-05	15.0685628255208	-0.8	1	1
-3.32711336644328e-05	15.10009765625	-0.8	1	1
-1.47936206455294e-05	15.1316324869792	-0.8	1	1
3.68389237337396e-06	15.1631673177083	-0.8	1	1
2.21614053922773e-05	15.1947021484375	-0.8	1	1
4.06389184111807e-05	15.2262369791667	-0.8	1	1
5.9116431430084e-05	15.2577718098958	-0.8	1	1
7.75939444489874e-05	15.289306640625	-0.8	1	1
9.60714574678908e-05	15.3208414713542	-0.8	1	1
0.000114548970486794	15.3523763020833	-0.8	1	1
0.000133026483505697	15.3839111328125	-0.8	1	1
0.000151503996524601	15.4154459635417	-0.8	1	1
0.000169981509543504	15.4469807942708	-0.8	1	1
0.000188459022562408	15.478515625	-0.8	1	1
0.000189493915589386	15.5100504557292	-0.8	1	1
0.000190528808616364	15.5415852864583	-0.8	1	1
0.000191563701643342	15.5731201171875	-0.8	1	1
0.00019259859467032	15.6046549479167	-0.8	1	1
0.000193633487697298	15.6361897786458	-0.8	1	1
0.000194668380724276	15.667724609375	-0.8	1	1
0.000195703273751254	15.6992594401042	-0.8	1	1
0.000196738166778232	15.7307942708333	-0.8	1	1
0.00019777305980521	15.7623291015625	-0.8	1	1
0.000198807952832188	15.7938639322917	-0.8	1	1
0.000199842845859166	15.8253987630208	-0.8	1	1
0.000200877738886144	15.85693359375	-0.8	1	1
0.000201912631913122	15.8884684244792	-0.8	1	1
0.0002029475249401	15.9200032552083	-0.8	1	1
0.000203982417967078	15.9515380859375	-0.8	1	1
0.000205017310994056	15.9830729166667	-0.8	1	1
0.000193772150244816	16.0146077473958	-0.8	1	1
0.000182526989495576	16.046142578125	-0.8	1	1
0.000171281828746335	16.0776774088542	-0.8	1	1
0.000160036667997095	16.1092122395833	-0.8	1	1
0.000148791507247855	16.1407470703125	-0.8	1	1
0.000137546346498614	16.1722819010417	-0.8	1	1
0.000126301185749374	16.2038167317708	-0.8	1	1
0.000115056025000134	16.2353515625	-0.8	1	1
0.000103810864250894	16.2668863932292	-0.8	1	1
9.25657035016532e-05	16.2984212239583	-0.8	1	1
8.13205427524129e-05	16.3299560546875	-0.8	1	1
7.00753820031726e-05	16.3614908854167	-0.8	1	1
5.88302212539323e-05	16.3930257161458	-0.8	1	1
4.7585060504692e-05	16.424560546875	-0.8	1	1
3.63398997554517e-05	16.4560953776042	-0.8	1	1
2.50947390062114e-05	16.4876302083333	-0.8	1	1
2.52252251205694e-06	16.5191650390625	-0.8	1	1
-2.00496939820975e-05	16.5506998697917	-0.8	1	1
-4.26219104762519e-05	16.5822347005208	-0.8	1	1
-6.51941269704063e-05	16.61376953125	-0.8	1	1
-8.77663434645607e-05	16.6453043619792	-0.8	1	1
-0.000110338559958715	16.6768391927083	-0.8	1	1
-0.00013291077645287	16.7083740234375	-0.8	1	1
-0.000155482992947024	16.7399088541667	-0.8	1	1
-0.000178055209441178	16.7714436848958	-0.8	1	1
-0.000200627425935333	16.802978515625	-0.8	1	1
-0.000223199642429487	16.8345133463542	-0.8	1	1
-0.000245771858923642	16.8660481770833	-0.8	1	1
-0.000268344075417796	16.8975830078125	-0.8	1	1
-0.000290916291911951	16.9291178385417	-0.8	1	1
-0.000313488508406105	16.9606526692708	-0.8	1	1
-0.000336060724900259	16.9921875	-0.8	1	1
-0.000342801575091774	17.0237223307292	-0.8	1	1
-0.000349542425283289	17.0552571614583	-0.8	1	1
-0.000356283275474804	17.0867919921875	-0.8	1	1
-0.000363024125666319	17.1183268229167	-0.8	1	1
-0.000369764975857834	17.1498616536458	-0.8	1	1
-0.000376505826049349	17.181396484375	-0.8	1	1
-0.000383246676240863	17.2129313151042	-0.8	1	1
-0.000389987526432378	17.2444661458333	-0.8	1	1
-0.000396728376623893	17.2760009765625	-0.8	1	1
-0.000403469226815408	17.3075358072917	-0.8	1	1
-0.000410210077006923	17.3390706380208	-0.8	1	1
-0.000416950927198438	17.37060546875	-0.8	1	1
-0.000423691777389953	17.4021402994792	-0.8	1	1
-0.000430432627581467	17.4336751302083	-0.8	1	1
-0.000437173477772982	17.4652099609375	-0.8	1	1
-0.000443914327964497	17.4967447916667	-0.8	1	1
-0.000438016715482566	17.5282796223958	-0.8	1	1
-0.000432119103000635	17.559814453125	-0.8	1	1
-0.000426221490518704	17.5913492838542	-0.8	1	1
-0.000420323878036773	17.6228841145833	-0.8	1	1
-0.000414426265554842	17.6544189453125	-0.8	1	1
-0.000408528653072911	17.6859537760417	-0.8	1	1
-0.00040263104059098	17.7174886067708	-0.8	1	1
-0.000396733428109049	17.7490234375	-0.8	1	1
-0.000390835815627118	17.7805582682292	-0.8	1	1
-0.000384938203145187	17.8120930989583	-0.8	1	1
-0.000379040590663256	17.8436279296875	-0.8	1	1
-0.000373142978181325	17.8751627604167	-0.8	1	1
-0.000367245365699394	17.9066975911458	-0.8	1	1
-0.000361347753217463	17.938232421875	-0.8	1	1
-0.000355450140735532	17.9697672526042	-0.8	1	1
-0.000349552528253601	18.0013020833333	-0.8	1	1
-0.000331066911030575	18.0328369140625	-0.8	1	1
-0.000312581293807549	18.0643717447917	-0.8	1	1
-0.000294095676584523	18.0959065755208	-0.8	1	1
-0.000275610059361497	18.12744140625	-0.8	1	1
-0.000257124442138471	18.1589762369792	-0.8	1	1
-0.000238638824915445	18.1905110677083	-0.8	1	1
-0.00022015320769242	18.2220458984375	-0.8	1	1
-0.000201667590469394	18.2535807291667	-0.8	1	1
-0.000183181973246368	18.2851155598958	-0.8	1	1
-0.000164696356023342	18.316650390625	-0.8	1	1
-0.000146210738800316	18.3481852213542	-0.8	1	1
-0.00012772512157729	18.3797200520833	-0.8	1	1
-0.000109239504354264	18.4112548828125	-0.8	1	1
-9.07538871312378e-05	18.4427897135417	-0.8	1	1
-7.22682699082118e-05	18.4743245442708	-0.8	1	1
-5.37826526851859e-05	18.505859375	-0.8	1	1
-3.40809376666584e-05	18.5373942057292	-0.8	1	1
-1.4379222648131e-05	18.5689290364583	-0.8	1	1
5.3224923703965e-06	18.6004638671875	-0.8	1	1
2.5024207388924e-05	18.6319986979167	-0.8	1	1
4.47259224074514e-05	18.6635335286458	-0.8	1	1
6.44276374259789e-05	18.695068359375	-0.8	1	1
8.41293524445064e-05	18.7266031901042	-0.8	1	1
0.000103831067463034	18.7581380208333	-0.8	1	1
0.000123532782481561	18.7896728515625	-0.8	1	1
0.000143234497500089	18.8212076822917	-0.8	1	1
0.000162936212518616	18.8527425130208	-0.8	1	1
0.000182637927537144	18.88427734375	-0.8	1	1
0.000202339642555671	18.9158121744792	-0.8	1	1
0.000222041357574199	18.9473470052083	-0.8	1	1
0.000241743072592726	18.9788818359375	-0.8	1	1
0.000261444787611254	19.0104166666667	-0.8	1	1
0.000301278612217478	19.0419514973958	-0.8	1	1
0.000341112436823702	19.073486328125	-0.8	1	1
0.000380946261429926	19.1050211588542	-0.8	1	1
0.000420780086036151	19.1365559895833	-0.8	1	1
0.000460613910642375	19.1680908203125	-0.8	1	1
0.000500447735248599	19.1996256510417	-0.8	1	1
0.000540281559854824	19.2311604817708	-0.8	1	1
0.000580115384461048	19.2626953125	-0.8	1	1
0.000619949209067272	19.2942301432292	-0.8	1	1
0.000659783033673496	19.3257649739583	-0.8	1	1
0.000699616858279721	19.3572998046875	-0.8	1	1
0.000739450682885945	19.3888346354167	-0.8	1	1
0.000779284507492169	19.4203694661458	-0.8	1	1
0.000819118332098393	19.451904296875	-0.8	1	1
0.000858952156704618	19.4834391276042	-0.8	1	1
0.000898785981310842	19.5149739583333	-0.8	1	1
0.000943207699265258	19.5465087890625	-0.8	1	1
0.000987629417219675	19.5780436197917	-0.8	1	1
0.00103205113517409	19.6095784505208	-0.8	1	1
0.00107647285312851	19.64111328125	-0.8	1	1
0.00112089457108292	19.6726481119792	-0.8	1	1
0.00116531628903734	19.7041829427083	-0.8	1	1
0.00120973800699176	19.7357177734375	-0.8	1	1
0.00125415972494617	19.7672526041667	-0.8	1	1
0.00129858144290059	19.7987874348958	-0.8	1	1
0.00134300316085501	19.830322265625	-0.8	1	1
0.00138742487880942	19.8618570963542	-0.8	1	1
0.00143184659676384	19.8933919270833	-0.8	1	1
0.00147626831471825	19.9249267578125	-0.8	1	1
0.00152069003267267	19.9564615885417	-0.8	1	1
0.00156511175062709	19.9879964192708	-0.8	1	1
0.0016095334685815	20.01953125	-0.8	1	1
-1.65622301816863e-05	4.8828125	-0.7984375	1	1
4.04244891309228e-05	4.91434733072917	-0.7984375	1	1
9.74112084435319e-05	4.94588216145833	-0.7984375	1	1
0.000154397927756141	4.9774169921875	-0.7984375	1	1
0.00021138464706875	5.00895182291667	-0.7984375	1	1
0.000268371366381359	5.04048665364583	-0.7984375	1	1
0.000325358085693968	5.072021484375	-0.7984375	1	1
0.000382344805006577	5.10355631510417	-0.7984375	1	1
0.000439331524319186	5.13509114583333	-0.7984375	1	1
0.000496318243631796	5.1666259765625	-0.7984375	1	1
0.000553304962944405	5.19816080729167	-0.7984375	1	1
0.000610291682257014	5.22969563802083	-0.7984375	1	1
0.000667278401569623	5.26123046875	-0.7984375	1	1
0.000724265120882232	5.29276529947917	-0.7984375	1	1
0.000781251840194841	5.32430013020833	-0.7984375	1	1
0.00083823855950745	5.3558349609375	-0.7984375	1	1
0.000895225278820059	5.38736979166667	-0.7984375	1	1
0.00088279240885214	5.41890462239583	-0.7984375	1	1
0.000870359538884221	5.450439453125	-0.7984375	1	1
0.000857926668916302	5.48197428385417	-0.7984375	1	1
0.000845493798948382	5.51350911458333	-0.7984375	1	1
0.000833060928980463	5.5450439453125	-0.7984375	1	1
0.000820628059012544	5.57657877604167	-0.7984375	1	1
0.000808195189044625	5.60811360677083	-0.7984375	1	1
0.000795762319076706	5.6396484375	-0.7984375	1	1
0.000783329449108786	5.67118326822917	-0.7984375	1	1
0.000770896579140867	5.70271809895833	-0.7984375	1	1
0.000758463709172948	5.7342529296875	-0.7984375	1	1
0.000746030839205029	5.76578776041667	-0.7984375	1	1
0.00073359796923711	5.79732259114583	-0.7984375	1	1
0.000721165099269191	5.828857421875	-0.7984375	1	1
0.000708732229301271	5.86039225260417	-0.7984375	1	1
0.000696299359333352	5.89192708333333	-0.7984375	1	1
0.000684167631372172	5.9234619140625	-0.7984375	1	1
0.000672035903410991	5.95499674479167	-0.7984375	1	1
0.00065990417544981	5.98653157552083	-0.7984375	1	1
0.00064777244748863	6.01806640625	-0.7984375	1	1
0.000635640719527449	6.04960123697917	-0.7984375	1	1
0.000623508991566268	6.08113606770833	-0.7984375	1	1
0.000611377263605088	6.1126708984375	-0.7984375	1	1
0.000599245535643907	6.14420572916667	-0.7984375	1	1
0.000587113807682726	6.17574055989583	-0.7984375	1	1
0.000574982079721546	6.207275390625	-0.7984375	1	1
0.000562850351760365	6.23881022135417	-0.7984375	1	1
0.000550718623799185	6.27034505208333	-0.7984375	1	1
0.000538586895838004	6.3018798828125	-0.7984375	1	1
0.000526455167876823	6.33341471354167	-0.7984375	1	1
0.000514323439915643	6.36494954427083	-0.7984375	1	1
0.000502191711954462	6.396484375	-0.7984375	1	1
0.000475596413925435	6.42801920572917	-0.7984375	1	1
0.000449001115896408	6.45955403645833	-0.7984375	1	1
0.000422405817867381	6.4910888671875	-0.7984375	1	1
0.000395810519838354	6.52262369791667	-0.7984375	1	1
0.000369215221809327	6.55415852864583	-0.7984375	1	1
0.0003426199237803	6.585693359375	-0.7984375	1	1
0.000316024625751273	6.61722819010417	-0.7984375	1	1
0.000289429327722246	6.64876302083333	-0.7984375	1	1
0.000262834029693219	6.6802978515625	-0.7984375	1	1
0.000236238731664192	6.71183268229167	-0.7984375	1	1
0.000209643433635165	6.74336751302083	-0.7984375	1	1
0.000183048135606138	6.77490234375	-0.7984375	1	1
0.000156452837577111	6.80643717447917	-0.7984375	1	1
0.000129857539548084	6.83797200520833	-0.7984375	1	1
0.000103262241519057	6.8695068359375	-0.7984375	1	1
7.66669434900299e-05	6.90104166666667	-0.7984375	1	1
5.53904631412176e-05	6.93257649739583	-0.7984375	1	1
3.41139827924053e-05	6.964111328125	-0.7984375	1	1
1.2837502443593e-05	6.99564615885417	-0.7984375	1	1
-8.43897790521926e-06	7.02718098958333	-0.7984375	1	1
-2.97154582540315e-05	7.0587158203125	-0.7984375	1	1
-5.09919386028438e-05	7.09025065104167	-0.7984375	1	1
-7.22684189516561e-05	7.12178548177083	-0.7984375	1	1
-9.35448993004684e-05	7.1533203125	-0.7984375	1	1
-0.000114821379649281	7.18485514322917	-0.7984375	1	1
-0.000136097859998093	7.21638997395833	-0.7984375	1	1
-0.000157374340346905	7.2479248046875	-0.7984375	1	1
-0.000178650820695717	7.27945963541667	-0.7984375	1	1
-0.00019992730104453	7.31099446614583	-0.7984375	1	1
-0.000221203781393342	7.342529296875	-0.7984375	1	1
-0.000242480261742154	7.37406412760417	-0.7984375	1	1
-0.000263756742090967	7.40559895833333	-0.7984375	1	1
-0.000280264827248781	7.4371337890625	-0.7984375	1	1
-0.000296772912406595	7.46866861979167	-0.7984375	1	1
-0.00031328099756441	7.50020345052083	-0.7984375	1	1
-0.000329789082722224	7.53173828125	-0.7984375	1	1
-0.000346297167880039	7.56327311197917	-0.7984375	1	1
-0.000362805253037853	7.59480794270833	-0.7984375	1	1
-0.000379313338195667	7.6263427734375	-0.7984375	1	1
-0.000395821423353482	7.65787760416667	-0.7984375	1	1
-0.000412329508511296	7.68941243489583	-0.7984375	1	1
-0.000428837593669111	7.720947265625	-0.7984375	1	1
-0.000445345678826925	7.75248209635417	-0.7984375	1	1
-0.000461853763984739	7.78401692708333	-0.7984375	1	1
-0.000478361849142554	7.8155517578125	-0.7984375	1	1
-0.000494869934300368	7.84708658854167	-0.7984375	1	1
-0.000511378019458183	7.87862141927083	-0.7984375	1	1
-0.000527886104615997	7.91015625	-0.7984375	1	1
-0.000510052950247086	7.94169108072917	-0.7984375	1	1
-0.000492219795878176	7.97322591145833	-0.7984375	1	1
-0.000474386641509265	8.0047607421875	-0.7984375	1	1
-0.000456553487140354	8.03629557291667	-0.7984375	1	1
-0.000438720332771444	8.06783040364583	-0.7984375	1	1
-0.000420887178402533	8.099365234375	-0.7984375	1	1
-0.000403054024033622	8.13090006510417	-0.7984375	1	1
-0.000385220869664712	8.16243489583333	-0.7984375	1	1
-0.000367387715295801	8.1939697265625	-0.7984375	1	1
-0.00034955456092689	8.22550455729167	-0.7984375	1	1
-0.000331721406557979	8.25703938802083	-0.7984375	1	1
-0.000313888252189069	8.28857421875	-0.7984375	1	1
-0.000296055097820158	8.32010904947917	-0.7984375	1	1
-0.000278221943451247	8.35164388020833	-0.7984375	1	1
-0.000260388789082337	8.3831787109375	-0.7984375	1	1
-0.000242555634713426	8.41471354166667	-0.7984375	1	1
-0.000229549744933166	8.44624837239583	-0.7984375	1	1
-0.000216543855152906	8.477783203125	-0.7984375	1	1
-0.000203537965372647	8.50931803385417	-0.7984375	1	1
-0.000190532075592387	8.54085286458333	-0.7984375	1	1
-0.000177526185812127	8.5723876953125	-0.7984375	1	1
-0.000164520296031867	8.60392252604167	-0.7984375	1	1
-0.000151514406251607	8.63545735677083	-0.7984375	1	1
-0.000138508516471347	8.6669921875	-0.7984375	1	1
-0.000125502626691087	8.69852701822917	-0.7984375	1	1
-0.000112496736910828	8.73006184895833	-0.7984375	1	1
-9.94908471305678e-05	8.7615966796875	-0.7984375	1	1
-8.64849573503079e-05	8.79313151041667	-0.7984375	1	1
-7.34790675700481e-05	8.82466634114583	-0.7984375	1	1
-6.04731777897882e-05	8.856201171875	-0.7984375	1	1
-4.74672880095284e-05	8.88773600260417	-0.7984375	1	1
-3.44613982292685e-05	8.91927083333333	-0.7984375	1	1
-5.02899162941143e-05	8.9508056640625	-0.7984375	1	1
-6.61184343589601e-05	8.98234049479167	-0.7984375	1	1
-8.19469524238059e-05	9.01387532552083	-0.7984375	1	1
-9.77754704886517e-05	9.04541015625	-0.7984375	1	1
-0.000113603988553497	9.07694498697917	-0.7984375	1	1
-0.000129432506618343	9.10847981770833	-0.7984375	1	1
-0.000145261024683189	9.1400146484375	-0.7984375	1	1
-0.000161089542748035	9.17154947916667	-0.7984375	1	1
-0.000176918060812881	9.20308430989583	-0.7984375	1	1
-0.000192746578877726	9.234619140625	-0.7984375	1	1
-0.000208575096942572	9.26615397135417	-0.7984375	1	1
-0.000224403615007418	9.29768880208333	-0.7984375	1	1
-0.000240232133072264	9.3292236328125	-0.7984375	1	1
-0.00025606065113711	9.36075846354167	-0.7984375	1	1
-0.000271889169201955	9.39229329427083	-0.7984375	1	1
-0.000287717687266801	9.423828125	-0.7984375	1	1
-0.000288516318520967	9.45536295572917	-0.7984375	1	1
-0.000289314949775132	9.48689778645833	-0.7984375	1	1
-0.000290113581029298	9.5184326171875	-0.7984375	1	1
-0.000290912212283464	9.54996744791667	-0.7984375	1	1
-0.000291710843537629	9.58150227864583	-0.7984375	1	1
-0.000292509474791795	9.613037109375	-0.7984375	1	1
-0.00029330810604596	9.64457194010417	-0.7984375	1	1
-0.000294106737300126	9.67610677083333	-0.7984375	1	1
-0.000294905368554292	9.7076416015625	-0.7984375	1	1
-0.000295703999808457	9.73917643229167	-0.7984375	1	1
-0.000296502631062623	9.77071126302083	-0.7984375	1	1
-0.000297301262316788	9.80224609375	-0.7984375	1	1
-0.000298099893570954	9.83378092447917	-0.7984375	1	1
-0.00029889852482512	9.86531575520833	-0.7984375	1	1
-0.000299697156079285	9.8968505859375	-0.7984375	1	1
-0.000300495787333451	9.92838541666667	-0.7984375	1	1
-0.000288138916671935	9.95992024739583	-0.7984375	1	1
-0.00027578204601042	9.991455078125	-0.7984375	1	1
-0.000263425175348904	10.0229899088542	-0.7984375	1	1
-0.000251068304687389	10.0545247395833	-0.7984375	1	1
-0.000238711434025873	10.0860595703125	-0.7984375	1	1
-0.000226354563364358	10.1175944010417	-0.7984375	1	1
-0.000213997692702842	10.1491292317708	-0.7984375	1	1
-0.000201640822041327	10.1806640625	-0.7984375	1	1
-0.000189283951379811	10.2121988932292	-0.7984375	1	1
-0.000176927080718296	10.2437337239583	-0.7984375	1	1
-0.00016457021005678	10.2752685546875	-0.7984375	1	1
-0.000152213339395265	10.3068033854167	-0.7984375	1	1
-0.000139856468733749	10.3383382161458	-0.7984375	1	1
-0.000127499598072234	10.369873046875	-0.7984375	1	1
-0.000115142727410718	10.4014078776042	-0.7984375	1	1
-0.000102785856749203	10.4329427083333	-0.7984375	1	1
-0.000115476244985757	10.4644775390625	-0.7984375	1	1
-0.000128166633222312	10.4960123697917	-0.7984375	1	1
-0.000140857021458866	10.5275472005208	-0.7984375	1	1
-0.00015354740969542	10.55908203125	-0.7984375	1	1
-0.000166237797931975	10.5906168619792	-0.7984375	1	1
-0.000178928186168529	10.6221516927083	-0.7984375	1	1
-0.000191618574405084	10.6536865234375	-0.7984375	1	1
-0.000204308962641638	10.6852213541667	-0.7984375	1	1
-0.000216999350878192	10.7167561848958	-0.7984375	1	1
-0.000229689739114747	10.748291015625	-0.7984375	1	1
-0.000242380127351301	10.7798258463542	-0.7984375	1	1
-0.000255070515587856	10.8113606770833	-0.7984375	1	1
-0.00026776090382441	10.8428955078125	-0.7984375	1	1
-0.000280451292060964	10.8744303385417	-0.7984375	1	1
-0.000293141680297519	10.9059651692708	-0.7984375	1	1
-0.000305832068534073	10.9375	-0.7984375	1	1
-0.000298422518028474	10.9690348307292	-0.7984375	1	1
-0.000291012967522875	11.0005696614583	-0.7984375	1	1
-0.000283603417017275	11.0321044921875	-0.7984375	1	1
-0.000276193866511676	11.0636393229167	-0.7984375	1	1
-0.000268784316006077	11.0951741536458	-0.7984375	1	1
-0.000261374765500477	11.126708984375	-0.7984375	1	1
-0.000253965214994878	11.1582438151042	-0.7984375	1	1
-0.000246555664489279	11.1897786458333	-0.7984375	1	1
-0.000239146113983679	11.2213134765625	-0.7984375	1	1
-0.00023173656347808	11.2528483072917	-0.7984375	1	1
-0.000224327012972481	11.2843831380208	-0.7984375	1	1
-0.000216917462466881	11.31591796875	-0.7984375	1	1
-0.000209507911961282	11.3474527994792	-0.7984375	1	1
-0.000202098361455683	11.3789876302083	-0.7984375	1	1
-0.000194688810950083	11.4105224609375	-0.7984375	1	1
-0.000187279260444484	11.4420572916667	-0.7984375	1	1
-0.000178202238456511	11.4735921223958	-0.7984375	1	1
-0.000169125216468539	11.505126953125	-0.7984375	1	1
-0.000160048194480567	11.5366617838542	-0.7984375	1	1
-0.000150971172492594	11.5681966145833	-0.7984375	1	1
-0.000141894150504622	11.5997314453125	-0.7984375	1	1
-0.000132817128516649	11.6312662760417	-0.7984375	1	1
-0.000123740106528677	11.6628011067708	-0.7984375	1	1
-0.000114663084540704	11.6943359375	-0.7984375	1	1
-0.000105586062552732	11.7258707682292	-0.7984375	1	1
-9.65090405647591e-05	11.7574055989583	-0.7984375	1	1
-8.74320185767867e-05	11.7889404296875	-0.7984375	1	1
-7.83549965888142e-05	11.8204752604167	-0.7984375	1	1
-6.92779746008417e-05	11.8520100911458	-0.7984375	1	1
-6.02009526128692e-05	11.883544921875	-0.7984375	1	1
-5.11239306248967e-05	11.9150797526042	-0.7984375	1	1
-4.20469086369243e-05	11.9466145833333	-0.7984375	1	1
-3.23556252913212e-05	11.9781494140625	-0.7984375	1	1
-2.26643419457181e-05	12.0096842447917	-0.7984375	1	1
-1.2973058600115e-05	12.0412190755208	-0.7984375	1	1
-3.28177525451186e-06	12.07275390625	-0.7984375	1	1
6.40950809109124e-06	12.1042887369792	-0.7984375	1	1
1.61007914366943e-05	12.1358235677083	-0.7984375	1	1
2.57920747822974e-05	12.1673583984375	-0.7984375	1	1
3.54833581279005e-05	12.1988932291667	-0.7984375	1	1
4.51746414735036e-05	12.2304280598958	-0.7984375	1	1
5.48659248191067e-05	12.261962890625	-0.7984375	1	1
6.45572081647098e-05	12.2934977213542	-0.7984375	1	1
7.42484915103129e-05	12.3250325520833	-0.7984375	1	1
8.3939774855916e-05	12.3565673828125	-0.7984375	1	1
9.36310582015191e-05	12.3881022135417	-0.7984375	1	1
0.000103322341547122	12.4196370442708	-0.7984375	1	1
0.000113013624892725	12.451171875	-0.7984375	1	1
0.000112349008690652	12.4827067057292	-0.7984375	1	1
0.000111684392488579	12.5142415364583	-0.7984375	1	1
0.000111019776286507	12.5457763671875	-0.7984375	1	1
0.000110355160084434	12.5773111979167	-0.7984375	1	1
0.000109690543882361	12.6088460286458	-0.7984375	1	1
0.000109025927680288	12.640380859375	-0.7984375	1	1
0.000108361311478215	12.6719156901042	-0.7984375	1	1
0.000107696695276142	12.7034505208333	-0.7984375	1	1
0.000107032079074069	12.7349853515625	-0.7984375	1	1
0.000106367462871996	12.7665201822917	-0.7984375	1	1
0.000105702846669923	12.7980550130208	-0.7984375	1	1
0.00010503823046785	12.82958984375	-0.7984375	1	1
0.000104373614265777	12.8611246744792	-0.7984375	1	1
0.000103708998063704	12.8926595052083	-0.7984375	1	1
0.000103044381861631	12.9241943359375	-0.7984375	1	1
0.000102379765659559	12.9557291666667	-0.7984375	1	1
8.58744184029092e-05	12.9872639973958	-0.7984375	1	1
6.93690711462599e-05	13.018798828125	-0.7984375	1	1
5.28637238896105e-05	13.0503336588542	-0.7984375	1	1
3.63583766329612e-05	13.0818684895833	-0.7984375	1	1
1.98530293763118e-05	13.1134033203125	-0.7984375	1	1
3.34768211966245e-06	13.1449381510417	-0.7984375	1	1
-1.31576651369869e-05	13.1764729817708	-0.7984375	1	1
-2.96630123936363e-05	13.2080078125	-0.7984375	1	1
-4.61683596502856e-05	13.2395426432292	-0.7984375	1	1
-6.2673706906935e-05	13.2710774739583	-0.7984375	1	1
-7.91790541635843e-05	13.3026123046875	-0.7984375	1	1
-9.56844014202337e-05	13.3341471354167	-0.7984375	1	1
-0.000112189748676883	13.3656819661458	-0.7984375	1	1
-0.000128695095933532	13.397216796875	-0.7984375	1	1
-0.000145200443190182	13.4287516276042	-0.7984375	1	1
-0.000161705790446831	13.4602864583333	-0.7984375	1	1
-0.000177737213772862	13.4918212890625	-0.7984375	1	1
-0.000193768637098894	13.5233561197917	-0.7984375	1	1
-0.000209800060424925	13.5548909505208	-0.7984375	1	1
-0.000225831483750956	13.58642578125	-0.7984375	1	1
-0.000241862907076988	13.6179606119792	-0.7984375	1	1
-0.000257894330403019	13.6494954427083	-0.7984375	1	1
-0.00027392575372905	13.6810302734375	-0.7984375	1	1
-0.000289957177055082	13.7125651041667	-0.7984375	1	1
-0.000305988600381113	13.7440999348958	-0.7984375	1	1
-0.000322020023707144	13.775634765625	-0.7984375	1	1
-0.000338051447033176	13.8071695963542	-0.7984375	1	1
-0.000354082870359207	13.8387044270833	-0.7984375	1	1
-0.000370114293685238	13.8702392578125	-0.7984375	1	1
-0.00038614571701127	13.9017740885417	-0.7984375	1	1
-0.000402177140337301	13.9333089192708	-0.7984375	1	1
-0.000418208563663332	13.96484375	-0.7984375	1	1
-0.000408358444597449	13.9963785807292	-0.7984375	1	1
-0.000398508325531566	14.0279134114583	-0.7984375	1	1
-0.000388658206465683	14.0594482421875	-0.7984375	1	1
-0.000378808087399799	14.0909830729167	-0.7984375	1	1
-0.000368957968333916	14.1225179036458	-0.7984375	1	1
-0.000359107849268033	14.154052734375	-0.7984375	1	1
-0.00034925773020215	14.1855875651042	-0.7984375	1	1
-0.000339407611136266	14.2171223958333	-0.7984375	1	1
-0.000329557492070383	14.2486572265625	-0.7984375	1	1
-0.0003197073730045	14.2801920572917	-0.7984375	1	1
-0.000309857253938617	14.3117268880208	-0.7984375	1	1
-0.000300007134872734	14.34326171875	-0.7984375	1	1
-0.00029015701580685	14.3747965494792	-0.7984375	1	1
-0.000280306896740967	14.4063313802083	-0.7984375	1	1
-0.000270456777675084	14.4378662109375	-0.7984375	1	1
-0.000260606658609201	14.4694010416667	-0.7984375	1	1
-0.000249155753403822	14.5009358723958	-0.7984375	1	1
-0.000237704848198443	14.532470703125	-0.7984375	1	1
-0.000226253942993064	14.5640055338542	-0.7984375	1	1
-0.000214803037787685	14.5955403645833	-0.7984375	1	1
-0.000203352132582305	14.6270751953125	-0.7984375	1	1
-0.000191901227376926	14.6586100260417	-0.7984375	1	1
-0.000180450322171547	14.6901448567708	-0.7984375	1	1
-0.000168999416966168	14.7216796875	-0.7984375	1	1
-0.000157548511760789	14.7532145182292	-0.7984375	1	1
-0.00014609760655541	14.7847493489583	-0.7984375	1	1
-0.000134646701350031	14.8162841796875	-0.7984375	1	1
-0.000123195796144652	14.8478190104167	-0.7984375	1	1
-0.000111744890939273	14.8793538411458	-0.7984375	1	1
-0.000100293985733894	14.910888671875	-0.7984375	1	1
-8.88430805285149e-05	14.9424235026042	-0.7984375	1	1
-7.73921753231358e-05	14.9739583333333	-0.7984375	1	1
-6.06625048220621e-05	15.0054931640625	-0.7984375	1	1
-4.39328343209885e-05	15.0370279947917	-0.7984375	1	1
-2.72031638199148e-05	15.0685628255208	-0.7984375	1	1
-1.04734933188411e-05	15.10009765625	-0.7984375	1	1
6.25617718223263e-06	15.1316324869792	-0.7984375	1	1
2.29858476833063e-05	15.1631673177083	-0.7984375	1	1
3.971551818438e-05	15.1947021484375	-0.7984375	1	1
5.64451886854537e-05	15.2262369791667	-0.7984375	1	1
7.31748591865274e-05	15.2577718098958	-0.7984375	1	1
8.99045296876011e-05	15.289306640625	-0.7984375	1	1
0.000106634200188675	15.3208414713542	-0.7984375	1	1
0.000123363870689748	15.3523763020833	-0.7984375	1	1
0.000140093541190822	15.3839111328125	-0.7984375	1	1
0.000156823211691896	15.4154459635417	-0.7984375	1	1
0.00017355288219297	15.4469807942708	-0.7984375	1	1
0.000190282552694043	15.478515625	-0.7984375	1	1
0.000189877561756665	15.5100504557292	-0.7984375	1	1
0.000189472570819286	15.5415852864583	-0.7984375	1	1
0.000189067579881907	15.5731201171875	-0.7984375	1	1
0.000188662588944529	15.6046549479167	-0.7984375	1	1
0.00018825759800715	15.6361897786458	-0.7984375	1	1
0.000187852607069772	15.667724609375	-0.7984375	1	1
0.000187447616132393	15.6992594401042	-0.7984375	1	1
0.000187042625195015	15.7307942708333	-0.7984375	1	1
0.000186637634257636	15.7623291015625	-0.7984375	1	1
0.000186232643320257	15.7938639322917	-0.7984375	1	1
0.000185827652382879	15.8253987630208	-0.7984375	1	1
0.0001854226614455	15.85693359375	-0.7984375	1	1
0.000185017670508122	15.8884684244792	-0.7984375	1	1
0.000184612679570743	15.9200032552083	-0.7984375	1	1
0.000184207688633364	15.9515380859375	-0.7984375	1	1
0.000183802697695986	15.9830729166667	-0.7984375	1	1
0.00017326775315496	16.0146077473958	-0.7984375	1	1
0.000162732808613934	16.046142578125	-0.7984375	1	1
0.000152197864072908	16.0776774088542	-0.7984375	1	1
0.000141662919531882	16.1092122395833	-0.7984375	1	1
0.000131127974990856	16.1407470703125	-0.7984375	1	1
0.00012059303044983	16.1722819010417	-0.7984375	1	1
0.000110058085908804	16.2038167317708	-0.7984375	1	1
9.95231413677781e-05	16.2353515625	-0.7984375	1	1
8.89881968267522e-05	16.2668863932292	-0.7984375	1	1
7.84532522857262e-05	16.2984212239583	-0.7984375	1	1
6.79183077447002e-05	16.3299560546875	-0.7984375	1	1
5.73833632036743e-05	16.3614908854167	-0.7984375	1	1
4.68484186626483e-05	16.3930257161458	-0.7984375	1	1
3.63134741216224e-05	16.424560546875	-0.7984375	1	1
2.57785295805964e-05	16.4560953776042	-0.7984375	1	1
1.52435850395705e-05	16.4876302083333	-0.7984375	1	1
-6.22100931006268e-06	16.5191650390625	-0.7984375	1	1
-2.76856036596958e-05	16.5506998697917	-0.7984375	1	1
-4.9150198009329e-05	16.5822347005208	-0.7984375	1	1
-7.06147923589621e-05	16.61376953125	-0.7984375	1	1
-9.20793867085953e-05	16.6453043619792	-0.7984375	1	1
-0.000113543981058228	16.6768391927083	-0.7984375	1	1
-0.000135008575407862	16.7083740234375	-0.7984375	1	1
-0.000156473169757495	16.7399088541667	-0.7984375	1	1
-0.000177937764107128	16.7714436848958	-0.7984375	1	1
-0.000199402358456761	16.802978515625	-0.7984375	1	1
-0.000220866952806394	16.8345133463542	-0.7984375	1	1
-0.000242331547156027	16.8660481770833	-0.7984375	1	1
-0.00026379614150566	16.8975830078125	-0.7984375	1	1
-0.000285260735855294	16.9291178385417	-0.7984375	1	1
-0.000306725330204927	16.9606526692708	-0.7984375	1	1
-0.00032818992455456	16.9921875	-0.7984375	1	1
-0.000334538200325104	17.0237223307292	-0.7984375	1	1
-0.000340886476095648	17.0552571614583	-0.7984375	1	1
-0.000347234751866192	17.0867919921875	-0.7984375	1	1
-0.000353583027636735	17.1183268229167	-0.7984375	1	1
-0.000359931303407279	17.1498616536458	-0.7984375	1	1
-0.000366279579177823	17.181396484375	-0.7984375	1	1
-0.000372627854948367	17.2129313151042	-0.7984375	1	1
-0.000378976130718911	17.2444661458333	-0.7984375	1	1
-0.000385324406489455	17.2760009765625	-0.7984375	1	1
-0.000391672682259999	17.3075358072917	-0.7984375	1	1
-0.000398020958030543	17.3390706380208	-0.7984375	1	1
-0.000404369233801087	17.37060546875	-0.7984375	1	1
-0.000410717509571631	17.4021402994792	-0.7984375	1	1
-0.000417065785342174	17.4336751302083	-0.7984375	1	1
-0.000423414061112718	17.4652099609375	-0.7984375	1	1
-0.000429762336883262	17.4967447916667	-0.7984375	1	1
-0.000423661668989439	17.5282796223958	-0.7984375	1	1
-0.000417561001095616	17.559814453125	-0.7984375	1	1
-0.000411460333201793	17.5913492838542	-0.7984375	1	1
-0.000405359665307969	17.6228841145833	-0.7984375	1	1
-0.000399258997414146	17.6544189453125	-0.7984375	1	1
-0.000393158329520323	17.6859537760417	-0.7984375	1	1
-0.0003870576616265	17.7174886067708	-0.7984375	1	1
-0.000380956993732677	17.7490234375	-0.7984375	1	1
-0.000374856325838853	17.7805582682292	-0.7984375	1	1
-0.00036875565794503	17.8120930989583	-0.7984375	1	1
-0.000362654990051207	17.8436279296875	-0.7984375	1	1
-0.000356554322157384	17.8751627604167	-0.7984375	1	1
-0.000350453654263561	17.9066975911458	-0.7984375	1	1
-0.000344352986369737	17.938232421875	-0.7984375	1	1
-0.000338252318475914	17.9697672526042	-0.7984375	1	1
-0.000332151650582091	18.0013020833333	-0.7984375	1	1
-0.000314313852250336	18.0328369140625	-0.7984375	1	1
-0.000296476053918582	18.0643717447917	-0.7984375	1	1
-0.000278638255586827	18.0959065755208	-0.7984375	1	1
-0.000260800457255073	18.12744140625	-0.7984375	1	1
-0.000242962658923318	18.1589762369792	-0.7984375	1	1
-0.000225124860591563	18.1905110677083	-0.7984375	1	1
-0.000207287062259809	18.2220458984375	-0.7984375	1	1
-0.000189449263928054	18.2535807291667	-0.7984375	1	1
-0.0001716114655963	18.2851155598958	-0.7984375	1	1
-0.000153773667264545	18.316650390625	-0.7984375	1	1
-0.000135935868932791	18.3481852213542	-0.7984375	1	1
-0.000118098070601036	18.3797200520833	-0.7984375	1	1
-0.000100260272269281	18.4112548828125	-0.7984375	1	1
-8.24224739375268e-05	18.4427897135417	-0.7984375	1	1
-6.45846756057722e-05	18.4743245442708	-0.7984375	1	1
-4.67468772740176e-05	18.505859375	-0.7984375	1	1
-2.79373230895885e-05	18.5373942057292	-0.7984375	1	1
-9.12776890515943e-06	18.5689290364583	-0.7984375	1	1
9.68178527926966e-06	18.6004638671875	-0.7984375	1	1
2.84913394636988e-05	18.6319986979167	-0.7984375	1	1
4.73008936481278e-05	18.6635335286458	-0.7984375	1	1
6.61104478325569e-05	18.695068359375	-0.7984375	1	1
8.4920002016986e-05	18.7266031901042	-0.7984375	1	1
0.000103729556201415	18.7581380208333	-0.7984375	1	1
0.000122539110385844	18.7896728515625	-0.7984375	1	1
0.000141348664570273	18.8212076822917	-0.7984375	1	1
0.000160158218754702	18.8527425130208	-0.7984375	1	1
0.000178967772939131	18.88427734375	-0.7984375	1	1
0.000197777327123561	18.9158121744792	-0.7984375	1	1
0.00021658688130799	18.9473470052083	-0.7984375	1	1
0.000235396435492419	18.9788818359375	-0.7984375	1	1
0.000254205989676848	19.0104166666667	-0.7984375	1	1
0.000291991804942882	19.0419514973958	-0.7984375	1	1
0.000329777620208915	19.073486328125	-0.7984375	1	1
0.000367563435474949	19.1050211588542	-0.7984375	1	1
0.000405349250740983	19.1365559895833	-0.7984375	1	1
0.000443135066007017	19.1680908203125	-0.7984375	1	1
0.00048092088127305	19.1996256510417	-0.7984375	1	1
0.000518706696539084	19.2311604817708	-0.7984375	1	1
0.000556492511805118	19.2626953125	-0.7984375	1	1
0.000594278327071152	19.2942301432292	-0.7984375	1	1
0.000632064142337185	19.3257649739583	-0.7984375	1	1
0.000669849957603219	19.3572998046875	-0.7984375	1	1
0.000707635772869253	19.3888346354167	-0.7984375	1	1
0.000745421588135287	19.4203694661458	-0.7984375	1	1
0.00078320740340132	19.451904296875	-0.7984375	1	1
0.000820993218667354	19.4834391276042	-0.7984375	1	1
0.000858779033933388	19.5149739583333	-0.7984375	1	1
0.000902736234976942	19.5465087890625	-0.7984375	1	1
0.000946693436020496	19.5780436197917	-0.7984375	1	1
0.00099065063706405	19.6095784505208	-0.7984375	1	1
0.0010346078381076	19.64111328125	-0.7984375	1	1
0.00107856503915116	19.6726481119792	-0.7984375	1	1
0.00112252224019471	19.7041829427083	-0.7984375	1	1
0.00116647944123827	19.7357177734375	-0.7984375	1	1
0.00121043664228182	19.7672526041667	-0.7984375	1	1
0.00125439384332537	19.7987874348958	-0.7984375	1	1
0.00129835104436893	19.830322265625	-0.7984375	1	1
0.00134230824541248	19.8618570963542	-0.7984375	1	1
0.00138626544645604	19.8933919270833	-0.7984375	1	1
0.00143022264749959	19.9249267578125	-0.7984375	1	1
0.00147417984854314	19.9564615885417	-0.7984375	1	1
0.0015181370495867	19.9879964192708	-0.7984375	1	1
0.00156209425063025	20.01953125	-0.7984375	1	1
-2.0357007694353e-05	4.8828125	-0.796875	1	1
3.76698051098856e-05	4.91434733072917	-0.796875	1	1
9.56966179141243e-05	4.94588216145833	-0.796875	1	1
0.000153723430718363	4.9774169921875	-0.796875	1	1
0.000211750243522602	5.00895182291667	-0.796875	1	1
0.00026977705632684	5.04048665364583	-0.796875	1	1
0.000327803869131079	5.072021484375	-0.796875	1	1
0.000385830681935317	5.10355631510417	-0.796875	1	1
0.000443857494739556	5.13509114583333	-0.796875	1	1
0.000501884307543795	5.1666259765625	-0.796875	1	1
0.000559911120348033	5.19816080729167	-0.796875	1	1
0.000617937933152272	5.22969563802083	-0.796875	1	1
0.000675964745956511	5.26123046875	-0.796875	1	1
0.000733991558760749	5.29276529947917	-0.796875	1	1
0.000792018371564988	5.32430013020833	-0.796875	1	1
0.000850045184369227	5.3558349609375	-0.796875	1	1
0.000908071997173465	5.38736979166667	-0.796875	1	1
0.000894861552159417	5.41890462239583	-0.796875	1	1
0.000881651107145369	5.450439453125	-0.796875	1	1
0.00086844066213132	5.48197428385417	-0.796875	1	1
0.000855230217117272	5.51350911458333	-0.796875	1	1
0.000842019772103223	5.5450439453125	-0.796875	1	1
0.000828809327089175	5.57657877604167	-0.796875	1	1
0.000815598882075127	5.60811360677083	-0.796875	1	1
0.000802388437061078	5.6396484375	-0.796875	1	1
0.00078917799204703	5.67118326822917	-0.796875	1	1
0.000775967547032981	5.70271809895833	-0.796875	1	1
0.000762757102018933	5.7342529296875	-0.796875	1	1
0.000749546657004885	5.76578776041667	-0.796875	1	1
0.000736336211990836	5.79732259114583	-0.796875	1	1
0.000723125766976788	5.828857421875	-0.796875	1	1
0.00070991532196274	5.86039225260417	-0.796875	1	1
0.000696704876948691	5.89192708333333	-0.796875	1	1
0.000684944955916459	5.9234619140625	-0.796875	1	1
0.000673185034884227	5.95499674479167	-0.796875	1	1
0.000661425113851995	5.98653157552083	-0.796875	1	1
0.000649665192819763	6.01806640625	-0.796875	1	1
0.000637905271787531	6.04960123697917	-0.796875	1	1
0.000626145350755299	6.08113606770833	-0.796875	1	1
0.000614385429723067	6.1126708984375	-0.796875	1	1
0.000602625508690835	6.14420572916667	-0.796875	1	1
0.000590865587658603	6.17574055989583	-0.796875	1	1
0.000579105666626371	6.207275390625	-0.796875	1	1
0.000567345745594139	6.23881022135417	-0.796875	1	1
0.000555585824561907	6.27034505208333	-0.796875	1	1
0.000543825903529675	6.3018798828125	-0.796875	1	1
0.000532065982497443	6.33341471354167	-0.796875	1	1
0.000520306061465211	6.36494954427083	-0.796875	1	1
0.000508546140432979	6.396484375	-0.796875	1	1
0.00048261711676408	6.42801920572917	-0.796875	1	1
0.000456688093095181	6.45955403645833	-0.796875	1	1
0.000430759069426282	6.4910888671875	-0.796875	1	1
0.000404830045757384	6.52262369791667	-0.796875	1	1
0.000378901022088485	6.55415852864583	-0.796875	1	1
0.000352971998419586	6.585693359375	-0.796875	1	1
0.000327042974750687	6.61722819010417	-0.796875	1	1
0.000301113951081788	6.64876302083333	-0.796875	1	1
0.00027518492741289	6.6802978515625	-0.796875	1	1
0.000249255903743991	6.71183268229167	-0.796875	1	1
0.000223326880075092	6.74336751302083	-0.796875	1	1
0.000197397856406193	6.77490234375	-0.796875	1	1
0.000171468832737294	6.80643717447917	-0.796875	1	1
0.000145539809068396	6.83797200520833	-0.796875	1	1
0.000119610785399497	6.8695068359375	-0.796875	1	1
9.36817617305981e-05	6.90104166666667	-0.796875	1	1
7.05494539185262e-05	6.93257649739583	-0.796875	1	1
4.74171461064543e-05	6.964111328125	-0.796875	1	1
2.42848382943824e-05	6.99564615885417	-0.796875	1	1
1.1525304823105e-06	7.02718098958333	-0.796875	1	1
-2.19797773297614e-05	7.0587158203125	-0.796875	1	1
-4.51120851418333e-05	7.09025065104167	-0.796875	1	1
-6.82443929539052e-05	7.12178548177083	-0.796875	1	1
-9.13767007659771e-05	7.1533203125	-0.796875	1	1
-0.000114509008578049	7.18485514322917	-0.796875	1	1
-0.000137641316390121	7.21638997395833	-0.796875	1	1
-0.000160773624202193	7.2479248046875	-0.796875	1	1
-0.000183905932014265	7.27945963541667	-0.796875	1	1
-0.000207038239826337	7.31099446614583	-0.796875	1	1
-0.000230170547638409	7.342529296875	-0.796875	1	1
-0.000253302855450481	7.37406412760417	-0.796875	1	1
-0.000276435163262552	7.40559895833333	-0.796875	1	1
-0.000293150818076053	7.4371337890625	-0.796875	1	1
-0.000309866472889553	7.46866861979167	-0.796875	1	1
-0.000326582127703053	7.50020345052083	-0.796875	1	1
-0.000343297782516553	7.53173828125	-0.796875	1	1
-0.000360013437330053	7.56327311197917	-0.796875	1	1
-0.000376729092143554	7.59480794270833	-0.796875	1	1
-0.000393444746957054	7.6263427734375	-0.796875	1	1
-0.000410160401770554	7.65787760416667	-0.796875	1	1
-0.000426876056584054	7.68941243489583	-0.796875	1	1
-0.000443591711397554	7.720947265625	-0.796875	1	1
-0.000460307366211055	7.75248209635417	-0.796875	1	1
-0.000477023021024555	7.78401692708333	-0.796875	1	1
-0.000493738675838055	7.8155517578125	-0.796875	1	1
-0.000510454330651555	7.84708658854167	-0.796875	1	1
-0.000527169985465055	7.87862141927083	-0.796875	1	1
-0.000543885640278556	7.91015625	-0.796875	1	1
-0.000525312890497768	7.94169108072917	-0.796875	1	1
-0.000506740140716981	7.97322591145833	-0.796875	1	1
-0.000488167390936193	8.0047607421875	-0.796875	1	1
-0.000469594641155406	8.03629557291667	-0.796875	1	1
-0.000451021891374618	8.06783040364583	-0.796875	1	1
-0.000432449141593831	8.099365234375	-0.796875	1	1
-0.000413876391813043	8.13090006510417	-0.796875	1	1
-0.000395303642032256	8.16243489583333	-0.796875	1	1
-0.000376730892251468	8.1939697265625	-0.796875	1	1
-0.000358158142470681	8.22550455729167	-0.796875	1	1
-0.000339585392689893	8.25703938802083	-0.796875	1	1
-0.000321012642909106	8.28857421875	-0.796875	1	1
-0.000302439893128318	8.32010904947917	-0.796875	1	1
-0.000283867143347531	8.35164388020833	-0.796875	1	1
-0.000265294393566743	8.3831787109375	-0.796875	1	1
-0.000246721643785956	8.41471354166667	-0.796875	1	1
-0.000232565574205997	8.44624837239583	-0.796875	1	1
-0.000218409504626038	8.477783203125	-0.796875	1	1
-0.000204253435046079	8.50931803385417	-0.796875	1	1
-0.000190097365466121	8.54085286458333	-0.796875	1	1
-0.000175941295886162	8.5723876953125	-0.796875	1	1
-0.000161785226306203	8.60392252604167	-0.796875	1	1
-0.000147629156726244	8.63545735677083	-0.796875	1	1
-0.000133473087146285	8.6669921875	-0.796875	1	1
-0.000119317017566326	8.69852701822917	-0.796875	1	1
-0.000105160947986368	8.73006184895833	-0.796875	1	1
-9.10048784064088e-05	8.7615966796875	-0.796875	1	1
-7.684880882645e-05	8.79313151041667	-0.796875	1	1
-6.26927392464912e-05	8.82466634114583	-0.796875	1	1
-4.85366696665324e-05	8.856201171875	-0.796875	1	1
-3.43806000865735e-05	8.88773600260417	-0.796875	1	1
-2.02245305066147e-05	8.91927083333333	-0.796875	1	1
-3.65453798967981e-05	8.9508056640625	-0.796875	1	1
-5.28662292869816e-05	8.98234049479167	-0.796875	1	1
-6.9187078677165e-05	9.01387532552083	-0.796875	1	1
-8.55079280673484e-05	9.04541015625	-0.796875	1	1
-0.000101828777457532	9.07694498697917	-0.796875	1	1
-0.000118149626847715	9.10847981770833	-0.796875	1	1
-0.000134470476237899	9.1400146484375	-0.796875	1	1
-0.000150791325628082	9.17154947916667	-0.796875	1	1
-0.000167112175018265	9.20308430989583	-0.796875	1	1
-0.000183433024408449	9.234619140625	-0.796875	1	1
-0.000199753873798632	9.26615397135417	-0.796875	1	1
-0.000216074723188816	9.29768880208333	-0.796875	1	1
-0.000232395572578999	9.3292236328125	-0.796875	1	1
-0.000248716421969182	9.36075846354167	-0.796875	1	1
-0.000265037271359366	9.39229329427083	-0.796875	1	1
-0.000281358120749549	9.423828125	-0.796875	1	1
-0.000282691937146732	9.45536295572917	-0.796875	1	1
-0.000284025753543915	9.48689778645833	-0.796875	1	1
-0.000285359569941098	9.5184326171875	-0.796875	1	1
-0.000286693386338281	9.54996744791667	-0.796875	1	1
-0.000288027202735464	9.58150227864583	-0.796875	1	1
-0.000289361019132646	9.613037109375	-0.796875	1	1
-0.000290694835529829	9.64457194010417	-0.796875	1	1
-0.000292028651927012	9.67610677083333	-0.796875	1	1
-0.000293362468324195	9.7076416015625	-0.796875	1	1
-0.000294696284721378	9.73917643229167	-0.796875	1	1
-0.000296030101118561	9.77071126302083	-0.796875	1	1
-0.000297363917515743	9.80224609375	-0.796875	1	1
-0.000298697733912926	9.83378092447917	-0.796875	1	1
-0.000300031550310109	9.86531575520833	-0.796875	1	1
-0.000301365366707292	9.8968505859375	-0.796875	1	1
-0.000302699183104475	9.92838541666667	-0.796875	1	1
-0.000291071509297562	9.95992024739583	-0.796875	1	1
-0.000279443835490648	9.991455078125	-0.796875	1	1
-0.000267816161683735	10.0229899088542	-0.796875	1	1
-0.000256188487876822	10.0545247395833	-0.796875	1	1
-0.000244560814069909	10.0860595703125	-0.796875	1	1
-0.000232933140262996	10.1175944010417	-0.796875	1	1
-0.000221305466456082	10.1491292317708	-0.796875	1	1
-0.000209677792649169	10.1806640625	-0.796875	1	1
-0.000198050118842256	10.2121988932292	-0.796875	1	1
-0.000186422445035343	10.2437337239583	-0.796875	1	1
-0.00017479477122843	10.2752685546875	-0.796875	1	1
-0.000163167097421516	10.3068033854167	-0.796875	1	1
-0.000151539423614603	10.3383382161458	-0.796875	1	1
-0.00013991174980769	10.369873046875	-0.796875	1	1
-0.000128284076000777	10.4014078776042	-0.796875	1	1
-0.000116656402193864	10.4329427083333	-0.796875	1	1
-0.000128926510512883	10.4644775390625	-0.796875	1	1
-0.000141196618831903	10.4960123697917	-0.796875	1	1
-0.000153466727150923	10.5275472005208	-0.796875	1	1
-0.000165736835469943	10.55908203125	-0.796875	1	1
-0.000178006943788963	10.5906168619792	-0.796875	1	1
-0.000190277052107983	10.6221516927083	-0.796875	1	1
-0.000202547160427002	10.6536865234375	-0.796875	1	1
-0.000214817268746022	10.6852213541667	-0.796875	1	1
-0.000227087377065042	10.7167561848958	-0.796875	1	1
-0.000239357485384062	10.748291015625	-0.796875	1	1
-0.000251627593703082	10.7798258463542	-0.796875	1	1
-0.000263897702022102	10.8113606770833	-0.796875	1	1
-0.000276167810341121	10.8428955078125	-0.796875	1	1
-0.000288437918660141	10.8744303385417	-0.796875	1	1
-0.000300708026979161	10.9059651692708	-0.796875	1	1
-0.000312978135298181	10.9375	-0.796875	1	1
-0.000305151251912624	10.9690348307292	-0.796875	1	1
-0.000297324368527067	11.0005696614583	-0.796875	1	1
-0.00028949748514151	11.0321044921875	-0.796875	1	1
-0.000281670601755953	11.0636393229167	-0.796875	1	1
-0.000273843718370396	11.0951741536458	-0.796875	1	1
-0.000266016834984839	11.126708984375	-0.796875	1	1
-0.000258189951599282	11.1582438151042	-0.796875	1	1
-0.000250363068213725	11.1897786458333	-0.796875	1	1
-0.000242536184828168	11.2213134765625	-0.796875	1	1
-0.000234709301442611	11.2528483072917	-0.796875	1	1
-0.000226882418057054	11.2843831380208	-0.796875	1	1
-0.000219055534671497	11.31591796875	-0.796875	1	1
-0.00021122865128594	11.3474527994792	-0.796875	1	1
-0.000203401767900383	11.3789876302083	-0.796875	1	1
-0.000195574884514826	11.4105224609375	-0.796875	1	1
-0.000187748001129269	11.4420572916667	-0.796875	1	1
-0.00017866688663067	11.4735921223958	-0.796875	1	1
-0.000169585772132071	11.505126953125	-0.796875	1	1
-0.000160504657633472	11.5366617838542	-0.796875	1	1
-0.000151423543134873	11.5681966145833	-0.796875	1	1
-0.000142342428636274	11.5997314453125	-0.796875	1	1
-0.000133261314137674	11.6312662760417	-0.796875	1	1
-0.000124180199639075	11.6628011067708	-0.796875	1	1
-0.000115099085140476	11.6943359375	-0.796875	1	1
-0.000106017970641877	11.7258707682292	-0.796875	1	1
-9.69368561432778e-05	11.7574055989583	-0.796875	1	1
-8.78557416446786e-05	11.7889404296875	-0.796875	1	1
-7.87746271460795e-05	11.8204752604167	-0.796875	1	1
-6.96935126474803e-05	11.8520100911458	-0.796875	1	1
-6.06123981488812e-05	11.883544921875	-0.796875	1	1
-5.1531283650282e-05	11.9150797526042	-0.796875	1	1
-4.24501691516828e-05	11.9466145833333	-0.796875	1	1
-3.2787579892594e-05	11.9781494140625	-0.796875	1	1
-2.31249906335052e-05	12.0096842447917	-0.796875	1	1
-1.34624013744163e-05	12.0412190755208	-0.796875	1	1
-3.79981211532747e-06	12.07275390625	-0.796875	1	1
5.86277714376137e-06	12.1042887369792	-0.796875	1	1
1.55253664028502e-05	12.1358235677083	-0.796875	1	1
2.51879556619391e-05	12.1673583984375	-0.796875	1	1
3.48505449210279e-05	12.1988932291667	-0.796875	1	1
4.45131341801167e-05	12.2304280598958	-0.796875	1	1
5.41757234392056e-05	12.261962890625	-0.796875	1	1
6.38383126982944e-05	12.2934977213542	-0.796875	1	1
7.35009019573833e-05	12.3250325520833	-0.796875	1	1
8.31634912164721e-05	12.3565673828125	-0.796875	1	1
9.28260804755609e-05	12.3881022135417	-0.796875	1	1
0.00010248866973465	12.4196370442708	-0.796875	1	1
0.000112151258993739	12.451171875	-0.796875	1	1
0.000112104952009418	12.4827067057292	-0.796875	1	1
0.000112058645025096	12.5142415364583	-0.796875	1	1
0.000112012338040775	12.5457763671875	-0.796875	1	1
0.000111966031056454	12.5773111979167	-0.796875	1	1
0.000111919724072133	12.6088460286458	-0.796875	1	1
0.000111873417087812	12.640380859375	-0.796875	1	1
0.000111827110103491	12.6719156901042	-0.796875	1	1
0.00011178080311917	12.7034505208333	-0.796875	1	1
0.000111734496134848	12.7349853515625	-0.796875	1	1
0.000111688189150527	12.7665201822917	-0.796875	1	1
0.000111641882166206	12.7980550130208	-0.796875	1	1
0.000111595575181885	12.82958984375	-0.796875	1	1
0.000111549268197564	12.8611246744792	-0.796875	1	1
0.000111502961213243	12.8926595052083	-0.796875	1	1
0.000111456654228922	12.9241943359375	-0.796875	1	1
0.0001114103472446	12.9557291666667	-0.796875	1	1
9.57325722386789e-05	12.9872639973958	-0.796875	1	1
8.00547972327574e-05	13.018798828125	-0.796875	1	1
6.43770222268358e-05	13.0503336588542	-0.796875	1	1
4.86992472209143e-05	13.0818684895833	-0.796875	1	1
3.30214722149928e-05	13.1134033203125	-0.796875	1	1
1.73436972090712e-05	13.1449381510417	-0.796875	1	1
1.66592220314971e-06	13.1764729817708	-0.796875	1	1
-1.40118528027718e-05	13.2080078125	-0.796875	1	1
-2.96896278086934e-05	13.2395426432292	-0.796875	1	1
-4.53674028146149e-05	13.2710774739583	-0.796875	1	1
-6.10451778205364e-05	13.3026123046875	-0.796875	1	1
-7.67229528264579e-05	13.3341471354167	-0.796875	1	1
-9.24007278323795e-05	13.3656819661458	-0.796875	1	1
-0.000108078502838301	13.397216796875	-0.796875	1	1
-0.000123756277844223	13.4287516276042	-0.796875	1	1
-0.000139434052850144	13.4602864583333	-0.796875	1	1
-0.000153592115722745	13.4918212890625	-0.796875	1	1
-0.000167750178595346	13.5233561197917	-0.796875	1	1
-0.000181908241467947	13.5548909505208	-0.796875	1	1
-0.000196066304340548	13.58642578125	-0.796875	1	1
-0.000210224367213148	13.6179606119792	-0.796875	1	1
-0.000224382430085749	13.6494954427083	-0.796875	1	1
-0.00023854049295835	13.6810302734375	-0.796875	1	1
-0.000252698555830951	13.7125651041667	-0.796875	1	1
-0.000266856618703552	13.7440999348958	-0.796875	1	1
-0.000281014681576153	13.775634765625	-0.796875	1	1
-0.000295172744448754	13.8071695963542	-0.796875	1	1
-0.000309330807321355	13.8387044270833	-0.796875	1	1
-0.000323488870193955	13.8702392578125	-0.796875	1	1
-0.000337646933066556	13.9017740885417	-0.796875	1	1
-0.000351804995939157	13.9333089192708	-0.796875	1	1
-0.000365963058811758	13.96484375	-0.796875	1	1
-0.000356913501282937	13.9963785807292	-0.796875	1	1
-0.000347863943754116	14.0279134114583	-0.796875	1	1
-0.000338814386225295	14.0594482421875	-0.796875	1	1
-0.000329764828696473	14.0909830729167	-0.796875	1	1
-0.000320715271167652	14.1225179036458	-0.796875	1	1
-0.000311665713638831	14.154052734375	-0.796875	1	1
-0.00030261615611001	14.1855875651042	-0.796875	1	1
-0.000293566598581189	14.2171223958333	-0.796875	1	1
-0.000284517041052368	14.2486572265625	-0.796875	1	1
-0.000275467483523547	14.2801920572917	-0.796875	1	1
-0.000266417925994726	14.3117268880208	-0.796875	1	1
-0.000257368368465904	14.34326171875	-0.796875	1	1
-0.000248318810937083	14.3747965494792	-0.796875	1	1
-0.000239269253408262	14.4063313802083	-0.796875	1	1
-0.000230219695879441	14.4378662109375	-0.796875	1	1
-0.00022117013835062	14.4694010416667	-0.796875	1	1
-0.000210322202510345	14.5009358723958	-0.796875	1	1
-0.000199474266670071	14.532470703125	-0.796875	1	1
-0.000188626330829796	14.5640055338542	-0.796875	1	1
-0.000177778394989521	14.5955403645833	-0.796875	1	1
-0.000166930459149247	14.6270751953125	-0.796875	1	1
-0.000156082523308972	14.6586100260417	-0.796875	1	1
-0.000145234587468697	14.6901448567708	-0.796875	1	1
-0.000134386651628423	14.7216796875	-0.796875	1	1
-0.000123538715788148	14.7532145182292	-0.796875	1	1
-0.000112690779947873	14.7847493489583	-0.796875	1	1
-0.000101842844107599	14.8162841796875	-0.796875	1	1
-9.09949082673241e-05	14.8478190104167	-0.796875	1	1
-8.01469724270495e-05	14.8793538411458	-0.796875	1	1
-6.92990365867748e-05	14.910888671875	-0.796875	1	1
-5.84511007465001e-05	14.9424235026042	-0.796875	1	1
-4.76031649062255e-05	14.9739583333333	-0.796875	1	1
-3.26213369229815e-05	15.0054931640625	-0.796875	1	1
-1.76395089397374e-05	15.0370279947917	-0.796875	1	1
-2.6576809564934e-06	15.0685628255208	-0.796875	1	1
1.23241470267506e-05	15.10009765625	-0.796875	1	1
2.73059750099946e-05	15.1316324869792	-0.796875	1	1
4.22878029932387e-05	15.1631673177083	-0.796875	1	1
5.72696309764827e-05	15.1947021484375	-0.796875	1	1
7.22514589597267e-05	15.2262369791667	-0.796875	1	1
8.72332869429708e-05	15.2577718098958	-0.796875	1	1
0.000102215114926215	15.289306640625	-0.796875	1	1
0.000117196942909459	15.3208414713542	-0.796875	1	1
0.000132178770892703	15.3523763020833	-0.796875	1	1
0.000147160598875947	15.3839111328125	-0.796875	1	1
0.000162142426859191	15.4154459635417	-0.796875	1	1
0.000177124254842435	15.4469807942708	-0.796875	1	1
0.000192106082825679	15.478515625	-0.796875	1	1
0.000190261207923944	15.5100504557292	-0.796875	1	1
0.000188416333022208	15.5415852864583	-0.796875	1	1
0.000186571458120473	15.5731201171875	-0.796875	1	1
0.000184726583218738	15.6046549479167	-0.796875	1	1
0.000182881708317003	15.6361897786458	-0.796875	1	1
0.000181036833415267	15.667724609375	-0.796875	1	1
0.000179191958513532	15.6992594401042	-0.796875	1	1
0.000177347083611797	15.7307942708333	-0.796875	1	1
0.000175502208710062	15.7623291015625	-0.796875	1	1
0.000173657333808327	15.7938639322917	-0.796875	1	1
0.000171812458906591	15.8253987630208	-0.796875	1	1
0.000169967584004856	15.85693359375	-0.796875	1	1
0.000168122709103121	15.8884684244792	-0.796875	1	1
0.000166277834201386	15.9200032552083	-0.796875	1	1
0.00016443295929965	15.9515380859375	-0.796875	1	1
0.000162588084397915	15.9830729166667	-0.796875	1	1
0.000152763356065104	16.0146077473958	-0.796875	1	1
0.000142938627732292	16.046142578125	-0.796875	1	1
0.00013311389939948	16.0776774088542	-0.796875	1	1
0.000123289171066669	16.1092122395833	-0.796875	1	1
0.000113464442733857	16.1407470703125	-0.796875	1	1
0.000103639714401046	16.1722819010417	-0.796875	1	1
9.38149860682339e-05	16.2038167317708	-0.796875	1	1
8.39902577354223e-05	16.2353515625	-0.796875	1	1
7.41655294026108e-05	16.2668863932292	-0.796875	1	1
6.43408010697992e-05	16.2984212239583	-0.796875	1	1
5.45160727369876e-05	16.3299560546875	-0.796875	1	1
4.4691344404176e-05	16.3614908854167	-0.796875	1	1
3.48666160713644e-05	16.3930257161458	-0.796875	1	1
2.50418877385528e-05	16.424560546875	-0.796875	1	1
1.52171594057412e-05	16.4560953776042	-0.796875	1	1
5.39243107292956e-06	16.4876302083333	-0.796875	1	1
-1.49645411321823e-05	16.5191650390625	-0.796875	1	1
-3.53215133372942e-05	16.5506998697917	-0.796875	1	1
-5.5678485542406e-05	16.5822347005208	-0.796875	1	1
-7.60354577475179e-05	16.61376953125	-0.796875	1	1
-9.63924299526298e-05	16.6453043619792	-0.796875	1	1
-0.000116749402157742	16.6768391927083	-0.796875	1	1
-0.000137106374362853	16.7083740234375	-0.796875	1	1
-0.000157463346567965	16.7399088541667	-0.796875	1	1
-0.000177820318773077	16.7714436848958	-0.796875	1	1
-0.000198177290978189	16.802978515625	-0.796875	1	1
-0.000218534263183301	16.8345133463542	-0.796875	1	1
-0.000238891235388413	16.8660481770833	-0.796875	1	1
-0.000259248207593525	16.8975830078125	-0.796875	1	1
-0.000279605179798637	16.9291178385417	-0.796875	1	1
-0.000299962152003748	16.9606526692708	-0.796875	1	1
-0.00032031912420886	16.9921875	-0.796875	1	1
-0.000326274825558433	17.0237223307292	-0.796875	1	1
-0.000332230526908006	17.0552571614583	-0.796875	1	1
-0.000338186228257579	17.0867919921875	-0.796875	1	1
-0.000344141929607152	17.1183268229167	-0.796875	1	1
-0.000350097630956725	17.1498616536458	-0.796875	1	1
-0.000356053332306298	17.181396484375	-0.796875	1	1
-0.000362009033655871	17.2129313151042	-0.796875	1	1
-0.000367964735005444	17.2444661458333	-0.796875	1	1
-0.000373920436355017	17.2760009765625	-0.796875	1	1
-0.00037987613770459	17.3075358072917	-0.796875	1	1
-0.000385831839054163	17.3390706380208	-0.796875	1	1
-0.000391787540403736	17.37060546875	-0.796875	1	1
-0.000397743241753308	17.4021402994792	-0.796875	1	1
-0.000403698943102881	17.4336751302083	-0.796875	1	1
-0.000409654644452454	17.4652099609375	-0.796875	1	1
-0.000415610345802027	17.4967447916667	-0.796875	1	1
-0.000409306622496312	17.5282796223958	-0.796875	1	1
-0.000403002899190596	17.559814453125	-0.796875	1	1
-0.000396699175884881	17.5913492838542	-0.796875	1	1
-0.000390395452579166	17.6228841145833	-0.796875	1	1
-0.00038409172927345	17.6544189453125	-0.796875	1	1
-0.000377788005967735	17.6859537760417	-0.796875	1	1
-0.000371484282662019	17.7174886067708	-0.796875	1	1
-0.000365180559356304	17.7490234375	-0.796875	1	1
-0.000358876836050589	17.7805582682292	-0.796875	1	1
-0.000352573112744873	17.8120930989583	-0.796875	1	1
-0.000346269389439158	17.8436279296875	-0.796875	1	1
-0.000339965666133442	17.8751627604167	-0.796875	1	1
-0.000333661942827727	17.9066975911458	-0.796875	1	1
-0.000327358219522011	17.938232421875	-0.796875	1	1
-0.000321054496216296	17.9697672526042	-0.796875	1	1
-0.000314750772910581	18.0013020833333	-0.796875	1	1
-0.000297560793470097	18.0328369140625	-0.796875	1	1
-0.000280370814029614	18.0643717447917	-0.796875	1	1
-0.000263180834589131	18.0959065755208	-0.796875	1	1
-0.000245990855148648	18.12744140625	-0.796875	1	1
-0.000228800875708165	18.1589762369792	-0.796875	1	1
-0.000211610896267681	18.1905110677083	-0.796875	1	1
-0.000194420916827198	18.2220458984375	-0.796875	1	1
-0.000177230937386715	18.2535807291667	-0.796875	1	1
-0.000160040957946232	18.2851155598958	-0.796875	1	1
-0.000142850978505749	18.316650390625	-0.796875	1	1
-0.000125660999065265	18.3481852213542	-0.796875	1	1
-0.000108471019624782	18.3797200520833	-0.796875	1	1
-9.12810401842989e-05	18.4112548828125	-0.796875	1	1
-7.40910607438157e-05	18.4427897135417	-0.796875	1	1
-5.69010813033325e-05	18.4743245442708	-0.796875	1	1
-3.97111018628493e-05	18.505859375	-0.796875	1	1
-2.17937085125186e-05	18.5373942057292	-0.796875	1	1
-3.87631516218789e-06	18.5689290364583	-0.796875	1	1
1.40410781881428e-05	18.6004638671875	-0.796875	1	1
3.19584715384735e-05	18.6319986979167	-0.796875	1	1
4.98758648888042e-05	18.6635335286458	-0.796875	1	1
6.7793258239135e-05	18.695068359375	-0.796875	1	1
8.57106515894657e-05	18.7266031901042	-0.796875	1	1
0.000103628044939796	18.7581380208333	-0.796875	1	1
0.000121545438290127	18.7896728515625	-0.796875	1	1
0.000139462831640458	18.8212076822917	-0.796875	1	1
0.000157380224990789	18.8527425130208	-0.796875	1	1
0.000175297618341119	18.88427734375	-0.796875	1	1
0.00019321501169145	18.9158121744792	-0.796875	1	1
0.000211132405041781	18.9473470052083	-0.796875	1	1
0.000229049798392111	18.9788818359375	-0.796875	1	1
0.000246967191742442	19.0104166666667	-0.796875	1	1
0.000282704997668285	19.0419514973958	-0.796875	1	1
0.000318442803594129	19.073486328125	-0.796875	1	1
0.000354180609519972	19.1050211588542	-0.796875	1	1
0.000389918415445815	19.1365559895833	-0.796875	1	1
0.000425656221371658	19.1680908203125	-0.796875	1	1
0.000461394027297501	19.1996256510417	-0.796875	1	1
0.000497131833223345	19.2311604817708	-0.796875	1	1
0.000532869639149188	19.2626953125	-0.796875	1	1
0.000568607445075031	19.2942301432292	-0.796875	1	1
0.000604345251000874	19.3257649739583	-0.796875	1	1
0.000640083056926718	19.3572998046875	-0.796875	1	1
0.000675820862852561	19.3888346354167	-0.796875	1	1
0.000711558668778404	19.4203694661458	-0.796875	1	1
0.000747296474704247	19.451904296875	-0.796875	1	1
0.000783034280630091	19.4834391276042	-0.796875	1	1
0.000818772086555934	19.5149739583333	-0.796875	1	1
0.000862264770688626	19.5465087890625	-0.796875	1	1
0.000905757454821317	19.5780436197917	-0.796875	1	1
0.000949250138954009	19.6095784505208	-0.796875	1	1
0.000992742823086701	19.64111328125	-0.796875	1	1
0.00103623550721939	19.6726481119792	-0.796875	1	1
0.00107972819135208	19.7041829427083	-0.796875	1	1
0.00112322087548478	19.7357177734375	-0.796875	1	1
0.00116671355961747	19.7672526041667	-0.796875	1	1
0.00121020624375016	19.7987874348958	-0.796875	1	1
0.00125369892788285	19.830322265625	-0.796875	1	1
0.00129719161201554	19.8618570963542	-0.796875	1	1
0.00134068429614824	19.8933919270833	-0.796875	1	1
0.00138417698028093	19.9249267578125	-0.796875	1	1
0.00142766966441362	19.9564615885417	-0.796875	1	1
0.00147116234854631	19.9879964192708	-0.796875	1	1
0.001514655032679	20.01953125	-0.796875	1	1
-2.41517852070198e-05	4.8828125	-0.7953125	1	1
3.49151210888484e-05	4.91434733072917	-0.7953125	1	1
9.39820273847166e-05	4.94588216145833	-0.7953125	1	1
0.000153048933680585	4.9774169921875	-0.7953125	1	1
0.000212115839976453	5.00895182291667	-0.7953125	1	1
0.000271182746272321	5.04048665364583	-0.7953125	1	1
0.000330249652568189	5.072021484375	-0.7953125	1	1
0.000389316558864058	5.10355631510417	-0.7953125	1	1
0.000448383465159926	5.13509114583333	-0.7953125	1	1
0.000507450371455794	5.1666259765625	-0.7953125	1	1
0.000566517277751662	5.19816080729167	-0.7953125	1	1
0.00062558418404753	5.22969563802083	-0.7953125	1	1
0.000684651090343399	5.26123046875	-0.7953125	1	1
0.000743717996639267	5.29276529947917	-0.7953125	1	1
0.000802784902935135	5.32430013020833	-0.7953125	1	1
0.000861851809231003	5.3558349609375	-0.7953125	1	1
0.000920918715526871	5.38736979166667	-0.7953125	1	1
0.000906930695466694	5.41890462239583	-0.7953125	1	1
0.000892942675406516	5.450439453125	-0.7953125	1	1
0.000878954655346339	5.48197428385417	-0.7953125	1	1
0.000864966635286161	5.51350911458333	-0.7953125	1	1
0.000850978615225984	5.5450439453125	-0.7953125	1	1
0.000836990595165806	5.57657877604167	-0.7953125	1	1
0.000823002575105628	5.60811360677083	-0.7953125	1	1
0.000809014555045451	5.6396484375	-0.7953125	1	1
0.000795026534985273	5.67118326822917	-0.7953125	1	1
0.000781038514925096	5.70271809895833	-0.7953125	1	1
0.000767050494864918	5.7342529296875	-0.7953125	1	1
0.000753062474804741	5.76578776041667	-0.7953125	1	1
0.000739074454744563	5.79732259114583	-0.7953125	1	1
0.000725086434684385	5.828857421875	-0.7953125	1	1
0.000711098414624208	5.86039225260417	-0.7953125	1	1
0.00069711039456403	5.89192708333333	-0.7953125	1	1
0.000685722280460747	5.9234619140625	-0.7953125	1	1
0.000674334166357463	5.95499674479167	-0.7953125	1	1
0.00066294605225418	5.98653157552083	-0.7953125	1	1
0.000651557938150897	6.01806640625	-0.7953125	1	1
0.000640169824047613	6.04960123697917	-0.7953125	1	1
0.00062878170994433	6.08113606770833	-0.7953125	1	1
0.000617393595841046	6.1126708984375	-0.7953125	1	1
0.000606005481737763	6.14420572916667	-0.7953125	1	1
0.000594617367634479	6.17574055989583	-0.7953125	1	1
0.000583229253531196	6.207275390625	-0.7953125	1	1
0.000571841139427912	6.23881022135417	-0.7953125	1	1
0.000560453025324629	6.27034505208333	-0.7953125	1	1
0.000549064911221346	6.3018798828125	-0.7953125	1	1
0.000537676797118062	6.33341471354167	-0.7953125	1	1
0.000526288683014779	6.36494954427083	-0.7953125	1	1
0.000514900568911495	6.396484375	-0.7953125	1	1
0.000489637819602725	6.42801920572917	-0.7953125	1	1
0.000464375070293954	6.45955403645833	-0.7953125	1	1
0.000439112320985184	6.4910888671875	-0.7953125	1	1
0.000413849571676413	6.52262369791667	-0.7953125	1	1
0.000388586822367643	6.55415852864583	-0.7953125	1	1
0.000363324073058872	6.585693359375	-0.7953125	1	1
0.000338061323750101	6.61722819010417	-0.7953125	1	1
0.000312798574441331	6.64876302083333	-0.7953125	1	1
0.00028753582513256	6.6802978515625	-0.7953125	1	1
0.00026227307582379	6.71183268229167	-0.7953125	1	1
0.000237010326515019	6.74336751302083	-0.7953125	1	1
0.000211747577206249	6.77490234375	-0.7953125	1	1
0.000186484827897478	6.80643717447917	-0.7953125	1	1
0.000161222078588708	6.83797200520833	-0.7953125	1	1
0.000135959329279937	6.8695068359375	-0.7953125	1	1
0.000110696579971166	6.90104166666667	-0.7953125	1	1
8.57084446958349e-05	6.93257649739583	-0.7953125	1	1
6.07203094205033e-05	6.964111328125	-0.7953125	1	1
3.57321741451718e-05	6.99564615885417	-0.7953125	1	1
1.07440388698403e-05	7.02718098958333	-0.7953125	1	1
-1.42440964054913e-05	7.0587158203125	-0.7953125	1	1
-3.92322316808228e-05	7.09025065104167	-0.7953125	1	1
-6.42203669561544e-05	7.12178548177083	-0.7953125	1	1
-8.92085022314859e-05	7.1533203125	-0.7953125	1	1
-0.000114196637506817	7.18485514322917	-0.7953125	1	1
-0.000139184772782149	7.21638997395833	-0.7953125	1	1
-0.000164172908057481	7.2479248046875	-0.7953125	1	1
-0.000189161043332812	7.27945963541667	-0.7953125	1	1
-0.000214149178608144	7.31099446614583	-0.7953125	1	1
-0.000239137313883475	7.342529296875	-0.7953125	1	1
-0.000264125449158807	7.37406412760417	-0.7953125	1	1
-0.000289113584434138	7.40559895833333	-0.7953125	1	1
-0.000306036808903324	7.4371337890625	-0.7953125	1	1
-0.00032296003337251	7.46866861979167	-0.7953125	1	1
-0.000339883257841696	7.50020345052083	-0.7953125	1	1
-0.000356806482310882	7.53173828125	-0.7953125	1	1
-0.000373729706780068	7.56327311197917	-0.7953125	1	1
-0.000390652931249254	7.59480794270833	-0.7953125	1	1
-0.00040757615571844	7.6263427734375	-0.7953125	1	1
-0.000424499380187626	7.65787760416667	-0.7953125	1	1
-0.000441422604656812	7.68941243489583	-0.7953125	1	1
-0.000458345829125998	7.720947265625	-0.7953125	1	1
-0.000475269053595184	7.75248209635417	-0.7953125	1	1
-0.00049219227806437	7.78401692708333	-0.7953125	1	1
-0.000509115502533556	7.8155517578125	-0.7953125	1	1
-0.000526038727002742	7.84708658854167	-0.7953125	1	1
-0.000542961951471928	7.87862141927083	-0.7953125	1	1
-0.000559885175941114	7.91015625	-0.7953125	1	1
-0.00054057283074845	7.94169108072917	-0.7953125	1	1
-0.000521260485555786	7.97322591145833	-0.7953125	1	1
-0.000501948140363121	8.0047607421875	-0.7953125	1	1
-0.000482635795170457	8.03629557291667	-0.7953125	1	1
-0.000463323449977793	8.06783040364583	-0.7953125	1	1
-0.000444011104785128	8.099365234375	-0.7953125	1	1
-0.000424698759592464	8.13090006510417	-0.7953125	1	1
-0.0004053864143998	8.16243489583333	-0.7953125	1	1
-0.000386074069207135	8.1939697265625	-0.7953125	1	1
-0.000366761724014471	8.22550455729167	-0.7953125	1	1
-0.000347449378821807	8.25703938802083	-0.7953125	1	1
-0.000328137033629143	8.28857421875	-0.7953125	1	1
-0.000308824688436478	8.32010904947917	-0.7953125	1	1
-0.000289512343243814	8.35164388020833	-0.7953125	1	1
-0.00027019999805115	8.3831787109375	-0.7953125	1	1
-0.000250887652858485	8.41471354166667	-0.7953125	1	1
-0.000235581403478828	8.44624837239583	-0.7953125	1	1
-0.00022027515409917	8.477783203125	-0.7953125	1	1
-0.000204968904719512	8.50931803385417	-0.7953125	1	1
-0.000189662655339854	8.54085286458333	-0.7953125	1	1
-0.000174356405960197	8.5723876953125	-0.7953125	1	1
-0.000159050156580539	8.60392252604167	-0.7953125	1	1
-0.000143743907200881	8.63545735677083	-0.7953125	1	1
-0.000128437657821223	8.6669921875	-0.7953125	1	1
-0.000113131408441565	8.69852701822917	-0.7953125	1	1
-9.78251590619076e-05	8.73006184895833	-0.7953125	1	1
-8.25189096822499e-05	8.7615966796875	-0.7953125	1	1
-6.72126603025921e-05	8.79313151041667	-0.7953125	1	1
-5.19064109229343e-05	8.82466634114583	-0.7953125	1	1
-3.66001615432765e-05	8.856201171875	-0.7953125	1	1
-2.12939121636187e-05	8.88773600260417	-0.7953125	1	1
-5.98766278396094e-06	8.91927083333333	-0.7953125	1	1
-2.2800843499482e-05	8.9508056640625	-0.7953125	1	1
-3.9614024215003e-05	8.98234049479167	-0.7953125	1	1
-5.6427204930524e-05	9.01387532552083	-0.7953125	1	1
-7.32403856460451e-05	9.04541015625	-0.7953125	1	1
-9.00535663615661e-05	9.07694498697917	-0.7953125	1	1
-0.000106866747077087	9.10847981770833	-0.7953125	1	1
-0.000123679927792608	9.1400146484375	-0.7953125	1	1
-0.000140493108508129	9.17154947916667	-0.7953125	1	1
-0.00015730628922365	9.20308430989583	-0.7953125	1	1
-0.000174119469939171	9.234619140625	-0.7953125	1	1
-0.000190932650654692	9.26615397135417	-0.7953125	1	1
-0.000207745831370213	9.29768880208333	-0.7953125	1	1
-0.000224559012085734	9.3292236328125	-0.7953125	1	1
-0.000241372192801255	9.36075846354167	-0.7953125	1	1
-0.000258185373516776	9.39229329427083	-0.7953125	1	1
-0.000274998554232297	9.423828125	-0.7953125	1	1
-0.000276867555772498	9.45536295572917	-0.7953125	1	1
-0.000278736557312698	9.48689778645833	-0.7953125	1	1
-0.000280605558852898	9.5184326171875	-0.7953125	1	1
-0.000282474560393098	9.54996744791667	-0.7953125	1	1
-0.000284343561933298	9.58150227864583	-0.7953125	1	1
-0.000286212563473498	9.613037109375	-0.7953125	1	1
-0.000288081565013698	9.64457194010417	-0.7953125	1	1
-0.000289950566553898	9.67610677083333	-0.7953125	1	1
-0.000291819568094098	9.7076416015625	-0.7953125	1	1
-0.000293688569634298	9.73917643229167	-0.7953125	1	1
-0.000295557571174498	9.77071126302083	-0.7953125	1	1
-0.000297426572714699	9.80224609375	-0.7953125	1	1
-0.000299295574254899	9.83378092447917	-0.7953125	1	1
-0.000301164575795099	9.86531575520833	-0.7953125	1	1
-0.000303033577335299	9.8968505859375	-0.7953125	1	1
-0.000304902578875499	9.92838541666667	-0.7953125	1	1
-0.000294004101923188	9.95992024739583	-0.7953125	1	1
-0.000283105624970877	9.991455078125	-0.7953125	1	1
-0.000272207148018566	10.0229899088542	-0.7953125	1	1
-0.000261308671066255	10.0545247395833	-0.7953125	1	1
-0.000250410194113944	10.0860595703125	-0.7953125	1	1
-0.000239511717161633	10.1175944010417	-0.7953125	1	1
-0.000228613240209323	10.1491292317708	-0.7953125	1	1
-0.000217714763257012	10.1806640625	-0.7953125	1	1
-0.000206816286304701	10.2121988932292	-0.7953125	1	1
-0.00019591780935239	10.2437337239583	-0.7953125	1	1
-0.000185019332400079	10.2752685546875	-0.7953125	1	1
-0.000174120855447768	10.3068033854167	-0.7953125	1	1
-0.000163222378495457	10.3383382161458	-0.7953125	1	1
-0.000152323901543146	10.369873046875	-0.7953125	1	1
-0.000141425424590835	10.4014078776042	-0.7953125	1	1
-0.000130526947638524	10.4329427083333	-0.7953125	1	1
-0.00014237677604001	10.4644775390625	-0.7953125	1	1
-0.000154226604441495	10.4960123697917	-0.7953125	1	1
-0.00016607643284298	10.5275472005208	-0.7953125	1	1
-0.000177926261244465	10.55908203125	-0.7953125	1	1
-0.000189776089645951	10.5906168619792	-0.7953125	1	1
-0.000201625918047436	10.6221516927083	-0.7953125	1	1
-0.000213475746448921	10.6536865234375	-0.7953125	1	1
-0.000225325574850406	10.6852213541667	-0.7953125	1	1
-0.000237175403251892	10.7167561848958	-0.7953125	1	1
-0.000249025231653377	10.748291015625	-0.7953125	1	1
-0.000260875060054862	10.7798258463542	-0.7953125	1	1
-0.000272724888456348	10.8113606770833	-0.7953125	1	1
-0.000284574716857833	10.8428955078125	-0.7953125	1	1
-0.000296424545259318	10.8744303385417	-0.7953125	1	1
-0.000308274373660803	10.9059651692708	-0.7953125	1	1
-0.000320124202062289	10.9375	-0.7953125	1	1
-0.000311879985796774	10.9690348307292	-0.7953125	1	1
-0.000303635769531259	11.0005696614583	-0.7953125	1	1
-0.000295391553265745	11.0321044921875	-0.7953125	1	1
-0.00028714733700023	11.0636393229167	-0.7953125	1	1
-0.000278903120734716	11.0951741536458	-0.7953125	1	1
-0.000270658904469201	11.126708984375	-0.7953125	1	1
-0.000262414688203686	11.1582438151042	-0.7953125	1	1
-0.000254170471938172	11.1897786458333	-0.7953125	1	1
-0.000245926255672657	11.2213134765625	-0.7953125	1	1
-0.000237682039407143	11.2528483072917	-0.7953125	1	1
-0.000229437823141628	11.2843831380208	-0.7953125	1	1
-0.000221193606876113	11.31591796875	-0.7953125	1	1
-0.000212949390610599	11.3474527994792	-0.7953125	1	1
-0.000204705174345084	11.3789876302083	-0.7953125	1	1
-0.00019646095807957	11.4105224609375	-0.7953125	1	1
-0.000188216741814055	11.4420572916667	-0.7953125	1	1
-0.000179131534804829	11.4735921223958	-0.7953125	1	1
-0.000170046327795603	11.505126953125	-0.7953125	1	1
-0.000160961120786377	11.5366617838542	-0.7953125	1	1
-0.000151875913777152	11.5681966145833	-0.7953125	1	1
-0.000142790706767926	11.5997314453125	-0.7953125	1	1
-0.0001337054997587	11.6312662760417	-0.7953125	1	1
-0.000124620292749474	11.6628011067708	-0.7953125	1	1
-0.000115535085740248	11.6943359375	-0.7953125	1	1
-0.000106449878731022	11.7258707682292	-0.7953125	1	1
-9.73646717217965e-05	11.7574055989583	-0.7953125	1	1
-8.82794647125706e-05	11.7889404296875	-0.7953125	1	1
-7.91942577033448e-05	11.8204752604167	-0.7953125	1	1
-7.0109050694119e-05	11.8520100911458	-0.7953125	1	1
-6.10238436848931e-05	11.883544921875	-0.7953125	1	1
-5.19386366756673e-05	11.9150797526042	-0.7953125	1	1
-4.28534296664414e-05	11.9466145833333	-0.7953125	1	1
-3.32195344938668e-05	11.9781494140625	-0.7953125	1	1
-2.35856393212922e-05	12.0096842447917	-0.7953125	1	1
-1.39517441487177e-05	12.0412190755208	-0.7953125	1	1
-4.31784897614307e-06	12.07275390625	-0.7953125	1	1
5.31604619643152e-06	12.1042887369792	-0.7953125	1	1
1.49499413690061e-05	12.1358235677083	-0.7953125	1	1
2.45838365415807e-05	12.1673583984375	-0.7953125	1	1
3.42177317141553e-05	12.1988932291667	-0.7953125	1	1
4.38516268867299e-05	12.2304280598958	-0.7953125	1	1
5.34855220593045e-05	12.261962890625	-0.7953125	1	1
6.3119417231879e-05	12.2934977213542	-0.7953125	1	1
7.27533124044536e-05	12.3250325520833	-0.7953125	1	1
8.23872075770282e-05	12.3565673828125	-0.7953125	1	1
9.20211027496028e-05	12.3881022135417	-0.7953125	1	1
0.000101654997922177	12.4196370442708	-0.7953125	1	1
0.000111288893094752	12.451171875	-0.7953125	1	1
0.000111860895328183	12.4827067057292	-0.7953125	1	1
0.000112432897561613	12.5142415364583	-0.7953125	1	1
0.000113004899795044	12.5457763671875	-0.7953125	1	1
0.000113576902028475	12.5773111979167	-0.7953125	1	1
0.000114148904261905	12.6088460286458	-0.7953125	1	1
0.000114720906495336	12.640380859375	-0.7953125	1	1
0.000115292908728766	12.6719156901042	-0.7953125	1	1
0.000115864910962197	12.7034505208333	-0.7953125	1	1
0.000116436913195628	12.7349853515625	-0.7953125	1	1
0.000117008915429058	12.7665201822917	-0.7953125	1	1
0.000117580917662489	12.7980550130208	-0.7953125	1	1
0.00011815291989592	12.82958984375	-0.7953125	1	1
0.00011872492212935	12.8611246744792	-0.7953125	1	1
0.000119296924362781	12.8926595052083	-0.7953125	1	1
0.000119868926596212	12.9241943359375	-0.7953125	1	1
0.000120440928829642	12.9557291666667	-0.7953125	1	1
0.000105590726074449	12.9872639973958	-0.7953125	1	1
9.07405233192548e-05	13.018798828125	-0.7953125	1	1
7.58903205640612e-05	13.0503336588542	-0.7953125	1	1
6.10401178088675e-05	13.0818684895833	-0.7953125	1	1
4.61899150536737e-05	13.1134033203125	-0.7953125	1	1
3.13397122984801e-05	13.1449381510417	-0.7953125	1	1
1.64895095432864e-05	13.1764729817708	-0.7953125	1	1
1.63930678809265e-06	13.2080078125	-0.7953125	1	1
-1.32108959671011e-05	13.2395426432292	-0.7953125	1	1
-2.80610987222948e-05	13.2710774739583	-0.7953125	1	1
-4.29113014774885e-05	13.3026123046875	-0.7953125	1	1
-5.77615042326822e-05	13.3341471354167	-0.7953125	1	1
-7.26117069878759e-05	13.3656819661458	-0.7953125	1	1
-8.74619097430696e-05	13.397216796875	-0.7953125	1	1
-0.000102312112498263	13.4287516276042	-0.7953125	1	1
-0.000117162315253457	13.4602864583333	-0.7953125	1	1
-0.000129447017672627	13.4918212890625	-0.7953125	1	1
-0.000141731720091798	13.5233561197917	-0.7953125	1	1
-0.000154016422510968	13.5548909505208	-0.7953125	1	1
-0.000166301124930139	13.58642578125	-0.7953125	1	1
-0.000178585827349309	13.6179606119792	-0.7953125	1	1
-0.000190870529768479	13.6494954427083	-0.7953125	1	1
-0.00020315523218765	13.6810302734375	-0.7953125	1	1
-0.00021543993460682	13.7125651041667	-0.7953125	1	1
-0.000227724637025991	13.7440999348958	-0.7953125	1	1
-0.000240009339445161	13.775634765625	-0.7953125	1	1
-0.000252294041864332	13.8071695963542	-0.7953125	1	1
-0.000264578744283502	13.8387044270833	-0.7953125	1	1
-0.000276863446702672	13.8702392578125	-0.7953125	1	1
-0.000289148149121843	13.9017740885417	-0.7953125	1	1
-0.000301432851541013	13.9333089192708	-0.7953125	1	1
-0.000313717553960184	13.96484375	-0.7953125	1	1
-0.000305468557968425	13.9963785807292	-0.7953125	1	1
-0.000297219561976666	14.0279134114583	-0.7953125	1	1
-0.000288970565984907	14.0594482421875	-0.7953125	1	1
-0.000280721569993148	14.0909830729167	-0.7953125	1	1
-0.000272472574001389	14.1225179036458	-0.7953125	1	1
-0.00026422357800963	14.154052734375	-0.7953125	1	1
-0.00025597458201787	14.1855875651042	-0.7953125	1	1
-0.000247725586026111	14.2171223958333	-0.7953125	1	1
-0.000239476590034352	14.2486572265625	-0.7953125	1	1
-0.000231227594042593	14.2801920572917	-0.7953125	1	1
-0.000222978598050834	14.3117268880208	-0.7953125	1	1
-0.000214729602059075	14.34326171875	-0.7953125	1	1
-0.000206480606067316	14.3747965494792	-0.7953125	1	1
-0.000198231610075557	14.4063313802083	-0.7953125	1	1
-0.000189982614083798	14.4378662109375	-0.7953125	1	1
-0.000181733618092039	14.4694010416667	-0.7953125	1	1
-0.000171488651616869	14.5009358723958	-0.7953125	1	1
-0.000161243685141699	14.532470703125	-0.7953125	1	1
-0.000150998718666528	14.5640055338542	-0.7953125	1	1
-0.000140753752191358	14.5955403645833	-0.7953125	1	1
-0.000130508785716188	14.6270751953125	-0.7953125	1	1
-0.000120263819241018	14.6586100260417	-0.7953125	1	1
-0.000110018852765847	14.6901448567708	-0.7953125	1	1
-9.97738862906772e-05	14.7216796875	-0.7953125	1	1
-8.95289198155069e-05	14.7532145182292	-0.7953125	1	1
-7.92839533403367e-05	14.7847493489583	-0.7953125	1	1
-6.90389868651664e-05	14.8162841796875	-0.7953125	1	1
-5.87940203899961e-05	14.8478190104167	-0.7953125	1	1
-4.85490539148259e-05	14.8793538411458	-0.7953125	1	1
-3.83040874396556e-05	14.910888671875	-0.7953125	1	1
-2.80591209644854e-05	14.9424235026042	-0.7953125	1	1
-1.78141544893151e-05	14.9739583333333	-0.7953125	1	1
-4.58016902390076e-06	15.0054931640625	-0.7953125	1	1
8.6538164415136e-06	15.0370279947917	-0.7953125	1	1
2.1887801906928e-05	15.0685628255208	-0.7953125	1	1
3.51217873723423e-05	15.10009765625	-0.7953125	1	1
4.83557728377567e-05	15.1316324869792	-0.7953125	1	1
6.1589758303171e-05	15.1631673177083	-0.7953125	1	1
7.48237437685854e-05	15.1947021484375	-0.7953125	1	1
8.80577292339998e-05	15.2262369791667	-0.7953125	1	1
0.000101291714699414	15.2577718098958	-0.7953125	1	1
0.000114525700164828	15.289306640625	-0.7953125	1	1
0.000127759685630243	15.3208414713542	-0.7953125	1	1
0.000140993671095657	15.3523763020833	-0.7953125	1	1
0.000154227656561072	15.3839111328125	-0.7953125	1	1
0.000167461642026486	15.4154459635417	-0.7953125	1	1
0.0001806956274919	15.4469807942708	-0.7953125	1	1
0.000193929612957315	15.478515625	-0.7953125	1	1
0.000190644854091223	15.5100504557292	-0.7953125	1	1
0.000187360095225131	15.5415852864583	-0.7953125	1	1
0.000184075336359039	15.5731201171875	-0.7953125	1	1
0.000180790577492947	15.6046549479167	-0.7953125	1	1
0.000177505818626855	15.6361897786458	-0.7953125	1	1
0.000174221059760763	15.667724609375	-0.7953125	1	1
0.000170936300894671	15.6992594401042	-0.7953125	1	1
0.00016765154202858	15.7307942708333	-0.7953125	1	1
0.000164366783162488	15.7623291015625	-0.7953125	1	1
0.000161082024296396	15.7938639322917	-0.7953125	1	1
0.000157797265430304	15.8253987630208	-0.7953125	1	1
0.000154512506564212	15.85693359375	-0.7953125	1	1
0.00015122774769812	15.8884684244792	-0.7953125	1	1
0.000147942988832028	15.9200032552083	-0.7953125	1	1
0.000144658229965936	15.9515380859375	-0.7953125	1	1
0.000141373471099845	15.9830729166667	-0.7953125	1	1
0.000132258958975247	16.0146077473958	-0.7953125	1	1
0.00012314444685065	16.046142578125	-0.7953125	1	1
0.000114029934726053	16.0776774088542	-0.7953125	1	1
0.000104915422601456	16.1092122395833	-0.7953125	1	1
9.58009104768583e-05	16.1407470703125	-0.7953125	1	1
8.66863983522611e-05	16.1722819010417	-0.7953125	1	1
7.75718862276638e-05	16.2038167317708	-0.7953125	1	1
6.84573741030666e-05	16.2353515625	-0.7953125	1	1
5.93428619784694e-05	16.2668863932292	-0.7953125	1	1
5.02283498538721e-05	16.2984212239583	-0.7953125	1	1
4.11138377292749e-05	16.3299560546875	-0.7953125	1	1
3.19993256046776e-05	16.3614908854167	-0.7953125	1	1
2.28848134800804e-05	16.3930257161458	-0.7953125	1	1
1.37703013554831e-05	16.424560546875	-0.7953125	1	1
4.65578923088591e-06	16.4560953776042	-0.7953125	1	1
-4.45872289371134e-06	16.4876302083333	-0.7953125	1	1
-2.37080729543019e-05	16.5191650390625	-0.7953125	1	1
-4.29574230148925e-05	16.5506998697917	-0.7953125	1	1
-6.22067730754831e-05	16.5822347005208	-0.7953125	1	1
-8.14561231360737e-05	16.61376953125	-0.7953125	1	1
-0.000100705473196664	16.6453043619792	-0.7953125	1	1
-0.000119954823257255	16.6768391927083	-0.7953125	1	1
-0.000139204173317845	16.7083740234375	-0.7953125	1	1
-0.000158453523378436	16.7399088541667	-0.7953125	1	1
-0.000177702873439027	16.7714436848958	-0.7953125	1	1
-0.000196952223499617	16.802978515625	-0.7953125	1	1
-0.000216201573560208	16.8345133463542	-0.7953125	1	1
-0.000235450923620798	16.8660481770833	-0.7953125	1	1
-0.000254700273681389	16.8975830078125	-0.7953125	1	1
-0.00027394962374198	16.9291178385417	-0.7953125	1	1
-0.00029319897380257	16.9606526692708	-0.7953125	1	1
-0.000312448323863161	16.9921875	-0.7953125	1	1
-0.000318011450791763	17.0237223307292	-0.7953125	1	1
-0.000323574577720365	17.0552571614583	-0.7953125	1	1
-0.000329137704648967	17.0867919921875	-0.7953125	1	1
-0.000334700831577569	17.1183268229167	-0.7953125	1	1
-0.000340263958506171	17.1498616536458	-0.7953125	1	1
-0.000345827085434773	17.181396484375	-0.7953125	1	1
-0.000351390212363375	17.2129313151042	-0.7953125	1	1
-0.000356953339291977	17.2444661458333	-0.7953125	1	1
-0.000362516466220579	17.2760009765625	-0.7953125	1	1
-0.000368079593149181	17.3075358072917	-0.7953125	1	1
-0.000373642720077783	17.3390706380208	-0.7953125	1	1
-0.000379205847006385	17.37060546875	-0.7953125	1	1
-0.000384768973934986	17.4021402994792	-0.7953125	1	1
-0.000390332100863588	17.4336751302083	-0.7953125	1	1
-0.00039589522779219	17.4652099609375	-0.7953125	1	1
-0.000401458354720792	17.4967447916667	-0.7953125	1	1
-0.000394951576003185	17.5282796223958	-0.7953125	1	1
-0.000388444797285577	17.559814453125	-0.7953125	1	1
-0.00038193801856797	17.5913492838542	-0.7953125	1	1
-0.000375431239850362	17.6228841145833	-0.7953125	1	1
-0.000368924461132754	17.6544189453125	-0.7953125	1	1
-0.000362417682415147	17.6859537760417	-0.7953125	1	1
-0.000355910903697539	17.7174886067708	-0.7953125	1	1
-0.000349404124979931	17.7490234375	-0.7953125	1	1
-0.000342897346262324	17.7805582682292	-0.7953125	1	1
-0.000336390567544716	17.8120930989583	-0.7953125	1	1
-0.000329883788827109	17.8436279296875	-0.7953125	1	1
-0.000323377010109501	17.8751627604167	-0.7953125	1	1
-0.000316870231391893	17.9066975911458	-0.7953125	1	1
-0.000310363452674286	17.938232421875	-0.7953125	1	1
-0.000303856673956678	17.9697672526042	-0.7953125	1	1
-0.00029734989523907	18.0013020833333	-0.7953125	1	1
-0.000280807734689859	18.0328369140625	-0.7953125	1	1
-0.000264265574140647	18.0643717447917	-0.7953125	1	1
-0.000247723413591435	18.0959065755208	-0.7953125	1	1
-0.000231181253042223	18.12744140625	-0.7953125	1	1
-0.000214639092493011	18.1589762369792	-0.7953125	1	1
-0.000198096931943799	18.1905110677083	-0.7953125	1	1
-0.000181554771394588	18.2220458984375	-0.7953125	1	1
-0.000165012610845376	18.2535807291667	-0.7953125	1	1
-0.000148470450296164	18.2851155598958	-0.7953125	1	1
-0.000131928289746952	18.316650390625	-0.7953125	1	1
-0.00011538612919774	18.3481852213542	-0.7953125	1	1
-9.88439686485284e-05	18.3797200520833	-0.7953125	1	1
-8.23018080993165e-05	18.4112548828125	-0.7953125	1	1
-6.57596475501047e-05	18.4427897135417	-0.7953125	1	1
-4.92174870008929e-05	18.4743245442708	-0.7953125	1	1
-3.2675326451681e-05	18.505859375	-0.7953125	1	1
-1.56500939354487e-05	18.5373942057292	-0.7953125	1	1
1.37513858078364e-06	18.5689290364583	-0.7953125	1	1
1.8400371097016e-05	18.6004638671875	-0.7953125	1	1
3.54256036132483e-05	18.6319986979167	-0.7953125	1	1
5.24508361294806e-05	18.6635335286458	-0.7953125	1	1
6.9476068645713e-05	18.695068359375	-0.7953125	1	1
8.65013011619453e-05	18.7266031901042	-0.7953125	1	1
0.000103526533678178	18.7581380208333	-0.7953125	1	1
0.00012055176619441	18.7896728515625	-0.7953125	1	1
0.000137576998710642	18.8212076822917	-0.7953125	1	1
0.000154602231226875	18.8527425130208	-0.7953125	1	1
0.000171627463743107	18.88427734375	-0.7953125	1	1
0.000188652696259339	18.9158121744792	-0.7953125	1	1
0.000205677928775572	18.9473470052083	-0.7953125	1	1
0.000222703161291804	18.9788818359375	-0.7953125	1	1
0.000239728393808036	19.0104166666667	-0.7953125	1	1
0.000273418190393689	19.0419514973958	-0.7953125	1	1
0.000307107986979342	19.073486328125	-0.7953125	1	1
0.000340797783564994	19.1050211588542	-0.7953125	1	1
0.000374487580150647	19.1365559895833	-0.7953125	1	1
0.0004081773767363	19.1680908203125	-0.7953125	1	1
0.000441867173321953	19.1996256510417	-0.7953125	1	1
0.000475556969907605	19.2311604817708	-0.7953125	1	1
0.000509246766493258	19.2626953125	-0.7953125	1	1
0.000542936563078911	19.2942301432292	-0.7953125	1	1
0.000576626359664563	19.3257649739583	-0.7953125	1	1
0.000610316156250216	19.3572998046875	-0.7953125	1	1
0.000644005952835869	19.3888346354167	-0.7953125	1	1
0.000677695749421522	19.4203694661458	-0.7953125	1	1
0.000711385546007174	19.451904296875	-0.7953125	1	1
0.000745075342592827	19.4834391276042	-0.7953125	1	1
0.00077876513917848	19.5149739583333	-0.7953125	1	1
0.000821793306400309	19.5465087890625	-0.7953125	1	1
0.000864821473622139	19.5780436197917	-0.7953125	1	1
0.000907849640843968	19.6095784505208	-0.7953125	1	1
0.000950877808065798	19.64111328125	-0.7953125	1	1
0.000993905975287627	19.6726481119792	-0.7953125	1	1
0.00103693414250946	19.7041829427083	-0.7953125	1	1
0.00107996230973129	19.7357177734375	-0.7953125	1	1
0.00112299047695312	19.7672526041667	-0.7953125	1	1
0.00116601864417495	19.7987874348958	-0.7953125	1	1
0.00120904681139677	19.830322265625	-0.7953125	1	1
0.0012520749786186	19.8618570963542	-0.7953125	1	1
0.00129510314584043	19.8933919270833	-0.7953125	1	1
0.00133813131306226	19.9249267578125	-0.7953125	1	1
0.00138115948028409	19.9564615885417	-0.7953125	1	1
0.00142418764750592	19.9879964192708	-0.7953125	1	1
0.00146721581472775	20.01953125	-0.7953125	1	1
-2.79465627196866e-05	4.8828125	-0.79375	1	1
3.21604370678112e-05	4.91434733072917	-0.79375	1	1
9.22674368553089e-05	4.94588216145833	-0.79375	1	1
0.000152374436642807	4.9774169921875	-0.79375	1	1
0.000212481436430304	5.00895182291667	-0.79375	1	1
0.000272588436217802	5.04048665364583	-0.79375	1	1
0.0003326954360053	5.072021484375	-0.79375	1	1
0.000392802435792798	5.10355631510417	-0.79375	1	1
0.000452909435580295	5.13509114583333	-0.79375	1	1
0.000513016435367793	5.1666259765625	-0.79375	1	1
0.000573123435155291	5.19816080729167	-0.79375	1	1
0.000633230434942789	5.22969563802083	-0.79375	1	1
0.000693337434730286	5.26123046875	-0.79375	1	1
0.000753444434517784	5.29276529947917	-0.79375	1	1
0.000813551434305282	5.32430013020833	-0.79375	1	1
0.00087365843409278	5.3558349609375	-0.79375	1	1
0.000933765433880277	5.38736979166667	-0.79375	1	1
0.000918999838773971	5.41890462239583	-0.79375	1	1
0.000904234243667664	5.450439453125	-0.79375	1	1
0.000889468648561357	5.48197428385417	-0.79375	1	1
0.00087470305345505	5.51350911458333	-0.79375	1	1
0.000859937458348744	5.5450439453125	-0.79375	1	1
0.000845171863242437	5.57657877604167	-0.79375	1	1
0.00083040626813613	5.60811360677083	-0.79375	1	1
0.000815640673029823	5.6396484375	-0.79375	1	1
0.000800875077923517	5.67118326822917	-0.79375	1	1
0.00078610948281721	5.70271809895833	-0.79375	1	1
0.000771343887710903	5.7342529296875	-0.79375	1	1
0.000756578292604597	5.76578776041667	-0.79375	1	1
0.00074181269749829	5.79732259114583	-0.79375	1	1
0.000727047102391983	5.828857421875	-0.79375	1	1
0.000712281507285676	5.86039225260417	-0.79375	1	1
0.000697515912179369	5.89192708333333	-0.79375	1	1
0.000686499605005035	5.9234619140625	-0.79375	1	1
0.0006754832978307	5.95499674479167	-0.79375	1	1
0.000664466990656365	5.98653157552083	-0.79375	1	1
0.00065345068348203	6.01806640625	-0.79375	1	1
0.000642434376307695	6.04960123697917	-0.79375	1	1
0.00063141806913336	6.08113606770833	-0.79375	1	1
0.000620401761959026	6.1126708984375	-0.79375	1	1
0.000609385454784691	6.14420572916667	-0.79375	1	1
0.000598369147610356	6.17574055989583	-0.79375	1	1
0.000587352840436021	6.207275390625	-0.79375	1	1
0.000576336533261686	6.23881022135417	-0.79375	1	1
0.000565320226087351	6.27034505208333	-0.79375	1	1
0.000554303918913016	6.3018798828125	-0.79375	1	1
0.000543287611738682	6.33341471354167	-0.79375	1	1
0.000532271304564347	6.36494954427083	-0.79375	1	1
0.000521254997390012	6.396484375	-0.79375	1	1
0.00049665852244137	6.42801920572917	-0.79375	1	1
0.000472062047492727	6.45955403645833	-0.79375	1	1
0.000447465572544085	6.4910888671875	-0.79375	1	1
0.000422869097595443	6.52262369791667	-0.79375	1	1
0.0003982726226468	6.55415852864583	-0.79375	1	1
0.000373676147698158	6.585693359375	-0.79375	1	1
0.000349079672749516	6.61722819010417	-0.79375	1	1
0.000324483197800873	6.64876302083333	-0.79375	1	1
0.000299886722852231	6.6802978515625	-0.79375	1	1
0.000275290247903589	6.71183268229167	-0.79375	1	1
0.000250693772954946	6.74336751302083	-0.79375	1	1
0.000226097298006304	6.77490234375	-0.79375	1	1
0.000201500823057662	6.80643717447917	-0.79375	1	1
0.000176904348109019	6.83797200520833	-0.79375	1	1
0.000152307873160377	6.8695068359375	-0.79375	1	1
0.000127711398211735	6.90104166666667	-0.79375	1	1
0.000100867435473144	6.93257649739583	-0.79375	1	1
7.40234727345523e-05	6.964111328125	-0.79375	1	1
4.71795099959612e-05	6.99564615885417	-0.79375	1	1
2.033554725737e-05	7.02718098958333	-0.79375	1	1
-6.50841548122116e-06	7.0587158203125	-0.79375	1	1
-3.33523782198124e-05	7.09025065104167	-0.79375	1	1
-6.01963409584035e-05	7.12178548177083	-0.79375	1	1
-8.70403036969947e-05	7.1533203125	-0.79375	1	1
-0.000113884266435586	7.18485514322917	-0.79375	1	1
-0.000140728229174177	7.21638997395833	-0.79375	1	1
[truncated: 998,000+ more rows]
