# Supplementary material for: Rhythmic interactions between the mediodorsal thalamus and prefrontal cortex precede human visual perception
Source: Nat Commun. 2022 Jun 29;13:3736. doi: 10.1038/s41467-022-31407-z (PMC9243108; doi:10.1038/s41467-022-31407-z)
Supplement: Supplementary file 4 — Source Data [file 41467_2022_31407_MOESM4_ESM.zip › source_data/supp_fig_7.xlsx]

## Sheet: Sheet1
MEG_Label	participant_count
A1	3
A2	4
A3	5
A4	5
A5	5
A6	5
A7	3
A8	5
A9	4
A10	3
A11	3
A12	3
A13	3
A14	4
A15	3
A16	4
A17	5
A18	5
A19	6
A20	6
A21	5
A22	5
A23	5
A24	4
A25	3
A26	4
A27	4
A28	4
A29	1
A30	1
A31	3
A32	3
A33	3
A34	5
A35	5
A36	6
A37	6
A38	6
A39	6
A40	6
A41	4
A42	4
A43	5
A44	4
A45	4
A46	4
A47	4
A48	4
A49	2
A50	1
A51	1
A52	1
A53	1
A54	3
A55	4
A56	4
A57	6
A58	6
A59	6
A60	6
A61	6
A62	6
A63	6
A64	6
A65	6
A66	5
A67	5
A68	3
A69	3
A70	3
A71	4
A72	4
A73	3
A74	2
A75	1
A76	1
A77	1
A78	1
A79	1
A80	1
A81	3
A82	3
A83	4
A84	5
A85	5
A86	6
A87	6
A88	6
A89	6
A90	6
A91	6
A92	6
A93	6
A94	6
A95	6
A96	5
A97	3
A98	3
A99	3
A100	3
A101	3
A102	3
A103	2
A104	3
A105	1
A106	0
A107	0
A108	0
A109	0
A110	0
A111	1
A112	3
A113	3
A114	3
A115	5
A116	5
A117	5
A118	5
A119	5
A120	6
A121	6
A122	6
A123	6
A124	6
A125	6
A126	6
A127	6
A128	4
A129	2
A130	2
A131	2
A132	3
A133	2
A134	2
A135	2
A136	2
A137	1
A138	0
A139	0
A140	0
A141	1
A142	0
A143	1
A144	1
A145	2
A146	3
A147	4
A148	5
A149	5
A150	5
A151	6
A152	6
A153	6
A154	6
A155	5
A156	3
A157	3
A158	3
A159	2
A160	3
A161	2
A162	1
A163	3
A164	1
A165	1
A166	0
A167	0
A168	0
A169	2
A170	1
A171	1
A172	1
A173	3
A174	4
A175	5
A176	5
A177	6
A178	6
A179	5
A180	3
A181	1
A182	4
A183	2
A184	2
A185	2
A186	1
A187	0
A188	0
A189	0
A190	1
A191	1
A192	1
A193	3
A194	4
A195	5
A196	4
A197	3
A198	3
A199	3
A200	4
A201	3
A202	2
A203	1
A204	1
A205	1
A206	1
A207	1
A208	1
A209	1
A210	1
A211	2
A212	6
A213	4
A214	3
A215	3
A216	4
A217	5
A218	3
A219	3
A220	3
A221	1
A222	2
A223	2
A224	1
A225	1
A226	1
A227	4
A228	4
A229	6
A230	5
A231	4
A232	3
A233	4
A234	4
A235	5
A236	3
A237	2
A238	2
A239	2
A240	2
A241	2
A242	1
A243	1
A244	2
A245	2
A246	3
A247	4
A248	4
