# Supplementary material for: Rhythmic interactions between the mediodorsal thalamus and prefrontal cortex precede human visual perception
Source: Nat Commun. 2022 Jun 29;13:3736. doi: 10.1038/s41467-022-31407-z (PMC9243108; doi:10.1038/s41467-022-31407-z)
Supplement: Supplementary file 4 — Source Data [file 41467_2022_31407_MOESM4_ESM.zip › source_data/supp_fig_9.xlsx]

## Sheet: supp_fig_9a
all_plv	freq	time
0.10461	4.88281	-0.8
0.134402	4.91435	-0.8
0.164195	4.94588	-0.8
0.193987	4.97742	-0.8
0.223779	5.00895	-0.8
0.253572	5.04049	-0.8
0.283364	5.07202	-0.8
0.313156	5.10356	-0.8
0.342948	5.13509	-0.8
0.372741	5.16663	-0.8
0.402533	5.19816	-0.8
0.432325	5.2297	-0.8
0.462118	5.26123	-0.8
0.49191	5.29277	-0.8
0.521702	5.3243	-0.8
0.551495	5.35583	-0.8
0.581287	5.38737	-0.8
0.577581	5.4189	-0.8
0.573875	5.45044	-0.8
0.570169	5.48197	-0.8
0.566463	5.51351	-0.8
0.562757	5.54504	-0.8
0.559051	5.57658	-0.8
0.555345	5.60811	-0.8
0.55164	5.63965	-0.8
0.547934	5.67118	-0.8
0.544228	5.70272	-0.8
0.540522	5.73425	-0.8
0.536816	5.76579	-0.8
0.53311	5.79732	-0.8
0.529404	5.82886	-0.8
0.525698	5.86039	-0.8
0.521992	5.89193	-0.8
0.522892	5.92346	-0.8
0.523792	5.955	-0.8
0.524692	5.98653	-0.8
0.525592	6.01807	-0.8
0.526491	6.0496	-0.8
0.527391	6.08114	-0.8
0.528291	6.11267	-0.8
0.529191	6.14421	-0.8
0.530091	6.17574	-0.8
0.530991	6.20728	-0.8
0.53189	6.23881	-0.8
0.53279	6.27035	-0.8
0.53369	6.30188	-0.8
0.53459	6.33341	-0.8
0.53549	6.36495	-0.8
0.53639	6.39648	-0.8
0.538314	6.42802	-0.8
0.540239	6.45955	-0.8
0.542164	6.49109	-0.8
0.544089	6.52262	-0.8
0.546014	6.55416	-0.8
0.547939	6.58569	-0.8
0.549864	6.61723	-0.8
0.551789	6.64876	-0.8
0.553714	6.6803	-0.8
0.555638	6.71183	-0.8
0.557563	6.74337	-0.8
0.559488	6.7749	-0.8
0.561413	6.80644	-0.8
0.563338	6.83797	-0.8
0.565263	6.86951	-0.8
0.567188	6.90104	-0.8
0.57255	6.93258	-0.8
0.577912	6.96411	-0.8
0.583274	6.99565	-0.8
0.588636	7.02718	-0.8
0.593998	7.05872	-0.8
0.59936	7.09025	-0.8
0.604722	7.12179	-0.8
0.610085	7.15332	-0.8
0.615447	7.18485	-0.8
0.620809	7.21639	-0.8
0.626171	7.24792	-0.8
0.631533	7.27946	-0.8
0.636895	7.31099	-0.8
0.642257	7.34253	-0.8
0.647619	7.37406	-0.8
0.652982	7.4056	-0.8
0.654344	7.43713	-0.8
0.655707	7.46867	-0.8
0.65707	7.5002	-0.8
0.658433	7.53174	-0.8
0.659796	7.56327	-0.8
0.661159	7.59481	-0.8
0.662521	7.62634	-0.8
0.663884	7.65788	-0.8
0.665247	7.68941	-0.8
0.66661	7.72095	-0.8
0.667973	7.75248	-0.8
0.669336	7.78402	-0.8
0.670699	7.81555	-0.8
0.672061	7.84709	-0.8
0.673424	7.87862	-0.8
0.674787	7.91016	-0.8
0.671918	7.94169	-0.8
0.669049	7.97323	-0.8
0.66618	8.00476	-0.8
0.663311	8.0363	-0.8
0.660441	8.06783	-0.8
0.657572	8.09937	-0.8
0.654703	8.1309	-0.8
0.651834	8.16243	-0.8
0.648965	8.19397	-0.8
0.646096	8.2255	-0.8
0.643227	8.25704	-0.8
0.640358	8.28857	-0.8
0.637488	8.32011	-0.8
0.634619	8.35164	-0.8
0.63175	8.38318	-0.8
0.628881	8.41471	-0.8
0.626214	8.44625	-0.8
0.623546	8.47778	-0.8
0.620879	8.50932	-0.8
0.618211	8.54085	-0.8
0.615544	8.57239	-0.8
0.612877	8.60392	-0.8
0.610209	8.63546	-0.8
0.607542	8.66699	-0.8
0.604874	8.69853	-0.8
0.602207	8.73006	-0.8
0.599539	8.7616	-0.8
0.596872	8.79313	-0.8
0.594205	8.82467	-0.8
0.591537	8.8562	-0.8
0.58887	8.88774	-0.8
0.586202	8.91927	-0.8
0.586981	8.95081	-0.8
0.58776	8.98234	-0.8
0.588539	9.01388	-0.8
0.589318	9.04541	-0.8
0.590097	9.07695	-0.8
0.590876	9.10848	-0.8
0.591655	9.14001	-0.8
0.592434	9.17155	-0.8
0.593213	9.20308	-0.8
0.593992	9.23462	-0.8
0.594771	9.26615	-0.8
0.59555	9.29769	-0.8
0.596329	9.32922	-0.8
0.597108	9.36076	-0.8
0.597887	9.39229	-0.8
0.598666	9.42383	-0.8
0.601256	9.45536	-0.8
0.603847	9.4869	-0.8
0.606437	9.51843	-0.8
0.609028	9.54997	-0.8
0.611618	9.5815	-0.8
0.614209	9.61304	-0.8
0.616799	9.64457	-0.8
0.61939	9.67611	-0.8
0.62198	9.70764	-0.8
0.62457	9.73918	-0.8
0.627161	9.77071	-0.8
0.629751	9.80225	-0.8
0.632342	9.83378	-0.8
0.634932	9.86532	-0.8
0.637523	9.89685	-0.8
0.640113	9.92839	-0.8
0.644216	9.95992	-0.8
0.648319	9.99146	-0.8
0.652423	10.023	-0.8
0.656526	10.0545	-0.8
0.660629	10.0861	-0.8
0.664732	10.1176	-0.8
0.668835	10.1491	-0.8
0.672938	10.1807	-0.8
0.677041	10.2122	-0.8
0.681144	10.2437	-0.8
0.685247	10.2753	-0.8
0.68935	10.3068	-0.8
0.693454	10.3383	-0.8
0.697557	10.3699	-0.8
0.70166	10.4014	-0.8
0.705763	10.4329	-0.8
0.713668	10.4645	-0.8
0.721573	10.496	-0.8
0.729477	10.5275	-0.8
0.737382	10.5591	-0.8
0.745287	10.5906	-0.8
0.753192	10.6222	-0.8
0.761097	10.6537	-0.8
0.769001	10.6852	-0.8
0.776906	10.7168	-0.8
0.784811	10.7483	-0.8
0.792716	10.7798	-0.8
0.800621	10.8114	-0.8
0.808526	10.8429	-0.8
0.81643	10.8744	-0.8
0.824335	10.906	-0.8
0.83224	10.9375	-0.8
0.840573	10.969	-0.8
0.848907	11.0006	-0.8
0.85724	11.0321	-0.8
0.865574	11.0636	-0.8
0.873907	11.0952	-0.8
0.882241	11.1267	-0.8
0.890574	11.1582	-0.8
0.898908	11.1898	-0.8
0.907241	11.2213	-0.8
0.915574	11.2528	-0.8
0.923908	11.2844	-0.8
0.932241	11.3159	-0.8
0.940575	11.3475	-0.8
0.948908	11.379	-0.8
0.957242	11.4105	-0.8
0.965575	11.4421	-0.8
0.955666	11.4736	-0.8
0.945758	11.5051	-0.8
0.935849	11.5367	-0.8
0.92594	11.5682	-0.8
0.916031	11.5997	-0.8
0.906123	11.6313	-0.8
0.896214	11.6628	-0.8
0.886305	11.6943	-0.8
0.876396	11.7259	-0.8
0.866488	11.7574	-0.8
0.856579	11.7889	-0.8
0.84667	11.8205	-0.8
0.836761	11.852	-0.8
0.826853	11.8835	-0.8
0.816944	11.9151	-0.8
0.807035	11.9466	-0.8
0.797536	11.9781	-0.8
0.788036	12.0097	-0.8
0.778537	12.0412	-0.8
0.769038	12.0728	-0.8
0.759538	12.1043	-0.8
0.750039	12.1358	-0.8
0.740539	12.1674	-0.8
0.73104	12.1989	-0.8
0.721541	12.2304	-0.8
0.712041	12.262	-0.8
0.702542	12.2935	-0.8
0.693043	12.325	-0.8
0.683543	12.3566	-0.8
0.674044	12.3881	-0.8
0.664545	12.4196	-0.8
0.655045	12.4512	-0.8
0.654367	12.4827	-0.8
0.65369	12.5142	-0.8
0.653012	12.5458	-0.8
0.652334	12.5773	-0.8
0.651656	12.6088	-0.8
0.650978	12.6404	-0.8
0.6503	12.6719	-0.8
0.649622	12.7035	-0.8
0.648944	12.735	-0.8
0.648266	12.7665	-0.8
0.647589	12.7981	-0.8
0.646911	12.8296	-0.8
0.646233	12.8611	-0.8
0.645555	12.8927	-0.8
0.644877	12.9242	-0.8
0.644199	12.9557	-0.8
0.640952	12.9873	-0.8
0.637705	13.0188	-0.8
0.634457	13.0503	-0.8
0.63121	13.0819	-0.8
0.627963	13.1134	-0.8
0.624715	13.1449	-0.8
0.621468	13.1765	-0.8
0.618221	13.208	-0.8
0.614973	13.2395	-0.8
0.611726	13.2711	-0.8
0.608479	13.3026	-0.8
0.605231	13.3341	-0.8
0.601984	13.3657	-0.8
0.598737	13.3972	-0.8
0.595489	13.4288	-0.8
0.592242	13.4603	-0.8
0.584094	13.4918	-0.8
0.575947	13.5234	-0.8
0.567799	13.5549	-0.8
0.559651	13.5864	-0.8
0.551504	13.618	-0.8
0.543356	13.6495	-0.8
0.535209	13.681	-0.8
0.527061	13.7126	-0.8
0.518913	13.7441	-0.8
0.510766	13.7756	-0.8
0.502618	13.8072	-0.8
0.49447	13.8387	-0.8
0.486323	13.8702	-0.8
0.478175	13.9018	-0.8
0.470027	13.9333	-0.8
0.46188	13.9648	-0.8
0.458333	13.9964	-0.8
0.454787	14.0279	-0.8
0.451241	14.0594	-0.8
0.447694	14.091	-0.8
0.444148	14.1225	-0.8
0.440602	14.1541	-0.8
0.437055	14.1856	-0.8
0.433509	14.2171	-0.8
0.429963	14.2487	-0.8
0.426417	14.2802	-0.8
0.42287	14.3117	-0.8
0.419324	14.3433	-0.8
0.415778	14.3748	-0.8
0.412231	14.4063	-0.8
0.408685	14.4379	-0.8
0.405139	14.4694	-0.8
0.407842	14.5009	-0.8
0.410544	14.5325	-0.8
0.413247	14.564	-0.8
0.41595	14.5955	-0.8
0.418653	14.6271	-0.8
0.421356	14.6586	-0.8
0.424059	14.6901	-0.8
0.426762	14.7217	-0.8
0.429465	14.7532	-0.8
0.432168	14.7847	-0.8
0.434871	14.8163	-0.8
0.437574	14.8478	-0.8
0.440277	14.8794	-0.8
0.442979	14.9109	-0.8
0.445682	14.9424	-0.8
0.448385	14.974	-0.8
0.446021	15.0055	-0.8
0.443658	15.037	-0.8
0.441294	15.0686	-0.8
0.43893	15.1001	-0.8
0.436566	15.1316	-0.8
0.434203	15.1632	-0.8
0.431839	15.1947	-0.8
0.429475	15.2262	-0.8
0.427111	15.2578	-0.8
0.424747	15.2893	-0.8
0.422384	15.3208	-0.8
0.42002	15.3524	-0.8
0.417656	15.3839	-0.8
0.415292	15.4154	-0.8
0.412928	15.447	-0.8
0.410565	15.4785	-0.8
0.408571	15.5101	-0.8
0.406578	15.5416	-0.8
0.404585	15.5731	-0.8
0.402591	15.6047	-0.8
0.400598	15.6362	-0.8
0.398605	15.6677	-0.8
0.396611	15.6993	-0.8
0.394618	15.7308	-0.8
0.392625	15.7623	-0.8
0.390631	15.7939	-0.8
0.388638	15.8254	-0.8
0.386645	15.8569	-0.8
0.384651	15.8885	-0.8
0.382658	15.92	-0.8
0.380665	15.9515	-0.8
0.378671	15.9831	-0.8
0.375581	16.0146	-0.8
0.372491	16.0461	-0.8
0.369401	16.0777	-0.8
0.36631	16.1092	-0.8
0.36322	16.1407	-0.8
0.36013	16.1723	-0.8
0.35704	16.2038	-0.8
0.35395	16.2354	-0.8
0.35086	16.2669	-0.8
0.347769	16.2984	-0.8
0.344679	16.33	-0.8
0.341589	16.3615	-0.8
0.338499	16.393	-0.8
0.335409	16.4246	-0.8
0.332318	16.4561	-0.8
0.329228	16.4876	-0.8
0.326414	16.5192	-0.8
0.323599	16.5507	-0.8
0.320784	16.5822	-0.8
0.31797	16.6138	-0.8
0.315155	16.6453	-0.8
0.31234	16.6768	-0.8
0.309526	16.7084	-0.8
0.306711	16.7399	-0.8
0.303897	16.7714	-0.8
0.301082	16.803	-0.8
0.298267	16.8345	-0.8
0.295453	16.866	-0.8
0.292638	16.8976	-0.8
0.289824	16.9291	-0.8
0.287009	16.9607	-0.8
0.284194	16.9922	-0.8
0.28731	17.0237	-0.8
0.290426	17.0553	-0.8
0.293542	17.0868	-0.8
0.296658	17.1183	-0.8
0.299774	17.1499	-0.8
0.30289	17.1814	-0.8
0.306006	17.2129	-0.8
0.309122	17.2445	-0.8
0.312238	17.276	-0.8
0.315354	17.3075	-0.8
0.31847	17.3391	-0.8
0.321586	17.3706	-0.8
0.324702	17.4021	-0.8
0.327818	17.4337	-0.8
0.330934	17.4652	-0.8
0.33405	17.4967	-0.8
0.341095	17.5283	-0.8
0.34814	17.5598	-0.8
0.355184	17.5913	-0.8
0.362229	17.6229	-0.8
0.369273	17.6544	-0.8
0.376318	17.686	-0.8
0.383362	17.7175	-0.8
0.390407	17.749	-0.8
0.397452	17.7806	-0.8
0.404496	17.8121	-0.8
0.411541	17.8436	-0.8
0.418585	17.8752	-0.8
0.42563	17.9067	-0.8
0.432674	17.9382	-0.8
0.439719	17.9698	-0.8
0.446764	18.0013	-0.8
0.450786	18.0328	-0.8
0.454808	18.0644	-0.8
0.45883	18.0959	-0.8
0.462852	18.1274	-0.8
0.466874	18.159	-0.8
0.470896	18.1905	-0.8
0.474919	18.222	-0.8
0.478941	18.2536	-0.8
0.482963	18.2851	-0.8
0.486985	18.3167	-0.8
0.491007	18.3482	-0.8
0.495029	18.3797	-0.8
0.499052	18.4113	-0.8
0.503074	18.4428	-0.8
0.507096	18.4743	-0.8
0.511118	18.5059	-0.8
0.510878	18.5374	-0.8
0.510639	18.5689	-0.8
0.510399	18.6005	-0.8
0.510159	18.632	-0.8
0.509919	18.6635	-0.8
0.509679	18.6951	-0.8
0.50944	18.7266	-0.8
0.5092	18.7581	-0.8
0.50896	18.7897	-0.8
0.50872	18.8212	-0.8
0.508481	18.8527	-0.8
0.508241	18.8843	-0.8
0.508001	18.9158	-0.8
0.507761	18.9473	-0.8
0.507522	18.9789	-0.8
0.507282	19.0104	-0.8
0.508464	19.042	-0.8
0.509646	19.0735	-0.8
0.510829	19.105	-0.8
0.512011	19.1366	-0.8
0.513193	19.1681	-0.8
0.514376	19.1996	-0.8
0.515558	19.2312	-0.8
0.51674	19.2627	-0.8
0.517923	19.2942	-0.8
0.519105	19.3258	-0.8
0.520287	19.3573	-0.8
0.52147	19.3888	-0.8
0.522652	19.4204	-0.8
0.523834	19.4519	-0.8
0.525017	19.4834	-0.8
0.526199	19.515	-0.8
0.526857	19.5465	-0.8
0.527514	19.578	-0.8
0.528171	19.6096	-0.8
0.528829	19.6411	-0.8
0.529486	19.6726	-0.8
0.530144	19.7042	-0.8
0.530801	19.7357	-0.8
0.531459	19.7673	-0.8
0.532116	19.7988	-0.8
0.532774	19.8303	-0.8
0.533431	19.8619	-0.8
0.534089	19.8934	-0.8
0.534746	19.9249	-0.8
0.535403	19.9565	-0.8
0.536061	19.988	-0.8
0.536718	20.0195	-0.8
0.0990949	4.88281	-0.796875
0.129036	4.91435	-0.796875
0.158977	4.94588	-0.796875
0.188918	4.97742	-0.796875
0.21886	5.00895	-0.796875
0.248801	5.04049	-0.796875
0.278742	5.07202	-0.796875
0.308683	5.10356	-0.796875
0.338624	5.13509	-0.796875
0.368565	5.16663	-0.796875
0.398507	5.19816	-0.796875
0.428448	5.2297	-0.796875
0.458389	5.26123	-0.796875
0.48833	5.29277	-0.796875
0.518271	5.3243	-0.796875
0.548212	5.35583	-0.796875
0.578154	5.38737	-0.796875
0.57426	5.4189	-0.796875
0.570367	5.45044	-0.796875
0.566474	5.48197	-0.796875
0.562581	5.51351	-0.796875
0.558687	5.54504	-0.796875
0.554794	5.57658	-0.796875
0.550901	5.60811	-0.796875
0.547008	5.63965	-0.796875
0.543114	5.67118	-0.796875
0.539221	5.70272	-0.796875
0.535328	5.73425	-0.796875
0.531435	5.76579	-0.796875
0.527541	5.79732	-0.796875
0.523648	5.82886	-0.796875
0.519755	5.86039	-0.796875
0.515862	5.89193	-0.796875
0.516868	5.92346	-0.796875
0.517875	5.955	-0.796875
0.518882	5.98653	-0.796875
0.519888	6.01807	-0.796875
0.520895	6.0496	-0.796875
0.521901	6.08114	-0.796875
0.522908	6.11267	-0.796875
0.523915	6.14421	-0.796875
0.524921	6.17574	-0.796875
0.525928	6.20728	-0.796875
0.526935	6.23881	-0.796875
0.527941	6.27035	-0.796875
0.528948	6.30188	-0.796875
0.529955	6.33341	-0.796875
0.530961	6.36495	-0.796875
0.531968	6.39648	-0.796875
0.534352	6.42802	-0.796875
0.536735	6.45955	-0.796875
0.539119	6.49109	-0.796875
0.541503	6.52262	-0.796875
0.543886	6.55416	-0.796875
0.54627	6.58569	-0.796875
0.548654	6.61723	-0.796875
0.551037	6.64876	-0.796875
0.553421	6.6803	-0.796875
0.555805	6.71183	-0.796875
0.558188	6.74337	-0.796875
0.560572	6.7749	-0.796875
0.562956	6.80644	-0.796875
0.565339	6.83797	-0.796875
0.567723	6.86951	-0.796875
0.570107	6.90104	-0.796875
0.575201	6.93258	-0.796875
0.580295	6.96411	-0.796875
0.585389	6.99565	-0.796875
0.590483	7.02718	-0.796875
0.595577	7.05872	-0.796875
0.600672	7.09025	-0.796875
0.605766	7.12179	-0.796875
0.61086	7.15332	-0.796875
0.615954	7.18485	-0.796875
0.621048	7.21639	-0.796875
0.626142	7.24792	-0.796875
0.631236	7.27946	-0.796875
0.63633	7.31099	-0.796875
0.641424	7.34253	-0.796875
0.646518	7.37406	-0.796875
0.651613	7.4056	-0.796875
0.652849	7.43713	-0.796875
0.654086	7.46867	-0.796875
0.655323	7.5002	-0.796875
0.656559	7.53174	-0.796875
0.657796	7.56327	-0.796875
0.659033	7.59481	-0.796875
0.660269	7.62634	-0.796875
0.661506	7.65788	-0.796875
0.662742	7.68941	-0.796875
0.663979	7.72095	-0.796875
0.665216	7.75248	-0.796875
0.666452	7.78402	-0.796875
0.667689	7.81555	-0.796875
0.668926	7.84709	-0.796875
0.670162	7.87862	-0.796875
0.671399	7.91016	-0.796875
0.668865	7.94169	-0.796875
0.66633	7.97323	-0.796875
0.663796	8.00476	-0.796875
0.661261	8.0363	-0.796875
0.658727	8.06783	-0.796875
0.656192	8.09937	-0.796875
0.653658	8.1309	-0.796875
0.651123	8.16243	-0.796875
0.648589	8.19397	-0.796875
0.646054	8.2255	-0.796875
0.64352	8.25704	-0.796875
0.640985	8.28857	-0.796875
0.638451	8.32011	-0.796875
0.635916	8.35164	-0.796875
0.633382	8.38318	-0.796875
0.630847	8.41471	-0.796875
0.6283	8.44625	-0.796875
0.625753	8.47778	-0.796875
0.623205	8.50932	-0.796875
0.620658	8.54085	-0.796875
0.618111	8.57239	-0.796875
0.615563	8.60392	-0.796875
0.613016	8.63546	-0.796875
0.610469	8.66699	-0.796875
0.607922	8.69853	-0.796875
0.605374	8.73006	-0.796875
0.602827	8.7616	-0.796875
0.60028	8.79313	-0.796875
0.597732	8.82467	-0.796875
0.595185	8.8562	-0.796875
0.592638	8.88774	-0.796875
0.590091	8.91927	-0.796875
0.590742	8.95081	-0.796875
0.591394	8.98234	-0.796875
0.592046	9.01388	-0.796875
0.592698	9.04541	-0.796875
0.59335	9.07695	-0.796875
0.594001	9.10848	-0.796875
0.594653	9.14001	-0.796875
0.595305	9.17155	-0.796875
0.595957	9.20308	-0.796875
0.596609	9.23462	-0.796875
0.59726	9.26615	-0.796875
0.597912	9.29769	-0.796875
0.598564	9.32922	-0.796875
0.599216	9.36076	-0.796875
0.599868	9.39229	-0.796875
0.600519	9.42383	-0.796875
0.60305	9.45536	-0.796875
0.605581	9.4869	-0.796875
0.608112	9.51843	-0.796875
0.610642	9.54997	-0.796875
0.613173	9.5815	-0.796875
0.615704	9.61304	-0.796875
0.618234	9.64457	-0.796875
0.620765	9.67611	-0.796875
0.623296	9.70764	-0.796875
0.625826	9.73918	-0.796875
0.628357	9.77071	-0.796875
0.630888	9.80225	-0.796875
0.633419	9.83378	-0.796875
0.635949	9.86532	-0.796875
0.63848	9.89685	-0.796875
0.641011	9.92839	-0.796875
0.645246	9.95992	-0.796875
0.649481	9.99146	-0.796875
0.653716	10.023	-0.796875
0.657951	10.0545	-0.796875
0.662186	10.0861	-0.796875
0.666421	10.1176	-0.796875
0.670656	10.1491	-0.796875
0.674891	10.1807	-0.796875
0.679126	10.2122	-0.796875
0.683361	10.2437	-0.796875
0.687596	10.2753	-0.796875
0.691831	10.3068	-0.796875
0.696066	10.3383	-0.796875
0.700301	10.3699	-0.796875
0.704536	10.4014	-0.796875
0.708771	10.4329	-0.796875
0.716206	10.4645	-0.796875
0.723641	10.496	-0.796875
0.731076	10.5275	-0.796875
0.738511	10.5591	-0.796875
0.745946	10.5906	-0.796875
0.753381	10.6222	-0.796875
0.760816	10.6537	-0.796875
0.76825	10.6852	-0.796875
0.775685	10.7168	-0.796875
0.78312	10.7483	-0.796875
0.790555	10.7798	-0.796875
0.79799	10.8114	-0.796875
0.805425	10.8429	-0.796875
0.81286	10.8744	-0.796875
0.820295	10.906	-0.796875
0.82773	10.9375	-0.796875
0.835549	10.969	-0.796875
0.843368	11.0006	-0.796875
0.851187	11.0321	-0.796875
0.859005	11.0636	-0.796875
0.866824	11.0952	-0.796875
0.874643	11.1267	-0.796875
0.882462	11.1582	-0.796875
0.890281	11.1898	-0.796875
0.8981	11.2213	-0.796875
0.905918	11.2528	-0.796875
0.913737	11.2844	-0.796875
0.921556	11.3159	-0.796875
0.929375	11.3475	-0.796875
0.937194	11.379	-0.796875
0.945013	11.4105	-0.796875
0.952832	11.4421	-0.796875
0.943036	11.4736	-0.796875
0.933241	11.5051	-0.796875
0.923446	11.5367	-0.796875
0.913651	11.5682	-0.796875
0.903855	11.5997	-0.796875
0.89406	11.6313	-0.796875
0.884265	11.6628	-0.796875
0.87447	11.6943	-0.796875
0.864674	11.7259	-0.796875
0.854879	11.7574	-0.796875
0.845084	11.7889	-0.796875
0.835289	11.8205	-0.796875
0.825493	11.852	-0.796875
0.815698	11.8835	-0.796875
0.805903	11.9151	-0.796875
0.796108	11.9466	-0.796875
0.786951	11.9781	-0.796875
0.777795	12.0097	-0.796875
0.768638	12.0412	-0.796875
0.759482	12.0728	-0.796875
0.750325	12.1043	-0.796875
0.741169	12.1358	-0.796875
0.732012	12.1674	-0.796875
0.722856	12.1989	-0.796875
0.713699	12.2304	-0.796875
0.704543	12.262	-0.796875
0.695386	12.2935	-0.796875
0.68623	12.325	-0.796875
0.677073	12.3566	-0.796875
0.667917	12.3881	-0.796875
0.65876	12.4196	-0.796875
0.649604	12.4512	-0.796875
0.64881	12.4827	-0.796875
0.648016	12.5142	-0.796875
0.647222	12.5458	-0.796875
0.646429	12.5773	-0.796875
0.645635	12.6088	-0.796875
0.644841	12.6404	-0.796875
0.644047	12.6719	-0.796875
0.643253	12.7035	-0.796875
0.642459	12.735	-0.796875
0.641666	12.7665	-0.796875
0.640872	12.7981	-0.796875
0.640078	12.8296	-0.796875
0.639284	12.8611	-0.796875
0.63849	12.8927	-0.796875
0.637696	12.9242	-0.796875
0.636903	12.9557	-0.796875
0.63326	12.9873	-0.796875
0.629619	13.0188	-0.796875
0.625977	13.0503	-0.796875
0.622334	13.0819	-0.796875
0.618693	13.1134	-0.796875
0.61505	13.1449	-0.796875
0.611408	13.1765	-0.796875
0.607767	13.208	-0.796875
0.604124	13.2395	-0.796875
0.600482	13.2711	-0.796875
0.596841	13.3026	-0.796875
0.593198	13.3341	-0.796875
0.589556	13.3657	-0.796875
0.585914	13.3972	-0.796875
0.582272	13.4288	-0.796875
0.57863	13.4603	-0.796875
0.570489	13.4918	-0.796875
0.562347	13.5234	-0.796875
0.554206	13.5549	-0.796875
0.546064	13.5864	-0.796875
0.537922	13.618	-0.796875
0.529781	13.6495	-0.796875
0.521639	13.681	-0.796875
0.513497	13.7126	-0.796875
0.505356	13.7441	-0.796875
0.497214	13.7756	-0.796875
0.489072	13.8072	-0.796875
0.480931	13.8387	-0.796875
0.472789	13.8702	-0.796875
0.464647	13.9018	-0.796875
0.456506	13.9333	-0.796875
0.448364	13.9648	-0.796875
0.445099	13.9964	-0.796875
0.441835	14.0279	-0.796875
0.43857	14.0594	-0.796875
0.435305	14.091	-0.796875
0.43204	14.1225	-0.796875
0.428776	14.1541	-0.796875
0.425511	14.1856	-0.796875
0.422246	14.2171	-0.796875
0.418981	14.2487	-0.796875
0.415716	14.2802	-0.796875
0.412452	14.3117	-0.796875
0.409187	14.3433	-0.796875
0.405922	14.3748	-0.796875
0.402657	14.4063	-0.796875
0.399392	14.4379	-0.796875
0.396128	14.4694	-0.796875
0.398561	14.5009	-0.796875
0.400994	14.5325	-0.796875
0.403427	14.564	-0.796875
0.40586	14.5955	-0.796875
0.408293	14.6271	-0.796875
0.410726	14.6586	-0.796875
0.413159	14.6901	-0.796875
0.415592	14.7217	-0.796875
0.418025	14.7532	-0.796875
0.420458	14.7847	-0.796875
0.422891	14.8163	-0.796875
0.425324	14.8478	-0.796875
0.427757	14.8794	-0.796875
0.43019	14.9109	-0.796875
0.432623	14.9424	-0.796875
0.435056	14.974	-0.796875
0.432722	15.0055	-0.796875
0.430388	15.037	-0.796875
0.428053	15.0686	-0.796875
0.425719	15.1001	-0.796875
0.423385	15.1316	-0.796875
0.42105	15.1632	-0.796875
0.418716	15.1947	-0.796875
0.416382	15.2262	-0.796875
0.414048	15.2578	-0.796875
0.411713	15.2893	-0.796875
0.409379	15.3208	-0.796875
0.407045	15.3524	-0.796875
0.404711	15.3839	-0.796875
0.402376	15.4154	-0.796875
0.400042	15.447	-0.796875
0.397708	15.4785	-0.796875
0.396101	15.5101	-0.796875
0.394494	15.5416	-0.796875
0.392887	15.5731	-0.796875
0.39128	15.6047	-0.796875
0.389673	15.6362	-0.796875
0.388066	15.6677	-0.796875
0.386459	15.6993	-0.796875
0.384852	15.7308	-0.796875
0.383245	15.7623	-0.796875
0.381638	15.7939	-0.796875
0.380031	15.8254	-0.796875
0.378424	15.8569	-0.796875
0.376817	15.8885	-0.796875
0.37521	15.92	-0.796875
0.373603	15.9515	-0.796875
0.371996	15.9831	-0.796875
0.369467	16.0146	-0.796875
0.366939	16.0461	-0.796875
0.36441	16.0777	-0.796875
0.361881	16.1092	-0.796875
0.359352	16.1407	-0.796875
0.356823	16.1723	-0.796875
0.354294	16.2038	-0.796875
0.351765	16.2354	-0.796875
0.349236	16.2669	-0.796875
0.346707	16.2984	-0.796875
0.344178	16.33	-0.796875
0.341649	16.3615	-0.796875
0.33912	16.393	-0.796875
0.336592	16.4246	-0.796875
0.334063	16.4561	-0.796875
0.331534	16.4876	-0.796875
0.329512	16.5192	-0.796875
0.32749	16.5507	-0.796875
0.325468	16.5822	-0.796875
0.323446	16.6138	-0.796875
0.321425	16.6453	-0.796875
0.319403	16.6768	-0.796875
0.317381	16.7084	-0.796875
0.315359	16.7399	-0.796875
0.313337	16.7714	-0.796875
0.311315	16.803	-0.796875
0.309294	16.8345	-0.796875
0.307272	16.866	-0.796875
0.30525	16.8976	-0.796875
0.303228	16.9291	-0.796875
0.301206	16.9607	-0.796875
0.299184	16.9922	-0.796875
0.302602	17.0237	-0.796875
0.306019	17.0553	-0.796875
0.309436	17.0868	-0.796875
0.312854	17.1183	-0.796875
0.316271	17.1499	-0.796875
0.319688	17.1814	-0.796875
0.323105	17.2129	-0.796875
0.326523	17.2445	-0.796875
0.32994	17.276	-0.796875
0.333357	17.3075	-0.796875
0.336775	17.3391	-0.796875
0.340192	17.3706	-0.796875
0.343609	17.4021	-0.796875
0.347027	17.4337	-0.796875
0.350444	17.4652	-0.796875
0.353861	17.4967	-0.796875
0.361043	17.5283	-0.796875
0.368224	17.5598	-0.796875
0.375406	17.5913	-0.796875
0.382588	17.6229	-0.796875
0.389769	17.6544	-0.796875
0.396951	17.686	-0.796875
0.404132	17.7175	-0.796875
0.411314	17.749	-0.796875
0.418496	17.7806	-0.796875
0.425677	17.8121	-0.796875
0.432859	17.8436	-0.796875
0.44004	17.8752	-0.796875
0.447222	17.9067	-0.796875
0.454403	17.9382	-0.796875
0.461585	17.9698	-0.796875
0.468767	18.0013	-0.796875
0.472591	18.0328	-0.796875
0.476416	18.0644	-0.796875
0.480241	18.0959	-0.796875
0.484066	18.1274	-0.796875
0.48789	18.159	-0.796875
0.491715	18.1905	-0.796875
0.49554	18.222	-0.796875
0.499365	18.2536	-0.796875
0.503189	18.2851	-0.796875
0.507014	18.3167	-0.796875
0.510839	18.3482	-0.796875
0.514664	18.3797	-0.796875
0.518488	18.4113	-0.796875
0.522313	18.4428	-0.796875
0.526138	18.4743	-0.796875
0.529963	18.5059	-0.796875
0.529497	18.5374	-0.796875
0.529031	18.5689	-0.796875
0.528566	18.6005	-0.796875
0.5281	18.632	-0.796875
0.527635	18.6635	-0.796875
0.527169	18.6951	-0.796875
0.526703	18.7266	-0.796875
0.526238	18.7581	-0.796875
0.525772	18.7897	-0.796875
0.525306	18.8212	-0.796875
0.524841	18.8527	-0.796875
0.524375	18.8843	-0.796875
0.52391	18.9158	-0.796875
0.523444	18.9473	-0.796875
0.522978	18.9789	-0.796875
0.522513	19.0104	-0.796875
0.523265	19.042	-0.796875
0.524017	19.0735	-0.796875
0.524769	19.105	-0.796875
0.525521	19.1366	-0.796875
0.526272	19.1681	-0.796875
0.527024	19.1996	-0.796875
0.527776	19.2312	-0.796875
0.528528	19.2627	-0.796875
0.52928	19.2942	-0.796875
0.530032	19.3258	-0.796875
0.530784	19.3573	-0.796875
0.531536	19.3888	-0.796875
0.532288	19.4204	-0.796875
0.53304	19.4519	-0.796875
0.533792	19.4834	-0.796875
0.534544	19.515	-0.796875
0.534804	19.5465	-0.796875
0.535065	19.578	-0.796875
0.535326	19.6096	-0.796875
0.535586	19.6411	-0.796875
0.535847	19.6726	-0.796875
0.536107	19.7042	-0.796875
0.536368	19.7357	-0.796875
0.536628	19.7673	-0.796875
0.536889	19.7988	-0.796875
0.537149	19.8303	-0.796875
0.53741	19.8619	-0.796875
0.53767	19.8934	-0.796875
0.537931	19.9249	-0.796875
0.538191	19.9565	-0.796875
0.538452	19.988	-0.796875
0.538712	20.0195	-0.796875
0.0935797	4.88281	-0.79375
0.12367	4.91435	-0.79375
0.15376	4.94588	-0.79375
0.18385	4.97742	-0.79375
0.21394	5.00895	-0.79375
0.24403	5.04049	-0.79375
0.27412	5.07202	-0.79375
0.30421	5.10356	-0.79375
0.3343	5.13509	-0.79375
0.36439	5.16663	-0.79375
0.39448	5.19816	-0.79375
0.42457	5.2297	-0.79375
0.45466	5.26123	-0.79375
0.48475	5.29277	-0.79375
0.51484	5.3243	-0.79375
0.54493	5.35583	-0.79375
0.57502	5.38737	-0.79375
0.57094	5.4189	-0.79375
0.566859	5.45044	-0.79375
0.562778	5.48197	-0.79375
0.558698	5.51351	-0.79375
0.554617	5.54504	-0.79375
0.550537	5.57658	-0.79375
0.546456	5.60811	-0.79375
0.542376	5.63965	-0.79375
0.538295	5.67118	-0.79375
0.534214	5.70272	-0.79375
0.530134	5.73425	-0.79375
0.526053	5.76579	-0.79375
0.521973	5.79732	-0.79375
0.517892	5.82886	-0.79375
0.513812	5.86039	-0.79375
0.509731	5.89193	-0.79375
0.510844	5.92346	-0.79375
0.511958	5.955	-0.79375
0.513071	5.98653	-0.79375
0.514185	6.01807	-0.79375
0.515298	6.0496	-0.79375
0.516412	6.08114	-0.79375
0.517525	6.11267	-0.79375
0.518639	6.14421	-0.79375
0.519752	6.17574	-0.79375
0.520865	6.20728	-0.79375
0.521979	6.23881	-0.79375
0.523092	6.27035	-0.79375
0.524206	6.30188	-0.79375
0.525319	6.33341	-0.79375
0.526433	6.36495	-0.79375
0.527546	6.39648	-0.79375
0.530389	6.42802	-0.79375
0.533231	6.45955	-0.79375
0.536074	6.49109	-0.79375
0.538916	6.52262	-0.79375
0.541759	6.55416	-0.79375
0.544601	6.58569	-0.79375
0.547444	6.61723	-0.79375
0.550286	6.64876	-0.79375
0.553129	6.6803	-0.79375
0.555971	6.71183	-0.79375
0.558814	6.74337	-0.79375
0.561656	6.7749	-0.79375
0.564499	6.80644	-0.79375
0.567341	6.83797	-0.79375
0.570184	6.86951	-0.79375
0.573026	6.90104	-0.79375
0.577852	6.93258	-0.79375
0.582678	6.96411	-0.79375
0.587504	6.99565	-0.79375
0.59233	7.02718	-0.79375
0.597157	7.05872	-0.79375
0.601983	7.09025	-0.79375
0.606809	7.12179	-0.79375
0.611635	7.15332	-0.79375
0.616461	7.18485	-0.79375
0.621287	7.21639	-0.79375
0.626113	7.24792	-0.79375
0.630939	7.27946	-0.79375
0.635765	7.31099	-0.79375
0.640591	7.34253	-0.79375
0.645417	7.37406	-0.79375
0.650244	7.4056	-0.79375
0.651354	7.43713	-0.79375
0.652464	7.46867	-0.79375
0.653575	7.5002	-0.79375
0.654685	7.53174	-0.79375
0.655796	7.56327	-0.79375
0.656906	7.59481	-0.79375
0.658017	7.62634	-0.79375
0.659127	7.65788	-0.79375
0.660238	7.68941	-0.79375
0.661348	7.72095	-0.79375
0.662459	7.75248	-0.79375
0.663569	7.78402	-0.79375
0.66468	7.81555	-0.79375
0.66579	7.84709	-0.79375
0.666901	7.87862	-0.79375
0.668011	7.91016	-0.79375
0.665811	7.94169	-0.79375
0.663611	7.97323	-0.79375
0.661412	8.00476	-0.79375
0.659212	8.0363	-0.79375
0.657012	8.06783	-0.79375
0.654812	8.09937	-0.79375
0.652612	8.1309	-0.79375
0.650412	8.16243	-0.79375
0.648212	8.19397	-0.79375
0.646012	8.2255	-0.79375
0.643813	8.25704	-0.79375
0.641613	8.28857	-0.79375
0.639413	8.32011	-0.79375
0.637213	8.35164	-0.79375
0.635013	8.38318	-0.79375
0.632813	8.41471	-0.79375
0.630386	8.44625	-0.79375
0.627959	8.47778	-0.79375
0.625532	8.50932	-0.79375
0.623105	8.54085	-0.79375
0.620677	8.57239	-0.79375
0.61825	8.60392	-0.79375
0.615823	8.63546	-0.79375
0.613396	8.66699	-0.79375
0.610969	8.69853	-0.79375
0.608542	8.73006	-0.79375
0.606115	8.7616	-0.79375
0.603687	8.79313	-0.79375
0.60126	8.82467	-0.79375
0.598833	8.8562	-0.79375
0.596406	8.88774	-0.79375
0.593979	8.91927	-0.79375
0.594503	8.95081	-0.79375
0.595028	8.98234	-0.79375
0.595553	9.01388	-0.79375
0.596077	9.04541	-0.79375
0.596602	9.07695	-0.79375
0.597127	9.10848	-0.79375
0.597651	9.14001	-0.79375
0.598176	9.17155	-0.79375
0.598701	9.20308	-0.79375
0.599225	9.23462	-0.79375
0.59975	9.26615	-0.79375
0.600275	9.29769	-0.79375
0.600799	9.32922	-0.79375
0.601324	9.36076	-0.79375
0.601849	9.39229	-0.79375
0.602373	9.42383	-0.79375
0.604844	9.45536	-0.79375
0.607315	9.4869	-0.79375
0.609786	9.51843	-0.79375
0.612257	9.54997	-0.79375
0.614728	9.5815	-0.79375
0.617199	9.61304	-0.79375
0.61967	9.64457	-0.79375
0.622141	9.67611	-0.79375
0.624611	9.70764	-0.79375
0.627082	9.73918	-0.79375
0.629553	9.77071	-0.79375
0.632024	9.80225	-0.79375
0.634495	9.83378	-0.79375
0.636966	9.86532	-0.79375
0.639437	9.89685	-0.79375
0.641908	9.92839	-0.79375
0.646275	9.95992	-0.79375
0.650642	9.99146	-0.79375
0.655009	10.023	-0.79375
0.659376	10.0545	-0.79375
0.663743	10.0861	-0.79375
0.668109	10.1176	-0.79375
0.672476	10.1491	-0.79375
0.676843	10.1807	-0.79375
0.68121	10.2122	-0.79375
0.685577	10.2437	-0.79375
0.689944	10.2753	-0.79375
0.694311	10.3068	-0.79375
0.698678	10.3383	-0.79375
0.703045	10.3699	-0.79375
0.707412	10.4014	-0.79375
0.711779	10.4329	-0.79375
0.718744	10.4645	-0.79375
0.725709	10.496	-0.79375
0.732674	10.5275	-0.79375
0.739639	10.5591	-0.79375
0.746604	10.5906	-0.79375
0.753569	10.6222	-0.79375
0.760534	10.6537	-0.79375
0.7675	10.6852	-0.79375
0.774465	10.7168	-0.79375
0.78143	10.7483	-0.79375
0.788395	10.7798	-0.79375
0.79536	10.8114	-0.79375
0.802325	10.8429	-0.79375
0.80929	10.8744	-0.79375
0.816255	10.906	-0.79375
0.82322	10.9375	-0.79375
0.830524	10.969	-0.79375
0.837829	11.0006	-0.79375
0.845133	11.0321	-0.79375
0.852437	11.0636	-0.79375
0.859741	11.0952	-0.79375
0.867046	11.1267	-0.79375
0.87435	11.1582	-0.79375
0.881654	11.1898	-0.79375
0.888958	11.2213	-0.79375
0.896262	11.2528	-0.79375
0.903567	11.2844	-0.79375
0.910871	11.3159	-0.79375
0.918175	11.3475	-0.79375
0.925479	11.379	-0.79375
0.932784	11.4105	-0.79375
0.940088	11.4421	-0.79375
0.930406	11.4736	-0.79375
0.920725	11.5051	-0.79375
0.911043	11.5367	-0.79375
0.901361	11.5682	-0.79375
0.891679	11.5997	-0.79375
0.881998	11.6313	-0.79375
0.872316	11.6628	-0.79375
0.862634	11.6943	-0.79375
0.852953	11.7259	-0.79375
0.843271	11.7574	-0.79375
0.833589	11.7889	-0.79375
0.823907	11.8205	-0.79375
0.814226	11.852	-0.79375
0.804544	11.8835	-0.79375
0.794862	11.9151	-0.79375
0.785181	11.9466	-0.79375
0.776367	11.9781	-0.79375
0.767553	12.0097	-0.79375
0.75874	12.0412	-0.79375
0.749926	12.0728	-0.79375
0.741112	12.1043	-0.79375
0.732299	12.1358	-0.79375
0.723485	12.1674	-0.79375
0.714672	12.1989	-0.79375
0.705858	12.2304	-0.79375
0.697044	12.262	-0.79375
0.688231	12.2935	-0.79375
0.679417	12.325	-0.79375
0.670604	12.3566	-0.79375
0.66179	12.3881	-0.79375
0.652976	12.4196	-0.79375
0.644163	12.4512	-0.79375
0.643253	12.4827	-0.79375
0.642343	12.5142	-0.79375
0.641433	12.5458	-0.79375
0.640523	12.5773	-0.79375
0.639614	12.6088	-0.79375
0.638704	12.6404	-0.79375
0.637794	12.6719	-0.79375
0.636884	12.7035	-0.79375
0.635974	12.735	-0.79375
0.635065	12.7665	-0.79375
0.634155	12.7981	-0.79375
0.633245	12.8296	-0.79375
0.632335	12.8611	-0.79375
0.631425	12.8927	-0.79375
0.630516	12.9242	-0.79375
0.629606	12.9557	-0.79375
0.625569	12.9873	-0.79375
0.621532	13.0188	-0.79375
0.617496	13.0503	-0.79375
0.613459	13.0819	-0.79375
0.609422	13.1134	-0.79375
0.605386	13.1449	-0.79375
0.601349	13.1765	-0.79375
0.597312	13.208	-0.79375
0.593276	13.2395	-0.79375
0.589239	13.2711	-0.79375
0.585202	13.3026	-0.79375
0.581166	13.3341	-0.79375
0.577129	13.3657	-0.79375
0.573092	13.3972	-0.79375
0.569055	13.4288	-0.79375
0.565019	13.4603	-0.79375
0.556883	13.4918	-0.79375
0.548748	13.5234	-0.79375
0.540612	13.5549	-0.79375
0.532476	13.5864	-0.79375
0.524341	13.618	-0.79375
0.516205	13.6495	-0.79375
0.508069	13.681	-0.79375
0.499934	13.7126	-0.79375
0.491798	13.7441	-0.79375
0.483662	13.7756	-0.79375
0.475527	13.8072	-0.79375
0.467391	13.8387	-0.79375
0.459256	13.8702	-0.79375
0.45112	13.9018	-0.79375
0.442984	13.9333	-0.79375
0.434849	13.9648	-0.79375
0.431865	13.9964	-0.79375
0.428882	14.0279	-0.79375
0.425899	14.0594	-0.79375
0.422916	14.091	-0.79375
0.419932	14.1225	-0.79375
0.416949	14.1541	-0.79375
0.413966	14.1856	-0.79375
0.410983	14.2171	-0.79375
0.407999	14.2487	-0.79375
0.405016	14.2802	-0.79375
0.402033	14.3117	-0.79375
0.39905	14.3433	-0.79375
0.396066	14.3748	-0.79375
0.393083	14.4063	-0.79375
0.3901	14.4379	-0.79375
0.387117	14.4694	-0.79375
0.38928	14.5009	-0.79375
0.391443	14.5325	-0.79375
0.393606	14.564	-0.79375
0.395769	14.5955	-0.79375
0.397932	14.6271	-0.79375
0.400096	14.6586	-0.79375
0.402259	14.6901	-0.79375
0.404422	14.7217	-0.79375
0.406585	14.7532	-0.79375
0.408748	14.7847	-0.79375
0.410911	14.8163	-0.79375
0.413074	14.8478	-0.79375
0.415238	14.8794	-0.79375
0.417401	14.9109	-0.79375
0.419564	14.9424	-0.79375
0.421727	14.974	-0.79375
0.419422	15.0055	-0.79375
0.417117	15.037	-0.79375
0.414813	15.0686	-0.79375
0.412508	15.1001	-0.79375
0.410203	15.1316	-0.79375
0.407898	15.1632	-0.79375
0.405594	15.1947	-0.79375
0.403289	15.2262	-0.79375
0.400984	15.2578	-0.79375
0.39868	15.2893	-0.79375
0.396375	15.3208	-0.79375
0.39407	15.3524	-0.79375
0.391765	15.3839	-0.79375
0.389461	15.4154	-0.79375
0.387156	15.447	-0.79375
0.384851	15.4785	-0.79375
0.383631	15.5101	-0.79375
0.38241	15.5416	-0.79375
0.381189	15.5731	-0.79375
0.379969	15.6047	-0.79375
0.378748	15.6362	-0.79375
0.377528	15.6677	-0.79375
0.376307	15.6993	-0.79375
0.375086	15.7308	-0.79375
0.373866	15.7623	-0.79375
0.372645	15.7939	-0.79375
0.371425	15.8254	-0.79375
0.370204	15.8569	-0.79375
0.368983	15.8885	-0.79375
0.367763	15.92	-0.79375
0.366542	15.9515	-0.79375
0.365322	15.9831	-0.79375
0.363354	16.0146	-0.79375
0.361386	16.0461	-0.79375
0.359419	16.0777	-0.79375
0.357451	16.1092	-0.79375
0.355483	16.1407	-0.79375
0.353516	16.1723	-0.79375
0.351548	16.2038	-0.79375
0.34958	16.2354	-0.79375
0.347613	16.2669	-0.79375
0.345645	16.2984	-0.79375
0.343678	16.33	-0.79375
0.34171	16.3615	-0.79375
0.339742	16.393	-0.79375
0.337775	16.4246	-0.79375
0.335807	16.4561	-0.79375
0.333839	16.4876	-0.79375
0.33261	16.5192	-0.79375
0.331381	16.5507	-0.79375
0.330152	16.5822	-0.79375
0.328923	16.6138	-0.79375
0.327694	16.6453	-0.79375
0.326465	16.6768	-0.79375
0.325236	16.7084	-0.79375
0.324007	16.7399	-0.79375
0.322778	16.7714	-0.79375
0.321549	16.803	-0.79375
0.32032	16.8345	-0.79375
0.31909	16.866	-0.79375
0.317861	16.8976	-0.79375
0.316632	16.9291	-0.79375
0.315403	16.9607	-0.79375
0.314174	16.9922	-0.79375
0.317893	17.0237	-0.79375
0.321611	17.0553	-0.79375
0.32533	17.0868	-0.79375
0.329049	17.1183	-0.79375
0.332767	17.1499	-0.79375
0.336486	17.1814	-0.79375
0.340204	17.2129	-0.79375
0.343923	17.2445	-0.79375
0.347642	17.276	-0.79375
0.35136	17.3075	-0.79375
0.355079	17.3391	-0.79375
0.358797	17.3706	-0.79375
0.362516	17.4021	-0.79375
0.366235	17.4337	-0.79375
0.369953	17.4652	-0.79375
0.373672	17.4967	-0.79375
0.380991	17.5283	-0.79375
0.388309	17.5598	-0.79375
0.395628	17.5913	-0.79375
0.402946	17.6229	-0.79375
0.410265	17.6544	-0.79375
0.417584	17.686	-0.79375
0.424902	17.7175	-0.79375
0.432221	17.749	-0.79375
0.43954	17.7806	-0.79375
0.446858	17.8121	-0.79375
0.454177	17.8436	-0.79375
0.461495	17.8752	-0.79375
0.468814	17.9067	-0.79375
0.476133	17.9382	-0.79375
0.483451	17.9698	-0.79375
0.49077	18.0013	-0.79375
0.494397	18.0328	-0.79375
0.498025	18.0644	-0.79375
0.501652	18.0959	-0.79375
0.505279	18.1274	-0.79375
0.508906	18.159	-0.79375
0.512534	18.1905	-0.79375
0.516161	18.222	-0.79375
0.519789	18.2536	-0.79375
0.523416	18.2851	-0.79375
0.527043	18.3167	-0.79375
0.530671	18.3482	-0.79375
0.534298	18.3797	-0.79375
0.537925	18.4113	-0.79375
0.541552	18.4428	-0.79375
0.54518	18.4743	-0.79375
0.548807	18.5059	-0.79375
0.548116	18.5374	-0.79375
0.547424	18.5689	-0.79375
0.546733	18.6005	-0.79375
0.546041	18.632	-0.79375
0.54535	18.6635	-0.79375
0.544658	18.6951	-0.79375
0.543967	18.7266	-0.79375
0.543275	18.7581	-0.79375
0.542584	18.7897	-0.79375
0.541892	18.8212	-0.79375
0.541201	18.8527	-0.79375
0.54051	18.8843	-0.79375
0.539818	18.9158	-0.79375
0.539127	18.9473	-0.79375
0.538435	18.9789	-0.79375
0.537744	19.0104	-0.79375
0.538065	19.042	-0.79375
0.538387	19.0735	-0.79375
0.538708	19.105	-0.79375
0.53903	19.1366	-0.79375
0.539352	19.1681	-0.79375
0.539673	19.1996	-0.79375
0.539995	19.2312	-0.79375
0.540316	19.2627	-0.79375
0.540638	19.2942	-0.79375
0.540959	19.3258	-0.79375
0.541281	19.3573	-0.79375
0.541602	19.3888	-0.79375
0.541924	19.4204	-0.79375
0.542246	19.4519	-0.79375
0.542567	19.4834	-0.79375
0.542889	19.515	-0.79375
0.542752	19.5465	-0.79375
0.542616	19.578	-0.79375
0.54248	19.6096	-0.79375
0.542343	19.6411	-0.79375
0.542207	19.6726	-0.79375
0.54207	19.7042	-0.79375
0.541934	19.7357	-0.79375
0.541798	19.7673	-0.79375
0.541661	19.7988	-0.79375
0.541525	19.8303	-0.79375
0.541388	19.8619	-0.79375
0.541252	19.8934	-0.79375
0.541116	19.9249	-0.79375
0.540979	19.9565	-0.79375
0.540843	19.988	-0.79375
0.540706	20.0195	-0.79375
0.0880646	4.88281	-0.790625
0.118303	4.91435	-0.790625
0.148542	4.94588	-0.790625
0.178781	4.97742	-0.790625
0.20902	5.00895	-0.790625
0.239259	5.04049	-0.790625
0.269498	5.07202	-0.790625
0.299737	5.10356	-0.790625
0.329976	5.13509	-0.790625
0.360215	5.16663	-0.790625
0.390453	5.19816	-0.790625
0.420692	5.2297	-0.790625
0.450931	5.26123	-0.790625
0.48117	5.29277	-0.790625
0.511409	5.3243	-0.790625
0.541648	5.35583	-0.790625
0.571887	5.38737	-0.790625
0.567619	5.4189	-0.790625
0.563351	5.45044	-0.790625
0.559083	5.48197	-0.790625
0.554815	5.51351	-0.790625
0.550547	5.54504	-0.790625
0.546279	5.57658	-0.790625
0.542011	5.60811	-0.790625
0.537744	5.63965	-0.790625
0.533476	5.67118	-0.790625
0.529208	5.70272	-0.790625
0.52494	5.73425	-0.790625
0.520672	5.76579	-0.790625
0.516404	5.79732	-0.790625
0.512136	5.82886	-0.790625
0.507868	5.86039	-0.790625
0.5036	5.89193	-0.790625
0.504821	5.92346	-0.790625
0.506041	5.955	-0.790625
0.507261	5.98653	-0.790625
0.508481	6.01807	-0.790625
0.509702	6.0496	-0.790625
0.510922	6.08114	-0.790625
0.512142	6.11267	-0.790625
0.513362	6.14421	-0.790625
0.514583	6.17574	-0.790625
0.515803	6.20728	-0.790625
0.517023	6.23881	-0.790625
0.518243	6.27035	-0.790625
0.519464	6.30188	-0.790625
0.520684	6.33341	-0.790625
0.521904	6.36495	-0.790625
0.523124	6.39648	-0.790625
0.526426	6.42802	-0.790625
0.529727	6.45955	-0.790625
0.533028	6.49109	-0.790625
0.53633	6.52262	-0.790625
0.539631	6.55416	-0.790625
0.542932	6.58569	-0.790625
0.546234	6.61723	-0.790625
0.549535	6.64876	-0.790625
0.552836	6.6803	-0.790625
0.556137	6.71183	-0.790625
0.559439	6.74337	-0.790625
0.56274	6.7749	-0.790625
0.566041	6.80644	-0.790625
0.569343	6.83797	-0.790625
0.572644	6.86951	-0.790625
0.575945	6.90104	-0.790625
0.580503	6.93258	-0.790625
0.585061	6.96411	-0.790625
0.58962	6.99565	-0.790625
0.594178	7.02718	-0.790625
0.598736	7.05872	-0.790625
0.603294	7.09025	-0.790625
0.607852	7.12179	-0.790625
0.61241	7.15332	-0.790625
0.616968	7.18485	-0.790625
0.621526	7.21639	-0.790625
0.626084	7.24792	-0.790625
0.630642	7.27946	-0.790625
0.6352	7.31099	-0.790625
0.639758	7.34253	-0.790625
0.644316	7.37406	-0.790625
0.648875	7.4056	-0.790625
0.649859	7.43713	-0.790625
0.650843	7.46867	-0.790625
0.651827	7.5002	-0.790625
0.652812	7.53174	-0.790625
0.653796	7.56327	-0.790625
0.65478	7.59481	-0.790625
0.655765	7.62634	-0.790625
0.656749	7.65788	-0.790625
0.657733	7.68941	-0.790625
0.658718	7.72095	-0.790625
0.659702	7.75248	-0.790625
0.660686	7.78402	-0.790625
0.66167	7.81555	-0.790625
0.662655	7.84709	-0.790625
0.663639	7.87862	-0.790625
0.664623	7.91016	-0.790625
0.662758	7.94169	-0.790625
0.660893	7.97323	-0.790625
0.659028	8.00476	-0.790625
0.657162	8.0363	-0.790625
0.655297	8.06783	-0.790625
0.653432	8.09937	-0.790625
0.651567	8.1309	-0.790625
0.649701	8.16243	-0.790625
0.647836	8.19397	-0.790625
0.645971	8.2255	-0.790625
0.644105	8.25704	-0.790625
0.64224	8.28857	-0.790625
0.640375	8.32011	-0.790625
0.63851	8.35164	-0.790625
0.636644	8.38318	-0.790625
0.634779	8.41471	-0.790625
0.632472	8.44625	-0.790625
0.630165	8.47778	-0.790625
0.627858	8.50932	-0.790625
0.625551	8.54085	-0.790625
0.623244	8.57239	-0.790625
0.620937	8.60392	-0.790625
0.61863	8.63546	-0.790625
0.616323	8.66699	-0.790625
0.614016	8.69853	-0.790625
0.611709	8.73006	-0.790625
0.609402	8.7616	-0.790625
0.607095	8.79313	-0.790625
0.604788	8.82467	-0.790625
0.602481	8.8562	-0.790625
0.600174	8.88774	-0.790625
0.597867	8.91927	-0.790625
0.598264	8.95081	-0.790625
0.598662	8.98234	-0.790625
0.599059	9.01388	-0.790625
0.599457	9.04541	-0.790625
0.599854	9.07695	-0.790625
0.600252	9.10848	-0.790625
0.600649	9.14001	-0.790625
0.601047	9.17155	-0.790625
0.601444	9.20308	-0.790625
0.601842	9.23462	-0.790625
0.602239	9.26615	-0.790625
0.602637	9.29769	-0.790625
0.603034	9.32922	-0.790625
0.603432	9.36076	-0.790625
0.603829	9.39229	-0.790625
0.604227	9.42383	-0.790625
0.606638	9.45536	-0.790625
0.609049	9.4869	-0.790625
0.61146	9.51843	-0.790625
0.613871	9.54997	-0.790625
0.616283	9.5815	-0.790625
0.618694	9.61304	-0.790625
0.621105	9.64457	-0.790625
0.623516	9.67611	-0.790625
0.625927	9.70764	-0.790625
0.628338	9.73918	-0.790625
0.630749	9.77071	-0.790625
0.633161	9.80225	-0.790625
0.635572	9.83378	-0.790625
0.637983	9.86532	-0.790625
0.640394	9.89685	-0.790625
0.642805	9.92839	-0.790625
0.647304	9.95992	-0.790625
0.651803	9.99146	-0.790625
0.656302	10.023	-0.790625
0.660801	10.0545	-0.790625
0.665299	10.0861	-0.790625
0.669798	10.1176	-0.790625
0.674297	10.1491	-0.790625
0.678796	10.1807	-0.790625
0.683295	10.2122	-0.790625
0.687794	10.2437	-0.790625
0.692293	10.2753	-0.790625
0.696791	10.3068	-0.790625
0.70129	10.3383	-0.790625
0.705789	10.3699	-0.790625
0.710288	10.4014	-0.790625
0.714787	10.4329	-0.790625
0.721282	10.4645	-0.790625
0.727777	10.496	-0.790625
0.734272	10.5275	-0.790625
0.740768	10.5591	-0.790625
0.747263	10.5906	-0.790625
0.753758	10.6222	-0.790625
0.760253	10.6537	-0.790625
0.766749	10.6852	-0.790625
0.773244	10.7168	-0.790625
0.779739	10.7483	-0.790625
0.786234	10.7798	-0.790625
0.792729	10.8114	-0.790625
0.799225	10.8429	-0.790625
0.80572	10.8744	-0.790625
0.812215	10.906	-0.790625
0.81871	10.9375	-0.790625
0.8255	10.969	-0.790625
0.832289	11.0006	-0.790625
0.839079	11.0321	-0.790625
0.845869	11.0636	-0.790625
0.852658	11.0952	-0.790625
0.859448	11.1267	-0.790625
0.866238	11.1582	-0.790625
0.873027	11.1898	-0.790625
0.879817	11.2213	-0.790625
0.886607	11.2528	-0.790625
0.893396	11.2844	-0.790625
0.900186	11.3159	-0.790625
0.906975	11.3475	-0.790625
0.913765	11.379	-0.790625
0.920555	11.4105	-0.790625
0.927344	11.4421	-0.790625
0.917776	11.4736	-0.790625
0.908208	11.5051	-0.790625
0.89864	11.5367	-0.790625
0.889072	11.5682	-0.790625
0.879503	11.5997	-0.790625
0.869935	11.6313	-0.790625
0.860367	11.6628	-0.790625
0.850799	11.6943	-0.790625
0.841231	11.7259	-0.790625
0.831662	11.7574	-0.790625
0.822094	11.7889	-0.790625
0.812526	11.8205	-0.790625
0.802958	11.852	-0.790625
0.79339	11.8835	-0.790625
0.783822	11.9151	-0.790625
0.774253	11.9466	-0.790625
0.765783	11.9781	-0.790625
0.757312	12.0097	-0.790625
0.748841	12.0412	-0.790625
0.74037	12.0728	-0.790625
0.7319	12.1043	-0.790625
0.723429	12.1358	-0.790625
0.714958	12.1674	-0.790625
0.706487	12.1989	-0.790625
0.698017	12.2304	-0.790625
0.689546	12.262	-0.790625
0.681075	12.2935	-0.790625
0.672604	12.325	-0.790625
0.664134	12.3566	-0.790625
0.655663	12.3881	-0.790625
0.647192	12.4196	-0.790625
0.638721	12.4512	-0.790625
0.637695	12.4827	-0.790625
0.63667	12.5142	-0.790625
0.635644	12.5458	-0.790625
0.634618	12.5773	-0.790625
0.633592	12.6088	-0.790625
0.632567	12.6404	-0.790625
0.631541	12.6719	-0.790625
0.630515	12.7035	-0.790625
0.629489	12.735	-0.790625
0.628464	12.7665	-0.790625
0.627438	12.7981	-0.790625
0.626412	12.8296	-0.790625
0.625386	12.8611	-0.790625
0.624361	12.8927	-0.790625
0.623335	12.9242	-0.790625
0.622309	12.9557	-0.790625
0.617878	12.9873	-0.790625
0.613446	13.0188	-0.790625
0.609015	13.0503	-0.790625
0.604584	13.0819	-0.790625
0.600152	13.1134	-0.790625
0.595721	13.1449	-0.790625
0.59129	13.1765	-0.790625
0.586858	13.208	-0.790625
0.582427	13.2395	-0.790625
0.577995	13.2711	-0.790625
0.573564	13.3026	-0.790625
0.569133	13.3341	-0.790625
0.564701	13.3657	-0.790625
0.56027	13.3972	-0.790625
0.555839	13.4288	-0.790625
0.551407	13.4603	-0.790625
0.543278	13.4918	-0.790625
0.535148	13.5234	-0.790625
0.527018	13.5549	-0.790625
0.518889	13.5864	-0.790625
0.510759	13.618	-0.790625
0.502629	13.6495	-0.790625
0.4945	13.681	-0.790625
0.48637	13.7126	-0.790625
0.478241	13.7441	-0.790625
0.470111	13.7756	-0.790625
0.461981	13.8072	-0.790625
0.453852	13.8387	-0.790625
0.445722	13.8702	-0.790625
0.437592	13.9018	-0.790625
0.429463	13.9333	-0.790625
0.421333	13.9648	-0.790625
0.418631	13.9964	-0.790625
0.41593	14.0279	-0.790625
0.413228	14.0594	-0.790625
0.410526	14.091	-0.790625
0.407825	14.1225	-0.790625
0.405123	14.1541	-0.790625
0.402421	14.1856	-0.790625
0.399719	14.2171	-0.790625
0.397018	14.2487	-0.790625
0.394316	14.2802	-0.790625
0.391614	14.3117	-0.790625
0.388913	14.3433	-0.790625
0.386211	14.3748	-0.790625
0.383509	14.4063	-0.790625
0.380807	14.4379	-0.790625
0.378106	14.4694	-0.790625
0.379999	14.5009	-0.790625
0.381892	14.5325	-0.790625
0.383785	14.564	-0.790625
0.385679	14.5955	-0.790625
0.387572	14.6271	-0.790625
0.389465	14.6586	-0.790625
0.391358	14.6901	-0.790625
0.393252	14.7217	-0.790625
0.395145	14.7532	-0.790625
0.397038	14.7847	-0.790625
0.398931	14.8163	-0.790625
0.400825	14.8478	-0.790625
0.402718	14.8794	-0.790625
0.404611	14.9109	-0.790625
0.406504	14.9424	-0.790625
0.408398	14.974	-0.790625
0.406123	15.0055	-0.790625
0.403847	15.037	-0.790625
0.401572	15.0686	-0.790625
0.399297	15.1001	-0.790625
0.397022	15.1316	-0.790625
0.394746	15.1632	-0.790625
0.392471	15.1947	-0.790625
0.390196	15.2262	-0.790625
0.387921	15.2578	-0.790625
0.385646	15.2893	-0.790625
0.38337	15.3208	-0.790625
0.381095	15.3524	-0.790625
0.37882	15.3839	-0.790625
0.376545	15.4154	-0.790625
0.37427	15.447	-0.790625
0.371994	15.4785	-0.790625
0.37116	15.5101	-0.790625
0.370326	15.5416	-0.790625
0.369492	15.5731	-0.790625
0.368657	15.6047	-0.790625
0.367823	15.6362	-0.790625
0.366989	15.6677	-0.790625
0.366155	15.6993	-0.790625
0.365321	15.7308	-0.790625
0.364486	15.7623	-0.790625
0.363652	15.7939	-0.790625
0.362818	15.8254	-0.790625
0.361984	15.8569	-0.790625
0.361149	15.8885	-0.790625
0.360315	15.92	-0.790625
0.359481	15.9515	-0.790625
0.358647	15.9831	-0.790625
0.35724	16.0146	-0.790625
0.355834	16.0461	-0.790625
0.354428	16.0777	-0.790625
0.353021	16.1092	-0.790625
0.351615	16.1407	-0.790625
0.350209	16.1723	-0.790625
0.348802	16.2038	-0.790625
0.347396	16.2354	-0.790625
0.345989	16.2669	-0.790625
0.344583	16.2984	-0.790625
0.343177	16.33	-0.790625
0.34177	16.3615	-0.790625
0.340364	16.393	-0.790625
0.338958	16.4246	-0.790625
0.337551	16.4561	-0.790625
0.336145	16.4876	-0.790625
0.335709	16.5192	-0.790625
0.335272	16.5507	-0.790625
0.334836	16.5822	-0.790625
0.3344	16.6138	-0.790625
0.333963	16.6453	-0.790625
0.333527	16.6768	-0.790625
0.333091	16.7084	-0.790625
0.332655	16.7399	-0.790625
0.332218	16.7714	-0.790625
0.331782	16.803	-0.790625
0.331346	16.8345	-0.790625
0.330909	16.866	-0.790625
0.330473	16.8976	-0.790625
0.330037	16.9291	-0.790625
0.3296	16.9607	-0.790625
0.329164	16.9922	-0.790625
0.333184	17.0237	-0.790625
0.337204	17.0553	-0.790625
0.341224	17.0868	-0.790625
0.345244	17.1183	-0.790625
0.349264	17.1499	-0.790625
0.353284	17.1814	-0.790625
0.357303	17.2129	-0.790625
0.361323	17.2445	-0.790625
0.365343	17.276	-0.790625
0.369363	17.3075	-0.790625
0.373383	17.3391	-0.790625
0.377403	17.3706	-0.790625
0.381423	17.4021	-0.790625
0.385443	17.4337	-0.790625
0.389463	17.4652	-0.790625
0.393483	17.4967	-0.790625
0.400938	17.5283	-0.790625
0.408394	17.5598	-0.790625
0.41585	17.5913	-0.790625
0.423305	17.6229	-0.790625
0.430761	17.6544	-0.790625
0.438217	17.686	-0.790625
0.445672	17.7175	-0.790625
0.453128	17.749	-0.790625
0.460584	17.7806	-0.790625
0.468039	17.8121	-0.790625
0.475495	17.8436	-0.790625
0.48295	17.8752	-0.790625
0.490406	17.9067	-0.790625
0.497862	17.9382	-0.790625
0.505317	17.9698	-0.790625
0.512773	18.0013	-0.790625
0.516203	18.0328	-0.790625
0.519633	18.0644	-0.790625
0.523063	18.0959	-0.790625
0.526493	18.1274	-0.790625
0.529923	18.159	-0.790625
0.533352	18.1905	-0.790625
0.536782	18.222	-0.790625
0.540212	18.2536	-0.790625
0.543642	18.2851	-0.790625
0.547072	18.3167	-0.790625
0.550502	18.3482	-0.790625
0.553932	18.3797	-0.790625
0.557362	18.4113	-0.790625
0.560792	18.4428	-0.790625
0.564222	18.4743	-0.790625
0.567652	18.5059	-0.790625
0.566734	18.5374	-0.790625
0.565817	18.5689	-0.790625
0.5649	18.6005	-0.790625
0.563982	18.632	-0.790625
0.563065	18.6635	-0.790625
0.562148	18.6951	-0.790625
0.56123	18.7266	-0.790625
0.560313	18.7581	-0.790625
0.559396	18.7897	-0.790625
0.558479	18.8212	-0.790625
0.557561	18.8527	-0.790625
0.556644	18.8843	-0.790625
0.555727	18.9158	-0.790625
0.554809	18.9473	-0.790625
0.553892	18.9789	-0.790625
0.552975	19.0104	-0.790625
0.552866	19.042	-0.790625
0.552757	19.0735	-0.790625
0.552648	19.105	-0.790625
0.552539	19.1366	-0.790625
0.552431	19.1681	-0.790625
0.552322	19.1996	-0.790625
0.552213	19.2312	-0.790625
0.552104	19.2627	-0.790625
0.551995	19.2942	-0.790625
0.551887	19.3258	-0.790625
0.551778	19.3573	-0.790625
0.551669	19.3888	-0.790625
0.55156	19.4204	-0.790625
0.551451	19.4519	-0.790625
0.551342	19.4834	-0.790625
0.551234	19.515	-0.790625
0.5507	19.5465	-0.790625
0.550167	19.578	-0.790625
0.549634	19.6096	-0.790625
0.5491	19.6411	-0.790625
0.548567	19.6726	-0.790625
0.548034	19.7042	-0.790625
0.5475	19.7357	-0.790625
0.546967	19.7673	-0.790625
0.546434	19.7988	-0.790625
0.5459	19.8303	-0.790625
0.545367	19.8619	-0.790625
0.544834	19.8934	-0.790625
0.5443	19.9249	-0.790625
0.543767	19.9565	-0.790625
0.543234	19.988	-0.790625
0.5427	20.0195	-0.790625
0.0825494	4.88281	-0.7875
0.112937	4.91435	-0.7875
0.143325	4.94588	-0.7875
0.173713	4.97742	-0.7875
0.2041	5.00895	-0.7875
0.234488	5.04049	-0.7875
0.264876	5.07202	-0.7875
0.295264	5.10356	-0.7875
0.325651	5.13509	-0.7875
0.356039	5.16663	-0.7875
0.386427	5.19816	-0.7875
0.416815	5.2297	-0.7875
0.447202	5.26123	-0.7875
0.47759	5.29277	-0.7875
0.507978	5.3243	-0.7875
0.538366	5.35583	-0.7875
0.568753	5.38737	-0.7875
0.564298	5.4189	-0.7875
0.559843	5.45044	-0.7875
0.555388	5.48197	-0.7875
0.550933	5.51351	-0.7875
0.546477	5.54504	-0.7875
0.542022	5.57658	-0.7875
0.537567	5.60811	-0.7875
0.533112	5.63965	-0.7875
0.528656	5.67118	-0.7875
0.524201	5.70272	-0.7875
0.519746	5.73425	-0.7875
0.515291	5.76579	-0.7875
0.510835	5.79732	-0.7875
0.50638	5.82886	-0.7875
0.501925	5.86039	-0.7875
0.49747	5.89193	-0.7875
0.498797	5.92346	-0.7875
0.500124	5.955	-0.7875
0.501451	5.98653	-0.7875
0.502778	6.01807	-0.7875
0.504105	6.0496	-0.7875
0.505432	6.08114	-0.7875
0.506759	6.11267	-0.7875
0.508086	6.14421	-0.7875
0.509413	6.17574	-0.7875
0.51074	6.20728	-0.7875
0.512067	6.23881	-0.7875
0.513394	6.27035	-0.7875
0.514722	6.30188	-0.7875
0.516049	6.33341	-0.7875
0.517376	6.36495	-0.7875
0.518703	6.39648	-0.7875
0.522463	6.42802	-0.7875
0.526223	6.45955	-0.7875
0.529983	6.49109	-0.7875
0.533743	6.52262	-0.7875
0.537503	6.55416	-0.7875
0.541263	6.58569	-0.7875
0.545024	6.61723	-0.7875
0.548784	6.64876	-0.7875
0.552544	6.6803	-0.7875
0.556304	6.71183	-0.7875
0.560064	6.74337	-0.7875
0.563824	6.7749	-0.7875
0.567584	6.80644	-0.7875
0.571344	6.83797	-0.7875
0.575104	6.86951	-0.7875
0.578865	6.90104	-0.7875
0.583155	6.93258	-0.7875
0.587445	6.96411	-0.7875
0.591735	6.99565	-0.7875
0.596025	7.02718	-0.7875
0.600315	7.05872	-0.7875
0.604605	7.09025	-0.7875
0.608895	7.12179	-0.7875
0.613185	7.15332	-0.7875
0.617475	7.18485	-0.7875
0.621765	7.21639	-0.7875
[truncated: 244,754+ more rows]

## Sheet: supp_fig_9b
beh_plv	freq	time
-0.0246373	4.88281	-0.8
-0.0230982	4.91435	-0.8
-0.0215592	4.94588	-0.8
-0.0200202	4.97742	-0.8
-0.0184811	5.00895	-0.8
-0.0169421	5.04049	-0.8
-0.0154031	5.07202	-0.8
-0.013864	5.10356	-0.8
-0.012325	5.13509	-0.8
-0.0107859	5.16663	-0.8
-0.00924691	5.19816	-0.8
-0.00770788	5.2297	-0.8
-0.00616884	5.26123	-0.8
-0.0046298	5.29277	-0.8
-0.00309077	5.3243	-0.8
-0.00155173	5.35583	-0.8
-1.26952e-05	5.38737	-0.8
3.41434e-05	5.4189	-0.8
8.0982e-05	5.45044	-0.8
0.000127821	5.48197	-0.8
0.000174659	5.51351	-0.8
0.000221498	5.54504	-0.8
0.000268336	5.57658	-0.8
0.000315175	5.60811	-0.8
0.000362014	5.63965	-0.8
0.000408852	5.67118	-0.8
0.000455691	5.70272	-0.8
0.000502529	5.73425	-0.8
0.000549368	5.76579	-0.8
0.000596207	5.79732	-0.8
0.000643045	5.82886	-0.8
0.000689884	5.86039	-0.8
0.000736723	5.89193	-0.8
0.000128681	5.92346	-0.8
-0.000479361	5.955	-0.8
-0.0010874	5.98653	-0.8
-0.00169544	6.01807	-0.8
-0.00230349	6.0496	-0.8
-0.00291153	6.08114	-0.8
-0.00351957	6.11267	-0.8
-0.00412761	6.14421	-0.8
-0.00473565	6.17574	-0.8
-0.0053437	6.20728	-0.8
-0.00595174	6.23881	-0.8
-0.00655978	6.27035	-0.8
-0.00716782	6.30188	-0.8
-0.00777586	6.33341	-0.8
-0.0083839	6.36495	-0.8
-0.00899195	6.39648	-0.8
-0.00986247	6.42802	-0.8
-0.010733	6.45955	-0.8
-0.0116035	6.49109	-0.8
-0.012474	6.52262	-0.8
-0.0133445	6.55416	-0.8
-0.0142151	6.58569	-0.8
-0.0150856	6.61723	-0.8
-0.0159561	6.64876	-0.8
-0.0168266	6.6803	-0.8
-0.0176971	6.71183	-0.8
-0.0185677	6.74337	-0.8
-0.0194382	6.7749	-0.8
-0.0203087	6.80644	-0.8
-0.0211792	6.83797	-0.8
-0.0220497	6.86951	-0.8
-0.0229203	6.90104	-0.8
-0.0233388	6.93258	-0.8
-0.0237572	6.96411	-0.8
-0.0241757	6.99565	-0.8
-0.0245942	7.02718	-0.8
-0.0250127	7.05872	-0.8
-0.0254312	7.09025	-0.8
-0.0258497	7.12179	-0.8
-0.0262682	7.15332	-0.8
-0.0266867	7.18485	-0.8
-0.0271052	7.21639	-0.8
-0.0275236	7.24792	-0.8
-0.0279421	7.27946	-0.8
-0.0283606	7.31099	-0.8
-0.0287791	7.34253	-0.8
-0.0291976	7.37406	-0.8
-0.0296161	7.4056	-0.8
-0.0297745	7.43713	-0.8
-0.0299329	7.46867	-0.8
-0.0300913	7.5002	-0.8
-0.0302497	7.53174	-0.8
-0.0304081	7.56327	-0.8
-0.0305665	7.59481	-0.8
-0.0307249	7.62634	-0.8
-0.0308833	7.65788	-0.8
-0.0310417	7.68941	-0.8
-0.0312001	7.72095	-0.8
-0.0313585	7.75248	-0.8
-0.0315169	7.78402	-0.8
-0.0316753	7.81555	-0.8
-0.0318337	7.84709	-0.8
-0.0319921	7.87862	-0.8
-0.0321505	7.91016	-0.8
-0.0322001	7.94169	-0.8
-0.0322496	7.97323	-0.8
-0.0322992	8.00476	-0.8
-0.0323487	8.0363	-0.8
-0.0323983	8.06783	-0.8
-0.0324478	8.09937	-0.8
-0.0324974	8.1309	-0.8
-0.0325469	8.16243	-0.8
-0.0325965	8.19397	-0.8
-0.032646	8.2255	-0.8
-0.0326956	8.25704	-0.8
-0.0327451	8.28857	-0.8
-0.0327947	8.32011	-0.8
-0.0328442	8.35164	-0.8
-0.0328938	8.38318	-0.8
-0.0329433	8.41471	-0.8
-0.0326886	8.44625	-0.8
-0.032434	8.47778	-0.8
-0.0321793	8.50932	-0.8
-0.0319246	8.54085	-0.8
-0.0316699	8.57239	-0.8
-0.0314152	8.60392	-0.8
-0.0311605	8.63546	-0.8
-0.0309058	8.66699	-0.8
-0.0306511	8.69853	-0.8
-0.0303965	8.73006	-0.8
-0.0301418	8.7616	-0.8
-0.0298871	8.79313	-0.8
-0.0296324	8.82467	-0.8
-0.0293777	8.8562	-0.8
-0.029123	8.88774	-0.8
-0.0288683	8.91927	-0.8
-0.0279311	8.95081	-0.8
-0.0269938	8.98234	-0.8
-0.0260565	9.01388	-0.8
-0.0251192	9.04541	-0.8
-0.024182	9.07695	-0.8
-0.0232447	9.10848	-0.8
-0.0223074	9.14001	-0.8
-0.0213701	9.17155	-0.8
-0.0204329	9.20308	-0.8
-0.0194956	9.23462	-0.8
-0.0185583	9.26615	-0.8
-0.017621	9.29769	-0.8
-0.0166838	9.32922	-0.8
-0.0157465	9.36076	-0.8
-0.0148092	9.39229	-0.8
-0.0138719	9.42383	-0.8
-0.0130522	9.45536	-0.8
-0.0122326	9.4869	-0.8
-0.0114129	9.51843	-0.8
-0.0105932	9.54997	-0.8
-0.00977349	9.5815	-0.8
-0.0089538	9.61304	-0.8
-0.00813411	9.64457	-0.8
-0.00731442	9.67611	-0.8
-0.00649474	9.70764	-0.8
-0.00567505	9.73918	-0.8
-0.00485536	9.77071	-0.8
-0.00403567	9.80225	-0.8
-0.00321598	9.83378	-0.8
-0.00239629	9.86532	-0.8
-0.0015766	9.89685	-0.8
-0.000756912	9.92839	-0.8
-0.000333519	9.95992	-0.8
8.98744e-05	9.99146	-0.8
0.000513267	10.023	-0.8
0.00093666	10.0545	-0.8
0.00136005	10.0861	-0.8
0.00178345	10.1176	-0.8
0.00220684	10.1491	-0.8
0.00263023	10.1807	-0.8
0.00305363	10.2122	-0.8
0.00347702	10.2437	-0.8
0.00390041	10.2753	-0.8
0.0043238	10.3068	-0.8
0.0047472	10.3383	-0.8
0.00517059	10.3699	-0.8
0.00559398	10.4014	-0.8
0.00601738	10.4329	-0.8
0.00644505	10.4645	-0.8
0.00687273	10.496	-0.8
0.00730041	10.5275	-0.8
0.00772809	10.5591	-0.8
0.00815577	10.5906	-0.8
0.00858345	10.6222	-0.8
0.00901112	10.6537	-0.8
0.0094388	10.6852	-0.8
0.00986648	10.7168	-0.8
0.0102942	10.7483	-0.8
0.0107218	10.7798	-0.8
0.0111495	10.8114	-0.8
0.0115772	10.8429	-0.8
0.0120049	10.8744	-0.8
0.0124325	10.906	-0.8
0.0128602	10.9375	-0.8
0.0129869	10.969	-0.8
0.0131135	11.0006	-0.8
0.0132401	11.0321	-0.8
0.0133668	11.0636	-0.8
0.0134934	11.0952	-0.8
0.01362	11.1267	-0.8
0.0137467	11.1582	-0.8
0.0138733	11.1898	-0.8
0.0139999	11.2213	-0.8
0.0141265	11.2528	-0.8
0.0142532	11.2844	-0.8
0.0143798	11.3159	-0.8
0.0145064	11.3475	-0.8
0.0146331	11.379	-0.8
0.0147597	11.4105	-0.8
0.0148863	11.4421	-0.8
0.0149655	11.4736	-0.8
0.0150446	11.5051	-0.8
0.0151237	11.5367	-0.8
0.0152028	11.5682	-0.8
0.015282	11.5997	-0.8
0.0153611	11.6313	-0.8
0.0154402	11.6628	-0.8
0.0155193	11.6943	-0.8
0.0155985	11.7259	-0.8
0.0156776	11.7574	-0.8
0.0157567	11.7889	-0.8
0.0158358	11.8205	-0.8
0.0159149	11.852	-0.8
0.0159941	11.8835	-0.8
0.0160732	11.9151	-0.8
0.0161523	11.9466	-0.8
0.0166056	11.9781	-0.8
0.0170589	12.0097	-0.8
0.0175123	12.0412	-0.8
0.0179656	12.0728	-0.8
0.0184189	12.1043	-0.8
0.0188722	12.1358	-0.8
0.0193255	12.1674	-0.8
0.0197788	12.1989	-0.8
0.0202321	12.2304	-0.8
0.0206854	12.262	-0.8
0.0211387	12.2935	-0.8
0.0215921	12.325	-0.8
0.0220454	12.3566	-0.8
0.0224987	12.3881	-0.8
0.022952	12.4196	-0.8
0.0234053	12.4512	-0.8
0.0235539	12.4827	-0.8
0.0237025	12.5142	-0.8
0.0238511	12.5458	-0.8
0.0239997	12.5773	-0.8
0.0241484	12.6088	-0.8
0.024297	12.6404	-0.8
0.0244456	12.6719	-0.8
0.0245942	12.7035	-0.8
0.0247428	12.735	-0.8
0.0248914	12.7665	-0.8
0.02504	12.7981	-0.8
0.0251886	12.8296	-0.8
0.0253372	12.8611	-0.8
0.0254859	12.8927	-0.8
0.0256345	12.9242	-0.8
0.0257831	12.9557	-0.8
0.0256445	12.9873	-0.8
0.0255059	13.0188	-0.8
0.0253672	13.0503	-0.8
0.0252286	13.0819	-0.8
0.02509	13.1134	-0.8
0.0249514	13.1449	-0.8
0.0248128	13.1765	-0.8
0.0246742	13.208	-0.8
0.0245356	13.2395	-0.8
0.024397	13.2711	-0.8
0.0242583	13.3026	-0.8
0.0241197	13.3341	-0.8
0.0239811	13.3657	-0.8
0.0238425	13.3972	-0.8
0.0237039	13.4288	-0.8
0.0235653	13.4603	-0.8
0.0234855	13.4918	-0.8
0.0234057	13.5234	-0.8
0.0233259	13.5549	-0.8
0.023246	13.5864	-0.8
0.0231662	13.618	-0.8
0.0230864	13.6495	-0.8
0.0230066	13.681	-0.8
0.0229268	13.7126	-0.8
0.022847	13.7441	-0.8
0.0227672	13.7756	-0.8
0.0226874	13.8072	-0.8
0.0226076	13.8387	-0.8
0.0225278	13.8702	-0.8
0.022448	13.9018	-0.8
0.0223681	13.9333	-0.8
0.0222883	13.9648	-0.8
0.0221245	13.9964	-0.8
0.0219606	14.0279	-0.8
0.0217968	14.0594	-0.8
0.0216329	14.091	-0.8
0.0214691	14.1225	-0.8
0.0213052	14.1541	-0.8
0.0211414	14.1856	-0.8
0.0209775	14.2171	-0.8
0.0208137	14.2487	-0.8
0.0206499	14.2802	-0.8
0.020486	14.3117	-0.8
0.0203222	14.3433	-0.8
0.0201583	14.3748	-0.8
0.0199945	14.4063	-0.8
0.0198306	14.4379	-0.8
0.0196668	14.4694	-0.8
0.0196029	14.5009	-0.8
0.0195391	14.5325	-0.8
0.0194753	14.564	-0.8
0.0194115	14.5955	-0.8
0.0193476	14.6271	-0.8
0.0192838	14.6586	-0.8
0.01922	14.6901	-0.8
0.0191562	14.7217	-0.8
0.0190924	14.7532	-0.8
0.0190285	14.7847	-0.8
0.0189647	14.8163	-0.8
0.0189009	14.8478	-0.8
0.0188371	14.8794	-0.8
0.0187732	14.9109	-0.8
0.0187094	14.9424	-0.8
0.0186456	14.974	-0.8
0.0185834	15.0055	-0.8
0.0185212	15.037	-0.8
0.018459	15.0686	-0.8
0.0183968	15.1001	-0.8
0.0183347	15.1316	-0.8
0.0182725	15.1632	-0.8
0.0182103	15.1947	-0.8
0.0181481	15.2262	-0.8
0.0180859	15.2578	-0.8
0.0180237	15.2893	-0.8
0.0179615	15.3208	-0.8
0.0178993	15.3524	-0.8
0.0178371	15.3839	-0.8
0.0177749	15.4154	-0.8
0.0177128	15.447	-0.8
0.0176506	15.4785	-0.8
0.0173971	15.5101	-0.8
0.0171436	15.5416	-0.8
0.0168901	15.5731	-0.8
0.0166367	15.6047	-0.8
0.0163832	15.6362	-0.8
0.0161297	15.6677	-0.8
0.0158762	15.6993	-0.8
0.0156227	15.7308	-0.8
0.0153693	15.7623	-0.8
0.0151158	15.7939	-0.8
0.0148623	15.8254	-0.8
0.0146088	15.8569	-0.8
0.0143553	15.8885	-0.8
0.0141019	15.92	-0.8
0.0138484	15.9515	-0.8
0.0135949	15.9831	-0.8
0.0134144	16.0146	-0.8
0.013234	16.0461	-0.8
0.0130535	16.0777	-0.8
0.0128731	16.1092	-0.8
0.0126926	16.1407	-0.8
0.0125122	16.1723	-0.8
0.0123317	16.2038	-0.8
0.0121513	16.2354	-0.8
0.0119708	16.2669	-0.8
0.0117904	16.2984	-0.8
0.0116099	16.33	-0.8
0.0114295	16.3615	-0.8
0.011249	16.393	-0.8
0.0110686	16.4246	-0.8
0.0108881	16.4561	-0.8
0.0107076	16.4876	-0.8
0.0105677	16.5192	-0.8
0.0104278	16.5507	-0.8
0.0102879	16.5822	-0.8
0.010148	16.6138	-0.8
0.0100081	16.6453	-0.8
0.00986816	16.6768	-0.8
0.00972825	16.7084	-0.8
0.00958834	16.7399	-0.8
0.00944842	16.7714	-0.8
0.00930851	16.803	-0.8
0.0091686	16.8345	-0.8
0.00902868	16.866	-0.8
0.00888877	16.8976	-0.8
0.00874885	16.9291	-0.8
0.00860894	16.9607	-0.8
0.00846903	16.9922	-0.8
0.00841458	17.0237	-0.8
0.00836013	17.0553	-0.8
0.00830568	17.0868	-0.8
0.00825123	17.1183	-0.8
0.00819678	17.1499	-0.8
0.00814233	17.1814	-0.8
0.00808788	17.2129	-0.8
0.00803343	17.2445	-0.8
0.00797898	17.276	-0.8
0.00792453	17.3075	-0.8
0.00787008	17.3391	-0.8
0.00781563	17.3706	-0.8
0.00776118	17.4021	-0.8
0.00770673	17.4337	-0.8
0.00765228	17.4652	-0.8
0.00759783	17.4967	-0.8
0.00732322	17.5283	-0.8
0.00704861	17.5598	-0.8
0.00677401	17.5913	-0.8
0.0064994	17.6229	-0.8
0.00622479	17.6544	-0.8
0.00595018	17.686	-0.8
0.00567558	17.7175	-0.8
0.00540097	17.749	-0.8
0.00512636	17.7806	-0.8
0.00485175	17.8121	-0.8
0.00457714	17.8436	-0.8
0.00430254	17.8752	-0.8
0.00402793	17.9067	-0.8
0.00375332	17.9382	-0.8
0.00347871	17.9698	-0.8
0.00320411	18.0013	-0.8
0.00337714	18.0328	-0.8
0.00355018	18.0644	-0.8
0.00372322	18.0959	-0.8
0.00389626	18.1274	-0.8
0.0040693	18.159	-0.8
0.00424233	18.1905	-0.8
0.00441537	18.222	-0.8
0.00458841	18.2536	-0.8
0.00476145	18.2851	-0.8
0.00493449	18.3167	-0.8
0.00510752	18.3482	-0.8
0.00528056	18.3797	-0.8
0.0054536	18.4113	-0.8
0.00562664	18.4428	-0.8
0.00579968	18.4743	-0.8
0.00597272	18.5059	-0.8
0.0061739	18.5374	-0.8
0.00637508	18.5689	-0.8
0.00657626	18.6005	-0.8
0.00677744	18.632	-0.8
0.00697862	18.6635	-0.8
0.0071798	18.6951	-0.8
0.00738098	18.7266	-0.8
0.00758216	18.7581	-0.8
0.00778334	18.7897	-0.8
0.00798453	18.8212	-0.8
0.00818571	18.8527	-0.8
0.00838689	18.8843	-0.8
0.00858807	18.9158	-0.8
0.00878925	18.9473	-0.8
0.00899043	18.9789	-0.8
0.00919161	19.0104	-0.8
0.00937168	19.042	-0.8
0.00955175	19.0735	-0.8
0.00973182	19.105	-0.8
0.0099119	19.1366	-0.8
0.010092	19.1681	-0.8
0.010272	19.1996	-0.8
0.0104521	19.2312	-0.8
0.0106322	19.2627	-0.8
0.0108123	19.2942	-0.8
0.0109923	19.3258	-0.8
0.0111724	19.3573	-0.8
0.0113525	19.3888	-0.8
0.0115325	19.4204	-0.8
0.0117126	19.4519	-0.8
0.0118927	19.4834	-0.8
0.0120727	19.515	-0.8
0.0122348	19.5465	-0.8
0.0123968	19.578	-0.8
0.0125588	19.6096	-0.8
0.0127208	19.6411	-0.8
0.0128828	19.6726	-0.8
0.0130448	19.7042	-0.8
0.0132068	19.7357	-0.8
0.0133689	19.7673	-0.8
0.0135309	19.7988	-0.8
0.0136929	19.8303	-0.8
0.0138549	19.8619	-0.8
0.0140169	19.8934	-0.8
0.0141789	19.9249	-0.8
0.0143409	19.9565	-0.8
0.0145029	19.988	-0.8
0.014665	20.0195	-0.8
-0.0249219	4.88281	-0.796875
-0.0233597	4.91435	-0.796875
-0.0217975	4.94588	-0.796875
-0.0202353	4.97742	-0.796875
-0.0186731	5.00895	-0.796875
-0.0171109	5.04049	-0.796875
-0.0155487	5.07202	-0.796875
-0.0139865	5.10356	-0.796875
-0.0124243	5.13509	-0.796875
-0.0108621	5.16663	-0.796875
-0.00929991	5.19816	-0.796875
-0.00773772	5.2297	-0.796875
-0.00617552	5.26123	-0.796875
-0.00461332	5.29277	-0.796875
-0.00305113	5.3243	-0.796875
-0.00148893	5.35583	-0.796875
7.32634e-05	5.38737	-0.796875
0.000122405	5.4189	-0.796875
0.000171546	5.45044	-0.796875
0.000220688	5.48197	-0.796875
0.000269829	5.51351	-0.796875
0.000318971	5.54504	-0.796875
0.000368112	5.57658	-0.796875
0.000417254	5.60811	-0.796875
0.000466395	5.63965	-0.796875
0.000515537	5.67118	-0.796875
0.000564678	5.70272	-0.796875
0.00061382	5.73425	-0.796875
0.000662961	5.76579	-0.796875
0.000712103	5.79732	-0.796875
0.000761244	5.82886	-0.796875
0.000810386	5.86039	-0.796875
0.000859527	5.89193	-0.796875
0.000254909	5.92346	-0.796875
-0.000349709	5.955	-0.796875
-0.000954327	5.98653	-0.796875
-0.00155895	6.01807	-0.796875
-0.00216356	6.0496	-0.796875
-0.00276818	6.08114	-0.796875
-0.0033728	6.11267	-0.796875
-0.00397742	6.14421	-0.796875
-0.00458204	6.17574	-0.796875
-0.00518665	6.20728	-0.796875
-0.00579127	6.23881	-0.796875
-0.00639589	6.27035	-0.796875
-0.00700051	6.30188	-0.796875
-0.00760513	6.33341	-0.796875
-0.00820974	6.36495	-0.796875
-0.00881436	6.39648	-0.796875
-0.00967317	6.42802	-0.796875
-0.010532	6.45955	-0.796875
-0.0113908	6.49109	-0.796875
-0.0122496	6.52262	-0.796875
-0.0131084	6.55416	-0.796875
-0.0139672	6.58569	-0.796875
-0.014826	6.61723	-0.796875
-0.0156848	6.64876	-0.796875
-0.0165436	6.6803	-0.796875
-0.0174024	6.71183	-0.796875
-0.0182613	6.74337	-0.796875
-0.0191201	6.7749	-0.796875
-0.0199789	6.80644	-0.796875
-0.0208377	6.83797	-0.796875
-0.0216965	6.86951	-0.796875
-0.0225553	6.90104	-0.796875
-0.0230075	6.93258	-0.796875
-0.0234598	6.96411	-0.796875
-0.023912	6.99565	-0.796875
-0.0243642	7.02718	-0.796875
-0.0248165	7.05872	-0.796875
-0.0252687	7.09025	-0.796875
-0.0257209	7.12179	-0.796875
-0.0261732	7.15332	-0.796875
-0.0266254	7.18485	-0.796875
-0.0270776	7.21639	-0.796875
-0.0275299	7.24792	-0.796875
-0.0279821	7.27946	-0.796875
-0.0284343	7.31099	-0.796875
-0.0288866	7.34253	-0.796875
-0.0293388	7.37406	-0.796875
-0.029791	7.4056	-0.796875
-0.0299691	7.43713	-0.796875
-0.0301472	7.46867	-0.796875
-0.0303253	7.5002	-0.796875
-0.0305034	7.53174	-0.796875
-0.0306816	7.56327	-0.796875
-0.0308597	7.59481	-0.796875
-0.0310378	7.62634	-0.796875
-0.0312159	7.65788	-0.796875
-0.031394	7.68941	-0.796875
-0.0315721	7.72095	-0.796875
-0.0317502	7.75248	-0.796875
-0.0319283	7.78402	-0.796875
-0.0321064	7.81555	-0.796875
-0.0322845	7.84709	-0.796875
-0.0324626	7.87862	-0.796875
-0.0326407	7.91016	-0.796875
-0.0326844	7.94169	-0.796875
-0.0327282	7.97323	-0.796875
-0.0327719	8.00476	-0.796875
-0.0328157	8.0363	-0.796875
-0.0328594	8.06783	-0.796875
-0.0329032	8.09937	-0.796875
-0.0329469	8.1309	-0.796875
-0.0329907	8.16243	-0.796875
-0.0330344	8.19397	-0.796875
-0.0330782	8.2255	-0.796875
-0.0331219	8.25704	-0.796875
-0.0331657	8.28857	-0.796875
-0.0332094	8.32011	-0.796875
-0.0332532	8.35164	-0.796875
-0.0332969	8.38318	-0.796875
-0.0333407	8.41471	-0.796875
-0.0330331	8.44625	-0.796875
-0.0327255	8.47778	-0.796875
-0.032418	8.50932	-0.796875
-0.0321104	8.54085	-0.796875
-0.0318028	8.57239	-0.796875
-0.0314953	8.60392	-0.796875
-0.0311877	8.63546	-0.796875
-0.0308801	8.66699	-0.796875
-0.0305726	8.69853	-0.796875
-0.030265	8.73006	-0.796875
-0.0299575	8.7616	-0.796875
-0.0296499	8.79313	-0.796875
-0.0293423	8.82467	-0.796875
-0.0290348	8.8562	-0.796875
-0.0287272	8.88774	-0.796875
-0.0284196	8.91927	-0.796875
-0.0274937	8.95081	-0.796875
-0.0265677	8.98234	-0.796875
-0.0256417	9.01388	-0.796875
-0.0247158	9.04541	-0.796875
-0.0237898	9.07695	-0.796875
-0.0228638	9.10848	-0.796875
-0.0219379	9.14001	-0.796875
-0.0210119	9.17155	-0.796875
-0.0200859	9.20308	-0.796875
-0.01916	9.23462	-0.796875
-0.018234	9.26615	-0.796875
-0.017308	9.29769	-0.796875
-0.016382	9.32922	-0.796875
-0.0154561	9.36076	-0.796875
-0.0145301	9.39229	-0.796875
-0.0136041	9.42383	-0.796875
-0.0128317	9.45536	-0.796875
-0.0120592	9.4869	-0.796875
-0.0112867	9.51843	-0.796875
-0.0105142	9.54997	-0.796875
-0.00974169	9.5815	-0.796875
-0.0089692	9.61304	-0.796875
-0.00819671	9.64457	-0.796875
-0.00742422	9.67611	-0.796875
-0.00665173	9.70764	-0.796875
-0.00587924	9.73918	-0.796875
-0.00510675	9.77071	-0.796875
-0.00433426	9.80225	-0.796875
-0.00356177	9.83378	-0.796875
-0.00278928	9.86532	-0.796875
-0.00201679	9.89685	-0.796875
-0.0012443	9.92839	-0.796875
-0.000805368	9.95992	-0.796875
-0.000366441	9.99146	-0.796875
7.24867e-05	10.023	-0.796875
0.000511414	10.0545	-0.796875
0.000950341	10.0861	-0.796875
0.00138927	10.1176	-0.796875
0.0018282	10.1491	-0.796875
0.00226712	10.1807	-0.796875
0.00270605	10.2122	-0.796875
0.00314498	10.2437	-0.796875
0.00358391	10.2753	-0.796875
0.00402283	10.3068	-0.796875
0.00446176	10.3383	-0.796875
0.00490069	10.3699	-0.796875
0.00533962	10.4014	-0.796875
0.00577854	10.4329	-0.796875
0.00619816	10.4645	-0.796875
0.00661777	10.496	-0.796875
0.00703739	10.5275	-0.796875
0.007457	10.5591	-0.796875
0.00787662	10.5906	-0.796875
0.00829623	10.6222	-0.796875
0.00871585	10.6537	-0.796875
0.00913546	10.6852	-0.796875
0.00955508	10.7168	-0.796875
0.00997469	10.7483	-0.796875
0.0103943	10.7798	-0.796875
0.0108139	10.8114	-0.796875
0.0112335	10.8429	-0.796875
0.0116532	10.8744	-0.796875
0.0120728	10.906	-0.796875
0.0124924	10.9375	-0.796875
0.0126013	10.969	-0.796875
0.0127102	11.0006	-0.796875
0.0128191	11.0321	-0.796875
0.012928	11.0636	-0.796875
0.0130369	11.0952	-0.796875
0.0131458	11.1267	-0.796875
0.0132547	11.1582	-0.796875
0.0133636	11.1898	-0.796875
0.0134725	11.2213	-0.796875
0.0135814	11.2528	-0.796875
0.0136903	11.2844	-0.796875
0.0137992	11.3159	-0.796875
0.0139081	11.3475	-0.796875
0.014017	11.379	-0.796875
0.0141259	11.4105	-0.796875
0.0142348	11.4421	-0.796875
0.014282	11.4736	-0.796875
0.0143292	11.5051	-0.796875
0.0143764	11.5367	-0.796875
0.0144236	11.5682	-0.796875
0.0144708	11.5997	-0.796875
0.014518	11.6313	-0.796875
0.0145652	11.6628	-0.796875
0.0146124	11.6943	-0.796875
0.0146596	11.7259	-0.796875
0.0147068	11.7574	-0.796875
0.014754	11.7889	-0.796875
0.0148012	11.8205	-0.796875
0.0148483	11.852	-0.796875
0.0148955	11.8835	-0.796875
0.0149427	11.9151	-0.796875
0.0149899	11.9466	-0.796875
0.0154509	11.9781	-0.796875
0.0159119	12.0097	-0.796875
0.0163728	12.0412	-0.796875
0.0168338	12.0728	-0.796875
0.0172948	12.1043	-0.796875
0.0177558	12.1358	-0.796875
0.0182167	12.1674	-0.796875
0.0186777	12.1989	-0.796875
0.0191387	12.2304	-0.796875
0.0195996	12.262	-0.796875
0.0200606	12.2935	-0.796875
0.0205216	12.325	-0.796875
0.0209825	12.3566	-0.796875
0.0214435	12.3881	-0.796875
0.0219045	12.4196	-0.796875
0.0223654	12.4512	-0.796875
0.0225326	12.4827	-0.796875
0.0226997	12.5142	-0.796875
0.0228668	12.5458	-0.796875
0.023034	12.5773	-0.796875
0.0232011	12.6088	-0.796875
0.0233682	12.6404	-0.796875
0.0235354	12.6719	-0.796875
0.0237025	12.7035	-0.796875
0.0238697	12.735	-0.796875
0.0240368	12.7665	-0.796875
0.0242039	12.7981	-0.796875
0.0243711	12.8296	-0.796875
0.0245382	12.8611	-0.796875
0.0247053	12.8927	-0.796875
0.0248725	12.9242	-0.796875
0.0250396	12.9557	-0.796875
0.0249201	12.9873	-0.796875
0.0248007	13.0188	-0.796875
0.0246812	13.0503	-0.796875
0.0245617	13.0819	-0.796875
0.0244423	13.1134	-0.796875
0.0243228	13.1449	-0.796875
0.0242033	13.1765	-0.796875
0.0240839	13.208	-0.796875
0.0239644	13.2395	-0.796875
0.023845	13.2711	-0.796875
0.0237255	13.3026	-0.796875
0.023606	13.3341	-0.796875
0.0234866	13.3657	-0.796875
0.0233671	13.3972	-0.796875
0.0232476	13.4288	-0.796875
0.0231282	13.4603	-0.796875
0.0230587	13.4918	-0.796875
0.0229893	13.5234	-0.796875
0.0229199	13.5549	-0.796875
0.0228504	13.5864	-0.796875
0.022781	13.618	-0.796875
0.0227116	13.6495	-0.796875
0.0226421	13.681	-0.796875
0.0225727	13.7126	-0.796875
0.0225033	13.7441	-0.796875
0.0224339	13.7756	-0.796875
0.0223644	13.8072	-0.796875
0.022295	13.8387	-0.796875
0.0222256	13.8702	-0.796875
0.0221561	13.9018	-0.796875
0.0220867	13.9333	-0.796875
0.0220173	13.9648	-0.796875
0.0218624	13.9964	-0.796875
0.0217076	14.0279	-0.796875
0.0215527	14.0594	-0.796875
0.0213979	14.091	-0.796875
0.0212431	14.1225	-0.796875
0.0210882	14.1541	-0.796875
0.0209334	14.1856	-0.796875
0.0207786	14.2171	-0.796875
0.0206237	14.2487	-0.796875
0.0204689	14.2802	-0.796875
0.020314	14.3117	-0.796875
0.0201592	14.3433	-0.796875
0.0200044	14.3748	-0.796875
0.0198495	14.4063	-0.796875
0.0196947	14.4379	-0.796875
0.0195399	14.4694	-0.796875
0.0194695	14.5009	-0.796875
0.0193992	14.5325	-0.796875
0.0193288	14.564	-0.796875
0.0192585	14.5955	-0.796875
0.0191882	14.6271	-0.796875
0.0191178	14.6586	-0.796875
0.0190475	14.6901	-0.796875
0.0189772	14.7217	-0.796875
0.0189068	14.7532	-0.796875
0.0188365	14.7847	-0.796875
0.0187661	14.8163	-0.796875
0.0186958	14.8478	-0.796875
0.0186255	14.8794	-0.796875
0.0185551	14.9109	-0.796875
0.0184848	14.9424	-0.796875
0.0184144	14.974	-0.796875
0.0183443	15.0055	-0.796875
0.0182742	15.037	-0.796875
0.0182041	15.0686	-0.796875
0.018134	15.1001	-0.796875
0.0180639	15.1316	-0.796875
0.0179938	15.1632	-0.796875
0.0179237	15.1947	-0.796875
0.0178536	15.2262	-0.796875
0.0177835	15.2578	-0.796875
0.0177134	15.2893	-0.796875
0.0176433	15.3208	-0.796875
0.0175732	15.3524	-0.796875
0.0175031	15.3839	-0.796875
0.0174329	15.4154	-0.796875
0.0173628	15.447	-0.796875
0.0172927	15.4785	-0.796875
0.0170108	15.5101	-0.796875
0.0167288	15.5416	-0.796875
0.0164468	15.5731	-0.796875
0.0161649	15.6047	-0.796875
0.0158829	15.6362	-0.796875
0.0156009	15.6677	-0.796875
0.015319	15.6993	-0.796875
0.015037	15.7308	-0.796875
0.014755	15.7623	-0.796875
0.0144731	15.7939	-0.796875
0.0141911	15.8254	-0.796875
0.0139091	15.8569	-0.796875
0.0136272	15.8885	-0.796875
0.0133452	15.92	-0.796875
0.0130632	15.9515	-0.796875
0.0127813	15.9831	-0.796875
0.0125994	16.0146	-0.796875
0.0124175	16.0461	-0.796875
0.0122357	16.0777	-0.796875
0.0120538	16.1092	-0.796875
0.0118719	16.1407	-0.796875
0.0116901	16.1723	-0.796875
0.0115082	16.2038	-0.796875
0.0113263	16.2354	-0.796875
0.0111445	16.2669	-0.796875
0.0109626	16.2984	-0.796875
0.0107807	16.33	-0.796875
0.0105989	16.3615	-0.796875
0.010417	16.393	-0.796875
0.0102352	16.4246	-0.796875
0.0100533	16.4561	-0.796875
0.00987143	16.4876	-0.796875
0.00977702	16.5192	-0.796875
0.00968262	16.5507	-0.796875
0.00958821	16.5822	-0.796875
0.0094938	16.6138	-0.796875
0.00939939	16.6453	-0.796875
0.00930499	16.6768	-0.796875
0.00921058	16.7084	-0.796875
0.00911617	16.7399	-0.796875
0.00902176	16.7714	-0.796875
0.00892736	16.803	-0.796875
0.00883295	16.8345	-0.796875
0.00873854	16.866	-0.796875
0.00864413	16.8976	-0.796875
0.00854973	16.9291	-0.796875
0.00845532	16.9607	-0.796875
0.00836091	16.9922	-0.796875
0.00830712	17.0237	-0.796875
0.00825332	17.0553	-0.796875
0.00819953	17.0868	-0.796875
0.00814574	17.1183	-0.796875
0.00809194	17.1499	-0.796875
0.00803815	17.1814	-0.796875
0.00798436	17.2129	-0.796875
0.00793056	17.2445	-0.796875
0.00787677	17.276	-0.796875
0.00782298	17.3075	-0.796875
0.00776918	17.3391	-0.796875
0.00771539	17.3706	-0.796875
0.00766159	17.4021	-0.796875
0.0076078	17.4337	-0.796875
0.00755401	17.4652	-0.796875
0.00750021	17.4967	-0.796875
0.0072304	17.5283	-0.796875
0.00696058	17.5598	-0.796875
0.00669076	17.5913	-0.796875
0.00642095	17.6229	-0.796875
0.00615113	17.6544	-0.796875
0.00588131	17.686	-0.796875
0.0056115	17.7175	-0.796875
0.00534168	17.749	-0.796875
0.00507186	17.7806	-0.796875
0.00480205	17.8121	-0.796875
0.00453223	17.8436	-0.796875
0.00426241	17.8752	-0.796875
0.0039926	17.9067	-0.796875
0.00372278	17.9382	-0.796875
0.00345296	17.9698	-0.796875
0.00318315	18.0013	-0.796875
0.00333757	18.0328	-0.796875
0.00349198	18.0644	-0.796875
0.0036464	18.0959	-0.796875
0.00380082	18.1274	-0.796875
0.00395524	18.159	-0.796875
0.00410966	18.1905	-0.796875
0.00426408	18.222	-0.796875
0.0044185	18.2536	-0.796875
0.00457292	18.2851	-0.796875
0.00472734	18.3167	-0.796875
0.00488176	18.3482	-0.796875
0.00503618	18.3797	-0.796875
0.0051906	18.4113	-0.796875
0.00534502	18.4428	-0.796875
0.00549944	18.4743	-0.796875
0.00565386	18.5059	-0.796875
0.00583874	18.5374	-0.796875
0.00602362	18.5689	-0.796875
0.0062085	18.6005	-0.796875
0.00639339	18.632	-0.796875
0.00657827	18.6635	-0.796875
0.00676315	18.6951	-0.796875
0.00694804	18.7266	-0.796875
0.00713292	18.7581	-0.796875
0.0073178	18.7897	-0.796875
0.00750269	18.8212	-0.796875
0.00768757	18.8527	-0.796875
0.00787245	18.8843	-0.796875
0.00805734	18.9158	-0.796875
0.00824222	18.9473	-0.796875
0.0084271	18.9789	-0.796875
0.00861198	19.0104	-0.796875
0.00878408	19.042	-0.796875
0.00895618	19.0735	-0.796875
0.00912827	19.105	-0.796875
0.00930037	19.1366	-0.796875
0.00947246	19.1681	-0.796875
0.00964456	19.1996	-0.796875
0.00981666	19.2312	-0.796875
0.00998875	19.2627	-0.796875
0.0101608	19.2942	-0.796875
0.0103329	19.3258	-0.796875
0.010505	19.3573	-0.796875
0.0106771	19.3888	-0.796875
0.0108492	19.4204	-0.796875
0.0110213	19.4519	-0.796875
0.0111934	19.4834	-0.796875
0.0113655	19.515	-0.796875
0.0115055	19.5465	-0.796875
0.0116454	19.578	-0.796875
0.0117854	19.6096	-0.796875
0.0119254	19.6411	-0.796875
0.0120653	19.6726	-0.796875
0.0122053	19.7042	-0.796875
0.0123452	19.7357	-0.796875
0.0124852	19.7673	-0.796875
0.0126251	19.7988	-0.796875
0.0127651	19.8303	-0.796875
0.0129051	19.8619	-0.796875
0.013045	19.8934	-0.796875
0.013185	19.9249	-0.796875
0.0133249	19.9565	-0.796875
0.0134649	19.988	-0.796875
0.0136048	20.0195	-0.796875
-0.0252065	4.88281	-0.79375
-0.0236211	4.91435	-0.79375
-0.0220358	4.94588	-0.79375
-0.0204504	4.97742	-0.79375
-0.0188651	5.00895	-0.79375
-0.0172797	5.04049	-0.79375
-0.0156943	5.07202	-0.79375
-0.014109	5.10356	-0.79375
-0.0125236	5.13509	-0.79375
-0.0109383	5.16663	-0.79375
-0.00935291	5.19816	-0.79375
-0.00776756	5.2297	-0.79375
-0.0061822	5.26123	-0.79375
-0.00459685	5.29277	-0.79375
-0.00301149	5.3243	-0.79375
-0.00142613	5.35583	-0.79375
0.000159222	5.38737	-0.79375
0.000210666	5.4189	-0.79375
0.000262111	5.45044	-0.79375
0.000313555	5.48197	-0.79375
0.000365	5.51351	-0.79375
0.000416444	5.54504	-0.79375
0.000467888	5.57658	-0.79375
0.000519333	5.60811	-0.79375
0.000570777	5.63965	-0.79375
0.000622221	5.67118	-0.79375
0.000673666	5.70272	-0.79375
0.00072511	5.73425	-0.79375
0.000776554	5.76579	-0.79375
0.000827999	5.79732	-0.79375
0.000879443	5.82886	-0.79375
0.000930888	5.86039	-0.79375
0.000982332	5.89193	-0.79375
0.000381137	5.92346	-0.79375
-0.000220057	5.955	-0.79375
-0.000821251	5.98653	-0.79375
-0.00142245	6.01807	-0.79375
-0.00202364	6.0496	-0.79375
-0.00262483	6.08114	-0.79375
-0.00322603	6.11267	-0.79375
-0.00382722	6.14421	-0.79375
-0.00442842	6.17574	-0.79375
-0.00502961	6.20728	-0.79375
-0.00563081	6.23881	-0.79375
-0.006232	6.27035	-0.79375
-0.0068332	6.30188	-0.79375
-0.00743439	6.33341	-0.79375
-0.00803559	6.36495	-0.79375
-0.00863678	6.39648	-0.79375
-0.00948388	6.42802	-0.79375
-0.010331	6.45955	-0.79375
-0.0111781	6.49109	-0.79375
-0.0120252	6.52262	-0.79375
-0.0128723	6.55416	-0.79375
-0.0137194	6.58569	-0.79375
-0.0145665	6.61723	-0.79375
-0.0154135	6.64876	-0.79375
-0.0162606	6.6803	-0.79375
-0.0171077	6.71183	-0.79375
-0.0179548	6.74337	-0.79375
-0.0188019	6.7749	-0.79375
-0.019649	6.80644	-0.79375
-0.0204961	6.83797	-0.79375
-0.0213432	6.86951	-0.79375
-0.0221903	6.90104	-0.79375
-0.0226763	6.93258	-0.79375
-0.0231623	6.96411	-0.79375
-0.0236482	6.99565	-0.79375
-0.0241342	7.02718	-0.79375
-0.0246202	7.05872	-0.79375
-0.0251062	7.09025	-0.79375
-0.0255922	7.12179	-0.79375
-0.0260781	7.15332	-0.79375
-0.0265641	7.18485	-0.79375
-0.0270501	7.21639	-0.79375
-0.0275361	7.24792	-0.79375
-0.0280221	7.27946	-0.79375
-0.028508	7.31099	-0.79375
-0.028994	7.34253	-0.79375
-0.02948	7.37406	-0.79375
-0.029966	7.4056	-0.79375
-0.0301638	7.43713	-0.79375
-0.0303616	7.46867	-0.79375
-0.0305594	7.5002	-0.79375
-0.0307572	7.53174	-0.79375
-0.030955	7.56327	-0.79375
-0.0311528	7.59481	-0.79375
-0.0313506	7.62634	-0.79375
-0.0315484	7.65788	-0.79375
-0.0317462	7.68941	-0.79375
-0.031944	7.72095	-0.79375
-0.0321419	7.75248	-0.79375
-0.0323397	7.78402	-0.79375
-0.0325375	7.81555	-0.79375
-0.0327353	7.84709	-0.79375
-0.0329331	7.87862	-0.79375
-0.0331309	7.91016	-0.79375
-0.0331688	7.94169	-0.79375
-0.0332068	7.97323	-0.79375
-0.0332447	8.00476	-0.79375
-0.0332827	8.0363	-0.79375
-0.0333206	8.06783	-0.79375
-0.0333585	8.09937	-0.79375
-0.0333965	8.1309	-0.79375
-0.0334344	8.16243	-0.79375
-0.0334724	8.19397	-0.79375
-0.0335103	8.2255	-0.79375
-0.0335483	8.25704	-0.79375
-0.0335862	8.28857	-0.79375
-0.0336241	8.32011	-0.79375
-0.0336621	8.35164	-0.79375
-0.0337	8.38318	-0.79375
-0.033738	8.41471	-0.79375
-0.0333775	8.44625	-0.79375
-0.0330171	8.47778	-0.79375
-0.0326567	8.50932	-0.79375
-0.0322962	8.54085	-0.79375
-0.0319358	8.57239	-0.79375
-0.0315753	8.60392	-0.79375
-0.0312149	8.63546	-0.79375
-0.0308545	8.66699	-0.79375
-0.030494	8.69853	-0.79375
-0.0301336	8.73006	-0.79375
-0.0297732	8.7616	-0.79375
-0.0294127	8.79313	-0.79375
-0.0290523	8.82467	-0.79375
-0.0286918	8.8562	-0.79375
-0.0283314	8.88774	-0.79375
-0.027971	8.91927	-0.79375
-0.0270563	8.95081	-0.79375
-0.0261416	8.98234	-0.79375
-0.025227	9.01388	-0.79375
-0.0243123	9.04541	-0.79375
-0.0233976	9.07695	-0.79375
-0.022483	9.10848	-0.79375
-0.0215683	9.14001	-0.79375
-0.0206537	9.17155	-0.79375
-0.019739	9.20308	-0.79375
-0.0188243	9.23462	-0.79375
-0.0179097	9.26615	-0.79375
-0.016995	9.29769	-0.79375
-0.0160803	9.32922	-0.79375
-0.0151657	9.36076	-0.79375
-0.014251	9.39229	-0.79375
-0.0133363	9.42383	-0.79375
-0.0126111	9.45536	-0.79375
-0.0118858	9.4869	-0.79375
-0.0111605	9.51843	-0.79375
-0.0104352	9.54997	-0.79375
-0.00970989	9.5815	-0.79375
-0.0089846	9.61304	-0.79375
-0.00825931	9.64457	-0.79375
-0.00753401	9.67611	-0.79375
-0.00680872	9.70764	-0.79375
-0.00608343	9.73918	-0.79375
-0.00535814	9.77071	-0.79375
-0.00463285	9.80225	-0.79375
-0.00390755	9.83378	-0.79375
-0.00318226	9.86532	-0.79375
-0.00245697	9.89685	-0.79375
-0.00173168	9.92839	-0.79375
-0.00127722	9.95992	-0.79375
-0.000822756	9.99146	-0.79375
-0.000368294	10.023	-0.79375
8.61675e-05	10.0545	-0.79375
0.000540629	10.0861	-0.79375
0.000995091	10.1176	-0.79375
0.00144955	10.1491	-0.79375
0.00190401	10.1807	-0.79375
0.00235848	10.2122	-0.79375
0.00281294	10.2437	-0.79375
0.0032674	10.2753	-0.79375
0.00372186	10.3068	-0.79375
0.00417632	10.3383	-0.79375
0.00463078	10.3699	-0.79375
0.00508525	10.4014	-0.79375
0.00553971	10.4329	-0.79375
0.00595126	10.4645	-0.79375
0.00636281	10.496	-0.79375
0.00677436	10.5275	-0.79375
0.00718592	10.5591	-0.79375
0.00759747	10.5906	-0.79375
0.00800902	10.6222	-0.79375
0.00842057	10.6537	-0.79375
0.00883212	10.6852	-0.79375
0.00924368	10.7168	-0.79375
0.00965523	10.7483	-0.79375
0.0100668	10.7798	-0.79375
0.0104783	10.8114	-0.79375
0.0108899	10.8429	-0.79375
0.0113014	10.8744	-0.79375
0.011713	10.906	-0.79375
0.0121245	10.9375	-0.79375
0.0122157	10.969	-0.79375
0.0123069	11.0006	-0.79375
0.012398	11.0321	-0.79375
0.0124892	11.0636	-0.79375
0.0125804	11.0952	-0.79375
0.0126715	11.1267	-0.79375
0.0127627	11.1582	-0.79375
0.0128539	11.1898	-0.79375
0.012945	11.2213	-0.79375
0.0130362	11.2528	-0.79375
0.0131274	11.2844	-0.79375
0.0132185	11.3159	-0.79375
0.0133097	11.3475	-0.79375
0.0134009	11.379	-0.79375
0.013492	11.4105	-0.79375
0.0135832	11.4421	-0.79375
0.0135985	11.4736	-0.79375
0.0136137	11.5051	-0.79375
0.013629	11.5367	-0.79375
0.0136443	11.5682	-0.79375
0.0136596	11.5997	-0.79375
0.0136748	11.6313	-0.79375
0.0136901	11.6628	-0.79375
0.0137054	11.6943	-0.79375
0.0137207	11.7259	-0.79375
0.0137359	11.7574	-0.79375
0.0137512	11.7889	-0.79375
0.0137665	11.8205	-0.79375
0.0137817	11.852	-0.79375
0.013797	11.8835	-0.79375
0.0138123	11.9151	-0.79375
0.0138276	11.9466	-0.79375
0.0142962	11.9781	-0.79375
0.0147648	12.0097	-0.79375
0.0152334	12.0412	-0.79375
0.0157021	12.0728	-0.79375
0.0161707	12.1043	-0.79375
0.0166393	12.1358	-0.79375
0.0171079	12.1674	-0.79375
0.0175766	12.1989	-0.79375
0.0180452	12.2304	-0.79375
0.0185138	12.262	-0.79375
0.0189824	12.2935	-0.79375
0.0194511	12.325	-0.79375
0.0199197	12.3566	-0.79375
0.0203883	12.3881	-0.79375
0.0208569	12.4196	-0.79375
0.0213256	12.4512	-0.79375
0.0215112	12.4827	-0.79375
0.0216969	12.5142	-0.79375
0.0218826	12.5458	-0.79375
0.0220682	12.5773	-0.79375
0.0222539	12.6088	-0.79375
0.0224395	12.6404	-0.79375
0.0226252	12.6719	-0.79375
0.0228109	12.7035	-0.79375
0.0229965	12.735	-0.79375
0.0231822	12.7665	-0.79375
0.0233678	12.7981	-0.79375
0.0235535	12.8296	-0.79375
0.0237391	12.8611	-0.79375
0.0239248	12.8927	-0.79375
0.0241105	12.9242	-0.79375
0.0242961	12.9557	-0.79375
0.0241958	12.9873	-0.79375
0.0240955	13.0188	-0.79375
0.0239952	13.0503	-0.79375
0.0238949	13.0819	-0.79375
0.0237945	13.1134	-0.79375
0.0236942	13.1449	-0.79375
0.0235939	13.1765	-0.79375
0.0234936	13.208	-0.79375
0.0233933	13.2395	-0.79375
0.0232929	13.2711	-0.79375
0.0231926	13.3026	-0.79375
0.0230923	13.3341	-0.79375
0.022992	13.3657	-0.79375
0.0228917	13.3972	-0.79375
0.0227914	13.4288	-0.79375
0.022691	13.4603	-0.79375
0.022632	13.4918	-0.79375
0.0225729	13.5234	-0.79375
0.0225139	13.5549	-0.79375
0.0224548	13.5864	-0.79375
0.0223958	13.618	-0.79375
0.0223367	13.6495	-0.79375
0.0222777	13.681	-0.79375
0.0222186	13.7126	-0.79375
0.0221596	13.7441	-0.79375
0.0221005	13.7756	-0.79375
0.0220415	13.8072	-0.79375
0.0219824	13.8387	-0.79375
0.0219234	13.8702	-0.79375
0.0218643	13.9018	-0.79375
0.0218052	13.9333	-0.79375
0.0217462	13.9648	-0.79375
0.0216004	13.9964	-0.79375
0.0214545	14.0279	-0.79375
0.0213087	14.0594	-0.79375
0.0211629	14.091	-0.79375
0.0210171	14.1225	-0.79375
0.0208712	14.1541	-0.79375
0.0207254	14.1856	-0.79375
0.0205796	14.2171	-0.79375
0.0204337	14.2487	-0.79375
0.0202879	14.2802	-0.79375
0.0201421	14.3117	-0.79375
0.0199963	14.3433	-0.79375
0.0198504	14.3748	-0.79375
0.0197046	14.4063	-0.79375
0.0195588	14.4379	-0.79375
0.019413	14.4694	-0.79375
0.0193361	14.5009	-0.79375
0.0192592	14.5325	-0.79375
0.0191824	14.564	-0.79375
0.0191055	14.5955	-0.79375
0.0190287	14.6271	-0.79375
0.0189518	14.6586	-0.79375
0.018875	14.6901	-0.79375
0.0187981	14.7217	-0.79375
0.0187213	14.7532	-0.79375
0.0186444	14.7847	-0.79375
0.0185676	14.8163	-0.79375
0.0184907	14.8478	-0.79375
0.0184139	14.8794	-0.79375
0.018337	14.9109	-0.79375
0.0182601	14.9424	-0.79375
0.0181833	14.974	-0.79375
0.0181053	15.0055	-0.79375
0.0180272	15.037	-0.79375
0.0179492	15.0686	-0.79375
0.0178712	15.1001	-0.79375
0.0177932	15.1316	-0.79375
0.0177151	15.1632	-0.79375
0.0176371	15.1947	-0.79375
0.0175591	15.2262	-0.79375
0.0174811	15.2578	-0.79375
0.017403	15.2893	-0.79375
0.017325	15.3208	-0.79375
0.017247	15.3524	-0.79375
0.017169	15.3839	-0.79375
0.0170909	15.4154	-0.79375
0.0170129	15.447	-0.79375
0.0169349	15.4785	-0.79375
0.0166244	15.5101	-0.79375
0.016314	15.5416	-0.79375
0.0160035	15.5731	-0.79375
0.0156931	15.6047	-0.79375
0.0153826	15.6362	-0.79375
0.0150722	15.6677	-0.79375
0.0147617	15.6993	-0.79375
0.0144513	15.7308	-0.79375
0.0141408	15.7623	-0.79375
0.0138303	15.7939	-0.79375
0.0135199	15.8254	-0.79375
0.0132094	15.8569	-0.79375
0.012899	15.8885	-0.79375
0.0125885	15.92	-0.79375
0.0122781	15.9515	-0.79375
0.0119676	15.9831	-0.79375
0.0117843	16.0146	-0.79375
0.0116011	16.0461	-0.79375
0.0114178	16.0777	-0.79375
0.0112345	16.1092	-0.79375
0.0110512	16.1407	-0.79375
0.010868	16.1723	-0.79375
0.0106847	16.2038	-0.79375
0.0105014	16.2354	-0.79375
0.0103181	16.2669	-0.79375
0.0101349	16.2984	-0.79375
0.00995159	16.33	-0.79375
0.00976831	16.3615	-0.79375
0.00958504	16.393	-0.79375
0.00940176	16.4246	-0.79375
0.00921849	16.4561	-0.79375
0.00903521	16.4876	-0.79375
0.00898631	16.5192	-0.79375
0.00893741	16.5507	-0.79375
0.00888851	16.5822	-0.79375
0.00883961	16.6138	-0.79375
0.00879071	16.6453	-0.79375
0.00874181	16.6768	-0.79375
0.00869291	16.7084	-0.79375
0.00864401	16.7399	-0.79375
0.00859511	16.7714	-0.79375
0.0085462	16.803	-0.79375
0.0084973	16.8345	-0.79375
0.0084484	16.866	-0.79375
0.0083995	16.8976	-0.79375
0.0083506	16.9291	-0.79375
0.0083017	16.9607	-0.79375
0.0082528	16.9922	-0.79375
0.00819966	17.0237	-0.79375
0.00814652	17.0553	-0.79375
0.00809339	17.0868	-0.79375
0.00804025	17.1183	-0.79375
0.00798711	17.1499	-0.79375
0.00793397	17.1814	-0.79375
0.00788084	17.2129	-0.79375
0.0078277	17.2445	-0.79375
0.00777456	17.276	-0.79375
0.00772142	17.3075	-0.79375
0.00766829	17.3391	-0.79375
0.00761515	17.3706	-0.79375
0.00756201	17.4021	-0.79375
0.00750887	17.4337	-0.79375
0.00745574	17.4652	-0.79375
0.0074026	17.4967	-0.79375
0.00713757	17.5283	-0.79375
0.00687255	17.5598	-0.79375
0.00660752	17.5913	-0.79375
0.00634249	17.6229	-0.79375
0.00607747	17.6544	-0.79375
0.00581244	17.686	-0.79375
0.00554742	17.7175	-0.79375
0.00528239	17.749	-0.79375
0.00501737	17.7806	-0.79375
0.00475234	17.8121	-0.79375
0.00448732	17.8436	-0.79375
0.00422229	17.8752	-0.79375
0.00395726	17.9067	-0.79375
0.00369224	17.9382	-0.79375
0.00342721	17.9698	-0.79375
0.00316219	18.0013	-0.79375
0.00329799	18.0328	-0.79375
0.00343379	18.0644	-0.79375
0.00356959	18.0959	-0.79375
0.00370539	18.1274	-0.79375
0.00384119	18.159	-0.79375
0.00397699	18.1905	-0.79375
0.00411279	18.222	-0.79375
0.00424859	18.2536	-0.79375
0.00438439	18.2851	-0.79375
0.00452019	18.3167	-0.79375
0.00465599	18.3482	-0.79375
0.00479179	18.3797	-0.79375
0.00492759	18.4113	-0.79375
0.00506339	18.4428	-0.79375
0.00519919	18.4743	-0.79375
0.005335	18.5059	-0.79375
0.00550358	18.5374	-0.79375
0.00567217	18.5689	-0.79375
0.00584075	18.6005	-0.79375
0.00600934	18.632	-0.79375
0.00617792	18.6635	-0.79375
0.00634651	18.6951	-0.79375
0.00651509	18.7266	-0.79375
0.00668368	18.7581	-0.79375
0.00685226	18.7897	-0.79375
0.00702085	18.8212	-0.79375
0.00718943	18.8527	-0.79375
0.00735802	18.8843	-0.79375
0.0075266	18.9158	-0.79375
0.00769519	18.9473	-0.79375
0.00786377	18.9789	-0.79375
0.00803236	19.0104	-0.79375
0.00819648	19.042	-0.79375
0.0083606	19.0735	-0.79375
0.00852472	19.105	-0.79375
0.00868884	19.1366	-0.79375
0.00885296	19.1681	-0.79375
0.00901708	19.1996	-0.79375
0.00918121	19.2312	-0.79375
0.00934533	19.2627	-0.79375
0.00950945	19.2942	-0.79375
0.00967357	19.3258	-0.79375
0.00983769	19.3573	-0.79375
0.0100018	19.3888	-0.79375
0.0101659	19.4204	-0.79375
0.0103301	19.4519	-0.79375
0.0104942	19.4834	-0.79375
0.0106583	19.515	-0.79375
0.0107762	19.5465	-0.79375
0.0108941	19.578	-0.79375
0.011012	19.6096	-0.79375
0.0111299	19.6411	-0.79375
0.0112478	19.6726	-0.79375
0.0113657	19.7042	-0.79375
0.0114836	19.7357	-0.79375
0.0116015	19.7673	-0.79375
0.0117194	19.7988	-0.79375
0.0118373	19.8303	-0.79375
0.0119552	19.8619	-0.79375
0.0120731	19.8934	-0.79375
0.012191	19.9249	-0.79375
0.0123089	19.9565	-0.79375
0.0124268	19.988	-0.79375
0.0125447	20.0195	-0.79375
-0.0254911	4.88281	-0.790625
-0.0238826	4.91435	-0.790625
-0.022274	4.94588	-0.790625
-0.0206655	4.97742	-0.790625
-0.019057	5.00895	-0.790625
-0.0174485	5.04049	-0.790625
-0.01584	5.07202	-0.790625
-0.0142315	5.10356	-0.790625
-0.0126229	5.13509	-0.790625
-0.0110144	5.16663	-0.790625
-0.00940591	5.19816	-0.790625
-0.0077974	5.2297	-0.790625
-0.00618888	5.26123	-0.790625
-0.00458037	5.29277	-0.790625
-0.00297185	5.3243	-0.790625
-0.00136334	5.35583	-0.790625
0.000245181	5.38737	-0.790625
0.000298928	5.4189	-0.790625
0.000352675	5.45044	-0.790625
0.000406422	5.48197	-0.790625
0.00046017	5.51351	-0.790625
0.000513917	5.54504	-0.790625
0.000567664	5.57658	-0.790625
0.000621411	5.60811	-0.790625
0.000675159	5.63965	-0.790625
0.000728906	5.67118	-0.790625
0.000782653	5.70272	-0.790625
0.0008364	5.73425	-0.790625
0.000890148	5.76579	-0.790625
0.000943895	5.79732	-0.790625
0.000997642	5.82886	-0.790625
0.00105139	5.86039	-0.790625
0.00110514	5.89193	-0.790625
0.000507366	5.92346	-0.790625
-9.04047e-05	5.955	-0.790625
-0.000688175	5.98653	-0.790625
-0.00128595	6.01807	-0.790625
-0.00188372	6.0496	-0.790625
-0.00248149	6.08114	-0.790625
-0.00307926	6.11267	-0.790625
-0.00367703	6.14421	-0.790625
-0.0042748	6.17574	-0.790625
-0.00487257	6.20728	-0.790625
-0.00547034	6.23881	-0.790625
-0.00606811	6.27035	-0.790625
-0.00666588	6.30188	-0.790625
-0.00726365	6.33341	-0.790625
-0.00786142	6.36495	-0.790625
-0.00845919	6.39648	-0.790625
-0.00929458	6.42802	-0.790625
-0.01013	6.45955	-0.790625
-0.0109653	6.49109	-0.790625
-0.0118007	6.52262	-0.790625
-0.0126361	6.55416	-0.790625
-0.0134715	6.58569	-0.790625
-0.0143069	6.61723	-0.790625
-0.0151423	6.64876	-0.790625
-0.0159777	6.6803	-0.790625
-0.016813	6.71183	-0.790625
-0.0176484	6.74337	-0.790625
-0.0184838	6.7749	-0.790625
-0.0193192	6.80644	-0.790625
-0.0201546	6.83797	-0.790625
-0.02099	6.86951	-0.790625
-0.0218253	6.90104	-0.790625
-0.0223451	6.93258	-0.790625
-0.0228648	6.96411	-0.790625
-0.0233845	6.99565	-0.790625
-0.0239042	7.02718	-0.790625
-0.0244239	7.05872	-0.790625
-0.0249437	7.09025	-0.790625
-0.0254634	7.12179	-0.790625
-0.0259831	7.15332	-0.790625
-0.0265028	7.18485	-0.790625
-0.0270226	7.21639	-0.790625
-0.0275423	7.24792	-0.790625
-0.028062	7.27946	-0.790625
-0.0285817	7.31099	-0.790625
-0.0291015	7.34253	-0.790625
-0.0296212	7.37406	-0.790625
-0.0301409	7.4056	-0.790625
-0.0303584	7.43713	-0.790625
-0.0305759	7.46867	-0.790625
-0.0307934	7.5002	-0.790625
-0.0310109	7.53174	-0.790625
-0.0312285	7.56327	-0.790625
-0.031446	7.59481	-0.790625
-0.0316635	7.62634	-0.790625
-0.031881	7.65788	-0.790625
-0.0320985	7.68941	-0.790625
-0.032316	7.72095	-0.790625
-0.0325335	7.75248	-0.790625
-0.032751	7.78402	-0.790625
-0.0329686	7.81555	-0.790625
-0.0331861	7.84709	-0.790625
-0.0334036	7.87862	-0.790625
-0.0336211	7.91016	-0.790625
-0.0336532	7.94169	-0.790625
-0.0336854	7.97323	-0.790625
-0.0337175	8.00476	-0.790625
-0.0337496	8.0363	-0.790625
-0.0337818	8.06783	-0.790625
-0.0338139	8.09937	-0.790625
-0.0338461	8.1309	-0.790625
-0.0338782	8.16243	-0.790625
-0.0339103	8.19397	-0.790625
-0.0339425	8.2255	-0.790625
-0.0339746	8.25704	-0.790625
-0.0340067	8.28857	-0.790625
-0.0340389	8.32011	-0.790625
-0.034071	8.35164	-0.790625
-0.0341032	8.38318	-0.790625
-0.0341353	8.41471	-0.790625
-0.033722	8.44625	-0.790625
-0.0333087	8.47778	-0.790625
-0.0328954	8.50932	-0.790625
-0.032482	8.54085	-0.790625
-0.0320687	8.57239	-0.790625
-0.0316554	8.60392	-0.790625
-0.0312421	8.63546	-0.790625
-0.0308288	8.66699	-0.790625
-0.0304155	8.69853	-0.790625
-0.0300022	8.73006	-0.790625
-0.0295889	8.7616	-0.790625
-0.0291755	8.79313	-0.790625
-0.0287622	8.82467	-0.790625
-0.0283489	8.8562	-0.790625
-0.0279356	8.88774	-0.790625
-0.0275223	8.91927	-0.790625
-0.0266189	8.95081	-0.790625
-0.0257156	8.98234	-0.790625
-0.0248122	9.01388	-0.790625
-0.0239089	9.04541	-0.790625
-0.0230055	9.07695	-0.790625
-0.0221021	9.10848	-0.790625
-0.0211988	9.14001	-0.790625
-0.0202954	9.17155	-0.790625
-0.0193921	9.20308	-0.790625
-0.0184887	9.23462	-0.790625
-0.0175853	9.26615	-0.790625
-0.016682	9.29769	-0.790625
-0.0157786	9.32922	-0.790625
-0.0148753	9.36076	-0.790625
-0.0139719	9.39229	-0.790625
-0.0130686	9.42383	-0.790625
-0.0123905	9.45536	-0.790625
-0.0117124	9.4869	-0.790625
-0.0110343	9.51843	-0.790625
-0.0103562	9.54997	-0.790625
-0.00967809	9.5815	-0.790625
-0.009	9.61304	-0.790625
-0.0083219	9.64457	-0.790625
-0.00764381	9.67611	-0.790625
-0.00696572	9.70764	-0.790625
-0.00628762	9.73918	-0.790625
-0.00560953	9.77071	-0.790625
-0.00493144	9.80225	-0.790625
-0.00425334	9.83378	-0.790625
-0.00357525	9.86532	-0.790625
-0.00289716	9.89685	-0.790625
-0.00221906	9.92839	-0.790625
-0.00174907	9.95992	-0.790625
-0.00127907	9.99146	-0.790625
-0.000809075	10.023	-0.790625
-0.000339079	10.0545	-0.790625
0.000130917	10.0861	-0.790625
0.000600913	10.1176	-0.790625
0.00107091	10.1491	-0.790625
0.0015409	10.1807	-0.790625
0.0020109	10.2122	-0.790625
0.0024809	10.2437	-0.790625
0.00295089	10.2753	-0.790625
0.00342089	10.3068	-0.790625
0.00389088	10.3383	-0.790625
0.00436088	10.3699	-0.790625
0.00483088	10.4014	-0.790625
0.00530087	10.4329	-0.790625
0.00570436	10.4645	-0.790625
0.00610785	10.496	-0.790625
0.00651134	10.5275	-0.790625
0.00691483	10.5591	-0.790625
0.00731832	10.5906	-0.790625
0.00772181	10.6222	-0.790625
0.00812529	10.6537	-0.790625
0.00852878	10.6852	-0.790625
0.00893227	10.7168	-0.790625
0.00933576	10.7483	-0.790625
0.00973925	10.7798	-0.790625
0.0101427	10.8114	-0.790625
0.0105462	10.8429	-0.790625
0.0109497	10.8744	-0.790625
0.0113532	10.906	-0.790625
0.0117567	10.9375	-0.790625
0.0118301	10.969	-0.790625
0.0119036	11.0006	-0.790625
0.011977	11.0321	-0.790625
0.0120504	11.0636	-0.790625
0.0121239	11.0952	-0.790625
0.0121973	11.1267	-0.790625
0.0122707	11.1582	-0.790625
0.0123442	11.1898	-0.790625
0.0124176	11.2213	-0.790625
0.012491	11.2528	-0.790625
0.0125645	11.2844	-0.790625
0.0126379	11.3159	-0.790625
0.0127113	11.3475	-0.790625
0.0127848	11.379	-0.790625
0.0128582	11.4105	-0.790625
0.0129316	11.4421	-0.790625
0.012915	11.4736	-0.790625
0.0128983	11.5051	-0.790625
0.0128817	11.5367	-0.790625
0.012865	11.5682	-0.790625
0.0128484	11.5997	-0.790625
0.0128317	11.6313	-0.790625
0.0128151	11.6628	-0.790625
0.0127984	11.6943	-0.790625
0.0127818	11.7259	-0.790625
0.0127651	11.7574	-0.790625
0.0127485	11.7889	-0.790625
0.0127318	11.8205	-0.790625
0.0127151	11.852	-0.790625
0.0126985	11.8835	-0.790625
0.0126818	11.9151	-0.790625
0.0126652	11.9466	-0.790625
0.0131415	11.9781	-0.790625
0.0136178	12.0097	-0.790625
0.014094	12.0412	-0.790625
0.0145703	12.0728	-0.790625
0.0150466	12.1043	-0.790625
0.0155229	12.1358	-0.790625
0.0159992	12.1674	-0.790625
0.0164755	12.1989	-0.790625
0.0169517	12.2304	-0.790625
0.017428	12.262	-0.790625
0.0179043	12.2935	-0.790625
0.0183806	12.325	-0.790625
0.0188569	12.3566	-0.790625
0.0193331	12.3881	-0.790625
0.0198094	12.4196	-0.790625
0.0202857	12.4512	-0.790625
0.0204899	12.4827	-0.790625
0.0206941	12.5142	-0.790625
0.0208983	12.5458	-0.790625
0.0211024	12.5773	-0.790625
0.0213066	12.6088	-0.790625
0.0215108	12.6404	-0.790625
0.021715	12.6719	-0.790625
0.0219192	12.7035	-0.790625
0.0221234	12.735	-0.790625
0.0223275	12.7665	-0.790625
0.0225317	12.7981	-0.790625
0.0227359	12.8296	-0.790625
0.0229401	12.8611	-0.790625
0.0231443	12.8927	-0.790625
0.0233485	12.9242	-0.790625
0.0235527	12.9557	-0.790625
0.0234715	12.9873	-0.790625
0.0233903	13.0188	-0.790625
0.0233091	13.0503	-0.790625
0.023228	13.0819	-0.790625
0.0231468	13.1134	-0.790625
0.0230656	13.1449	-0.790625
0.0229845	13.1765	-0.790625
0.0229033	13.208	-0.790625
0.0228221	13.2395	-0.790625
0.0227409	13.2711	-0.790625
0.0226598	13.3026	-0.790625
0.0225786	13.3341	-0.790625
0.0224974	13.3657	-0.790625
0.0224163	13.3972	-0.790625
0.0223351	13.4288	-0.790625
0.0222539	13.4603	-0.790625
0.0222052	13.4918	-0.790625
0.0221566	13.5234	-0.790625
0.0221079	13.5549	-0.790625
0.0220592	13.5864	-0.790625
0.0220105	13.618	-0.790625
0.0219619	13.6495	-0.790625
0.0219132	13.681	-0.790625
0.0218645	13.7126	-0.790625
0.0218158	13.7441	-0.790625
0.0217672	13.7756	-0.790625
0.0217185	13.8072	-0.790625
0.0216698	13.8387	-0.790625
0.0216211	13.8702	-0.790625
0.0215725	13.9018	-0.790625
0.0215238	13.9333	-0.790625
0.0214751	13.9648	-0.790625
0.0213383	13.9964	-0.790625
0.0212015	14.0279	-0.790625
0.0210647	14.0594	-0.790625
0.0209279	14.091	-0.790625
0.020791	14.1225	-0.790625
0.0206542	14.1541	-0.790625
0.0205174	14.1856	-0.790625
0.0203806	14.2171	-0.790625
0.0202438	14.2487	-0.790625
0.020107	14.2802	-0.790625
0.0199701	14.3117	-0.790625
0.0198333	14.3433	-0.790625
0.0196965	14.3748	-0.790625
0.0195597	14.4063	-0.790625
0.0194229	14.4379	-0.790625
0.019286	14.4694	-0.790625
0.0192027	14.5009	-0.790625
0.0191193	14.5325	-0.790625
0.0190359	14.564	-0.790625
0.0189526	14.5955	-0.790625
0.0188692	14.6271	-0.790625
0.0187858	14.6586	-0.790625
0.0187025	14.6901	-0.790625
0.0186191	14.7217	-0.790625
0.0185357	14.7532	-0.790625
0.0184524	14.7847	-0.790625
0.018369	14.8163	-0.790625
0.0182856	14.8478	-0.790625
0.0182022	14.8794	-0.790625
0.0181189	14.9109	-0.790625
0.0180355	14.9424	-0.790625
0.0179521	14.974	-0.790625
0.0178662	15.0055	-0.790625
0.0177803	15.037	-0.790625
0.0176943	15.0686	-0.790625
0.0176084	15.1001	-0.790625
0.0175224	15.1316	-0.790625
0.0174365	15.1632	-0.790625
0.0173505	15.1947	-0.790625
0.0172646	15.2262	-0.790625
0.0171787	15.2578	-0.790625
0.0170927	15.2893	-0.790625
0.0170068	15.3208	-0.790625
0.0169208	15.3524	-0.790625
0.0168349	15.3839	-0.790625
0.0167489	15.4154	-0.790625
0.016663	15.447	-0.790625
0.0165771	15.4785	-0.790625
0.0162381	15.5101	-0.790625
0.0158992	15.5416	-0.790625
0.0155602	15.5731	-0.790625
0.0152213	15.6047	-0.790625
0.0148823	15.6362	-0.790625
0.0145434	15.6677	-0.790625
0.0142045	15.6993	-0.790625
0.0138655	15.7308	-0.790625
0.0135266	15.7623	-0.790625
0.0131876	15.7939	-0.790625
0.0128487	15.8254	-0.790625
0.0125097	15.8569	-0.790625
0.0121708	15.8885	-0.790625
0.0118319	15.92	-0.790625
0.0114929	15.9515	-0.790625
0.011154	15.9831	-0.790625
0.0109693	16.0146	-0.790625
0.0107846	16.0461	-0.790625
0.0105999	16.0777	-0.790625
0.0104152	16.1092	-0.790625
0.0102305	16.1407	-0.790625
0.0100459	16.1723	-0.790625
0.00986117	16.2038	-0.790625
0.00967649	16.2354	-0.790625
0.0094918	16.2669	-0.790625
0.00930711	16.2984	-0.790625
0.00912243	16.33	-0.790625
0.00893774	16.3615	-0.790625
0.00875305	16.393	-0.790625
0.00856837	16.4246	-0.790625
0.00838368	16.4561	-0.790625
0.008199	16.4876	-0.790625
0.0081956	16.5192	-0.790625
0.00819221	16.5507	-0.790625
0.00818881	16.5822	-0.790625
0.00818542	16.6138	-0.790625
0.00818202	16.6453	-0.790625
0.00817863	16.6768	-0.790625
0.00817524	16.7084	-0.790625
0.00817184	16.7399	-0.790625
0.00816845	16.7714	-0.790625
0.00816505	16.803	-0.790625
0.00816166	16.8345	-0.790625
0.00815826	16.866	-0.790625
0.00815487	16.8976	-0.790625
0.00815148	16.9291	-0.790625
0.00814808	16.9607	-0.790625
0.00814469	16.9922	-0.790625
0.00809221	17.0237	-0.790625
0.00803972	17.0553	-0.790625
0.00798724	17.0868	-0.790625
0.00793476	17.1183	-0.790625
0.00788228	17.1499	-0.790625
0.0078298	17.1814	-0.790625
0.00777732	17.2129	-0.790625
0.00772483	17.2445	-0.790625
0.00767235	17.276	-0.790625
0.00761987	17.3075	-0.790625
0.00756739	17.3391	-0.790625
0.00751491	17.3706	-0.790625
0.00746243	17.4021	-0.790625
0.00740995	17.4337	-0.790625
0.00735746	17.4652	-0.790625
0.00730498	17.4967	-0.790625
0.00704475	17.5283	-0.790625
0.00678451	17.5598	-0.790625
0.00652428	17.5913	-0.790625
0.00626404	17.6229	-0.790625
0.00600381	17.6544	-0.790625
0.00574357	17.686	-0.790625
0.00548334	17.7175	-0.790625
0.00522311	17.749	-0.790625
0.00496287	17.7806	-0.790625
0.00470264	17.8121	-0.790625
0.0044424	17.8436	-0.790625
0.00418217	17.8752	-0.790625
0.00392193	17.9067	-0.790625
0.0036617	17.9382	-0.790625
0.00340146	17.9698	-0.790625
0.00314123	18.0013	-0.790625
0.00325841	18.0328	-0.790625
0.00337559	18.0644	-0.790625
0.00349277	18.0959	-0.790625
0.00360996	18.1274	-0.790625
0.00372714	18.159	-0.790625
0.00384432	18.1905	-0.790625
0.0039615	18.222	-0.790625
0.00407868	18.2536	-0.790625
0.00419586	18.2851	-0.790625
0.00431305	18.3167	-0.790625
0.00443023	18.3482	-0.790625
0.00454741	18.3797	-0.790625
0.00466459	18.4113	-0.790625
0.00478177	18.4428	-0.790625
0.00489895	18.4743	-0.790625
0.00501614	18.5059	-0.790625
0.00516842	18.5374	-0.790625
0.00532071	18.5689	-0.790625
0.005473	18.6005	-0.790625
0.00562528	18.632	-0.790625
0.00577757	18.6635	-0.790625
0.00592986	18.6951	-0.790625
0.00608215	18.7266	-0.790625
0.00623443	18.7581	-0.790625
0.00638672	18.7897	-0.790625
0.00653901	18.8212	-0.790625
0.0066913	18.8527	-0.790625
0.00684358	18.8843	-0.790625
0.00699587	18.9158	-0.790625
0.00714816	18.9473	-0.790625
0.00730044	18.9789	-0.790625
0.00745273	19.0104	-0.790625
0.00760888	19.042	-0.790625
0.00776502	19.0735	-0.790625
0.00792117	19.105	-0.790625
0.00807732	19.1366	-0.790625
0.00823346	19.1681	-0.790625
0.00838961	19.1996	-0.790625
0.00854575	19.2312	-0.790625
0.0087019	19.2627	-0.790625
0.00885805	19.2942	-0.790625
0.00901419	19.3258	-0.790625
0.00917034	19.3573	-0.790625
0.00932648	19.3888	-0.790625
0.00948263	19.4204	-0.790625
0.00963877	19.4519	-0.790625
0.00979492	19.4834	-0.790625
0.00995107	19.515	-0.790625
0.0100469	19.5465	-0.790625
0.0101428	19.578	-0.790625
0.0102386	19.6096	-0.790625
0.0103345	19.6411	-0.790625
0.0104303	19.6726	-0.790625
0.0105261	19.7042	-0.790625
0.010622	19.7357	-0.790625
0.0107178	19.7673	-0.790625
0.0108137	19.7988	-0.790625
0.0109095	19.8303	-0.790625
0.0110054	19.8619	-0.790625
0.0111012	19.8934	-0.790625
0.0111971	19.9249	-0.790625
0.0112929	19.9565	-0.790625
0.0113888	19.988	-0.790625
0.0114846	20.0195	-0.790625
-0.0257757	4.88281	-0.7875
-0.024144	4.91435	-0.7875
-0.0225123	4.94588	-0.7875
-0.0208806	4.97742	-0.7875
-0.019249	5.00895	-0.7875
-0.0176173	5.04049	-0.7875
-0.0159856	5.07202	-0.7875
-0.0143539	5.10356	-0.7875
-0.0127223	5.13509	-0.7875
-0.0110906	5.16663	-0.7875
-0.00945892	5.19816	-0.7875
-0.00782724	5.2297	-0.7875
-0.00619556	5.26123	-0.7875
-0.00456389	5.29277	-0.7875
-0.00293221	5.3243	-0.7875
-0.00130054	5.35583	-0.7875
0.000331139	5.38737	-0.7875
0.000387189	5.4189	-0.7875
0.00044324	5.45044	-0.7875
0.00049929	5.48197	-0.7875
0.00055534	5.51351	-0.7875
0.00061139	5.54504	-0.7875
0.00066744	5.57658	-0.7875
0.00072349	5.60811	-0.7875
0.00077954	5.63965	-0.7875
0.00083559	5.67118	-0.7875
0.000891641	5.70272	-0.7875
0.000947691	5.73425	-0.7875
0.00100374	5.76579	-0.7875
0.00105979	5.79732	-0.7875
0.00111584	5.82886	-0.7875
0.00117189	5.86039	-0.7875
0.00122794	5.89193	-0.7875
0.000633594	5.92346	-0.7875
3.92473e-05	5.955	-0.7875
-0.0005551	5.98653	-0.7875
-0.00114945	6.01807	-0.7875
-0.00174379	6.0496	-0.7875
-0.00233814	6.08114	-0.7875
-0.00293249	6.11267	-0.7875
-0.00352683	6.14421	-0.7875
-0.00412118	6.17574	-0.7875
-0.00471553	6.20728	-0.7875
-0.00530988	6.23881	-0.7875
-0.00590422	6.27035	-0.7875
-0.00649857	6.30188	-0.7875
-0.00709292	6.33341	-0.7875
-0.00768726	6.36495	-0.7875
-0.00828161	6.39648	-0.7875
-0.00910528	6.42802	-0.7875
-0.00992895	6.45955	-0.7875
-0.0107526	6.49109	-0.7875
-0.0115763	6.52262	-0.7875
-0.0124	6.55416	-0.7875
-0.0132236	6.58569	-0.7875
-0.0140473	6.61723	-0.7875
-0.014871	6.64876	-0.7875
-0.0156947	6.6803	-0.7875
-0.0165183	6.71183	-0.7875
-0.017342	6.74337	-0.7875
-0.0181657	6.7749	-0.7875
-0.0189893	6.80644	-0.7875
-0.019813	6.83797	-0.7875
-0.0206367	6.86951	-0.7875
-0.0214604	6.90104	-0.7875
-0.0220138	6.93258	-0.7875
-0.0225673	6.96411	-0.7875
-0.0231208	6.99565	-0.7875
-0.0236742	7.02718	-0.7875
-0.0242277	7.05872	-0.7875
-0.0247812	7.09025	-0.7875
-0.0253346	7.12179	-0.7875
-0.0258881	7.15332	-0.7875
-0.0264416	7.18485	-0.7875
-0.026995	7.21639	-0.7875
[truncated: 244,754+ more rows]
